# Supplementary material for: Proteomic Analysis of PTEN-Deficient Cells Reveals Src-Mediated Upregulation of EphA2 and Therapeutic Potential of Dual Inhibition
Source: Mol Cell Proteomics. 2025 Oct 21;24(12):101316. doi: 10.1016/j.mcpro.2025.101316 (PMC12686823; doi:10.1016/j.mcpro.2025.101316)
Supplement: Supplementary Data 1 [file mmc1.xlsx]

## Sheet: 1-Proteins
Supplemental Data 1: A complete list proteins identified in MCF10A cells with PTEN KO
Checked	Protein FDR Confidence: Combined	Master	Accession	Description	Description	Exp. q-value: Combined	Sum PEP Score	Coverage [%]	# Peptides	# PSMs	# Unique Peptides	# AAs	MW [kDa]	calc. pI	Score Sequest HT: Sequest HT	# Peptides (by Search Engine): Sequest HT	# Razor Peptides	Abundance Ratio: (PTEN_KO1) / (10A_WT)	Abundance Ratio: (PTEN_KO2) / (10A_WT)	Abundance Ratio Adj. P-Value: (PTEN_KO1) / (10A_WT)	Abundance Ratio Adj. P-Value: (PTEN_KO2) / (10A_WT)	Abundances (Grouped): 10A_WT	Abundances (Grouped): NotUsed	Abundances (Grouped): PTEN_KO1	Abundances (Grouped): PTEN_KO2	Abundances (Scaled): F1: 127N, Sample, Rep1, 10A_WT	Abundances (Scaled): F1: 127C, Sample, Rep2, 10A_WT	Abundances (Scaled): F1: 128N, Sample, Rep3, 10A_WT	Abundances (Scaled): F1: 128C, Sample, Rep1, PTEN_KO1	Abundances (Scaled): F1: 129N, Sample, Rep2, PTEN_KO1	Abundances (Scaled): F1: 129C, Sample, Rep3, PTEN_KO1	Abundances (Scaled): F1: 130N, Sample, Rep1, PTEN_KO2	Abundances (Scaled): F1: 130C, Sample, Rep2, PTEN_KO2	Abundances (Scaled): F1: 131, Sample, Rep3, PTEN_KO2	Abundance: F1: 127N, Sample, Rep1, 10A_WT	Abundance: F1: 127C, Sample, Rep2, 10A_WT	Abundance: F1: 128N, Sample, Rep3, 10A_WT	Abundance: F1: 128C, Sample, Rep1, PTEN_KO1	Abundance: F1: 129N, Sample, Rep2, PTEN_KO1	Abundance: F1: 129C, Sample, Rep3, PTEN_KO1	Abundance: F1: 130N, Sample, Rep1, PTEN_KO2	Abundance: F1: 130C, Sample, Rep2, PTEN_KO2	Abundance: F1: 131, Sample, Rep3, PTEN_KO2	Abundances (Normalized): F1: 127N, Sample, Rep1, 10A_WT	Abundances (Normalized): F1: 127C, Sample, Rep2, 10A_WT	Abundances (Normalized): F1: 128N, Sample, Rep3, 10A_WT	Abundances (Normalized): F1: 128C, Sample, Rep1, PTEN_KO1	Abundances (Normalized): F1: 129N, Sample, Rep2, PTEN_KO1	Abundances (Normalized): F1: 129C, Sample, Rep3, PTEN_KO1
FALSE	High	Master Protein	Q15149	Plectin OS=Homo sapiens (Human) OX=9606 GN=PLEC PE=1 SV=3	PLEC	0	3552.88	78	467	1353	449	4684	531.5	5.96	4466.24	467	20	1.015	1.244	0.0694601	1.03092e-05	89.6	108	91	111.4	91	91.3	90.4	92.1	92.4	93.9	112.5	113.2	113.5	81702.3	103720	95441.8	99210.2	95953.7	67207.6	105617	103278	116633	103417	103730	102729	104598	105005	106724
FALSE	High	Master Protein	Q09666	Neuroblast differentiation-associated protein AHNAK OS=Homo sapiens (Human) OX=9606 GN=AHNAK PE=1 SV=2	AHNAK	0	3315.4	83	418	1045	415	5890	628.7	6.15	2940.3	418	2	1.172	1.238	5.01695e-05	2.78377e-05	87.5	101.5	102.6	108.4	86.9	87.9	87.6	102.7	102.5	105	108.4	109.8	107.6	61915	79303	73417.8	87835.9	84498.9	59636.1	80828.6	79559.3	87778.1	78370.5	79306.9	79023.2	92605.7	92470.1	94707.5
FALSE	High	Master Protein	P35579	Myosin-9 OS=Homo sapiens (Human) OX=9606 GN=MYH9 PE=1 SV=4	MYH9	0	1929.83	72	204	707	165	1960	226.4	5.6	2328.87	204	45	0.688	0.68	3.5549e-06	2.7861e-06	105.3	150.8	72.4	71.5	116.5	118.8	117.3	81.2	80.7	79.2	79.7	80.1	78.7	61788.1	79730.1	73132	51720.8	49484.7	33486.8	44197.7	43156.1	47755	78209.9	79730.1	78715.6	54529.4	54152.8	53176.5
FALSE	High	Master Protein	Q14204	Cytoplasmic dynein 1 heavy chain 1 OS=Homo sapiens (Human) OX=9606 GN=DYNC1H1 PE=1 SV=5	DYNC1H1	0	1922.57	62	299	590	298	4646	532.1	6.4	1827.99	299	1	0.978	1.016	0.0161456	0.0420313	103.7	89.6	101.4	105.4	101.4	101	102.2	99	99.6	99.2	103.1	102.9	104.1	33303.9	41957.3	39450.7	39002.4	37826.7	25956.4	35389.3	34326.7	39120.5	42155.3	41957.3	42462.7	41127.5	41395.1	41218.3
FALSE	High	Master Protein	O75369	Filamin-B OS=Homo sapiens (Human) OX=9606 GN=FLNB PE=1 SV=2	FLNB	0	1795.31	76	190	668	172	2602	278	5.73	2211.54	190	20	0.868	1.077	6.96422e-05	0.00120107	100.6	103.6	87.4	108.4	100.4	102.6	101.3	88	86.6	88.1	109.2	110.7	108.9	45335.4	58647.5	53838.7	47723.5	45234.9	31732.4	51579.8	50833.1	56298.8	57384.5	58647.5	57949.2	50315	49502.1	50390.5
FALSE	High	Master Protein	P15924	Desmoplakin OS=Homo sapiens (Human) OX=9606 GN=DSP PE=1 SV=3	DSP	0	1499.37	72	245	483	242	2871	331.6	6.81	1528.19	245	2	1.059	0.989	0.000554073	0.182941	94.1	113.3	99.6	93.1	96.5	97.2	96.4	102	102.1	103.2	95.5	96.2	94.7	38257.9	48771.9	44953.5	48558.4	46845.5	32620.4	39586.2	38757	42979.8	48425.9	48781	48385.7	51195.3	51264.6	51800.7
FALSE	High	Master Protein	P21333	Filamin-A OS=Homo sapiens (Human) OX=9606 GN=FLNA PE=1 SV=4	FLNA	0	1491	66	161	567	145	2647	280.6	6.06	1924.8	161	3	0.919	0.897	0.000131324	6.53629e-05	91.3	143	83.9	81.9	99.6	100.8	99.6	91.7	91.3	91.5	89.4	90.8	89.2	37158.5	47607.1	43707.8	41048.3	39378.5	27220.6	34879.7	34417.4	38065.1	47034.3	47607.1	47044.9	43277.3	43093.3	43225.9
FALSE	High	Master Protein	P78527	DNA-dependent protein kinase catalytic subunit OS=Homo sapiens (Human) OX=9606 GN=PRKDC PE=1 SV=3	PRKDC	0	1410.86	50	226	477	225	4128	468.8	7.12	1397.14	226	1	0.969	0.93	0.0103876	0.000327994	98.7	113.7	95.7	91.8	101.3	101.4	102	98.6	98.3	98.3	93.5	95.6	94.3	29510.3	37371.9	34940.4	34469.2	33115.8	22821.5	28475.7	28295.8	31431	37353.4	37380.4	37608.1	36341	36239.8	36240.2
FALSE	High	Master Protein	Q9Y490	Talin-1 OS=Homo sapiens (Human) OX=9606 GN=TLN1 PE=1 SV=3	TLN1	0	1361.63	71	163	435	136	2541	269.6	6.07	1397.05	163	23	0.985	0.963	0.135347	0.0044911	98.3	110.3	96.8	94.6	100.4	99.3	100.5	98.6	98.9	98.9	97.7	96.6	96.4	25460.6	31891.1	29980.8	30024.6	29018.3	20007.1	25912.4	24908.3	27991.8	32227.4	31891.1	32269.8	31655	31755.7	31770.9
FALSE	High	Master Protein	P58107	Epiplakin OS=Homo sapiens (Human) OX=9606 GN=EPPK1 PE=1 SV=3	EPPK1	0	1301.31	75	164	491	150	5088	555.3	5.62	1754.88	164	2	1.219	0.974	2.46787e-05	0.0425104	106.9	58.8	130.2	104.1	98.9	98	99.4	120.2	120.6	120.6	97	94.5	96.4	19805.7	24829	23394.2	28888.4	27919.6	19240.8	20303.3	19227.6	22071	25069.6	24829	25180.3	30457.1	30553.4	30554.1
FALSE	High	Master Protein	P49327	Fatty acid synthase OS=Homo sapiens (Human) OX=9606 GN=FASN PE=1 SV=3	FASN	0	1225.09	63	146	556	145	2511	273.3	6.44	1757.8	146	1	1.568	1.313	2.38811e-07	1.4176e-05	79.5	91.3	124.7	104.4	77.8	77.7	78.3	122	121.9	124.6	104.2	102.2	102	26068.5	32953.5	30854.7	49085.4	47233.5	33263.5	36508.3	34797.8	39092.2	32996.9	32953.5	33210.4	51750.9	51689.3	52821.9
FALSE	High	Master Protein	Q13813	Spectrin alpha chain, non-erythrocytic 1 OS=Homo sapiens (Human) OX=9606 GN=SPTAN1 PE=1 SV=3	SPTAN1	0	1134.97	66	171	323	170	2472	284.4	5.35	1099.68	171	1	0.896	0.992	0.000145793	0.570726	94.5	127.1	84.7	93.7	99.7	101.1	99.4	89.3	89	90.1	98	100.2	98.9	19324.8	24799	22669.2	20791.8	19958.6	13922.3	19877.9	19749.3	21937	24460.9	24799	24400	21920.9	21841.4	22108.4
FALSE	High	Master Protein	Q9UPN3	Microtubule-actin cross-linking factor 1, isoforms 1/2/3/5 OS=Homo sapiens (Human) OX=9606 GN=MACF1 PE=1 SV=4	MACF1	0	1008.24	28	187	257	179	7388	837.8	5.39	775.19	187	6	0.927	0.874	0.0223374	0.00169474	128.2	40.9	118.8	112	115.6	112.3	115.4	107	108.2	104.6	101.7	97.6	100.9	10849.1	13331.1	12734.9	12046.4	11737.5	7821.4	9974.2	9304.3	10828.2	13732.5	13331.1	13707.2	12700.6	12844.8	12424.5
FALSE	High	Master Protein	Q01082	Spectrin beta chain, non-erythrocytic 1 OS=Homo sapiens (Human) OX=9606 GN=SPTBN1 PE=1 SV=2	SPTBN1	0	998.035	60	153	272	130	2364	274.4	5.57	851.05	153	23	0.829	0.956	9.125e-06	0.00186045	108.4	98.2	89.8	103.6	109.1	107.5	107.8	89.4	89.4	88.6	103.1	103.1	104.1	20648.6	25747.7	23998	20308.2	19574.8	13366.6	20403.3	19824.9	22536.8	26136.5	25747.7	25830.2	21411	21421.4	21225.9
FALSE	High	Master Protein	Q00610	Clathrin heavy chain 1 OS=Homo sapiens (Human) OX=9606 GN=CLTC PE=1 SV=5	CLTC	0	961.769	69	115	338	115	1675	191.5	5.69	1168.53	115	0	1.02	1.099	0.0984402	0.000224736	91.4	115.1	93.2	100.4	93.6	94.1	94.4	96.6	95.5	96	102.6	105.2	103.4	18775.8	23902.2	22272	23268.6	22165	15350.1	21537.5	21447.7	23737.6	23766	23902.2	23972.4	24532.2	24255.9	24375.7
FALSE	High	Master Protein	P07814	Bifunctional glutamate/proline--tRNA ligase OS=Homo sapiens (Human) OX=9606 GN=EPRS1 PE=1 SV=5	EPRS1	0	872.451	64	120	303	118	1512	170.5	7.33	932.08	120	2	1.239	1.159	3.09208e-05	0.000121907	101.7	54.3	126	117.9	91.9	93.4	93.2	115.4	114.6	117.6	108	109.2	106.8	15457.5	19883.3	18428	23304	22289	15760.9	18990.9	18666.2	20554.2	19565.7	19883.3	19835	24569.5	24391.6	25028
FALSE	High	Master Protein	Q92616	eIF-2-alpha kinase activator GCN1 OS=Homo sapiens (Human) OX=9606 GN=GCN1 PE=1 SV=6	GCN1	0	853.006	56	139	234	138	2671	292.6	7.47	724.29	139	1	1.057	1.044	4.31342e-05	0.000166667	99.8	90.6	105.5	104.1	98	97.5	98.3	103.4	103.9	103.6	101.8	102.3	102.3	14834.6	18681.1	17499.1	18780.4	18182.4	12498.2	16107.2	15734.1	17714.3	18777.3	18681.1	18835.1	19800.2	19897.6	19846.9
FALSE	High	Master Protein	P46940	Ras GTPase-activating-like protein IQGAP1 OS=Homo sapiens (Human) OX=9606 GN=IQGAP1 PE=1 SV=1	IQGAP1	0	827.166	64	109	284	105	1657	189.1	6.48	906.98	109	3	1.076	1.186	5.02151e-05	1.43414e-06	87	116.2	93.6	103.2	89.8	89.8	90.4	96.2	96.6	96.8	106.3	107.5	106.5	18062.9	22864.6	21367	23236.3	22474	15511.8	22358.5	21980.7	24517.7	22863.6	22864.6	22998.4	24498.1	24594.1	24632.5
FALSE	High	Master Protein	P35580	Myosin-10 OS=Homo sapiens (Human) OX=9606 GN=MYH10 PE=1 SV=3	MYH10	0	817.69	58	130	227	90	1976	228.9	5.54	710.33	130	11	0.738	0.866	9.91261e-06	7.62943e-05	113.6	104.2	83.9	98.3	114.4	116.4	114	84.5	85.8	83.7	98.1	99	99.2	10457.1	13463.6	12250.5	9269.3	9069.2	6100	9378.5	9201.7	10372.5	13236.3	13463.6	13185.8	9772.7	9924.7	9686.7
FALSE	High	Master Protein	P13639	Elongation factor 2 OS=Homo sapiens (Human) OX=9606 GN=EEF2 PE=1 SV=4	EEF2	0	804.421	79	75	547	73	858	95.3	6.83	1674.78	75	2	0.979	0.927	0.0928703	0.00119678	87.9	144.7	86	81.5	96.3	97.3	96.8	94.8	93.1	94.7	89.7	90.1	87.8	33265.9	42509.2	39303.8	39310	37203.8	26076.8	32406.8	31629	34675.8	42107.2	42509.2	42304.6	41444.7	40713.4	41409.5
FALSE	High	Master Protein	Q8IVF2	Protein AHNAK2 OS=Homo sapiens (Human) OX=9606 GN=AHNAK2 PE=1 SV=2	AHNAK2	0	775.391	51	140	222	138	5795	616.2	5.36	575.35	140	0	1.291	1.455	3.92241e-05	1.75975e-05	96.1	40	124.1	139.8	85	86.1	85.5	110.5	109.3	113.6	123.1	126.7	124.5	8242.1	10566.3	9751.5	12855.7	12249.9	8780	12482.7	12482.3	13808	10432.7	10566.3	10496	13553.8	13405.5	13942.5
FALSE	High	Master Protein	P49792	E3 SUMO-protein ligase RanBP2 OS=Homo sapiens (Human) OX=9606 GN=RANBP2 PE=1 SV=2	RANBP2	0	774.671	49	136	206	101	3224	358	6.2	603.2	136	31	1.01	0.977	0.0261752	0.00277156	106.5	82.1	107.5	104	102.7	102.3	102.8	104.6	103.5	103.7	100.5	100.3	100.3	10309.5	12999.7	12138.4	12599.4	12019.8	8298.7	10550.1	10234.9	11513.8	13049.5	12999.7	13065.2	13283.6	13153.7	13178.2
FALSE	High	Master Protein	P07900	Heat shock protein HSP 90-alpha OS=Homo sapiens (Human) OX=9606 GN=HSP90AA1 PE=1 SV=5	HSP90AA1	0	763.599	70	73	634	46	732	84.6	5.02	1708.67	73	2	1.077	0.998	0.038267	1	93.8	111.5	101	93.7	95.1	98.2	96.2	103.6	100.3	103.8	96.1	97.9	94.3	15706.1	20533.8	18686	20536.9	19152.8	13658.9	16592.6	16435	17823.6	19880.4	20533.8	20112.7	21652.1	20959.6	21690.1
FALSE	High	Master Protein	Q14980	Nuclear mitotic apparatus protein 1 OS=Homo sapiens (Human) OX=9606 GN=NUMA1 PE=1 SV=2	NUMA1	0	751.435	60	121	189	118	2115	238.1	5.78	598.59	121	2	0.971	0.904	0.00267211	2.59302e-05	112.6	76.4	109.2	101.8	107.9	107.6	106.6	104.5	103.8	104.6	97.3	97	97.5	9328.4	11767.2	10843.1	10844.3	10383.9	7212.5	8802.6	8526.3	9649.8	11807.7	11779.1	11671	11433.2	11363.5	11453.3
FALSE	High	Master Protein	P10809	60 kDa heat shock protein, mitochondrial OS=Homo sapiens (Human) OX=9606 GN=HSPD1 PE=1 SV=2	HSPD1	0	742.726	82	60	504	60	573	61	5.87	1764.46	60	0	1.198	1.037	2.91749e-05	0.027778	97.4	85	116.6	101	94.4	95	94.5	113.2	112.9	114.1	99	98.1	96.3	24904.6	31750.6	29339.6	35876.7	34462.7	23993.6	27311.6	26302.5	29081.3	31523.6	31750.6	31579.7	37824.9	37713.7	38101.4
FALSE	High	Master Protein	O43707	Alpha-actinin-4 OS=Homo sapiens (Human) OX=9606 GN=ACTN4 PE=1 SV=2	ACTN4	0	740.093	73	83	394	56	911	104.8	5.44	1255.2	83	27	1.025	1.325	0.0040262	2.46188e-09	92	91.9	94.3	121.8	90.7	90.1	90.4	92.5	92.7	93.5	119.4	119.8	120.5	19863.5	24987.3	23279.4	24311.2	23480.1	16325.7	27350.2	26659.7	30188.4	25142.7	24987.3	25056.8	25631.4	25695.1	25924.9
FALSE	High	Master Protein	P14618	Pyruvate kinase PKM OS=Homo sapiens (Human) OX=9606 GN=PKM PE=1 SV=4	PKM	0	727.293	91	59	525	56	531	57.9	7.84	1648.98	59	2	1.201	1.202	5.01695e-05	6.09804e-05	82	121	98.5	98.6	84.9	85.4	86.8	102.6	102.2	104.4	103.7	102.6	101.5	29778.5	37901.6	35826.1	43192.6	41461.1	29198.4	38055.9	36584.5	40752.9	37692.9	37901.6	38561.4	45538.1	45372.3	46366.6
FALSE	High	Master Protein	P55072	Transitional endoplasmic reticulum ATPase OS=Homo sapiens (Human) OX=9606 GN=VCP PE=1 SV=4	VCP	0	706.332	79	70	274	69	806	89.3	5.26	894.06	70	0	1.019	1.044	0.0103511	0.000460005	98	99.9	99.8	102.3	98.1	98	97.9	99.5	99.9	100.4	102.3	102.5	101.4	15262.1	19299.4	17906.7	18582.1	17965.6	12450	16644.1	16203.4	18057.4	19318.4	19299.4	19273.9	19591.2	19660.4	19770.4
FALSE	High	Master Protein	P18206	Vinculin OS=Homo sapiens (Human) OX=9606 GN=VCL PE=1 SV=4	VCL	0	704.782	77	97	269	97	1134	123.7	5.66	781.82	97	0	0.793	0.823	6.50821e-06	1.47863e-05	100.6	136.8	79.8	82.8	108.7	108.7	107.4	86.7	85.9	86.2	90.3	89.5	88.8	20723.8	26232.6	24070.8	19832.1	18938.1	13103	18009.8	17338.1	19363.7	26231.7	26232.6	25908.6	20909	20724.6	20807.3
FALSE	High	Master Protein	P08238	Heat shock protein HSP 90-beta OS=Homo sapiens (Human) OX=9606 GN=HSP90AB1 PE=1 SV=4	HSP90AB1	0	701.547	71	76	591	42	724	83.2	5.03	1562.31	76	32	0.891	0.905	0.00759439	0.0222265	79.9	176.6	71.2	72.3	91.5	94.5	94.7	82.8	84.2	85.2	84	85.5	88.8	26651.3	34838.6	32455.2	28959.6	28377.2	19781.2	25602.3	25312.6	29599.2	33734.6	34838.6	34933.1	30532.2	31054.2	31412.2
FALSE	High	Master Protein	Q9NZM1	Myoferlin OS=Homo sapiens (Human) OX=9606 GN=MYOF PE=1 SV=1	MYOF	0	701.003	58	112	202	112	2061	234.6	6.18	585.17	112	0	1.303	1.22	5.95906e-06	2.03255e-05	101	44.2	131.6	123.2	91.5	90.3	90.7	118	118.1	120.4	110.6	111	109.8	8178.9	10220.4	9534.2	12665.4	12219.9	8581.3	10344.7	10090.7	11224.2	10352.7	10224.9	10262.1	13353.2	13372.7	13627
FALSE	High	Master Protein	P34932	Heat shock 70 kDa protein 4 OS=Homo sapiens (Human) OX=9606 GN=HSPA4 PE=1 SV=4	HSPA4	0	681.619	83	81	227	76	840	94.3	5.19	758.57	81	5	1.144	1.15	0.000427625	0.000299061	100	70.6	114.4	115	93.9	96.2	94.3	107.8	105.8	108.7	108.1	110.3	108.4	12809.4	16611.5	15121.7	17658.2	16695	11820.4	15428.7	15287.8	16919.6	16213.8	16611.5	16276.2	18617.1	18269.9	18770.6
FALSE	High	Master Protein	P42704	Leucine-rich PPR motif-containing protein, mitochondrial OS=Homo sapiens (Human) OX=9606 GN=LRPPRC PE=1 SV=3	LRPPRC	0	667.734	64	93	210	93	1394	157.8	6.13	620.26	93	0	1.071	1.11	0.000496056	7.09759e-05	94.6	99.2	101.3	105	94.2	95.3	94	100.9	100.8	101.2	104.3	106.1	104.5	12434.3	15913.3	14585.9	15976.8	15383.6	10643.8	14394.5	14233.2	15789.1	15739	15913.3	15699.5	16853.7	16834.8	16902.2
FALSE	High	Master Protein	Q8WXH0	Nesprin-2 OS=Homo sapiens (Human) OX=9606 GN=SYNE2 PE=1 SV=3	SYNE2	0	666.385	24	147	192	138	6885	795.9	5.36	498.89	147	6	0.878	0.761	0.000700841	3.18285e-05	113.5	100.6	99.6	86.3	113.4	111.9	113.6	99.6	102.6	98.7	86.3	85.9	87.4	8632.5	10776.6	10164.6	9100	9031.4	5986.3	6870.8	6647.2	7612.1	10926.8	10776.6	10940.7	9594.2	9883.4	9506.1
FALSE	High	Master Protein	Q7Z6Z7	E3 ubiquitin-protein ligase HUWE1 OS=Homo sapiens (Human) OX=9606 GN=HUWE1 PE=1 SV=3	HUWE1	0	658.244	32	115	190	115	4374	481.6	5.22	569.2	115	0	0.954	0.976	0.0177946	0.321489	103.7	96	99	101.3	103.8	101.5	103	98.2	99.3	96.4	100.3	100.5	101.7	7869	9743.2	9181.3	8931.1	8712.8	5824.5	7953.6	7745.4	8820.7	9960.4	9743.2	9882.3	9426.1	9534.7	9249.2
FALSE	High	Master Protein	P02545	Prelamin-A/C OS=Homo sapiens (Human) OX=9606 GN=LMNA PE=1 SV=1	LMNA	0	656.405	77	78	314	76	664	74.1	7.02	1042.6	78	2	1.371	1.325	2.30817e-05	2.95682e-05	87.7	76	120.2	116.1	83.1	83.5	83.2	114	114	118.2	112.2	110.2	109.5	20003.6	25440.2	23531.1	32924.2	31736.9	22665.1	28243.5	26940.3	30136	25320.1	25440.2	25327.7	34712.1	34730.8	35991.8
FALSE	High	Master Protein	P12814	Alpha-actinin-1 OS=Homo sapiens (Human) OX=9606 GN=ACTN1 PE=1 SV=2	ACTN1	0	642.048	71	72	348	46	892	103	5.41	1088.72	72	0	0.795	0.806	1.77853e-05	2.03573e-05	109.2	115.9	86.9	88	112	113.3	113.1	90.3	89.9	88.3	91.1	91.8	90.3	12229.2	15663.6	14520.7	11839.3	11356.4	7691.3	10407.8	10189.9	11284.7	15479.4	15663.6	15629.3	12482.2	12427.7	12213.7
FALSE	High	Master Protein	P60709	Actin, cytoplasmic 1 OS=Homo sapiens (Human) OX=9606 GN=ACTB PE=1 SV=1	ACTB	0	633.962	82	37	1221	1	375	41.7	5.48	3653.33	37	51	0.975	0.925	0.202388	0.00673698	104.1	98	101.5	96.3	103.7	101.5	106.5	101.1	99.9	101.6	95.9	96.5	95.6	50572	62691.2	61110.1	59196.1	56379.1	39515.5	48941.4	47866.3	53380.5	64012.8	62691.2	65775.8	62410.6	61697.6	62750
FALSE	High	Master Protein	P63261	Actin, cytoplasmic 2 OS=Homo sapiens (Human) OX=9606 GN=ACTG1 PE=1 SV=1	ACTG1	0	611.833	82	37	1217	1	375	41.8	5.48	3645.29	37	0	0.905	0.75	0.188943	0.0034352	147.3	8.9	133.3	110.5	115.4	125.1	132.8	111.8	114.2	113.2	96.5	89.5	93.9	89.5	122.8	121.1	104.1	102.4	70	78.3	70.5	83.3	113.3	122.8	130.3	109.8	112.1	111.2
FALSE	High	Master Protein	P06733	Alpha-enolase OS=Homo sapiens (Human) OX=9606 GN=ENO1 PE=1 SV=2	ENO1	0	607.969	86	48	884	41	434	47.1	7.39	2604.62	48	7	1.099	1.068	0.000134375	0.000948895	95.9	96.3	105.4	102.4	94.8	95.2	96.5	105.3	104.2	104.6	101.9	101.6	100.6	39650.4	50381.6	47445.6	52881.8	50401.5	34861.6	44559.6	43186.3	48144.5	50188.5	50381.6	51068	55753.4	55156.1	55359.6
FALSE	High	Master Protein	Q5T4S7	E3 ubiquitin-protein ligase UBR4 OS=Homo sapiens (Human) OX=9606 GN=UBR4 PE=1 SV=1	UBR4	0	607.164	28	117	171	116	5183	573.5	6.04	493.04	117	1	1.039	1.068	0.0296381	0.00631862	106.8	68.1	111	114.1	100	100.7	101.4	104.9	104.4	104.6	104.5	107.7	107.6	7710	9826.5	9198.2	9708.7	9307.2	6431.2	8430.5	8441.1	9490.3	9759.1	9826.5	9900.5	10235.9	10185.2	10212.6
FALSE	High	Master Protein	Q04695	Keratin, type I cytoskeletal 17 OS=Homo sapiens (Human) OX=9606 GN=KRT17 PE=1 SV=2	KRT17	0	602.105	95	64	527	36	432	48.1	5.02	1446.17	64	31	0.918	0.81	0.00408209	9.5202e-05	101	124.5	92.8	81.8	106.8	106.4	103.6	96.4	98.1	97.7	88.1	86.1	85.6	40141.7	50615.6	45781.4	43484.7	42637.1	29271	34625.2	32904	36830.4	50810.4	50615.6	49276.8	45846	46659.3	46481.9
FALSE	High	Master Protein	Q9C0C2	182 kDa tankyrase-1-binding protein OS=Homo sapiens (Human) OX=9606 GN=TNKS1BP1 PE=1 SV=4	TNKS1BP1	0	598.427	65	80	142	80	1729	181.7	4.86	457.41	80	0	1.156	1.055	0.000508168	0.0396525	105.5	61.2	122	111.3	97.9	100.7	96.8	113.6	111	113.2	102.7	103.9	103.2	6095.3	7939.2	7085.5	8492	7996.5	5618.9	6687.1	6572.5	7355.2	7715.3	7939.2	7626.5	8953.1	8750.8	8922.7
FALSE	High	Master Protein	O60437	Periplakin OS=Homo sapiens (Human) OX=9606 GN=PPL PE=1 SV=4	PPL	0	594.398	59	112	158	110	1756	204.6	5.6	467.51	112	1	1.635	1.34	1.65239e-07	1.37473e-05	91.6	35.9	149.7	122.7	81.1	80.2	82.1	131.2	132.5	134.7	108.6	109.5	108.2	6547.8	8200.8	7797.5	12725.4	12379.7	8668.6	9175.8	8988.1	10003	8288	8200.8	8392.8	13416.4	13547.5	13765.6
FALSE	High	Master Protein	P12270	Nucleoprotein TPR OS=Homo sapiens (Human) OX=9606 GN=TPR PE=1 SV=3	TPR	0	593.565	48	109	159	107	2363	267.1	5.02	457.41	109	2	0.909	0.967	2.59211e-05	0.00117088	100	112.5	90.8	96.7	102.9	102.6	102.5	93.2	93.5	92.6	99.2	98.5	99.6	9279.9	11715.2	10879.2	10096.7	9759.7	6658.8	9363.3	9029.7	10279.3	11746.3	11715.2	11709.8	10645	10680.4	10574.1
FALSE	High	Master Protein	P08729	Keratin, type II cytoskeletal 7 OS=Homo sapiens (Human) OX=9606 GN=KRT7 PE=1 SV=5	KRT7	0	591.269	78	57	384	43	469	51.4	5.48	1071.41	57	8	1.04	0.954	0.234553	0.25332	87.2	138.9	90.7	83.2	94.3	93.9	94.8	97.5	98.1	98.5	90	88.3	94.5	29033.3	36583.3	34341.3	36028.4	34932.7	24164.1	28980.2	27629.2	33295	36749.7	36583.3	36963.2	37984.8	38228.1	38372.2
FALSE	High	Master Protein	P35221	Catenin alpha-1 OS=Homo sapiens (Human) OX=9606 GN=CTNNA1 PE=1 SV=1	CTNNA1	0	586.755	68	61	181	61	906	100	6.29	533.58	61	0	1.008	0.982	0.338133	0.204527	91.5	126.2	92.3	89.9	96.7	96.5	96	97.1	97.6	97.3	96.3	94.8	94.6	8367.6	10567.1	9760.2	10079.4	9767.1	6709.9	8708.8	8336.1	9365.1	10591.5	10567.1	10505.4	10626.7	10688.5	10655.2
FALSE	High	Master Protein	P11142	Heat shock cognate 71 kDa protein OS=Homo sapiens (Human) OX=9606 GN=HSPA8 PE=1 SV=1	HSPA8	0	586.307	76	57	347	35	646	70.9	5.52	996.91	57	21	0.936	0.948	0.0190343	0.0518581	100.1	111.3	93.7	94.9	100.4	103.1	102.6	96.1	94.4	97.4	97.3	98.9	95.7	23283.7	30248.6	27979.6	26742.5	25304.8	17995.1	23586.1	23297.2	25376.1	29471.9	30248.6	30115.8	28194.7	27691.9	28575.9
FALSE	High	Master Protein	P38646	Stress-70 protein, mitochondrial OS=Homo sapiens (Human) OX=9606 GN=HSPA9 PE=1 SV=2	HSPA9	0	584.253	69	61	260	60	679	73.6	6.16	921.84	61	1	1.251	1.089	0.000160766	0.0147549	92.1	92.4	115.2	100.3	90.2	94.5	90.2	112.2	112.9	113.7	99.8	97.8	98.2	18563.1	24610.1	21829.6	27703.7	26852.1	18635.4	21464.4	20445.8	23122.9	23496.7	24610.1	23496.3	29208.1	29385.2	29592.7
FALSE	High	Master Protein	P22314	Ubiquitin-like modifier-activating enzyme 1 OS=Homo sapiens (Human) OX=9606 GN=UBA1 PE=1 SV=3	UBA1	0	577.314	59	59	229	58	1058	117.8	5.76	802.53	59	0	1.008	1.001	1	1	101	96.1	101.8	101.1	100	99.9	101.7	100.8	100.8	100.3	101.3	100.1	100	12623.3	15966	15096	15276.5	14725.5	10094.3	13381	12845.6	14442.5	15978.3	15966	16248.6	16106.1	16114.6	16029.6
FALSE	High	Master Protein	P26038	Moesin OS=Homo sapiens (Human) OX=9606 GN=MSN PE=1 SV=3	MSN	0	564.143	83	73	268	56	577	67.8	6.4	775.33	73	21	0.905	1.13	0.000388963	0.000147884	89.5	128.3	81	101.2	94.9	95.6	93.7	85.9	85.1	86.8	107.3	108.3	106.4	20207.4	25754.1	23445.7	21944.5	20949.2	14726.7	23879.4	23433	25925.9	25578	25754.1	25235.8	23136.2	22935.2	23385.8
FALSE	High	Master Protein	Q86UP2	Kinectin OS=Homo sapiens (Human) OX=9606 GN=KTN1 PE=1 SV=1	KTN1	0	554.825	57	85	133	85	1357	156.2	5.64	429.22	85	0	0.938	0.998	0.000617062	0.659133	102.6	98.9	96.2	102.4	102.2	102.3	103.5	95.3	95.9	96.5	102.1	102.7	100.9	10029.4	12698.9	11939.2	11216.7	10880.4	7545.5	10472.6	10244	11322.5	12695	12698.9	12850.7	11836.7	11906.8	11982.1
FALSE	High	Master Protein	P53396	ATP-citrate synthase OS=Homo sapiens (Human) OX=9606 GN=ACLY PE=1 SV=3	ACLY	0	550.087	58	69	206	69	1101	120.8	7.33	604.02	69	0	1.034	1.095	0.297207	0.00374339	96.4	98.2	99.8	105.6	94.5	97.9	96	99.3	97.3	99.6	105	108.1	104.6	15367.1	20147.5	18350.1	19378.4	18302.9	12908.2	17863.1	17860.4	19465.9	19451.3	20147.5	19751.1	20430.7	20029.5	20498
FALSE	High	Master Protein	P07437	Tubulin beta chain OS=Homo sapiens (Human) OX=9606 GN=TUBB PE=1 SV=2	TUBB	0	543.078	76	36	519	6	444	49.6	4.89	1534.63	36	42	0.948	0.955	0.0160691	0.0625918	116.4	62.2	110.3	111.1	108.8	106.1	108.5	102.9	103.5	100.5	104.7	103.4	103.6	22299	27522.8	26160.6	25318.9	24531.9	16418.5	22436.2	21530.8	24299	28225.5	27522.8	28157.9	26693.8	26846.1	26072.3
FALSE	High	Master Protein	P46013	Proliferation marker protein Ki-67 OS=Homo sapiens (Human) OX=9606 GN=MKI67 PE=1 SV=2	MKI67	0	543.074	44	111	147	111	3256	358.5	9.45	376.23	111	0	0.79	0.949	0.000270503	0.297681	104.5	113.8	82.5	99.1	108.8	103.6	108	85.3	85.8	81.9	102.4	102.5	104.1	7278.2	8777.7	8497.1	6838.5	6639.2	4369.2	7167.4	6967.3	7969.6	9212.6	8777.7	9145.8	7222.4	7265.5	6938.2
FALSE	High	Master Protein	Q6P2Q9	Pre-mRNA-processing-splicing factor 8 OS=Homo sapiens (Human) OX=9606 GN=PRPF8 PE=1 SV=2	PRPF8	0	540.639	50	108	158	107	2335	273.4	8.84	478.87	108	1	0.941	0.909	0.00199905	0.000261437	107.6	93.2	101.3	97.8	106.2	107.2	105.7	101	99.4	100	95.1	97	96.5	8891.3	11361.9	10407.2	10134.1	9623.3	6672.4	8325.7	8256.4	9247.7	11254.4	11361.9	11201.8	10708.2	10531.1	10595.7
FALSE	High	Master Protein	Q14152	Eukaryotic translation initiation factor 3 subunit A OS=Homo sapiens (Human) OX=9606 GN=EIF3A PE=1 SV=1	EIF3A	0	531.65	56	100	194	99	1382	166.5	6.79	608.55	100	1	0.97	0.951	0.00536362	0.00106854	95.4	121.4	92.5	90.7	100.1	99.7	98.8	95.9	96.9	96.7	94.8	94.8	95.6	17781.3	22426.3	20639.5	20460.4	19913.4	13693.8	17619.9	17124.3	19439	22507.1	22426.3	22215.3	21571.5	21791.9	21745.5
FALSE	High	Master Protein	Q9P2E9	Ribosome-binding protein 1 OS=Homo sapiens (Human) OX=9606 GN=RRBP1 PE=1 SV=5	RRBP1	0	529.444	72	86	139	83	1410	152.4	8.6	434.88	86	2	0.904	1.057	0.000463949	0.011091	104.4	91	94.4	110.3	104.6	102.2	101.8	92.2	92.4	93.2	108	107.1	109.3	7862.4	9715.8	8995.6	8317.4	8036.4	5581	8491.8	8184	9403.7	9952	9724.8	9682.4	8769.1	8794.5	8862.5
FALSE	High	Master Protein	P11216	Glycogen phosphorylase, brain form OS=Homo sapiens (Human) OX=9606 GN=PYGB PE=1 SV=5	PYGB	0	527.187	71	78	212	58	843	96.6	6.86	714.84	78	20	1.628	1.786	2.47148e-05	1.50057e-05	77.6	57.6	126.3	138.6	71	72	70.9	115.5	113.5	119	126	132.7	126.8	8691.4	11157.2	10203.6	16988.1	16079.3	11616.1	16141.1	16510.7	17766.6	11001.4	11157.2	10982.6	17910.6	17596.1	18446.2
FALSE	High	Master Protein	P29401	Transketolase OS=Homo sapiens (Human) OX=9606 GN=TKT PE=1 SV=3	TKT	0	523.55	80	46	299	46	623	67.8	7.66	1092.42	46	0	1.253	1.061	8.12045e-05	0.0541478	83	124.9	104	88.1	87.2	88.7	87.5	109.7	108	110.9	92.9	93.5	89.9	18794.4	24199.1	22188.6	28389.8	26915.9	19061.5	20934.4	20489.7	22168.6	23789.5	24199.1	23882.7	29931.5	29455	30269.3
FALSE	High	Master Protein	Q08211	ATP-dependent RNA helicase A OS=Homo sapiens (Human) OX=9606 GN=DHX9 PE=1 SV=4	DHX9	0	520.899	53	67	199	67	1270	140.9	6.84	688.24	67	0	0.92	0.89	0.000108081	3.50339e-05	101.5	114.9	93.3	90.3	104.9	104.5	104.5	97	96.1	95.4	92.4	93	93.7	11819.6	14911.9	13847.8	13128.5	12533.1	8571.8	10893.8	10651.6	12078.1	14961	14911.9	14905.1	13841.4	13715.4	13611.9
FALSE	High	Master Protein	P68371	Tubulin beta-4B chain OS=Homo sapiens (Human) OX=9606 GN=TUBB4B PE=1 SV=1	TUBB4B	0	518.325	75	35	513	2	445	49.8	4.89	1552.03	35	6	1.005	1.068	0.548335	0.00490318	113.7	50.7	114.3	121.3	100.7	103.6	103.8	105.9	104.1	102.9	110.2	111.9	110.6	4639.7	6042.8	5625.3	5857.3	5551.4	3780.5	5310.7	5242.4	5832.6	5872.8	6042.8	6054.8	6175.4	6075.1	6003.4
FALSE	High	Master Protein	P16144	Integrin beta-4 OS=Homo sapiens (Human) OX=9606 GN=ITGB4 PE=1 SV=5	ITGB4	0	516.954	45	84	160	83	1822	202	6.09	498.64	84	1	0.908	0.713	0.00135631	1.58147e-05	116.3	95.1	105.6	83	116.4	114.2	115.2	104.6	106.2	103.3	83	80.6	82.2	9376.5	11648.8	10919.8	10114.9	9895.3	6634	6993.7	6601.3	7580	11868.5	11648.8	11753.5	10668.9	10828.8	10534.7
FALSE	High	Master Protein	O75643	U5 small nuclear ribonucleoprotein 200 kDa helicase OS=Homo sapiens (Human) OX=9606 GN=SNRNP200 PE=1 SV=2	SNRNP200	0	514.62	44	88	150	88	2136	244.4	6.06	459.72	88	0	0.938	0.903	0.000802501	0.000176956	100.5	114.6	94.2	90.7	103.3	103.9	103.3	97.2	96.9	96.4	92.9	95.2	93.3	8105.5	10318.7	9534.1	9155.2	8794.2	6030.8	7628.7	7590.2	8377.9	10259.7	10318.7	10262	9652.4	9623.8	9576.8
FALSE	High	Master Protein	Q14008	Cytoskeleton-associated protein 5 OS=Homo sapiens (Human) OX=9606 GN=CKAP5 PE=1 SV=3	CKAP5	0	502.69	48	85	136	85	2032	225.4	7.8	388.86	85	0	0.86	0.903	3.18438e-05	0.000192169	108.9	99.1	93.6	98.3	109.4	107.7	108.8	93.6	93.9	92.1	98.2	98.2	99.1	7197.7	8966.5	8416.5	7389.3	7142.7	4831.3	6759.6	6569.4	7461.7	9110.7	8966.5	9059.1	7790.6	7816.5	7672
FALSE	High	Master Protein	Q01813	ATP-dependent 6-phosphofructokinase, platelet type OS=Homo sapiens (Human) OX=9606 GN=PFKP PE=1 SV=2	PFKP	0	497.998	54	57	169	49	784	85.5	7.55	563.31	57	9	0.915	0.952	0.000403464	0.00520004	103.3	103.9	94.5	98.3	103	104.3	105.2	95.5	95.9	94	99.3	98.5	99.4	12164.8	15603.6	14619.1	13541	13102.9	8855.2	12267.6	11829.9	13433.2	15397.9	15603.6	15735.3	14276.3	14339	14061.9
FALSE	High	Master Protein	Q13263	Transcription intermediary factor 1-beta OS=Homo sapiens (Human) OX=9606 GN=TRIM28 PE=1 SV=5	TRIM28	0	488.51	70	54	179	54	835	88.5	5.77	554.82	54	0	1.415	1.5	0.000233091	0.000144683	75.7	103.7	107.1	113.5	77.2	72.7	76.7	104.8	111.9	108.5	117.4	110.7	115	8086.3	9636.3	9440.7	13177.1	13545.9	9052.3	12857.4	11775.8	13782	10235.4	9636.3	10161.5	13892.7	14823.7	14374.9
FALSE	High	Master Protein	P02538	Keratin, type II cytoskeletal 6A OS=Homo sapiens (Human) OX=9606 GN=KRT6A PE=1 SV=3	KRT6A	0	488.404	68	64	310	3	564	60	8	959.38	64	47	0.934	1.037	0.0292411	0.213108	100.9	100.4	94.2	104.6	99.5	102.5	101.1	94.4	90.3	95.2	103.6	108	104.8	16432.9	21426.6	19645	18732.9	17259.9	12531.4	17895.4	18137.1	19818.2	20800.4	21426.6	21144.9	19750.2	18888.1	19899.7
FALSE	High	Master Protein	P19338	Nucleolin OS=Homo sapiens (Human) OX=9606 GN=NCL PE=1 SV=3	NCL	0	488.388	59	73	262	72	710	76.6	4.7	663.56	73	1	1.046	0.869	0.571511	0.00927709	71.5	191.7	74.7	62.1	85.6	90.7	87.4	91.4	88.2	92.6	75.9	79.2	74.4	22944.2	30775.8	27552.4	29416.3	27358.7	19777.2	21282.8	21563.9	22820.3	29042.2	30775.8	29656	31013.7	29939.6	31405.9
FALSE	High	Master Protein	O60610	Protein diaphanous homolog 1 OS=Homo sapiens (Human) OX=9606 GN=DIAPH1 PE=1 SV=2	DIAPH1	0	486.369	54	70	145	67	1272	141.3	5.41	434.97	70	3	0.845	0.913	2.73796e-05	0.000293863	88.7	155.4	75	81	100.1	99.7	99.7	84.3	84.9	82.7	91.1	91.7	90.9	10275.6	12960.8	12034.2	10392.5	10075.1	6769.9	9778.2	9569.6	10679.2	13006.6	12960.8	12953	10956.8	11025.5	10750.5
FALSE	High	Master Protein	P78371	T-complex protein 1 subunit beta OS=Homo sapiens (Human) OX=9606 GN=CCT2 PE=1 SV=4	CCT2	0	485.588	84	46	249	46	535	57.5	6.46	886.01	46	0	1.032	1.023	0.105968	0.171732	90.9	122.4	93.8	92.9	95.8	93.5	95.2	98.2	98.5	97.6	99.8	95.9	97.3	13906.4	17195.4	16251.9	17129.1	16551.6	11294	15151.5	14147.4	16176.4	17602.4	17195.4	17492.7	18059.3	18113	17934.7
FALSE	High	Master Protein	P27708	CAD protein OS=Homo sapiens (Human) OX=9606 GN=CAD PE=1 SV=3	CAD	0	484.774	40	78	148	75	2225	242.8	6.46	473.37	78	3	0.992	1.012	1	0.285121	103.2	90	102.4	104.4	101.1	100	101.5	100.1	102.1	100.3	102.3	101.9	102.5	7266.3	9098.3	8579.8	8635	8487.7	5745.7	7688.4	7445.8	8434.1	9197.5	9098.3	9234.9	9103.9	9288.4	9124.1
FALSE	High	Master Protein	P09874	Poly [ADP-ribose] polymerase 1 OS=Homo sapiens (Human) OX=9606 GN=PARP1 PE=1 SV=4	PARP1	0	483.465	65	73	152	72	1014	113	8.88	469.43	73	0	0.911	0.841	0.000108081	1.83508e-05	98.6	128.6	89.8	82.9	104.3	104.6	105.3	96.3	95.2	94.4	87.9	88.2	87.4	12561.6	15944.8	14919	13934.1	13271.6	9068.7	11068.3	10790.2	12044.5	15900.2	15944.8	16058.1	14690.8	14523.6	14400.9
FALSE	High	Master Protein	P04406	Glyceraldehyde-3-phosphate dehydrogenase OS=Homo sapiens (Human) OX=9606 GN=GAPDH PE=1 SV=3	GAPDH	0	483.234	72	29	516	28	335	36	8.46	1723.58	29	2	1.167	1.201	0.0582762	0.0181922	81	127.2	94.5	97.3	84.3	91.6	84.5	98.6	99.1	98.2	99	101.5	110.6	28976.7	39885.8	34169.6	40713.5	39420.4	26918.3	35608.5	35471.5	43524.2	36678	39885.8	36778.4	42924.4	43139.1	42745.8
FALSE	High	Master Protein	P40939	Trifunctional enzyme subunit alpha, mitochondrial OS=Homo sapiens (Human) OX=9606 GN=HADHA PE=1 SV=2	HADHA	0	481.709	67	53	153	53	763	82.9	9.04	511.7	53	0	1.132	0.9	0.000470313	0.00062985	99.6	98.1	112.7	89.6	99.3	100.8	98.4	112.4	111.3	113.8	89.5	89.4	87.3	9720.1	12487.1	11330.3	13204.5	12593.8	8881.1	9159.5	8892.1	9771.6	12303.5	12487.1	12195.4	13921.5	13781.8	14103
FALSE	High	Master Protein	P27816	Microtubule-associated protein 4 OS=Homo sapiens (Human) OX=9606 GN=MAP4 PE=1 SV=3	MAP4	0	481.416	67	74	181	73	1152	120.9	5.43	479.86	74	1	0.892	1.022	0.000287013	0.153095	101.2	105.2	90.2	103.4	102.2	103.6	101.2	89.4	91.1	91.6	104.4	105.9	104.3	9859.1	12653.4	11475.7	10349	10170.1	7047.6	10533.6	10386.4	11521.1	12479.4	12653.4	12363.6	10921.4	11129.5	11191.5
FALSE	High	Master Protein	P14625	Endoplasmin OS=Homo sapiens (Human) OX=9606 GN=HSP90B1 PE=1 SV=1	HSP90B1	0	481.256	65	69	211	55	803	92.4	4.84	572	69	11	0.844	0.835	0.000130308	0.000153947	96	142.8	81	80.1	103.8	106.9	104.7	88.6	87.4	88.4	87.5	89.8	87	18776	24474.6	22271.9	19225.2	18280	12746.4	16539.1	16501.8	17996.1	23766.2	24474.6	23972.3	20269.2	20004.4	20241.1
FALSE	High	Master Protein	P11021	Endoplasmic reticulum chaperone BiP OS=Homo sapiens (Human) OX=9606 GN=HSPA5 PE=1 SV=2	HSPA5	0	479.359	67	54	193	51	654	72.3	5.16	591.35	54	0	0.962	0.924	0.112397	0.00489502	85.8	152.5	82.5	79.2	95.2	97.3	96	92.4	90.9	94.2	88.7	88.8	85.9	10914.8	14126.4	12949.3	12720.3	12061.1	8608.7	10636.2	10350.1	11275.1	13815.7	14126.4	13938	13411.1	13198.9	13670.5
FALSE	High	Master Protein	P0DMV9	Heat shock 70 kDa protein 1B OS=Homo sapiens (Human) OX=9606 GN=HSPA1B PE=1 SV=1	HSPA1B	0	478.276	71	55	227	31	641	70	5.66	688.23	55	16	1.105	0.998	5.02028e-05	0.783784	96.5	100.5	106.7	96.3	96.2	97.6	96.7	106.9	105.9	106.9	96.5	96.9	95.8	10963.8	14068.2	12954.3	14614.7	13956.7	9707.4	11494.3	11213.8	12488.2	13877.7	14068.2	13943.3	15408.3	15273.3	15415.2
FALSE	High	Master Protein	P13647	Keratin, type II cytoskeletal 5 OS=Homo sapiens (Human) OX=9606 GN=KRT5 PE=1 SV=3	KRT5	0	470.83	66	66	286	39	590	62.3	7.74	826.87	66	25	0.996	0.883	1	0.0509561	80.9	167.1	80.6	71.4	92.2	93.8	92.9	92.5	90.8	94.6	80.4	82	89	26478	34090.6	31351.9	31870.9	30161.4	21645.1	24143.7	23920.1	29236.3	33515.2	34090.6	33745.6	33601.6	33006.7	34372.1
FALSE	High	Master Protein	Q9P2J5	Leucine--tRNA ligase, cytoplasmic OS=Homo sapiens (Human) OX=9606 GN=LARS1 PE=1 SV=2	LARS1	0	464.753	55	66	129	66	1176	134.4	7.3	415.89	66	0	1.097	1.072	1.36469e-05	2.72538e-05	99.2	85.5	108.9	106.4	96.8	96	96.4	105.7	106.1	105.6	103.3	103.2	103.9	8324.6	10455.7	9747.4	10920.2	10557.6	7242.6	9292.2	9019.9	10222.2	10537.1	10455.7	10491.6	11513.2	11553.5	11501.1
FALSE	High	Master Protein	Q00341	Vigilin OS=Homo sapiens (Human) OX=9606 GN=HDLBP PE=1 SV=2	HDLBP	0	463.93	53	69	142	68	1268	141.4	6.87	394.06	69	0	0.846	0.913	9.20386e-05	0.000988648	119	71.7	100.6	108.7	113.6	111.5	112.5	94.9	97.4	95.1	103.1	101.2	102.8	8224.1	10212.3	9574.3	8244.3	8154.2	5488.1	7805.9	7441.6	8509	10409.9	10212.3	10305.3	8692	8923.4	8715
FALSE	High	Master Protein	Q86VP6	Cullin-associated NEDD8-dissociated protein 1 OS=Homo sapiens (Human) OX=9606 GN=CAND1 PE=1 SV=2	CAND1	0	462.59	53	70	165	70	1230	136.3	5.78	512.04	70	0	0.991	1.056	0.248027	0.000225153	91.9	120	91.1	97	96	95.6	95.7	94.9	95.5	94.7	101.1	101.3	100.2	10583.4	13340.7	12403	12553.5	12172.9	8320.2	11653.6	11353.4	12639.5	13396.2	13340.7	13350	13235.2	13321.2	13212.3
FALSE	High	Master Protein	P22102	Trifunctional purine biosynthetic protein adenosine-3 OS=Homo sapiens (Human) OX=9606 GN=GART PE=1 SV=1	GART	0	461.559	57	52	134	52	1010	107.7	6.7	504.67	52	0	1.093	1.061	0.00160098	0.0176543	94.1	103.4	102.8	99.8	93.3	96	94.6	103.1	103.4	106	100.6	100.3	98.9	8375.1	10909	9985	11108	10734.8	7584.7	9450.7	9154.6	10157.2	10601	10909	10747.3	11711.2	11747.5	12044.4
FALSE	High	Master Protein	P05787	Keratin, type II cytoskeletal 8 OS=Homo sapiens (Human) OX=9606 GN=KRT8 PE=1 SV=7	KRT8	0	459.302	88	54	232	40	483	53.7	5.59	670.93	54	1	1.49	1.799	0.000152577	3.46956e-05	69.6	101.5	103.7	125.2	69.2	72.6	69	103.1	99.6	107.2	124.5	130.1	123.8	8022.5	10651	9403	14348.8	13361	9910.7	15096.4	15328	16426.1	10154.7	10651	10120.9	15128	14621.4	15738
FALSE	High	Master Protein	P14923	Junction plakoglobin OS=Homo sapiens (Human) OX=9606 GN=JUP PE=1 SV=3	JUP	0	455.776	73	43	160	37	745	81.7	6.14	550.78	43	6	1.006	0.923	0.953494	0.000317501	95.6	120	96.1	88.3	99.6	100.4	98.9	99.5	100.2	100.1	93.1	91.9	91.4	9239.6	11788.2	10786.7	11080.5	10754.8	7405.7	9029.4	8669.4	9706	11695.3	11788.2	11610.3	11682.2	11769.3	11760.1
FALSE	High	Master Protein	Q14789	Golgin subfamily B member 1 OS=Homo sapiens (Human) OX=9606 GN=GOLGB1 PE=1 SV=2	GOLGB1	0	453.567	35	89	109	87	3259	375.8	5	304.59	89	2	0.939	1.001	0.00698211	1	117.1	55.7	110	117.2	107.7	106.1	108.4	101.2	100.1	102.4	107.9	106.2	108.8	4509.5	5619	5336.6	5085.1	4847.6	3416.8	4721.6	4518.2	5209.7	5708	5619	5744	5361.2	5304.9	5425.8
FALSE	High	Master Protein	O00410	Importin-5 OS=Homo sapiens (Human) OX=9606 GN=IPO5 PE=1 SV=4	IPO5	0	448.139	57	53	138	49	1097	123.6	4.94	470.76	53	4	1.008	1.075	0.72991	0.0023187	108	67.2	108.8	116	101.6	99.7	101.9	102.4	103.2	100.5	110	108.2	109.2	6850.2	8504.7	8075.9	8286.1	8050.3	5402.9	7759.3	7415.3	8425	8670.8	8504.7	8692.5	8736.1	8809.7	8579.7
FALSE	High	Master Protein	P12956	X-ray repair cross-complementing protein 6 OS=Homo sapiens (Human) OX=9606 GN=XRCC6 PE=1 SV=2	XRCC6	0	446.748	71	56	178	55	609	69.8	6.64	521.51	56	1	0.975	0.921	0.171797	0.00354731	94	127.8	91.6	86.6	98	99.6	99.5	97.2	96.1	97	91.6	94.2	91.6	12959.3	16668.5	15464.6	15417.6	14689.8	10218.3	12668.4	12659.1	13851.3	16403.6	16668.5	16645.3	16259.4	16075.6	16226.5
FALSE	High	Master Protein	P13010	X-ray repair cross-complementing protein 5 OS=Homo sapiens (Human) OX=9606 GN=XRCC5 PE=1 SV=3	XRCC5	0	445.84	68	56	173	56	732	82.7	5.81	542.82	56	0	0.99	0.919	0.662874	0.00677543	95.3	122.8	94.4	87.6	98.9	102.5	99.6	98.6	97.4	99.9	91.5	93.4	89.8	11730.9	15396.2	13898.4	14050.5	13368.4	9450.1	11356.3	11268.1	12199.9	14848.7	15396.2	14959.5	14813.5	14629.5	15006.6
FALSE	High	Master Protein	Q15075	Early endosome antigen 1 OS=Homo sapiens (Human) OX=9606 GN=EEA1 PE=1 SV=2	EEA1	0	444.92	56	81	113	79	1411	162.4	5.68	341.85	81	2	0.814	0.752	1.74936e-05	2.65223e-06	137.7	46.8	112.1	103.5	125.3	124.8	122.8	101.7	101.6	101.4	92.4	93.8	93.8	6273.1	7907.4	7233.1	6115.2	5882.3	4046.2	4840.6	4772.8	5373.3	7940.3	7907.4	7785.3	6447.3	6437.2	6425.3
FALSE	High	Master Protein	P33176	Kinesin-1 heavy chain OS=Homo sapiens (Human) OX=9606 GN=KIF5B PE=1 SV=1	KIF5B	0	444.753	64	65	110	50	963	109.6	6.51	370.11	65	13	0.883	1.022	0.00193302	0.564679	96.3	120.2	85	98.5	98.3	102.5	100.6	88.8	86.9	89.4	100.6	104.5	102.8	8187.4	10808.9	9854.2	8880.2	8374.2	5934.8	8759.1	8848.8	9800.6	10363.4	10808.9	10606.6	9362.4	9164.2	9424.4
FALSE	High	Master Protein	P05023	Sodium/potassium-transporting ATPase subunit alpha-1 OS=Homo sapiens (Human) OX=9606 GN=ATP1A1 PE=1 SV=1	ATP1A1	0	444.433	51	56	160	38	1023	112.8	5.49	538.01	56	21	1.276	1.346	2.39005e-05	1.34709e-05	93	63.3	118.6	125.1	88.3	86.8	86	109	110.9	110.8	116.9	115.3	116.9	7815.6	9733.9	8956.6	11589.9	11360.6	7819.1	10831.5	10377.9	11844.3	9892.8	9733.9	9640.4	12219.3	12432.3	12416.6
FALSE	High	Master Protein	O15020	Spectrin beta chain, non-erythrocytic 2 OS=Homo sapiens (Human) OX=9606 GN=SPTBN2 PE=1 SV=3	SPTBN2	0	444.09	39	83	117	66	2390	271.2	6.11	336.59	83	2	1.658	1.357	1.22811e-05	4.64953e-05	96.6	12.3	160.1	131.1	84.5	80.8	82.2	136.3	137.1	135.9	112.6	108.5	111.6	2493.9	3017.5	2852.4	4828	4675.9	3194.8	3473.7	3252.7	3767.1	3156.7	3017.5	3070.2	5090.2	5117	5073.3
FALSE	High	Master Protein	O95757	Heat shock 70 kDa protein 4L OS=Homo sapiens (Human) OX=9606 GN=HSPA4L PE=1 SV=3	HSPA4L	0	443.676	74	61	138	52	839	94.5	5.88	452.84	61	6	1.109	0.817	4.48061e-05	4.45975e-06	98.9	110.6	109.7	80.8	102.1	101	100.9	112.3	111.6	111.9	83.1	82.5	81.8	7298.4	9140.1	8486.8	9637.4	9227.9	6380.3	6213	5992.5	6696.8	9238.1	9140.1	9134.8	10160.7	10098.4	10131.8
FALSE	High	Master Protein	Q14764	Major vault protein OS=Homo sapiens (Human) OX=9606 GN=MVP PE=1 SV=4	MVP	0	443.455	65	51	142	50	893	99.3	5.48	496.44	51	1	1.231	1.27	1.74936e-05	1.03092e-05	96.2	63.2	118.4	122.2	89.4	90.7	88.7	110	109.8	111.3	113.6	113.4	114.2	5745.2	7377.6	6703.2	8487.5	8159.6	5698.9	7633	7407	8397.6	7272.1	7377.6	7215	8948.4	8929.3	9049.8
FALSE	High	Master Protein	P68104	Elongation factor 1-alpha 1 OS=Homo sapiens (Human) OX=9606 GN=EEF1A1 PE=1 SV=1	EEF1A1	0	442.226	65	34	413	21	462	50.1	9.01	1195.7	34	15	0.883	0.742	0.00227352	7.37511e-05	90.9	161.5	80.3	67.4	101.6	105.2	103.8	92.1	89.2	91.7	77	79.2	75.8	25669.9	33664	30842.1	27955.8	26077.5	18465.1	20353.1	20348.1	21907.6	32492.3	33664	33196.9	29473.9	28537.5	29322.3
FALSE	High	Master Protein	Q14839	Chromodomain-helicase-DNA-binding protein 4 OS=Homo sapiens (Human) OX=9606 GN=CHD4 PE=1 SV=2	CHD4	0	439.631	41	70	116	55	1912	217.9	5.86	369.83	70	15	0.896	0.921	0.000564042	0.00200442	95.6	130.7	85.7	88.1	102	100.5	102.1	91.4	93.1	90	94	93.2	94.3	7377.7	9202.1	8687.4	7937.7	7785.7	5191.5	7109.8	6848.2	7802.1	9338.5	9202.1	9350.7	8368.7	8520.2	8244
FALSE	High	Master Protein	P07355	Annexin A2 OS=Homo sapiens (Human) OX=9606 GN=ANXA2 PE=1 SV=2	ANXA2	0	439.14	93	52	521	52	339	38.6	7.75	1205.83	52	0	1.164	1.246	5.01695e-05	2.21182e-05	85	110.1	99	105.9	86.7	85.9	87.9	100.1	101	102	108	108.8	107.3	25222.7	31624.9	30064	34973.3	33968.6	23640.2	32869.5	32169.1	35709.4	31926.3	31624.9	32359.4	36872.5	37173	37540.2
FALSE	High	Master Protein	Q13885	Tubulin beta-2A chain OS=Homo sapiens (Human) OX=9606 GN=TUBB2A PE=1 SV=1	TUBB2A	0	435.149	70	32	448	2	445	49.9	4.89	1374.11	32	4	0.703	0.814	0.000229242	0.0049866	155	9.9	108.9	126.2	127.1	131.2	132.6	92.2	92.7	88.2	106.2	106.8	114.6	566.7	740	695.3	493.2	477.8	313.5	495.2	483.9	584.4	717.3	740	748.4	520	522.9	497.8
FALSE	High	Master Protein	Q92598	Heat shock protein 105 kDa OS=Homo sapiens (Human) OX=9606 GN=HSPH1 PE=1 SV=1	HSPH1	0	434.097	61	56	117	49	858	96.8	5.39	410.28	56	0	1.043	1.06	0.0520833	0.0263547	97.7	96.9	101.9	103.5	97.8	94	97.2	100.8	103.3	101.3	105.1	101.1	103	6221	7567.2	7271.6	7699.6	7604	5139	6992.1	6540	7497.6	7874.4	7567.2	7826.8	8117.7	8321.3	8160.6
FALSE	High	Master Protein	Q7KZF4	Staphylococcal nuclease domain-containing protein 1 OS=Homo sapiens (Human) OX=9606 GN=SND1 PE=1 SV=1	SND1	0	433.299	62	54	146	54	910	101.9	7.17	517.83	54	0	0.991	0.943	0.230741	0.000181143	112.9	68.9	111.8	106.4	106.1	106.3	106.4	105.1	105.6	105.3	100.2	99.4	100.9	9122.7	11565.3	10757.3	10850.5	10499.4	7213.9	9008.4	8682.6	9930	11547.3	11565.3	11578.6	11439.7	11489.9	11455.6
FALSE	High	Master Protein	P16615	Sarcoplasmic/endoplasmic reticulum calcium ATPase 2 OS=Homo sapiens (Human) OX=9606 GN=ATP2A2 PE=1 SV=1	ATP2A2	0	431.143	45	50	132	50	1042	114.7	5.34	435.09	50	0	0.9	0.849	2.26756e-05	2.73376e-06	102.9	117.2	92.6	87.3	106.6	107.1	105.8	96	95.7	96.3	90.5	90.7	90	9120.4	11594.3	10641.4	9855.4	9472.5	6564	8096.9	7885	8814.1	11544.4	11594.3	11453.9	10390.6	10366.1	10423.5
FALSE	High	Master Protein	O43795	Unconventional myosin-Ib OS=Homo sapiens (Human) OX=9606 GN=MYO1B PE=1 SV=3	MYO1B	0	429.084	55	69	154	68	1136	131.9	9.38	493.03	69	1	0.886	0.871	3.4788e-05	2.7838e-05	98.4	128.6	87.2	85.8	104.2	105.1	104.5	92.8	91.6	92.6	90	91.5	91.1	11659.3	14886.4	13755.2	12464.9	11857.8	8262.8	10534.9	10403.4	11661	14758.1	14886.4	14805.4	13141.8	12976.4	13121.2
FALSE	High	Master Protein	P15311	Ezrin OS=Homo sapiens (Human) OX=9606 GN=EZR PE=1 SV=4	EZR	0	428.769	75	61	202	44	586	69.4	6.27	589.6	61	4	1.012	1.276	0.459705	1.51072e-06	94.2	90.2	95.4	120.2	92.5	92.6	92.5	92.4	93.7	93.7	117.1	118.7	118.1	8189.8	10367.3	9622.8	9819.8	9593.8	6608.4	10833.3	10680.3	11962.2	10366.5	10367.3	10357.5	10353	10498.8	10494
FALSE	High	Master Protein	Q00839	Heterogeneous nuclear ribonucleoprotein U OS=Homo sapiens (Human) OX=9606 GN=HNRNPU PE=1 SV=6	HNRNPU	0	428.18	54	57	193	56	825	90.5	6	531.44	57	1	0.98	0.905	0.202662	0.00302582	96.3	122.1	94.4	87.1	99.8	103.3	100.7	98.7	96.9	98.7	91.1	93.2	89.8	13248.5	17356.4	15723.5	15729.6	14872.6	10445.5	12651	12573.6	13634.5	16769.6	17356.4	16924	16583.8	16275.6	16587.3
FALSE	High	Master Protein	Q9BVA1	Tubulin beta-2B chain OS=Homo sapiens (Human) OX=9606 GN=TUBB2B PE=1 SV=1	TUBB2B	0	427.289	69	31	446	1	445	49.9	4.89	1361.21	31	0	0.993	1.031	1	0.994422	130.6	5.2	129.6	134.6	114.5	108.7	107.5	121	107.9	96.5	112.1	115.4	112	140.8	169.2	155.5	178.6	153.5	94.6	144.1	144.2	157.6	178.2	169.2	167.4	188.3	168	150.2
FALSE	High	Master Protein	P52272	Heterogeneous nuclear ribonucleoprotein M OS=Homo sapiens (Human) OX=9606 GN=HNRNPM PE=1 SV=3	HNRNPM	0	426.854	81	64	185	64	730	77.5	8.7	527.05	64	0	0.963	0.92	0.125044	0.0047572	112.1	76.8	108	103.1	108.9	106.4	106.9	103	105.2	102.2	99.9	95.9	98.3	14565.9	18016.7	16812.8	16535.5	16265.5	10896.3	13966.2	13033.8	15043.5	18437.2	18016.7	18096.4	17433.4	17799.9	17303.1
FALSE	High	Master Protein	P06737	Glycogen phosphorylase, liver form OS=Homo sapiens (Human) OX=9606 GN=PYGL PE=1 SV=4	PYGL	0	426.713	68	65	142	49	847	97.1	7.17	440.19	65	2	0.76	0.923	2.12366e-05	0.00218018	128.1	56.4	97.3	118.2	115.7	118.6	117.9	90.9	89.1	89.6	107.8	109.8	108.8	6197.2	8040.4	7427.8	5849.9	5518.5	3825.8	6037.7	5977.3	6672.1	7844.3	8040.4	7994.9	6167.6	6039.1	6075.3
FALSE	High	Master Protein	P05783	Keratin, type I cytoskeletal 18 OS=Homo sapiens (Human) OX=9606 GN=KRT18 PE=1 SV=2	KRT18	0	422.434	87	46	250	44	430	48	5.45	774.48	46	1	1.375	1.691	0.000173671	2.88631e-05	82.7	63.8	113.7	139.8	76.3	78.5	76.8	105.6	102.3	108.7	127.5	135.1	129.8	12160.1	15833.6	14384.2	20198.1	18856.2	13804.3	21236.6	21867.3	23665.3	15392	15833.6	15482.4	21294.9	20635	21921
FALSE	High	Master Protein	P53621	Coatomer subunit alpha OS=Homo sapiens (Human) OX=9606 GN=COPA PE=1 SV=2	COPA	0	421.518	59	71	118	71	1224	138.3	7.66	341.11	71	0	1.036	1.016	0.000524318	0.0087461	89.7	126.3	92.9	91.1	94.5	94.5	94.5	98.4	97.9	97.9	96	97.1	96	7098	8981.2	8345.1	8871.9	8505.6	5859	7540.8	7408.3	8252.3	8984.5	8981.2	8982.2	9353.7	9308	9304
FALSE	High	Master Protein	P06576	ATP synthase subunit beta, mitochondrial OS=Homo sapiens (Human) OX=9606 GN=ATP5F1B PE=1 SV=3	ATP5F1B	0	421.336	75	28	232	28	529	56.5	5.4	826.9	28	0	1.078	1.111	0.234175	0.137606	76	157.6	81.9	84.4	88.5	87.2	76.5	97.8	88.2	94	97.4	92.7	96.9	11973.8	14934.6	12178.7	15889.6	13808.3	10135	13783.1	12748.2	14997.4	15156.1	14934.6	13108.5	16752.5	15110.9	16094.2
FALSE	High	Master Protein	Q04637	Eukaryotic translation initiation factor 4 gamma 1 OS=Homo sapiens (Human) OX=9606 GN=EIF4G1 PE=1 SV=4	EIF4G1	0	418.737	44	74	150	64	1599	175.4	5.33	395.3	74	11	0.971	1.034	0.0126566	0.00974953	102.5	92.1	99.5	105.9	101.1	100.9	100.8	98	97.1	99.2	104.3	104.3	103.7	10785.1	13618.8	12647.7	12550.6	11988.8	8437.3	11639.1	11310.9	12660.8	13651.5	13629.8	13613.3	13232.1	13119.8	13398.3
FALSE	High	Master Protein	P49368	T-complex protein 1 subunit gamma OS=Homo sapiens (Human) OX=9606 GN=CCT3 PE=1 SV=4	CCT3	0	418.653	81	50	186	50	545	60.5	6.49	553.52	50	0	1.069	1.023	0.000293619	0.0109673	98.3	96	105.1	100.5	97.6	97.6	96.2	104.6	104	104.3	101	99.8	99.7	10831.3	13716.7	12562	13938.2	13355.9	9231.4	11733.1	11257.6	12664.7	13710	13716.7	13521.1	14695.1	14615.8	14659.3
FALSE	High	Master Protein	P50990	T-complex protein 1 subunit theta OS=Homo sapiens (Human) OX=9606 GN=CCT8 PE=1 SV=4	CCT8	0	417.843	71	49	167	49	548	59.6	5.6	529.88	49	0	1.053	1.045	0.002915	0.00791211	93.5	110.3	98.4	97.8	94.8	95.7	95.6	100.6	99.9	101.6	100.7	99.9	98.4	9489.3	12123.2	11243.5	12081.8	11566	8103.9	10531.9	10158.7	11265.6	12011.3	12123.2	12101.9	12737.9	12657.1	12868.9
FALSE	High	Master Protein	Q13509	Tubulin beta-3 chain OS=Homo sapiens (Human) OX=9606 GN=TUBB3 PE=1 SV=2	TUBB3	0	417.521	68	32	314	11	450	50.4	4.93	917.77	32	4	1.002	1.216	0.997554	7.64558e-05	109.7	46.9	110	133.5	100.6	99.4	98.6	99.7	99.7	97.9	121	118.3	122.3	3417.9	4278.2	3939.4	4069.4	3918.2	2652.1	4300.1	4088.3	4758.1	4326.3	4278.2	4240.2	4290.4	4287.8	4211.5
FALSE	High	Master Protein	Q99832	T-complex protein 1 subunit eta OS=Homo sapiens (Human) OX=9606 GN=CCT7 PE=1 SV=2	CCT7	0	417.302	85	43	231	43	543	59.3	7.65	758.91	43	0	1.057	1.031	0.107966	0.362161	104.9	76.2	110.8	108.2	99.5	103.1	99.6	106.1	103.9	105.2	101.9	105.7	102.7	10413.5	13651.2	12251.2	13326.2	12566.7	8773.7	11144.9	11233	12295.5	13181.2	13651.2	13186.6	14049.9	13752.2	13932.5
FALSE	High	Master Protein	P20700	Lamin-B1 OS=Homo sapiens (Human) OX=9606 GN=LMNB1 PE=1 SV=2	LMNB1	0	416.857	79	60	132	52	586	66.4	5.16	385.71	60	6	0.829	0.92	0.056529	0.749895	98.9	128.1	82	91	105.9	107.1	92.6	87.4	87.8	89.4	96.7	98.6	97.4	10523.8	13474.4	10819.6	10433	10092.3	7080.4	10056.8	9957.3	11082.6	13320.8	13474.4	11649.7	10999.5	11044.4	11243.6
FALSE	High	Master Protein	P04075	Fructose-bisphosphate aldolase A OS=Homo sapiens (Human) OX=9606 GN=ALDOA PE=1 SV=2	ALDOA	0	415.573	74	38	275	30	364	39.4	8.09	984.04	38	8	1.154	1.295	0.00199153	0.000138518	90.6	87.4	104.6	117.4	88.1	90.8	88	101.7	99.1	103.7	114.1	116.7	112.9	14469	18872.5	16999.1	20054	18829.9	13570	19595.9	19488.4	21216.9	18314.5	18872.5	18297	21143	20606.2	21548.9
FALSE	High	Master Protein	P04259	Keratin, type II cytoskeletal 6B OS=Homo sapiens (Human) OX=9606 GN=KRT6B PE=1 SV=5	KRT6B	0	415.401	64	59	262	3	564	60	8	774.29	59	0	3.317	1.571	3.31431e-05	0.00139007	65.4	14.8	217	102.8	49.3	59.3	56.9	188.6	176.2	188.7	92.8	89.4	86	102.9	156.6	139.6	472.7	425.3	314	202.6	189.6	205.4	130.2	156.6	150.3	498.4	465.4	498.6
FALSE	High	Master Protein	Q92817	Envoplakin OS=Homo sapiens (Human) OX=9606 GN=EVPL PE=1 SV=3	EVPL	0	414.803	49	88	111	87	2033	231.5	6.96	321.26	88	0	1.237	1.161	4.36619e-05	0.000228225	109.8	27	135.8	127.4	97.5	94.9	95.9	116.9	118.6	119.6	111.3	109.7	112.1	4868.4	5994.1	5628.2	6994.3	6849.2	4760.3	5809.2	5556.6	6401	6162.3	5994.1	6057.9	7385	7495.3	7559.3
FALSE	High	Master Protein	P19012	Keratin, type I cytoskeletal 15 OS=Homo sapiens (Human) OX=9606 GN=KRT15 PE=1 SV=3	KRT15	0	412.353	79	42	194	26	456	49.2	4.77	591.41	42	8	4.739	4.46	1.52285e-09	1.08538e-08	33.7	55.9	159.9	150.5	30.1	31.5	30.8	145.9	145.5	155.7	137.3	137.5	134.6	2688.4	3566.9	3238.6	15668.1	15051.3	11095.6	12844.5	12499.4	13771.9	3402.9	3566.9	3485.9	16518.9	16471.2	17619.6
FALSE	High	Master Protein	Q14573	Inositol 1,4,5-trisphosphate receptor type 3 OS=Homo sapiens (Human) OX=9606 GN=ITPR3 PE=1 SV=2	ITPR3	0	409.86	34	72	114	61	2671	303.9	6.48	346.14	72	9	1.029	1.102	0.0873643	0.000730328	103.5	75.8	106.6	114.1	98.8	99.2	97.4	101.1	101.7	101.8	107.5	111.3	108.9	5954	7564.7	6900.6	7313.3	7088.3	4891.4	6772.6	6814.9	7509.9	7536.4	7564.7	7427.5	7710.4	7757	7767.5
FALSE	High	Master Protein	Q9BQG0	Myb-binding protein 1A OS=Homo sapiens (Human) OX=9606 GN=MYBBP1A PE=1 SV=2	MYBBP1A	0	409.183	49	67	123	67	1328	148.8	9.28	377.93	67	0	0.976	0.894	0.0613155	5.15662e-05	95.8	125	93.5	85.7	100.6	100.9	100.9	98.4	99.5	98.4	90.1	90.7	89	7970	10117.5	9400.3	9362.7	9122.8	6213.4	7471.7	7303.8	8072.6	10088.2	10117.5	10118	9871.1	9983.4	9866.8
FALSE	High	Master Protein	P11586	C-1-tetrahydrofolate synthase, cytoplasmic OS=Homo sapiens (Human) OX=9606 GN=MTHFD1 PE=1 SV=3	MTHFD1	0	408.523	64	63	134	61	935	101.5	7.3	411.24	63	2	0.991	1.035	0.549045	0.026754	116	48.9	115	120.1	106.6	105.4	103.9	103	104.8	104.5	109.1	108.5	109.8	9552.8	11957.8	10946.9	11088.8	10866.4	7463.1	10224.9	9887.3	11262.6	12091.7	11957.8	11782.7	11691	11891.5	11851.3
FALSE	High	Master Protein	P35241	Radixin OS=Homo sapiens (Human) OX=9606 GN=RDX PE=1 SV=1	RDX	0	408.337	75	59	199	38	583	68.5	6.37	540.18	59	1	1.051	1.512	0.034327	7.4911e-06	88	86.2	92.5	133.2	86.7	85.7	85.5	88.2	90	91.3	128	129.6	131.1	6238.2	7799.2	7227.6	7617.7	7490.8	5235	9628.1	9470.9	10786.4	7896.2	7799.2	7779.4	8031.4	8197.4	8313.1
FALSE	High	Master Protein	P07237	Protein disulfide-isomerase OS=Homo sapiens (Human) OX=9606 GN=P4HB PE=1 SV=3	P4HB	0	404.21	77	49	164	48	508	57.1	4.87	451.4	49	1	0.996	1.067	1	0.0598652	99.3	95.8	99	105.9	98.1	100.7	98.1	97.8	97.1	101.1	105.2	104.7	102.6	13307	17283.3	15650.7	15921.7	15227.2	10930.2	14914.4	14426	15915.9	16843.7	17283.3	16845.6	16786.3	16663.7	17357
FALSE	High	Master Protein	Q03001	Dystonin OS=Homo sapiens (Human) OX=9606 GN=DST PE=1 SV=4	DST	0	404.018	15	90	113	83	7570	860.1	5.25	291.23	90	1	0.916	0.602	0.00924461	1.85479e-05	119.5	99.1	109.4	72	119.4	118.3	120.1	109.3	109.4	106.5	75.1	70.9	71.9	4752.9	5959.4	5623.6	5225.2	5037.4	3380.4	3128.8	2868.8	3274.2	6016.1	5959.4	6053	5508.9	5512.6	5368
FALSE	High	Master Protein	P46939	Utrophin OS=Homo sapiens (Human) OX=9606 GN=UTRN PE=1 SV=2	UTRN	0	399.379	29	82	102	81	3433	394.2	5.33	321.32	82	1	1.156	1.331	0.00351189	0.000293152	111.1	12.6	128.5	147.9	95.4	90.6	94.9	107.1	113.2	109.7	126.3	122.9	129.1	2841.5	3417.5	3323.8	3829.5	3901.4	2605.2	3934.3	3720.4	4398.8	3596.7	3417.5	3577.6	4037.5	4269.4	4137
FALSE	High	Master Protein	P11717	Cation-independent mannose-6-phosphate receptor OS=Homo sapiens (Human) OX=9606 GN=IGF2R PE=1 SV=3	IGF2R	0	396.138	36	73	95	73	2491	274.2	5.94	305.05	73	0	1.157	1.065	0.000108367	0.00529225	109.8	46.1	127.1	117	99.2	98.1	100.6	114.8	115.9	113.4	106.1	104.5	105.7	5732	7176.3	6838.3	7960.9	7744.8	5216.8	6413.3	6133.4	6986.3	7255.4	7176.3	7360.4	8393.2	8475.4	8294.5
FALSE	High	Master Protein	P60174	Triosephosphate isomerase OS=Homo sapiens (Human) OX=9606 GN=TPI1 PE=1 SV=4	TPI1	0	395.338	94	27	222	27	249	26.7	6.9	821.08	27	0	1.029	0.988	0.492086	0.629245	94.6	114.7	97.3	93.4	96	100	97.6	100.4	98.5	100.9	96.4	97.6	94.4	14008.8	18466.2	16744.1	17594.7	16621.7	11738.7	14709.4	14476.3	15757.4	17732	18466.2	18022.5	18550.1	18189.7	18640.9
FALSE	High	Master Protein	P63010	AP-2 complex subunit beta OS=Homo sapiens (Human) OX=9606 GN=AP2B1 PE=1 SV=1	AP2B1	0	394.061	54	55	122	30	937	104.5	5.38	397.89	55	26	0.956	1.128	0.04341	0.000421884	82.4	146	78.7	92.9	89.2	91	91.3	86.2	86.9	87.8	100.5	103.3	102.6	8629	11130.9	10384.5	10015.1	9729.5	6772.8	10166.3	10152.9	11360.6	10922.4	11138.2	11177.3	10558.9	10647.3	10755.1
FALSE	High	Master Protein	P31939	Bifunctional purine biosynthesis protein ATIC OS=Homo sapiens (Human) OX=9606 GN=ATIC PE=1 SV=3	ATIC	0	389.904	77	46	131	45	592	64.6	6.71	428.06	46	1	1.177	1.176	8.28358e-06	8.13538e-06	86.7	109.4	102	101.9	88.3	88.3	88.4	103.4	103.9	104.5	103.8	104.6	103.2	8096.3	10253.1	9535.3	11386.2	11023.3	7643.1	9960	9754.5	10827	10248.1	10253.1	10263.3	12004.5	12063.2	12137.1
FALSE	High	Master Protein	Q9BQE3	Tubulin alpha-1C chain OS=Homo sapiens (Human) OX=9606 GN=TUBA1C PE=1 SV=1	TUBA1C	0	387.033	77	36	345	5	449	49.9	5.1	1065.85	36	36	0.951	0.985	0.023625	0.327185	95.5	119.5	90.9	94.1	99.3	100.6	99.3	96.1	93.5	94.4	97.8	99.1	95.7	15435.1	19791.3	18147.8	17942.1	16810.1	11704	15897.2	15664.2	17034.3	19537.4	19791.3	19533.4	18916.4	18395.9	18585.8
FALSE	High	Master Protein	O15230	Laminin subunit alpha-5 OS=Homo sapiens (Human) OX=9606 GN=LAMA5 PE=1 SV=8	LAMA5	0	385.215	26	72	94	71	3695	399.5	7.02	296.38	72	1	1.384	1.262	0.00012061	0.000803059	106.2	12.7	147	134	93.4	88.8	90.8	125.1	127.2	125.7	115.2	108.3	114.6	2895	3486.2	3312.3	4655.8	4562.1	3107.1	3735.5	3414	4066.5	3664.4	3486.2	3565.2	4908.6	4992.5	4934
FALSE	High	Master Protein	P13667	Protein disulfide-isomerase A4 OS=Homo sapiens (Human) OX=9606 GN=PDIA4 PE=1 SV=2	PDIA4	0	383.515	62	53	133	52	645	72.9	5.07	395.16	53	1	0.821	0.868	2.4707e-07	7.4911e-06	109.2	106.5	89.6	94.7	109.7	110.9	110.7	91.1	90.9	90.4	96.1	96.5	95.8	8724.7	11156.7	10352.8	8691.6	8358.3	5731	7988.2	7796.7	8714.1	11043.5	11156.7	11143.2	9163.6	9146.8	9100.7
FALSE	High	Master Protein	P04083	Annexin A1 OS=Homo sapiens (Human) OX=9606 GN=ANXA1 PE=1 SV=2	ANXA1	0	381.551	81	35	223	35	346	38.7	7.02	640.26	35	0	1.281	1.224	0.0076362	0.0480633	76.4	132.3	97.9	93.5	80.1	89	80.9	111.4	103.6	103.6	92.3	99	100.2	13129.5	18468.3	15591.4	21925.3	19644.3	13542.6	15827.4	16498.4	18806.8	16619	18468.3	16781.8	23115.9	21497.4	21505.4
FALSE	High	Master Protein	Q99460	26S proteasome non-ATPase regulatory subunit 1 OS=Homo sapiens (Human) OX=9606 GN=PSMD1 PE=1 SV=2	PSMD1	0	380.892	55	50	121	50	953	105.8	5.39	372.57	50	0	1.037	1.041	0.000288132	0.000171012	100.3	91.2	104	104.5	98.6	98.5	98.7	102.3	102.5	101.5	102.5	102.7	102.8	7031.6	8892.6	8279.8	8757.2	8456.1	5769.5	7645.7	7442.9	8391.4	8900.4	8892.6	8912	9232.7	9253.8	9161.9
FALSE	High	Master Protein	P41252	Isoleucine--tRNA ligase, cytoplasmic OS=Homo sapiens (Human) OX=9606 GN=IARS1 PE=1 SV=2	IARS1	0	380.403	51	71	132	71	1262	144.4	6.15	379.33	71	0	1.154	1.067	5.58666e-05	0.00176128	92.7	101.5	106.9	98.9	91.7	93	94.3	107.4	106.7	107.3	99.2	99.9	98.7	9161.4	11753.7	11079.8	12879	12329.6	8539	10360.1	10141.7	11279	11596.3	11753.7	11925.7	13578.4	13492.7	13559.8
FALSE	High	Master Protein	Q71U36	Tubulin alpha-1A chain OS=Homo sapiens (Human) OX=9606 GN=TUBA1A PE=1 SV=1	TUBA1A	0	378.469	72	34	360	2	451	50.1	5.06	1178.47	34	4	0.926	0.951	0.00746035	0.0183172	116.3	65.4	107.7	110.6	108.7	107.4	111.7	100.2	102.5	100.6	103.3	101.1	103.4	3673.4	4597.5	4438.8	4064.6	4008.7	2711.8	3652.4	3471.8	4000.4	4649.7	4597.5	4777.7	4285.3	4386.9	4306.3
FALSE	High	Master Protein	P13796	Plastin-2 OS=Homo sapiens (Human) OX=9606 GN=LCP1 PE=1 SV=6	LCP1	0	377.91	76	45	128	36	627	70.2	5.43	360.31	45	1	0.859	0.992	0.000409272	1	96.8	124.2	83.1	95.9	101.4	103.3	100.3	87	85.7	87.8	100.5	103.7	100.1	7172.2	9251.3	8348.4	7394.6	7014.9	4954	7438.3	7456.4	8103.8	9078.4	9251.3	8985.8	7796.1	7676.6	7866.9
FALSE	High	Master Protein	Q5VYK3	Proteasome adapter and scaffold protein ECM29 OS=Homo sapiens (Human) OX=9606 GN=ECPAS PE=1 SV=2	ECPAS	0	377.011	39	59	112	59	1845	204.2	7.12	301.99	59	0	0.935	0.997	0.00882896	1	102.3	100	95.7	102	102.1	101	104.3	95.5	97.1	94	101.2	101.7	103.3	4236.2	5302.3	5092	4756.6	4661.5	3109.8	4394.3	4291.3	4904.4	5362.1	5307.8	5480.8	5014.9	5101.2	4938.3
FALSE	High	Master Protein	P00558	Phosphoglycerate kinase 1 OS=Homo sapiens (Human) OX=9606 GN=PGK1 PE=1 SV=3	PGK1	0	376.881	90	41	216	36	417	44.6	8.1	647.31	41	5	0.94	0.957	0.0407012	0.0767	91.6	134.7	86.1	87.6	97.3	100.9	98.4	92.5	91	94.5	94.1	95.3	91.4	17106.7	22441.2	20336.5	19524	18494.9	13243.3	17306.9	17025	18380	21653.3	22441.2	21889.2	20584.2	20239.6	21030.1
FALSE	High	Master Protein	P17987	T-complex protein 1 subunit alpha OS=Homo sapiens (Human) OX=9606 GN=TCP1 PE=1 SV=1	TCP1	0	376.436	78	38	185	38	556	60.3	6.11	577.37	38	0	1.077	1.031	0.00014559	0.00417521	81.6	146.2	87.9	84.2	90.1	90	89.7	97.2	95.7	97	93.4	92.8	92.8	11233.6	14198.8	13149.7	14545.7	13787.8	9632.5	12177.9	11749.8	13238.9	14219.2	14198.8	14153.7	15335.6	15088.5	15296.2
FALSE	High	Master Protein	O75533	Splicing factor 3B subunit 1 OS=Homo sapiens (Human) OX=9606 GN=SF3B1 PE=1 SV=3	SF3B1	0	374.258	46	59	102	59	1304	145.7	7.09	310.76	59	0	0.951	0.94	0.000660277	0.000380364	98.5	115.2	93.7	92.6	101.7	101.4	101.8	95.3	96.8	97.1	95.3	95.9	95.6	6126.2	7722.2	7206.8	6892	6739.9	4659.4	6000	5869.7	6589.5	7754.4	7730	7757	7266.3	7375.7	7399
FALSE	High	Master Protein	Q12906	Interleukin enhancer-binding factor 3 OS=Homo sapiens (Human) OX=9606 GN=ILF3 PE=1 SV=3	ILF3	0	367.8	52	48	130	41	894	95.3	8.76	386.71	48	7	0.941	0.875	0.00273813	0.000177763	102.3	111.9	96.3	89.5	104.8	106.9	104.5	98.7	97.1	98.6	92.6	91.7	90.5	8770.1	11324.9	10278.2	9911.7	9395.6	6574.9	8105.5	7796.6	8662.8	11101	11324.9	11062.9	10449.9	10281.9	10440.8
FALSE	High	Master Protein	P48643	T-complex protein 1 subunit epsilon OS=Homo sapiens (Human) OX=9606 GN=CCT5 PE=1 SV=1	CCT5	0	362.66	81	42	151	41	541	59.6	5.66	522.14	42	0	1.091	1.054	0.000761196	0.00484922	96.6	96.1	105.4	101.9	95.2	96.8	96	104.8	102.7	105	101.2	102.1	100.6	9683.9	12458.2	11483.9	12793.4	12075.7	8505.8	10764.9	10552.9	11708	12257.6	12458.2	12360.7	13488.1	13214.9	13507.1
FALSE	High	Master Protein	P17844	Probable ATP-dependent RNA helicase DDX5 OS=Homo sapiens (Human) OX=9606 GN=DDX5 PE=1 SV=1	DDX5	0	361.984	65	50	126	40	614	69.1	8.92	414.95	50	11	0.878	0.836	6.00367e-05	2.73303e-05	92.4	149.2	81.1	77.3	101.9	103.2	102.8	90.2	89.1	90.4	86	86.1	84.4	12968.8	16619.3	15378.1	13778.7	13115.5	9166.2	11440	11130.8	12282.8	16415.6	16619.3	16552.2	14526.9	14352.7	14555.8
FALSE	High	Master Protein	P31948	Stress-induced-phosphoprotein 1 OS=Homo sapiens (Human) OX=9606 GN=STIP1 PE=1 SV=1	STIP1	0	361.135	72	60	143	60	543	62.6	6.8	363.58	60	0	1.079	1.044	0.0166565	0.132639	86.4	130.1	93.2	90.2	90.7	94	91.6	98.8	97.5	101.4	95.6	97.7	94.7	11851.3	15535.2	14074.3	15501.1	14727.2	10559	13067.6	12976	14162.1	15001.1	15535.2	15148.9	16342.9	16116.5	16767.5
FALSE	High	Master Protein	P19367	Hexokinase-1 OS=Homo sapiens (Human) OX=9606 GN=HK1 PE=1 SV=3	HK1	0	360.936	55	60	111	55	917	102.4	6.8	363.19	60	5	1.136	0.946	0.00013761	0.00539951	91.5	118.1	103.9	86.5	95.7	95	94.1	108	106.3	108.1	91.1	89.9	89	9006.5	11318.1	10416.2	12197.5	11567.6	8109.6	8959.3	8595.2	9586.6	11400.2	11318.1	11211.5	12859.9	12658.8	12877.9
FALSE	High	Master Protein	P50991	T-complex protein 1 subunit delta OS=Homo sapiens (Human) OX=9606 GN=CCT4 PE=1 SV=4	CCT4	0	360.207	81	42	149	41	539	57.9	7.83	442.19	42	1	1.041	1.039	0.00402097	0.00721342	105.7	74.5	110	109.8	100.6	101.2	100.7	104.1	104.8	105	104.6	105	103.1	9818.4	12503.9	11555.9	12197.3	11831.1	8172.1	10673.6	10412.2	11514.4	12427.9	12503.9	12438.2	12859.6	12947.2	12977.2
FALSE	High	Master Protein	P23141	Liver carboxylesterase 1 OS=Homo sapiens (Human) OX=9606 GN=CES1 PE=1 SV=2	CES1	0	358.156	66	39	137	39	567	62.5	6.6	439.97	39	0	0.287	0.608	2.76177e-05	0.00101982	106.2	198.8	30.5	64.5	133.1	133.3	133.9	38.2	38.3	31.8	79.2	81	81.5	10714.2	13585	12677.1	3691.6	3564.3	2033.1	6669.7	6626.9	7503.7	13561.8	13585	13645	3895.6	3900.5	3240.4
FALSE	High	Master Protein	P06744	Glucose-6-phosphate isomerase OS=Homo sapiens (Human) OX=9606 GN=GPI PE=1 SV=4	GPI	0	357.94	63	39	184	37	558	63.1	8.32	579.03	39	1	1.561	1.371	2.46787e-05	6.17497e-05	85.6	63.6	133.5	117.3	79.5	81.1	80	124.8	120.9	127	109.7	110.9	106.6	8920.1	11518.8	10551.6	16813.1	15687.7	11351.6	12864.1	12646.8	13680	11290.8	11518.8	11357.2	17726.1	17167.6	18026.2
FALSE	High	Master Protein	P25705	ATP synthase subunit alpha, mitochondrial OS=Homo sapiens (Human) OX=9606 GN=ATP5F1A PE=1 SV=1	ATP5F1A	0	357.639	65	40	259	40	553	59.7	9.13	743.55	40	0	1.152	1.135	0.00152266	0.00317748	82.6	128.6	95.1	93.7	87.2	89.4	87.3	100.5	99.1	103.3	99	101.1	97	16952.1	22006.6	19957.4	23465.3	22279.3	16010.2	20136.5	19976.1	21588	21457.6	22006.6	21481.1	24739.5	24381	25423.9
FALSE	High	Master Protein	O00159	Unconventional myosin-Ic OS=Homo sapiens (Human) OX=9606 GN=MYO1C PE=1 SV=4	MYO1C	0	357.206	60	66	115	64	1063	121.6	9.41	343.93	66	1	0.998	1.105	0.842731	7.74942e-05	102.1	83.4	101.9	112.7	98.9	98.8	99	99.1	98.7	97.6	108.1	109.7	109.3	5587.2	7065.5	6575.9	6722.9	6449.5	4392.9	6384.9	6298.1	7062.5	7072.1	7065.5	7078	7088	7057.9	6975.9
FALSE	High	Master Protein	Q9NR30	Nucleolar RNA helicase 2 OS=Homo sapiens (Human) OX=9606 GN=DDX21 PE=1 SV=5	DDX21	0	356.827	52	45	102	42	783	87.3	9.28	332.47	45	3	1.045	0.91	0.0668608	0.00943948	107.7	81.8	112.5	98	100.4	104.5	105	109.2	106.7	109.5	95.1	95.9	94.1	5746.8	7571.5	7069.3	7506	7065.8	4996.2	5694.7	5576.7	6166.4	7274.2	7571.5	7609	7913.6	7732.3	7933.9
FALSE	High	Master Protein	Q13428	Treacle protein OS=Homo sapiens (Human) OX=9606 GN=TCOF1 PE=1 SV=3	TCOF1	0	356.077	37	55	95	55	1488	152	9.04	293.16	55	0	0.925	0.789	4.68996e-05	5.24735e-08	125.1	60.6	115.7	98.6	115.7	116.4	115.8	108.1	107	106.7	91.7	91.2	91.3	4958.4	6317.1	5834	5561.7	5306.5	3645.5	4109.9	3971.5	4476.5	6276.2	6317.1	6279.4	5863.7	5807.1	5789
FALSE	High	Master Protein	Q93008	Probable ubiquitin carboxyl-terminal hydrolase FAF-X OS=Homo sapiens (Human) OX=9606 GN=USP9X PE=1 SV=4	USP9X	0	355.446	28	68	100	67	2554	290.3	5.8	303.31	68	1	0.955	1.006	0.0392938	0.931344	105.6	87.1	100.9	106.3	104	101.3	103.2	98.6	100.1	97.1	102.5	103.8	104.3	5700.3	7031.9	6653.4	6489.8	6346.6	4241.5	5877.9	5785.9	6543.3	7215.3	7031.9	7161.4	6842.2	6945.3	6735.4
FALSE	High	Master Protein	P26640	Valine--tRNA ligase OS=Homo sapiens (Human) OX=9606 GN=VARS1 PE=1 SV=4	VARS1	0	354.985	50	57	118	56	1264	140.4	7.59	346.33	57	1	1.228	1.068	7.85734e-06	0.000488921	98.1	76.7	120.5	104.7	94.1	93.6	93.9	115.4	114.5	115.3	100.3	100.6	98.7	5234.1	6593.9	6142	7708.2	7369.7	5113.2	5833.2	5690.3	6285.5	6625.2	6593.9	6610.9	8126.8	8064.9	8119.7
FALSE	High	Master Protein	Q13451	Peptidyl-prolyl cis-trans isomerase FKBP5 OS=Homo sapiens (Human) OX=9606 GN=FKBP5 PE=1 SV=2	FKBP5	0	354.641	79	47	120	46	457	51.2	5.9	385	47	1	2.017	1.719	1.49507e-05	2.7249e-05	75.7	41.5	152.7	130.1	66.5	68.6	67.6	136.4	132	141	116.2	120.2	114.4	4710.1	6147	5631.8	11595.3	10808.1	7957.7	8607.6	8650.4	9266.9	5961.9	6147	6061.8	12225	11827.7	12636.7
FALSE	High	Master Protein	P13797	Plastin-3 OS=Homo sapiens (Human) OX=9606 GN=PLS3 PE=1 SV=4	PLS3	0	354.593	66	45	117	36	630	70.8	5.6	336.73	45	10	0.981	0.923	0.108157	0.000408933	93.2	129.3	91.5	86	98.4	99	100.2	96.5	97.9	97.1	90.3	91.9	91.4	7010.7	8926.8	8400	8257.8	8066.3	5517.4	6731.3	6652.2	7449.5	8874	8926.8	9041.3	8706.2	8827.2	8761.5
FALSE	High	Master Protein	Q14683	Structural maintenance of chromosomes protein 1A OS=Homo sapiens (Human) OX=9606 GN=SMC1A PE=1 SV=2	SMC1A	0	354.438	55	72	97	72	1233	143.1	7.64	284.24	72	0	0.817	0.874	2.47148e-05	6.92268e-05	112.2	98.1	91.7	98	112	110.7	112.3	92.6	91.5	90.5	97.9	96.7	97.8	6357.6	7952.9	7500.2	6302.2	6009.4	4096.8	5810.5	5579.3	6355.5	8047.3	7952.9	8072.8	6654.9	6576.3	6505.7
FALSE	High	Master Protein	P08779	Keratin, type I cytoskeletal 16 OS=Homo sapiens (Human) OX=9606 GN=KRT16 PE=1 SV=4	KRT16	0	353.701	68	43	146	24	473	51.2	5.05	418.15	43	9	1.183	1.49	4.14261e-05	1.03008e-06	84.7	88.7	100.3	126.3	82.9	82.8	81.8	98	96.7	99.5	123.4	124.6	123.5	4586.1	5804.9	5313.3	6514.3	6191.1	4391.9	7146.5	7010.8	7819.9	5805	5804.9	5728.3	6868	6775.1	6974.3
FALSE	High	Master Protein	O60506	Heterogeneous nuclear ribonucleoprotein Q OS=Homo sapiens (Human) OX=9606 GN=SYNCRIP PE=1 SV=2	SYNCRIP	0	353.699	63	42	123	32	623	69.6	8.59	402.5	42	10	1.019	0.912	0.336098	0.000517067	109.2	79.9	111.3	99.6	104.6	106.2	104.9	106.9	106.3	107.4	97.1	95.6	94.4	7642.7	9816	9008.5	9372.9	8983.9	6254.6	7421.7	7096.8	7887.2	9673.9	9816	9696.3	9881.9	9831.4	9932.2
FALSE	High	Master Protein	A5YKK6	CCR4-NOT transcription complex subunit 1 OS=Homo sapiens (Human) OX=9606 GN=CNOT1 PE=1 SV=2	CNOT1	0	353.128	33	72	100	72	2376	266.8	7.11	292.1	72	0	1.027	1.081	0.44054	0.0681705	104.7	74.7	107.5	113.2	101.4	97.2	100.2	103	105.5	100.4	108.6	103.6	108.4	4065.5	4931.7	4724	4954.2	4892.5	3207.5	4554	4221.6	4970.5	5146	4931.7	5084.7	5223.2	5354	5093.5
FALSE	High	Master Protein	P30101	Protein disulfide-isomerase A3 OS=Homo sapiens (Human) OX=9606 GN=PDIA3 PE=1 SV=4	PDIA3	0	352.438	71	45	133	45	505	56.7	6.35	439.63	45	0	0.814	0.865	0.00010564	0.000420252	105.5	117.3	85.9	91.3	109.5	109.2	108.3	91.7	88.8	88.4	94.4	95.6	92.9	11050.1	13952.2	12853.2	11108.8	10373.8	7109.9	9968.3	9809.8	10731	13987	13952.2	13834.5	11712	11352.4	11290.4
FALSE	High	Master Protein	P49588	Alanine--tRNA ligase, cytoplasmic OS=Homo sapiens (Human) OX=9606 GN=AARS1 PE=1 SV=2	AARS1	0	351.176	53	50	100	50	968	106.7	5.53	305.2	50	0	1.258	1.191	6.96565e-06	1.8882e-05	86	103.4	108.2	102.4	86.9	86.8	85.3	109.7	108.2	109.2	103.5	103.3	102.8	5894.1	7451.9	6809.3	8936.2	8493.9	5903.7	7345.9	7124	7980.7	7460.6	7451.9	7329.2	9421.5	9295.2	9375
FALSE	High	Master Protein	P67936	Tropomyosin alpha-4 chain OS=Homo sapiens (Human) OX=9606 GN=TPM4 PE=1 SV=3	TPM4	0	350.552	90	47	111	25	248	28.5	4.69	324.47	47	23	0.722	0.77	1.81154e-05	2.80944e-05	90.9	173.4	65.6	70.1	106.6	108.4	105.5	76.9	75.7	78.1	82.1	82.3	81.1	16698.9	21488.2	19427.1	14465.8	13714.9	9746.6	13455.9	13103.4	14531	21137.1	21488.2	20910.3	15251.3	15008.7	15477.4
FALSE	High	Master Protein	Q13085	Acetyl-CoA carboxylase 1 OS=Homo sapiens (Human) OX=9606 GN=ACACA PE=1 SV=2	ACACA	0	347.921	34	67	98	67	2346	265.4	6.37	281.83	67	0	0.978	1.016	0.328129	0.20428	117.4	48.6	114.8	119.3	106.6	104.7	106.8	102.9	105.6	104.3	107.4	108.4	109.1	3841.7	4776.7	4525	4452.6	4401.3	2996.2	4049	3968.1	4497	4862.7	4776.7	4870.5	4694.4	4816.5	4757.9
FALSE	High	Master Protein	Q9UDY2	Tight junction protein ZO-2 OS=Homo sapiens (Human) OX=9606 GN=TJP2 PE=1 SV=2	TJP2	0	347.402	52	58	105	55	1190	133.9	7.4	314.55	58	2	1.024	1.063	0.108339	0.00353175	105.4	74.6	107.9	112.1	100.9	98.7	100.1	102.5	103.9	101.8	106.2	106.4	108.6	5028.1	6226.4	5867.4	6133.2	5986	4038.4	5532.2	5390.2	6192.8	6364.4	6226.4	6315.4	6466.3	6550.7	6419.7
FALSE	High	Master Protein	Q14203	Dynactin subunit 1 OS=Homo sapiens (Human) OX=9606 GN=DCTN1 PE=1 SV=3	DCTN1	0	347.187	50	57	99	56	1278	141.6	5.81	263.72	57	0	0.848	0.923	0.000949265	0.00818034	110.4	94.1	93.7	101.9	111.8	108.5	109.2	92.3	94.7	92.6	101	96.2	100.7	4484.4	5507.8	5148.2	4441.9	4393.2	2960.5	4238.1	3919.1	4622.2	5676.2	5507.8	5541.3	4683.1	4807.6	4701.2
FALSE	High	Master Protein	Q92841	Probable ATP-dependent RNA helicase DDX17 OS=Homo sapiens (Human) OX=9606 GN=DDX17 PE=1 SV=2	DDX17	0	346.112	55	45	112	35	729	80.2	8.27	350.01	45	0	0.892	0.881	0.000191529	0.000109351	93.8	140.1	83.6	82.6	103.3	101.5	101.9	91.4	90.8	90.9	90.2	89.7	87.9	5886.7	7314.9	6826.1	6253.3	5983.8	4126.2	5374.8	5194.6	5732.5	7451.2	7314.9	7347.3	6592.9	6548.3	6552.3
FALSE	High	Master Protein	P30622	CAP-Gly domain-containing linker protein 1 OS=Homo sapiens (Human) OX=9606 GN=CLIP1 PE=1 SV=2	CLIP1	0	346.093	43	64	87	61	1438	162.1	5.36	267.17	64	1	0.907	0.883	0.000215961	8.83621e-05	111.1	89.9	100.8	98.2	110.3	108.6	108.8	98.7	99.8	97.4	95.9	96.1	96.3	5162.7	6433.1	5986.5	5543	5402.3	3630.7	4693.5	4570.3	5157.7	6534.8	6433.1	6443.6	5844	5911.9	5765.5
FALSE	High	Master Protein	P68366	Tubulin alpha-4A chain OS=Homo sapiens (Human) OX=9606 GN=TUBA4A PE=1 SV=1	TUBA4A	0	345.782	64	30	338	7	448	49.9	5.06	1158.6	30	0	1.004	1.027	1	0.633034	103.6	85.9	104	106.5	99.4	100.3	104.3	100.7	100.4	102.4	104.4	103	101.9	3996.8	5102.7	4927.8	4858.3	4669.9	3280.3	4389.4	4209.4	4688.9	5059.1	5102.7	5304	5122.1	5110.4	5209.1
FALSE	High	Master Protein	P11940	Polyadenylate-binding protein 1 OS=Homo sapiens (Human) OX=9606 GN=PABPC1 PE=1 SV=2	PABPC1	0	343.677	70	49	135	12	636	70.6	9.5	422.63	49	38	0.973	0.912	0.376419	0.00653226	94.4	127.6	91.8	86.1	99.9	97.7	100.5	96.1	98.3	97.2	93.7	90.6	91.1	10904.5	13501.9	12902.6	12591.1	12416	8454.9	10696.8	10050.1	11381.1	13802.7	13501.9	13887.7	13274.8	13587.3	13426.2
FALSE	High	Master Protein	Q12888	TP53-binding protein 1 OS=Homo sapiens (Human) OX=9606 GN=TP53BP1 PE=1 SV=2	TP53BP1	0	343.64	43	55	87	55	1972	213.4	4.7	244.72	55	0	1.017	1.026	1	0.666844	99.6	97	101.2	102.2	101.6	97.7	99.2	100.9	101.8	97.6	103.5	99.4	101.8	2147.1	2611	2463.4	2557.6	2486.2	1642.5	2287.6	2133.6	2460.3	2717.7	2611	2651.5	2696.5	2720.7	2608.3
FALSE	High	Master Protein	Q92878	DNA repair protein RAD50 OS=Homo sapiens (Human) OX=9606 GN=RAD50 PE=1 SV=1	RAD50	0	342.045	48	71	96	70	1312	153.8	6.89	250.89	71	0	0.88	0.883	3.70026e-05	3.92211e-05	100.1	123.4	88.1	88.4	105.2	105	104.9	93.6	92.4	91.5	92.2	92.7	92.8	5439.8	6876.4	6381.7	5814.1	5530.3	3771.6	4988.3	4874.4	5493.8	6885.6	6876.4	6868.9	6129.8	6052	5989.2
FALSE	High	Master Protein	Q16531	DNA damage-binding protein 1 OS=Homo sapiens (Human) OX=9606 GN=DDB1 PE=1 SV=1	DDB1	0	341.804	50	54	116	54	1140	126.9	5.26	353.15	54	0	0.956	0.907	0.0123155	0.000639715	106.8	94.3	102.1	96.9	104.2	106.8	105.7	101	101.2	100	95.9	97.1	94.8	7757.7	10065.3	9258.1	9032.1	8715.5	5935.3	7467.7	7349.3	8082.9	9819.5	10065.3	9964.9	9522.6	9537.7	9425.2
FALSE	High	Master Protein	P37802	Transgelin-2 OS=Homo sapiens (Human) OX=9606 GN=TAGLN2 PE=1 SV=3	TAGLN2	0	338.973	93	26	220	25	199	22.4	8.25	619.76	26	3	0.986	1.081	0.443163	0.498531	82	148.7	80.8	88.6	88.9	99.1	90.7	82.8	90.6	89.4	97.7	98.2	98	11815.8	16668	14178.7	13217	13926.9	9476.1	13585.1	13269.7	14913.5	14956.2	16668	15261.2	13934.7	15240.7	15047.9
FALSE	High	Master Protein	Q14974	Importin subunit beta-1 OS=Homo sapiens (Human) OX=9606 GN=KPNB1 PE=1 SV=2	KPNB1	0	338.936	54	39	113	39	876	97.1	4.78	377.91	39	0	0.957	0.986	0.0448572	0.886196	103.7	94.8	99.3	102.2	102.8	101.4	102.7	97.4	98.3	99.2	103.4	99.8	101.2	7283.9	9090.4	8554.4	8280.9	8054.9	5600.7	7665.4	7186.9	8206	9219.8	9090.4	9207.5	8730.6	8814.8	8893.8
FALSE	High	Master Protein	P42765	3-ketoacyl-CoA thiolase, mitochondrial OS=Homo sapiens (Human) OX=9606 GN=ACAA2 PE=1 SV=2	ACAA2	0	338.754	71	29	109	29	397	41.9	8.09	399.59	29	0	1.188	1.096	0.00015542	0.00328859	106.3	51	126.3	116.4	97.3	95.1	97.8	114.4	116	115.6	107	103.5	106.6	4848.3	6001.7	5733.9	6845.5	6690.6	4592.5	5579.3	5242.5	6079.4	6136.9	6001.7	6171.7	7217.2	7321.8	7292.8
FALSE	High	Master Protein	Q9Y5B9	FACT complex subunit SPT16 OS=Homo sapiens (Human) OX=9606 GN=SUPT16H PE=1 SV=1	SUPT16H	0	338.252	46	57	96	56	1047	119.8	5.66	284.82	57	1	0.928	0.849	4.24106e-05	2.7861e-06	101	119.5	93.8	85.7	105	105.4	105	97.8	97.4	97	89.1	90.1	89.1	7305.2	9279.1	8589.5	8168.1	7841.7	5381	6484	6368.8	7091.8	9246.7	9279.1	9245.3	8611.7	8581.4	8544.9
FALSE	High	Master Protein	Q15393	Splicing factor 3B subunit 3 OS=Homo sapiens (Human) OX=9606 GN=SF3B3 PE=1 SV=4	SF3B3	0	337.368	41	45	97	45	1217	135.5	5.26	296.18	45	0	0.949	0.895	0.00307468	0.000116663	109.1	89.7	103.6	97.7	106.6	105.9	107.5	102.4	101.2	101.2	96.8	95.5	95.2	5368	6751.5	6363.5	6192.2	5892.8	4062.7	5098.3	4885.7	5482	6794.7	6751.5	6849.3	6528.5	6448.7	6451.5
FALSE	High	Master Protein	P55786	Puromycin-sensitive aminopeptidase OS=Homo sapiens (Human) OX=9606 GN=NPEPPS PE=1 SV=2	NPEPPS	0	334.991	57	54	103	34	919	103.2	5.72	328.4	54	17	1.014	1.247	0.151886	2.75593e-06	86	119.5	87.2	107.2	90	89.5	89.5	90.8	91	90.7	110.1	111.7	112.1	8271.3	10411.4	9674.4	10018.6	9670.6	6645	10577.8	10425.9	11786.4	10469.6	10411.4	10413	10562.6	10582.9	10552.1
FALSE	High	Master Protein	P54136	Arginine--tRNA ligase, cytoplasmic OS=Homo sapiens (Human) OX=9606 GN=RARS1 PE=1 SV=2	RARS1	0	334.715	66	49	113	49	660	75.3	6.68	343.99	49	0	1.019	1.02	1	0.964481	82.1	150.6	83.6	83.7	88.4	100.7	88.7	91	90.3	90	90.4	89.6	108.2	8752.3	12621.3	10323.6	10815.1	10341.1	7102.2	9366	9012.8	12265.8	11087.4	12621.3	11121.5	11404.9	11327.2	11289.4
FALSE	High	Master Protein	Q8WUM4	Programmed cell death 6-interacting protein OS=Homo sapiens (Human) OX=9606 GN=PDCD6IP PE=1 SV=1	PDCD6IP	0	333.903	66	57	117	57	868	96	6.52	334.17	57	0	0.879	1.005	1.79885e-06	0.527676	93.4	130.6	82.1	93.9	99.6	99.6	99.7	87.5	87.7	86.8	99.7	100.1	100.2	10199.5	12909.9	12007	10765.5	10394.5	7089	10687.8	10422.9	11743.2	12910.3	12909.9	12923.7	11350.1	11375.1	11257.2
FALSE	High	Master Protein	P49748	Very long-chain specific acyl-CoA dehydrogenase, mitochondrial OS=Homo sapiens (Human) OX=9606 GN=ACADVL PE=1 SV=1	ACADVL	0	332.87	59	40	99	39	655	70.3	8.75	342.66	40	1	1.562	1.455	4.87358e-09	1.69918e-07	80.2	77.7	125.3	116.8	76.7	76.3	78.1	119.8	119.4	120.8	111.8	111.6	111.4	4210.2	5302	5041.7	7894.2	7581.1	5286	6418.9	6226.2	6998.9	5329.2	5302	5426.6	8322.9	8296.3	8394.1
FALSE	High	Master Protein	P17655	Calpain-2 catalytic subunit OS=Homo sapiens (Human) OX=9606 GN=CAPN2 PE=1 SV=6	CAPN2	0	332.138	61	36	110	36	700	79.9	4.98	345.48	36	0	1.068	1.165	0.00707999	0.00030943	104.1	63.5	111.1	121.3	94.3	97.4	98.3	104	103.3	104.5	111.6	113.8	113.5	5675.4	7414.1	6954.9	7510.7	7188.1	5010.2	7018.7	6955.8	7810.1	7183.8	7414.1	7485.9	7918.6	7866.2	7956.1
FALSE	High	Master Protein	P50395	Rab GDP dissociation inhibitor beta OS=Homo sapiens (Human) OX=9606 GN=GDI2 PE=1 SV=2	GDI2	0	331.923	82	41	116	29	445	50.6	6.47	373.44	41	13	0.951	0.973	0.101184	0.266324	105.8	90.6	100.7	102.9	103.8	102.7	104.5	98.1	101.4	98.7	102.6	98.4	101	6469	8104	7658.4	7338.2	7310.7	4906.1	6690.7	6224	7200.5	8188.3	8104	8243.1	7736.7	8000.4	7790.8
FALSE	High	Master Protein	P26639	Threonine--tRNA ligase 1, cytoplasmic OS=Homo sapiens (Human) OX=9606 GN=TARS1 PE=1 SV=3	TARS1	0	329.613	67	53	106	47	723	83.4	6.67	331.42	53	5	1.606	1.1	1.25651e-08	0.000403052	81.9	96.5	131.5	90.1	81.5	80.9	82	130.9	130.1	131.4	89.6	89.9	87.7	7213.7	9064.7	8530	13908.3	13315.3	9267.1	8297.7	8082.1	8886.5	9130.9	9064.7	9181.3	14663.6	14571.4	14716
FALSE	High	Master Protein	Q13751	Laminin subunit beta-3 OS=Homo sapiens (Human) OX=9606 GN=LAMB3 PE=1 SV=1	LAMB3	0	329.476	59	56	97	56	1172	129.5	7.21	297.49	56	0	0.693	0.912	2.5496e-05	0.00709541	122	82.1	84.6	111.3	119.1	118	116.7	81.8	81.9	79.1	106	107.6	110.2	4854.2	6089.2	5595.1	4004.8	3863.5	2570.9	4520.6	4458.1	5142.4	6144.3	6089.2	6022.3	4222.3	4228	4082.5
FALSE	High	Master Protein	P15144	Aminopeptidase N OS=Homo sapiens (Human) OX=9606 GN=ANPEP PE=1 SV=4	ANPEP	0	328.847	46	45	124	44	967	109.5	5.48	376.49	45	0	0.836	0.918	2.36445e-05	0.000362362	105.7	108.9	88.4	97	106.2	107.6	107.8	90.8	89.9	89.8	98.7	100.1	98.5	6961.5	8914.9	8309	7145.6	6818.5	4692	6768.5	6667.5	7389.9	8811.7	8925.7	8943.4	7533.6	7461.7	7450.8
FALSE	High	Master Protein	Q15029	116 kDa U5 small nuclear ribonucleoprotein component OS=Homo sapiens (Human) OX=9606 GN=EFTUD2 PE=1 SV=1	EFTUD2	0	328.327	58	51	105	50	972	109.4	5	276.77	51	0	0.977	0.918	0.148014	0.00107413	112.6	74	110	103.4	106.9	108.4	105.5	104.4	104.4	104.8	99.7	97.6	98.1	4591	5893.5	5330.5	5386.5	5185.8	3588.8	4481.6	4260.7	4824.8	5811.2	5893.5	5737.5	5679	5675	5699
FALSE	High	Master Protein	Q08J23	RNA cytosine C(5)-methyltransferase NSUN2 OS=Homo sapiens (Human) OX=9606 GN=NSUN2 PE=1 SV=2	NSUN2	0	328.184	70	49	107	49	767	86.4	6.77	304.17	49	0	1.415	0.957	9.20011e-06	0.0463402	107.2	38.6	151.6	102.6	93.8	96.5	95.2	134.6	135.9	134.6	93.1	91	91.1	3666.3	4776.1	4374.4	6315.4	6142.5	4194.5	3804.9	3616.8	4075	4640.7	4776.1	4708.4	6658.3	6721.9	6660.8
FALSE	High	Master Protein	Q07065	Cytoskeleton-associated protein 4 OS=Homo sapiens (Human) OX=9606 GN=CKAP4 PE=1 SV=2	CKAP4	0	327.914	66	40	116	39	602	66	5.92	388.78	40	1	0.764	0.84	6.25546e-07	1.58147e-05	98.9	142.5	75.5	83.1	108.3	108.3	106.9	82.7	81.8	82.7	91.6	91	90.6	7381.9	9340.8	8565.6	6764.7	6448	4491.5	6524.4	6298.7	7065.9	9343.8	9340.8	9219.6	7132	7056.3	7132.4
FALSE	High	Master Protein	P68032	Actin, alpha cardiac muscle 1 OS=Homo sapiens (Human) OX=9606 GN=ACTC1 PE=1 SV=1	ACTC1	0	326.824	59	31	636	2	377	42	5.39	1539.36	31	9	0.986	0.989	0.813351	0.7003	118.7	46.8	117.1	117.4	107	107.6	107.2	108.4	105.7	104.3	104.2	107.3	106	2296.4	2925.1	2706.7	2794.9	2626.2	1785.2	2340.1	2341.7	2605	2906.7	2925.1	2913.4	2946.7	2873.9	2834.9
FALSE	High	Master Protein	P02533	Keratin, type I cytoskeletal 14 OS=Homo sapiens (Human) OX=9606 GN=KRT14 PE=1 SV=4	KRT14	0	326.497	51	40	181	7	472	51.5	5.16	533.97	40	0	0.195	0.09	0.00010956	3.5752e-05	103	267.7	20	9.3	152.7	159	155.6	33.1	30.3	22.2	15.4	13.5	14	3195.3	4212.8	3829.3	832	732.7	369.6	336.8	287.3	336.3	4044.5	4212.8	4121.7	877.2	801.8	586.9
FALSE	High	Master Protein	Q63HN8	E3 ubiquitin-protein ligase RNF213 OS=Homo sapiens (Human) OX=9606 GN=RNF213 PE=1 SV=3	RNF213	0	326.215	16	66	87	65	5207	591	6.48	232.28	66	1	0.978	0.995	0.103849	0.867659	120.2	42.8	117.5	119.5	108.3	107.3	108.3	105.9	105.9	104	108.4	105.7	107.7	3042.9	3813.4	3575.4	3570.4	3441.6	2321.5	3182.8	3017	3461	3851.6	3813.4	3848.4	3764.3	3766.3	3697.9
FALSE	High	Master Protein	P22626	Heterogeneous nuclear ribonucleoproteins A2/B1 OS=Homo sapiens (Human) OX=9606 GN=HNRNPA2B1 PE=1 SV=2	HNRNPA2B1	0	325.499	76	34	207	30	353	37.4	8.95	708.79	34	4	0.968	0.886	0.0443569	0.000186269	95.4	127.7	92.3	84.5	100.9	99.7	101.8	98.7	97.6	97.1	90.7	89.4	89	13672.2	17109.8	16217	16059.1	15303.9	10485.2	12855.7	12305.8	13808.7	17305.9	17109.8	17457.8	16931.2	16747.6	16650.3
FALSE	High	Master Protein	P56192	Methionine--tRNA ligase, cytoplasmic OS=Homo sapiens (Human) OX=9606 GN=MARS1 PE=1 SV=2	MARS1	0	324.749	53	44	91	43	900	101.1	6.16	323.26	44	1	1.077	0.948	0.00330318	0.029148	85.4	141.6	92	81	92	93	93.7	100.2	100	100.3	90.8	87.5	88.2	6084.9	7783.5	7283	7952.9	7647.1	5280.9	6278.6	5879.7	6671.7	7702.1	7783.5	7839.1	8384.8	8368.5	8396.4
FALSE	High	Master Protein	Q13045	Protein flightless-1 homolog OS=Homo sapiens (Human) OX=9606 GN=FLII PE=1 SV=2	FLII	0	323.607	46	46	83	46	1269	144.7	6.05	265.33	46	0	1.062	1.043	0.0039376	0.0129051	98.5	94.1	104.6	102.8	98.2	97.1	97.5	104.2	103.5	101.3	102.1	101.7	101.4	3725.5	4660.8	4346.8	4742.7	4539.2	3063.3	4048.4	3918.7	4398.5	4715.6	4660.8	4678.7	5000.2	4967.4	4864.5
FALSE	High	Master Protein	P78347	General transcription factor II-I OS=Homo sapiens (Human) OX=9606 GN=GTF2I PE=1 SV=2	GTF2I	0	321.933	58	65	98	65	998	112.3	6.39	269.29	65	0	0.926	0.996	0.00111076	1	109.9	78.8	101.8	109.5	105.2	105.5	105.2	99.2	96.7	97.4	104.3	106.2	104.8	5328.2	6763.5	6266.3	6031.4	5662.5	3933.1	5524.5	5468.3	6071.5	6744.3	6763.5	6744.7	6358.9	6196.7	6245.7
FALSE	High	Master Protein	Q9UQ35	Serine/arginine repetitive matrix protein 2 OS=Homo sapiens (Human) OX=9606 GN=SRRM2 PE=1 SV=2	SRRM2	0	321.447	29	58	112	58	2752	299.4	12.06	283.46	58	0	0.989	1.003	1	1	129.5	12.4	128.1	130	111	108.8	110.7	109.4	110.6	109.3	111	106.3	112.3	2856.1	3542.8	3347.8	3378.6	3290.3	2240.5	2986.8	2780.2	3305.2	3615.2	3542.8	3603.4	3562.1	3600.7	3557.9
FALSE	High	Master Protein	P68133	Actin, alpha skeletal muscle OS=Homo sapiens (Human) OX=9606 GN=ACTA1 PE=1 SV=1	ACTA1	0	319.743	59	30	635	1	377	42	5.39	1531.69	30	0
FALSE	High	Master Protein	P55265	Double-stranded RNA-specific adenosine deaminase OS=Homo sapiens (Human) OX=9606 GN=ADAR PE=1 SV=4	ADAR	0	319.638	43	58	98	58	1226	136	8.65	306.47	58	0	0.928	0.947	0.00318475	0.00810362	111.5	79.5	103.4	105.6	107.4	107.1	106	101.8	99.4	98.6	100.5	101.4	101.5	6990.3	8821.8	8111.5	7955	7479.8	5111.7	6839.7	6711.1	7560.9	8848.2	8821.8	8730.8	8387	8185.4	8125.7
FALSE	High	Master Protein	P30153	Serine/threonine-protein phosphatase 2A 65 kDa regulatory subunit A alpha isoform OS=Homo sapiens (Human) OX=9606 GN=PPP2R1A PE=1 SV=4	PPP2R1A	0	319.263	62	38	120	28	589	65.3	5.11	395.13	38	9	0.994	1.041	1	0.00653226	96.8	106.3	96.2	100.7	98.2	96.6	98.4	97.6	97.4	97.9	102.8	101	102.2	6553.9	8155.7	7717.6	7820.2	7519.3	5206.8	7173.7	6845.4	7805.4	8295.8	8155.7	8306.8	8244.9	8228.6	8268.3
FALSE	High	Master Protein	Q16891	MICOS complex subunit MIC60 OS=Homo sapiens (Human) OX=9606 GN=IMMT PE=1 SV=1	IMMT	0	317.904	57	50	102	49	758	83.6	6.48	307.92	50	1	1.045	1.027	0.000763068	0.00973461	76.4	165.3	79.8	78.4	87.7	88.2	87.3	91.7	91.7	93	90.1	90.3	90.1	8289.2	10553.3	9696.1	10404.5	10019.8	7004	8905.4	8671.5	9743.8	10492.3	10553.3	10436.4	10969.5	10965	11122.2
FALSE	High	Master Protein	Q9H0A0	RNA cytidine acetyltransferase OS=Homo sapiens (Human) OX=9606 GN=NAT10 PE=1 SV=2	NAT10	0	317.824	51	47	82	47	1025	115.7	8.27	241.64	47	0	1.027	0.88	0.0133214	2.84476e-05	117.2	59.3	120.3	103.1	108.7	107.5	108.8	111.7	110.5	111.6	95.6	94.8	95.9	3770.4	4719.8	4436.6	4650.2	4434	3085.3	3469.4	3341.5	3805.8	4772.5	4719.8	4775.3	4902.7	4852.3	4899.4
FALSE	High	Master Protein	Q14160	Protein scribble homolog OS=Homo sapiens (Human) OX=9606 GN=SCRIB PE=1 SV=4	SCRIB	0	317.728	44	50	101	47	1630	174.8	5.07	226.37	50	3	1.093	1.047	0.00086671	0.0189814	91.4	113.1	99.9	95.6	95.3	93.4	93.8	102.7	102.5	102.1	99.4	96.7	98.2	3135.8	3890.9	3630	4058.2	3902.7	2678.9	3422.6	3235.3	3697.7	3969.2	3890.9	3907.1	4278.6	4270.9	4254
FALSE	High	Master Protein	Q9Y520	Protein PRRC2C OS=Homo sapiens (Human) OX=9606 GN=PRRC2C PE=1 SV=4	PRRC2C	0	316.975	25	64	92	63	2896	316.7	9.13	237.95	64	1	0.944	1.003	0.000517137	1	85.1	149.2	80.4	85.3	94.4	94.2	95.7	89.1	89.2	88.2	94	94.7	95	3953	4992.9	4713	4481.4	4321.6	2944.3	4117.5	4029.1	4552.3	5003.6	4992.9	5072.8	4724.8	4729.3	4675.5
FALSE	High	Master Protein	P53618	Coatomer subunit beta OS=Homo sapiens (Human) OX=9606 GN=COPB1 PE=1 SV=3	COPB1	0	315.869	59	51	97	51	953	107.1	6.05	290.03	51	0	1.016	1.001	0.352569	0.858741	105.3	82.3	107	105.4	102.1	101.3	101.3	102.9	104.1	102.4	104	101.3	101.4	4518.1	5673.1	5270.5	5467.9	5326.1	3612	4812.8	4557.5	5136.2	5718.9	5673.1	5672.9	5764.8	5828.5	5735.8
FALSE	High	Master Protein	O00468	Agrin OS=Homo sapiens (Human) OX=9606 GN=AGRN PE=1 SV=6	AGRN	0	315.323	34	51	73	51	2068	217.2	6.39	247.08	51	0	1.366	1.213	4.0953e-06	2.42445e-05	100.8	39	137.8	122.3	90.5	88.5	90.1	121.5	123.2	123	110.3	108.8	109.2	2304.1	2852.9	2697.4	3716.3	3629.6	2497.9	2938.8	2817.4	3183.9	2916.5	2852.9	2903.3	3918.1	3972	3966.6
FALSE	High	Master Protein	Q01518	Adenylyl cyclase-associated protein 1 OS=Homo sapiens (Human) OX=9606 GN=CAP1 PE=1 SV=5	CAP1	0	315.09	62	35	148	33	475	51.9	8.06	415.24	35	2	0.838	0.871	0.000955284	0.0047572	109.2	104.2	91.5	95.1	108.6	113.7	109.5	92.8	89.1	91.8	95.4	99.5	95.1	9321.4	12362.3	11057.8	9565.3	8850.5	6283.4	8565.8	8681.9	9343.9	11798.8	12362.3	11902.1	10084.7	9685.4	9977.9
FALSE	High	Master Protein	Q6ZRV2	Protein FAM83H OS=Homo sapiens (Human) OX=9606 GN=FAM83H PE=1 SV=3	FAM83H	0	314.552	54	54	75	54	1179	127	6.98	237.92	54	0	0.984	0.827	0.382012	3.18285e-05	123.7	52.2	121.8	102.3	113.3	112.6	112.4	112.3	110.8	110.4	92.6	93.1	95	2490.2	3133.8	2905.3	2964.5	2818.8	1934.5	2128.1	2081.2	2389	3152	3133.8	3127.1	3125.5	3084.7	3072
FALSE	High	Master Protein	P05455	Lupus La protein OS=Homo sapiens (Human) OX=9606 GN=SSB PE=1 SV=2	SSB	0	313.166	69	45	121	45	408	46.8	7.12	365.22	45	0	1.026	0.987	0.191263	0.835453	90.2	128.3	92.5	89	93.8	97.1	95.4	99.2	97.8	97.7	94.1	96.1	93	8477.5	11109.2	10139.4	10765.2	10229.2	7043.1	8895.9	8832.3	9623.4	10730.6	11109.2	10913.5	11349.8	11194.2	11184.3
FALSE	High	Master Protein	Q13439	Golgin subfamily A member 4 OS=Homo sapiens (Human) OX=9606 GN=GOLGA4 PE=1 SV=1	GOLGA4	0	312.621	29	62	81	61	2230	261	5.39	200.74	62	0	0.914	0.989	0.00390132	0.47087	133.3	12.9	121.8	131.9	114.7	112.7	113.6	103.2	106.3	103.8	112.9	109.4	112.4	2579	3207.3	3003.7	2776.9	2765.6	1860.4	2654.5	2498.9	2892.1	3264.4	3207.3	3233	2937.4	3026.5	2954.3
FALSE	High	Master Protein	O60716	Catenin delta-1 OS=Homo sapiens (Human) OX=9606 GN=CTNND1 PE=1 SV=1	CTNND1	0	312.594	51	50	94	49	968	108.1	6.23	327.31	50	0	0.986	1.028	0.956001	0.637232	118.5	42.7	116.9	121.9	108.9	104	106.5	104.3	107.3	105.1	109.7	106.4	109.5	4456.8	5386.3	5128.6	5125	5079.4	3427.7	4695.1	4425.4	5129.7	5641.3	5386.3	5520.2	5403.3	5558.6	5443.1
FALSE	High	Master Protein	O60841	Eukaryotic translation initiation factor 5B OS=Homo sapiens (Human) OX=9606 GN=EIF5B PE=1 SV=4	EIF5B	0	312.271	44	55	84	53	1220	138.7	5.49	236.77	55	2	1.06	1.088	0.00147739	0.000459346	103.4	74.5	109.6	112.5	99.2	98	98.2	104	104	105.8	106.8	107.5	105.8	4993.2	6245	5809.8	6286.4	6052.4	4243.5	5620	5499.3	6093.2	6320.3	6245	6253.4	6627.8	6623.4	6738.6
FALSE	High	Master Protein	P06748	Nucleophosmin OS=Homo sapiens (Human) OX=9606 GN=NPM1 PE=1 SV=2	NPM1	0	311.964	93	36	195	36	294	32.6	4.78	611.18	36	0	1.026	0.9	1	0.0657674	96.2	118.6	98.7	86.5	99.1	105.4	99.2	101.7	96.6	101.8	89.2	95.6	89	12527.6	16868.5	14740.6	15441.8	14126.2	10263.1	11796.7	12287	12871	15857.1	16868.5	15866	16280.3	15458.8	16297.6
FALSE	High	Master Protein	Q92945	Far upstream element-binding protein 2 OS=Homo sapiens (Human) OX=9606 GN=KHSRP PE=1 SV=4	KHSRP	0	311.763	72	46	123	39	711	73.1	7.3	332.98	46	6	0.894	0.841	8.12045e-05	2.41407e-05	100.9	124.2	90.1	84.8	105.8	107.4	105.1	95.7	94.6	94.2	88.9	89	89	6735	8648.5	7867.6	7312.4	6961.5	4777	5918.5	5755.4	6480.1	8525	8648.5	8468.3	7709.5	7618.2	7585.8
FALSE	High	Master Protein	Q9NYU2	UDP-glucose:glycoprotein glucosyltransferase 1 OS=Homo sapiens (Human) OX=9606 GN=UGGT1 PE=1 SV=3	UGGT1	0	310.609	45	54	91	51	1555	177.1	5.63	266.79	54	3	0.959	0.973	0.246001	0.366815	114.6	63.9	110	111.5	108	105	107.5	103.1	104.4	101.2	104.6	100.3	105.9	3712.6	4569.8	4346.9	4256.6	4152.1	2774.2	3761.3	3504	4164.5	4699.3	4569.8	4678.8	4487.7	4543.8	4405.4
FALSE	High	Master Protein	P49411	Elongation factor Tu, mitochondrial OS=Homo sapiens (Human) OX=9606 GN=TUFM PE=1 SV=2	TUFM	0	310.586	67	30	88	30	452	49.5	7.61	316.46	30	0	1.099	0.972	0.000341673	0.0484527	82.5	146.7	90.6	80.1	90.5	91	91.6	100.1	98.3	100.9	88.5	89	88.2	4835.7	6155	5753.8	6417	6073.2	4294.8	4942.7	4832.3	5391.8	6120.9	6155	6193.1	6765.5	6646.1	6820.1
FALSE	High	Master Protein	P07384	Calpain-1 catalytic subunit OS=Homo sapiens (Human) OX=9606 GN=CAPN1 PE=1 SV=1	CAPN1	0	310.259	67	53	103	53	714	81.8	5.67	318.49	53	0	0.956	0.834	0.0708321	0.00014058	88.2	153.8	84.4	73.6	97	99.1	98.7	96.3	94.4	93.6	82.3	84.1	82.3	6474.8	8378.2	7753.5	7719.6	7292.6	4984.4	5750.3	5710.3	6288.4	8195.6	8378.2	8345.5	8138.8	7980.5	7915.1
FALSE	High	Master Protein	P55060	Exportin-2 OS=Homo sapiens (Human) OX=9606 GN=CSE1L PE=1 SV=3	CSE1L	0	308.86	45	49	106	49	971	110.3	5.77	273.98	49	0	0.87	0.963	2.59211e-05	0.00317165	114.9	74.6	99.9	110.6	109.6	109.1	109.4	95.1	95.9	94.7	105.9	104.1	105.3	6049.7	7625.8	7099	6302	6119.7	4164.9	6112.1	5837.9	6651.4	7657.6	7625.8	7641	6644.2	6697	6613.8
FALSE	High	Master Protein	Q02880	DNA topoisomerase 2-beta OS=Homo sapiens (Human) OX=9606 GN=TOP2B PE=1 SV=3	TOP2B	0	308.487	40	62	100	46	1626	183.2	8	221.95	62	14	0.868	0.889	3.01387e-05	5.10309e-05	110.2	96.2	95.6	98	109.6	109.3	110	95.2	95.1	93.6	96.3	97.4	97.8	4091	5164.2	4830.8	4265.1	4106.8	2786.1	3761	3697.3	4177.8	5178.3	5164.2	5199.6	4496.7	4494.2	4424.3
FALSE	High	Master Protein	Q14697	Neutral alpha-glucosidase AB OS=Homo sapiens (Human) OX=9606 GN=GANAB PE=1 SV=3	GANAB	0	308.409	59	48	108	48	944	106.8	6.14	319.74	48	0	0.866	0.887	0.000198358	0.000362624	114.2	85.5	98.9	101.4	111.9	109.6	111.1	95.4	98	96.3	99	97	98.6	8452.9	10481.1	9872.6	8658.5	8564.9	5796.9	7825	7446	8525.3	10699.5	10481.1	10626.4	9128.7	9372.9	9205.4
FALSE	High	Master Protein	Q03252	Lamin-B2 OS=Homo sapiens (Human) OX=9606 GN=LMNB2 PE=1 SV=4	LMNB2	0	308.238	64	52	107	44	620	69.9	5.59	279.56	52	0	0.684	0.776	2.26756e-05	5.68915e-05	104.5	142.9	71.5	81.1	114.1	117.7	112.6	79.7	78	77.5	87.2	88.5	88.7	5151.2	6727.1	5977.1	4317.5	4072.6	2790.3	4119.8	4060.7	4583.6	6520.3	6727.1	6433.4	4552	4456.8	4430.9
FALSE	High	Master Protein	Q96AE4	Far upstream element-binding protein 1 OS=Homo sapiens (Human) OX=9606 GN=FUBP1 PE=1 SV=3	FUBP1	0	307.883	72	42	109	32	644	67.5	7.61	327.33	42	3	0.977	0.98	0.578371	0.310078	111.3	71	108.7	109.1	106.7	103.2	105.5	103.1	104.6	102.3	103.5	100.3	103.6	4957.5	6065.7	5762.6	5747.2	5619.3	3786.3	5024.9	4733.5	5503.2	6275.1	6065.7	6202.6	6059.3	6149.4	6012.6
FALSE	High	Master Protein	Q10567	AP-1 complex subunit beta-1 OS=Homo sapiens (Human) OX=9606 GN=AP1B1 PE=1 SV=2	AP1B1	0	307.352	46	48	96	23	949	104.6	5.06	290.14	48	0	1.08	1.127	0.0126285	0.00362273	86.3	123.2	93.2	97.3	90.1	93	90.5	97.7	97	99.8	98.8	102	102	1799	2351.8	2125.8	2342.9	2241.7	1588.7	2064.9	2069.7	2331.4	2277.1	2351.8	2288.1	2470.1	2453.2	2522.8
FALSE	High	Master Protein	O95782	AP-2 complex subunit alpha-1 OS=Homo sapiens (Human) OX=9606 GN=AP2A1 PE=1 SV=3	AP2A1	0	306.946	55	47	101	32	977	107.5	7.03	261.43	47	15	1.001	1.26	1	1.93451e-05	90.3	105.5	90.4	113.8	91.4	90.8	91.1	91.2	91.2	90.5	114.8	114.6	117.9	5291.5	6650.2	6201.7	6340.3	6103.3	4173	6950.7	6742.1	7811.3	6697.9	6650.2	6675.2	6684.6	6679.1	6626.7
FALSE	High	Master Protein	O00429	Dynamin-1-like protein OS=Homo sapiens (Human) OX=9606 GN=DNM1L PE=1 SV=2	DNM1L	0	306.73	67	44	80	44	736	81.8	6.81	279.93	44	0	0.856	0.89	0.000112546	0.000498033	109.7	98.8	93.9	97.6	109.6	108.1	109.7	93.8	94.7	92.2	97.6	96.5	98.9	4282.1	5344.8	5039.8	4399.3	4276.7	2869.5	3985.6	3831.9	4421.6	5420.2	5344.8	5424.6	4638.2	4680.1	4556.7
FALSE	High	Master Protein	P61978	Heterogeneous nuclear ribonucleoprotein K OS=Homo sapiens (Human) OX=9606 GN=HNRNPK PE=1 SV=1	HNRNPK	0	306.674	65	34	206	34	463	50.9	5.54	589.36	34	0	1	0.931	0.955189	0.0185449	89.9	136.4	90	83.7	96.1	98.9	96.6	96.7	95.8	97	89.2	93.3	89.9	12811.7	16691.6	15146.2	15470.2	14763	10303	12429.2	12636.9	13718.9	16216.7	16691.6	16302.6	16310.3	16155.7	16361
FALSE	High	Master Protein	P08670	Vimentin OS=Homo sapiens (Human) OX=9606 GN=VIM PE=1 SV=4	VIM	0	305.523	80	47	97	43	466	53.6	5.12	266.07	47	1	0.169	0.266	7.7269e-05	0.000388811	121	226.3	20.5	32.2	161	163.7	163.2	29.2	27.6	19.3	42.8	43.4	44.7	11363.9	14622.7	13542.5	2474.9	2247.9	1081.8	3162	3114.5	3609.2	14384.2	14622.7	14576.5	2609.3	2463.5	1726.9
FALSE	High	Master Protein	P50851	Lipopolysaccharide-responsive and beige-like anchor protein OS=Homo sapiens (Human) OX=9606 GN=LRBA PE=1 SV=4	LRBA	0	305.327	23	61	83	53	2863	318.9	5.6	239.85	61	7	1.021	1.035	0.14508	0.124178	103.2	84.5	105.4	106.8	100.2	97.6	100.8	101.5	105.6	102.3	103.8	102.7	103.7	3695.1	4556.2	4371.9	4494	4508	3008.4	4006.2	3849.6	4375.8	4677.2	4556.2	4705.7	4738	4933.3	4777.3
FALSE	High	Master Protein	Q6PKG0	La-related protein 1 OS=Homo sapiens (Human) OX=9606 GN=LARP1 PE=1 SV=2	LARP1	0	304.752	55	52	113	47	1096	123.4	8.82	304.59	52	5	0.968	0.994	0.315399	1	113.9	62.7	110.2	113.2	103	108.6	105.6	102.2	99.6	102.7	104.6	110.6	105	4663.7	6225.2	5623.9	5555.1	5214.1	3705.6	4953	5078.8	5437.8	5903.2	6225.2	6053.3	5856.8	5706	5884.4
FALSE	High	Master Protein	P40926	Malate dehydrogenase, mitochondrial OS=Homo sapiens (Human) OX=9606 GN=MDH2 PE=1 SV=3	MDH2	0	304.51	72	28	187	28	338	35.5	8.68	637.66	28	0	1.002	1.083	0.688983	0.263468	88.4	127.3	88.6	95.7	96.4	95.3	79.7	95.5	94.7	97.1	103.2	96.9	104	13066.5	16364.6	12706.8	15551.6	14852.9	10501	14638.2	13351.3	16137.7	16539.3	16364.6	13677	16396.1	16254	16675.4
FALSE	High	Master Protein	Q92900	Regulator of nonsense transcripts 1 OS=Homo sapiens (Human) OX=9606 GN=UPF1 PE=1 SV=2	UPF1	0	304.488	55	50	74	50	1129	124.3	6.61	252.12	50	0	1.016	0.993	0.949276	0.84658	104.2	86.6	105.9	103.4	101.5	101.7	102.3	103.3	104.8	99.7	100	100.9	101.3	3837.1	4863.6	4547.4	4687.2	4580.5	3004.6	3953	3876.4	4382.7	4856.9	4863.6	4894.6	4941.7	5012.6	4771.3
FALSE	High	Master Protein	Q99798	Aconitate hydratase, mitochondrial OS=Homo sapiens (Human) OX=9606 GN=ACO2 PE=1 SV=2	ACO2	0	304.418	52	38	81	38	780	85.4	7.61	279.21	38	0	1.278	1.127	3.8317e-05	0.000550358	98.3	65.3	125.6	110.8	90.6	91.9	93.1	117.8	115.2	117.5	103.1	106	103.7	4796.4	6162.7	5798.9	7488.8	7055.6	4958.5	5711.5	5703.1	6281.5	6071.2	6162.7	6241.6	7895.5	7721.2	7874
FALSE	High	Master Protein	P11388	DNA topoisomerase 2-alpha OS=Homo sapiens (Human) OX=9606 GN=TOP2A PE=1 SV=3	TOP2A	0	302.894	37	59	82	44	1531	174.3	8.72	222.76	59	0	0.652	0.811	2.28821e-05	0.000284831	83.2	195	54.3	67.5	103.1	103.3	101.7	67.8	67.2	65	81.5	85	83.7	4250.4	5392.1	4930.9	3355.7	3206.6	2134.6	3511.9	3561.5	3946.6	5380.1	5392.1	5307.4	3537.9	3509.1	3389.7
FALSE	High	Master Protein	P11413	Glucose-6-phosphate 1-dehydrogenase OS=Homo sapiens (Human) OX=9606 GN=G6PD PE=1 SV=4	G6PD	0	301.217	69	41	106	41	515	59.2	6.84	343.48	41	0	1.554	1.796	2.04145e-05	7.12877e-06	76.2	68.6	118.4	136.9	70.1	72	71.3	110.7	110.3	114.9	127	131.5	128	6403.9	8318.6	7654.2	12140.8	11651.5	8367.1	12129	12205.3	13376.5	8105.9	8318.6	8238.6	12800.1	12750.6	13286.8
FALSE	High	Master Protein	Q9BXJ9	N-alpha-acetyltransferase 15, NatA auxiliary subunit OS=Homo sapiens (Human) OX=9606 GN=NAA15 PE=1 SV=1	NAA15	0	300.153	54	53	94	46	866	101.2	7.42	257.02	53	5	1.049	1.04	0.0220605	0.022676	94.8	107.2	99.4	98.6	95.7	97	96.1	100.8	99.4	101	99.2	102.2	100	8455.2	10852.5	9987.1	10695.6	10166.8	7117	9169.5	9181.6	10109.2	10702.4	10852.5	10749.6	11276.4	11125.9	11301.7
FALSE	High	Master Protein	P12081	Histidine--tRNA ligase, cytoplasmic OS=Homo sapiens (Human) OX=9606 GN=HARS1 PE=1 SV=2	HARS1	0	300.067	74	44	116	37	509	57.4	5.88	324.69	44	8	0.899	0.939	4.24106e-05	0.000375288	110.1	87.4	99	103.4	108.4	106.8	107.4	96.6	97	95.9	101.3	100.3	100.9	7342.4	9154.4	8557.9	7857.4	7602.2	5177.9	7175.6	6897.6	7822.2	9293.8	9154.4	9211.3	8284.1	8319.4	8222.4
FALSE	High	Master Protein	Q9Y678	Coatomer subunit gamma-1 OS=Homo sapiens (Human) OX=9606 GN=COPG1 PE=1 SV=1	COPG1	0	299.344	58	44	93	42	874	97.7	5.47	270.23	44	2	0.99	0.955	0.247742	0.000702795	86.7	144.8	85.8	82.8	95.5	94.4	95.4	94.4	94.5	93.8	90.5	91.1	91.1	4936.9	6174.8	5799.7	5859.8	5648.5	3863.4	4892.8	4789	5391.6	6249	6174.8	6242.5	6178	6181.3	6137.5
FALSE	High	Master Protein	P55196	Afadin OS=Homo sapiens (Human) OX=9606 GN=AFDN PE=1 SV=3	AFDN	0	299.138	35	50	76	49	1824	206.7	6.47	220.42	50	1	0.966	0.964	0.100251	0.0604548	99.9	107.2	96.5	96.4	101.6	100.5	101.4	97.5	99.3	97.9	97.8	96	99.3	2840.4	3558.3	3335.5	3272.7	3210.9	2183.5	2860.4	2728	3178.8	3595.3	3558.3	3590.2	3450.4	3513.8	3467.4
FALSE	High	Master Protein	O95347	Structural maintenance of chromosomes protein 2 OS=Homo sapiens (Human) OX=9606 GN=SMC2 PE=1 SV=2	SMC2	0	297.883	44	56	84	56	1197	135.6	8.43	236	56	0	0.861	0.992	3.75595e-05	0.971442	96.6	124.4	83.2	95.8	101.4	101.2	101.4	87	88.2	87.3	100	102.4	100.6	5944.7	7510.9	6993.3	6125.1	5983	4080.7	6132.3	6099.6	6746.4	7524.7	7510.9	7527.2	6457.7	6547.4	6480.1
FALSE	High	Master Protein	Q1KMD3	Heterogeneous nuclear ribonucleoprotein U-like protein 2 OS=Homo sapiens (Human) OX=9606 GN=HNRNPUL2 PE=1 SV=1	HNRNPUL2	0	297.691	54	45	91	45	747	85.1	4.91	276.36	45	0	1.018	0.972	0.260682	0.25738	93.4	120.8	95	90.8	97.6	95.4	98.2	98.8	102.5	99.4	95	91.9	94.9	5409.3	6687.8	6399.6	6573.6	6571	4388.4	5508	5177.2	6017.4	6847	6687.8	6888.2	6930.6	7190.9	6968.7
FALSE	High	Master Protein	P09651	Heterogeneous nuclear ribonucleoprotein A1 OS=Homo sapiens (Human) OX=9606 GN=HNRNPA1 PE=1 SV=5	HNRNPA1	0	296.439	73	30	223	25	372	38.7	9.13	811.7	30	1	0.9	0.882	0.000488359	0.000309997	103.1	113.1	92.8	91	105.7	104.7	107.8	96	95.2	93.8	93.3	93.3	94.2	9899.8	12410.9	11874.2	10791.4	10310.1	7000.6	9133.1	8866.3	10096.5	12530.9	12410.9	12780.8	11377.4	11282.7	11116.8
FALSE	High	Master Protein	P60842	Eukaryotic initiation factor 4A-I OS=Homo sapiens (Human) OX=9606 GN=EIF4A1 PE=1 SV=1	EIF4A1	0	295.72	69	31	133	12	406	46.1	5.48	390.82	31	20	0.962	0.9	0.130635	0.00195929	88.1	147.9	84.7	79.3	96.1	98.5	97.7	93.9	92.8	95.2	87.9	88.6	85.3	9902.2	12846.6	11836.4	11619	11058	7818.9	9476.8	9281.8	10053	12534	12846.6	12740.1	12249.9	12101.2	12416.3
FALSE	High	Master Protein	O15031	Plexin-B2 OS=Homo sapiens (Human) OX=9606 GN=PLXNB2 PE=1 SV=3	PLXNB2	0	295.553	33	48	73	47	1838	205	6.24	229.07	48	1	1.213	1.156	9.35821e-05	0.000284437	100.6	61.2	121.9	116.3	93.8	91.8	93.6	113.5	114.1	110.6	108.2	107.5	110.1	2656.2	3290.4	3117.5	3859.2	3739	2497.1	3205.6	3095.2	3570.1	3362.2	3290.4	3355.5	4068.8	4091.7	3965.4
FALSE	High	Master Protein	P51659	Peroxisomal multifunctional enzyme type 2 OS=Homo sapiens (Human) OX=9606 GN=HSD17B4 PE=1 SV=3	HSD17B4	0	295.498	64	44	105	44	736	79.6	8.84	358.3	44	0	1.08	1.134	0.000349728	4.64953e-05	94	97.8	101.6	106.6	93.6	94.4	92.8	101.1	100.1	102	106.1	106.1	106.4	6282.8	8020.3	7322.1	8146.4	7775	5459.6	7451.1	7237.6	8171.3	7952.6	8020.3	7881.1	8588.8	8508.5	8669.8
FALSE	High	Master Protein	Q14126	Desmoglein-2 OS=Homo sapiens (Human) OX=9606 GN=DSG2 PE=1 SV=2	DSG2	0	295.254	53	44	84	44	1118	122.2	5.24	281.6	44	0	1.069	1.179	0.00236962	5.57718e-05	93.5	96.3	100	110.2	92.8	91.8	94.6	99.2	98.8	99.8	109.4	108.5	109.4	4069.2	5097.8	4881.1	5224.4	5009.7	3490.5	5019.3	4836.2	5491.4	5150.7	5097.8	5253.8	5508.1	5482.3	5542.9
FALSE	High	Master Protein	Q9Y230	RuvB-like 2 OS=Homo sapiens (Human) OX=9606 GN=RUVBL2 PE=1 SV=3	RUVBL2	0	294.536	63	34	95	34	463	51.1	5.64	302.27	34	0	1.123	1.011	0.000501461	0.827841	107	64.8	120.1	108.1	101.5	98.3	100.2	112.5	112.7	111.3	101.8	99.6	101.3	5017.2	6148.3	5821.8	6675.5	6441.6	4382.6	5261.2	5001.5	5727.9	6350.7	6148.3	6266.3	7038	7049.3	6959.5
FALSE	High	Master Protein	P05556	Integrin beta-1 OS=Homo sapiens (Human) OX=9606 GN=ITGB1 PE=1 SV=2	ITGB1	0	293.071	42	35	120	35	798	88.4	5.39	423.66	35	0	0.798	0.94	1.71203e-07	0.000138461	88.4	157.9	70.6	83.1	99.9	100.2	100	79.8	80.4	79.5	94.4	94	93.2	6969.7	8841.5	8203.8	6683.1	6482.2	4421.7	6882.4	6663.8	7435.4	8822.1	8841.5	8830.2	7046	7093.7	7021.6
FALSE	High	Master Protein	P00533	Epidermal growth factor receptor OS=Homo sapiens (Human) OX=9606 GN=EGFR PE=1 SV=2	EGFR	0	292.456	48	51	73	48	1210	134.2	6.68	240.92	51	3	0.973	0.824	0.159976	0.000235838	108.3	97	105.4	89.2	109.8	107	107.4	105.2	104.5	103	91.2	87.2	88.4	4328.5	5339.6	4978.2	4980.3	4765.2	3238.2	3762.5	3495.8	3989.8	5478.9	5339.6	5358.3	5250.7	5214.7	5142.2
FALSE	High	Master Protein	P23246	Splicing factor, proline- and glutamine-rich OS=Homo sapiens (Human) OX=9606 GN=SFPQ PE=1 SV=2	SFPQ	0	292.413	48	42	155	40	707	76.1	9.44	460.77	42	2	0.93	0.884	0.000224916	3.58098e-05	114.9	76.5	106.9	101.6	109.3	110.7	109.6	102	101.8	101.9	98.2	96.9	96.6	8067.6	10348.1	9513.2	9036.9	8694.5	5998	7585.8	7270.9	8161.4	10211.8	10348.1	10239.5	9527.6	9514.7	9524.7
FALSE	High	Master Protein	P33993	DNA replication licensing factor MCM7 OS=Homo sapiens (Human) OX=9606 GN=MCM7 PE=1 SV=4	MCM7	0	292.383	73	45	83	45	719	81.3	6.46	257.11	45	0	0.99	1.061	0.481503	0.0110899	111.9	58.5	110.8	118.7	105.5	101.6	103.4	102.4	102.4	100.6	109.3	111	109.7	3921.7	4782.3	4519.2	4570.4	4402.1	2981	4248.4	4191.7	4666.4	4964	4782.3	4864.2	4818.6	4817.4	4733.8
FALSE	High	Master Protein	Q9NTJ3	Structural maintenance of chromosomes protein 4 OS=Homo sapiens (Human) OX=9606 GN=SMC4 PE=1 SV=2	SMC4	0	292.059	45	54	88	53	1288	147.1	6.79	236.75	54	1	0.869	1.013	0.000232497	1	115.5	67	100.4	117.1	108.7	110.2	108.6	94.8	92.9	94.5	106.8	110.2	110.2	3667.8	4705.8	4305.6	3839.3	3624.6	2541.8	3767.6	3777.7	4252.7	4642.6	4705.8	4634.3	4047.8	3966.5	4036.3
FALSE	High	Master Protein	Q13423	NAD(P) transhydrogenase, mitochondrial OS=Homo sapiens (Human) OX=9606 GN=NNT PE=1 SV=3	NNT	0	291.754	41	44	77	44	1086	113.8	8.09	239.24	44	0	1.369	1.036	1.0417e-06	0.00706936	87.2	103.2	119.3	90.3	87.7	87.2	87.9	119.4	120	120.4	92.5	90.8	90.3	4647.6	5853.3	5480.4	7597.7	7359.6	5086.4	5126.7	4892.6	5480.7	5882.8	5853.3	5898.8	8010.3	8053.9	8077.1
FALSE	High	Master Protein	Q9Y4K1	Beta/gamma crystallin domain-containing protein 1 OS=Homo sapiens (Human) OX=9606 GN=CRYBG1 PE=1 SV=3	CRYBG1	0	291.134	35	47	72	47	1723	188.6	5.86	223.46	47	0	1.02	0.944	0.331394	0.00373107	97.9	109.7	99.9	92.4	99.9	100.7	99.7	101.9	102.8	100.3	93.4	94.3	95.3	3785.6	4830.6	4443	4637	4506.6	3028.9	3702.3	3630.9	4133.4	4791.7	4830.6	4782.2	4888.8	4931.7	4809.8
FALSE	High	Master Protein	Q8IWZ3	Ankyrin repeat and KH domain-containing protein 1 OS=Homo sapiens (Human) OX=9606 GN=ANKHD1 PE=1 SV=1	ANKHD1	0	290.997	25	51	66	35	2542	269.3	5.73	204.9	51	16	0.945	0.984	0.0599062	0.477529	117.7	55.2	111.3	115.8	110.9	107.3	108.5	103.1	102.6	99.5	106.8	102.1	108.2	1883.8	2306.4	2168.1	2103.3	2016	1347.4	1897.6	1762.4	2104.2	2384.5	2306.4	2333.6	2217.5	2206.2	2139.6
FALSE	High	Master Protein	Q9UQE7	Structural maintenance of chromosomes protein 3 OS=Homo sapiens (Human) OX=9606 GN=SMC3 PE=1 SV=2	SMC3	0	290.687	49	63	85	61	1217	141.5	7.18	206.08	63	2	0.839	0.874	4.15327e-05	0.000156568	104.3	116.9	87.5	91.2	106.9	109	108.2	90.8	91.2	88.9	94	95.3	94.5	4670.6	6030.7	5558.5	4761.2	4608.6	3098.1	4295.5	4231.8	4726	5911.9	6030.7	5982.9	5019.7	5043.4	4919.7
FALSE	High	Master Protein	P36952	Serpin B5 OS=Homo sapiens (Human) OX=9606 GN=SERPINB5 PE=1 SV=2	SERPINB5	0	290.607	83	29	135	29	375	42.1	6.05	461.52	29	0	1.025	0.936	0.0604151	0.00187072	97.5	111.4	99.9	91.3	98.6	100.1	100.1	103.2	101.3	102.6	93.7	93.9	92.2	10556.9	13557	12594.9	13262.2	12537.3	8748	10489.4	10207.9	11291	13362.7	13557	13556.5	13982.4	13720	13891.7
FALSE	High	Master Protein	Q12931	Heat shock protein 75 kDa, mitochondrial OS=Homo sapiens (Human) OX=9606 GN=TRAP1 PE=1 SV=3	TRAP1	0	290.386	59	40	108	39	704	80.1	8.21	328.99	40	0	1.236	1.057	8.47296e-05	0.0231524	78.6	141.3	97.1	83	86	83.5	86	104.5	107.9	106.3	91.4	89.1	90.9	6452.6	7928.5	7583.9	9408.6	9361.4	6355.4	7172.6	6790.5	7799.1	8167.5	7928.5	8162.9	9919.5	10244.5	10092.3
FALSE	High	Master Protein	P36776	Lon protease homolog, mitochondrial OS=Homo sapiens (Human) OX=9606 GN=LONP1 PE=1 SV=2	LONP1	0	289.768	50	45	80	44	959	106.4	6.39	259.72	45	1	1.484	1.096	1.66424e-05	0.0022447	95	59.9	141	104.1	89.1	87	87.7	128.1	131.2	130.2	99.3	96.1	96	3990.3	4937.2	4623.4	6891	6798.7	4649.6	4652.1	4378.7	4920.9	5050.8	4937.2	4976.4	7265.2	7440.1	7383.5
FALSE	High	Master Protein	P31947	14-3-3 protein sigma OS=Homo sapiens (Human) OX=9606 GN=SFN PE=1 SV=1	SFN	0	289.332	92	29	201	23	248	27.8	4.74	534.82	29	7	0.76	0.677	5.60493e-06	1.2425e-07	100.7	154.5	76.5	68.2	112.8	113.1	114	86.9	85.5	85.9	76.6	76.6	75.2	20180.7	25611	23989.5	18664.9	17697.7	12254.6	14332.9	13928.6	15405.3	25544.2	25611	25821.1	19678.5	19367.2	19460.1
FALSE	High	Master Protein	O75165	DnaJ homolog subfamily C member 13 OS=Homo sapiens (Human) OX=9606 GN=DNAJC13 PE=1 SV=5	DNAJC13	0	289.022	28	56	77	55	2243	254.3	6.74	213.32	56	0	0.955	0.994	0.0413108	1	119	48.9	113.6	118.4	110.3	106.5	108.4	103.6	103.5	99.3	109.3	106.9	107.8	2169.1	2651.2	2506.3	2444.5	2353.3	1555.6	2247	2135.3	2424.9	2745.6	2651.2	2697.7	2577.2	2575.3	2470.3
FALSE	High	Master Protein	O95361	Tripartite motif-containing protein 16 OS=Homo sapiens (Human) OX=9606 GN=TRIM16 PE=1 SV=3	TRIM16	0	288.281	65	36	119	36	564	63.9	5.49	274.96	36	0	1.325	1.494	2.24539e-05	5.48806e-06	82.6	84.7	109.4	123.3	80.2	78.9	80.7	104.7	106.2	107.6	119.8	118.6	121.1	3226.1	4019.8	3817.4	5055.6	4943.5	3451.9	5039.3	4848.8	5576.7	4083.5	4019.8	4108.9	5330.1	5409.8	5481.6
FALSE	High	Master Protein	Q9ULT8	E3 ubiquitin-protein ligase HECTD1 OS=Homo sapiens (Human) OX=9606 GN=HECTD1 PE=1 SV=3	HECTD1	0	288.272	24	48	66	47	2610	289.2	5.35	190.92	48	1	0.831	0.941	4.68996e-05	0.0129675	127.8	45.9	106.1	120.2	115	114	115.3	95.5	96.4	94.9	108.2	108.1	111.3	2901.3	3641.4	3420.3	2893.2	2812.5	1909.5	2855.8	2773.6	3215.2	3672.4	3641.4	3681.4	3050.3	3077.8	3032.3
FALSE	High	Master Protein	O14980	Exportin-1 OS=Homo sapiens (Human) OX=9606 GN=XPO1 PE=1 SV=1	XPO1	0	287.336	38	40	90	40	1071	123.3	6.06	280.29	40	0	1.023	1.044	0.0968226	0.0119186	91.8	118.4	93.9	95.8	94.7	95.2	96.8	97.4	98.1	97.2	99.4	99.8	98.4	5869.4	7467.8	7051.1	7246.6	7032.5	4797.6	6440.9	6280.9	6977.9	7429.3	7467.8	7589.4	7640.1	7695.9	7618.5
FALSE	High	Master Protein	Q02790	Peptidyl-prolyl cis-trans isomerase FKBP4 OS=Homo sapiens (Human) OX=9606 GN=FKBP4 PE=1 SV=3	FKBP4	0	287.151	81	39	109	38	459	51.8	5.43	339.12	39	0	1.192	1.011	3.09208e-05	0.781336	94.7	96.6	112.9	95.8	93.4	94.1	95.1	112.7	111.8	112.2	95.8	95.2	93.7	5765.7	7354.8	6907.3	8355.5	7987	5521.7	6186.1	5973.5	6617.8	7298.1	7354.8	7434.7	8809.2	8740.5	8768.4
FALSE	High	Master Protein	O43143	Pre-mRNA-splicing factor ATP-dependent RNA helicase DHX15 OS=Homo sapiens (Human) OX=9606 GN=DHX15 PE=1 SV=2	DHX15	0	287.12	50	48	118	47	795	90.9	7.46	331.63	48	1	1.004	0.875	1	3.89445e-05	86.2	152	86.5	75.4	97.4	95.6	96.1	96.5	97.3	95.8	84.3	83.4	84.1	9307.4	11569	10804.2	11073.5	10754.8	7297.3	8429.4	8107	9198.4	11781.1	11569	11629.1	11674.8	11769.3	11588
FALSE	High	Master Protein	P00338	L-lactate dehydrogenase A chain OS=Homo sapiens (Human) OX=9606 GN=LDHA PE=1 SV=2	LDHA	0	285.724	87	37	203	33	332	36.7	8.27	543.67	37	4	1.033	1.098	0.691886	0.0145382	89.7	119.1	92.6	98.5	93.4	93.8	93.1	96.5	92.3	97.5	102.6	106	100.7	14233.8	18089.7	16670.2	17648.4	16259.2	11842.6	16347.9	16412.5	17554.3	18016.8	18089.7	17943	18606.8	17793	18805.9
FALSE	High	Master Protein	P13489	Ribonuclease inhibitor OS=Homo sapiens (Human) OX=9606 GN=RNH1 PE=1 SV=2	RNH1	0	285.683	76	32	99	32	461	49.9	4.82	376.98	32	0	1.014	1.011	0.252664	0.836099	105.2	81.8	106.6	106.4	102.2	100.8	101.7	103.5	103.1	103.1	103.2	100.6	102.8	5686.2	7096.9	6650.1	6911.2	6631.4	4570.8	6005.5	5688.5	6544.9	7197.5	7096.9	7157.8	7286.5	7257	7258.4
FALSE	High	Master Protein	P08195	4F2 cell-surface antigen heavy chain OS=Homo sapiens (Human) OX=9606 GN=SLC3A2 PE=1 SV=3	SLC3A2	0	285.571	45	32	117	31	630	68	5.01	390.72	32	0	1.07	0.831	0.0159927	0.000205051	96.9	119	103.6	80.5	100.5	102.6	99.9	107.5	107	109.6	84.7	83.5	81.3	9136.4	11802.6	10679.5	11731.9	11251.4	7941.6	8047.9	7717.5	8453.5	11564.6	11802.6	11494.9	12369	12312.8	12611.1
FALSE	High	Master Protein	Q7L014	Probable ATP-dependent RNA helicase DDX46 OS=Homo sapiens (Human) OX=9606 GN=DDX46 PE=1 SV=2	DDX46	0	284.26	49	52	80	51	1031	117.3	9.29	223.12	52	1	0.879	0.841	0.000185742	6.30527e-05	98.8	131.3	86.9	83.1	107	105.4	105.1	92.7	93.3	90.9	89.3	87.4	88.7	5650.3	7050.3	6527.2	5880.8	5702.5	3829.1	4935.7	4693.2	5360	7152	7050.3	7025.5	6200.1	6240.4	6080.5
FALSE	High	Master Protein	P63104	14-3-3 protein zeta/delta OS=Homo sapiens (Human) OX=9606 GN=YWHAZ PE=1 SV=1	YWHAZ	0	284.044	78	28	255	20	245	27.7	4.79	617.16	28	4	1.12	1.278	0.389127	0.0784139	66.8	173	74.8	85.4	76.7	88.2	78	87.4	86.9	91.6	88.4	101.3	99.7	10535.4	15336.5	12606.5	14409.4	13808.5	10032	12699.1	14139.4	15672.2	13335.5	15336.5	13569	15191.9	15111.1	15930.6
FALSE	High	Master Protein	Q9Y5S2	Serine/threonine-protein kinase MRCK beta OS=Homo sapiens (Human) OX=9606 GN=CDC42BPB PE=1 SV=2	CDC42BPB	0	284.041	37	60	80	51	1711	194.2	6.37	210.97	60	8	0.971	1.097	0.379583	0.00332363	98.6	97.5	95.7	108.2	99.4	96.4	98	95.1	97.6	94.8	107.5	105.8	108.5	3697.7	4537.7	4285.8	4246.9	4198.6	2811.2	4182.6	4000.2	4617.1	4680.5	4537.7	4613	4477.5	4594.7	4464.1
FALSE	High	Master Protein	Q29RF7	Sister chromatid cohesion protein PDS5 homolog A OS=Homo sapiens (Human) OX=9606 GN=PDS5A PE=1 SV=1	PDS5A	0	283.395	39	43	69	37	1337	150.7	7.91	233.44	43	6	0.858	0.879	0.000974062	0.00348528	94.8	140.5	81.4	83.3	103.7	100.6	103.8	89	89.7	85.4	92.2	90.7	91.2	3826.9	4696.4	4505.7	3943.8	3827	2511.6	3557.7	3401.9	3850.3	4844	4696.4	4849.7	4158	4188	3988.4
FALSE	High	Master Protein	Q13620	Cullin-4B OS=Homo sapiens (Human) OX=9606 GN=CUL4B PE=1 SV=4	CUL4B	0	283.251	61	65	106	46	913	103.9	7.37	258.6	65	16	0.642	0.873	1.25718e-05	0.000691458	113.3	115	72.7	98.9	117.8	117.3	115.7	76.3	75.3	73	100.5	102.4	102.7	7298.4	9199.7	8434.6	5675.7	5398.1	3607.7	6511.4	6451.7	7279.9	9238.1	9199.7	9078.6	5983.9	5907.3	5729
FALSE	High	Master Protein	Q9BSJ8	Extended synaptotagmin-1 OS=Homo sapiens (Human) OX=9606 GN=ESYT1 PE=1 SV=1	ESYT1	0	283.014	46	47	89	46	1104	122.8	5.83	270.1	47	1	0.78	0.887	2.1038e-05	0.000235838	107.9	112.2	84.2	95.7	110.3	112	109.7	87	85.9	86	97.3	99.6	97.8	6297.4	8094.5	7364.7	5965.9	5673.2	3915.6	5811.9	5779	6389	7971.1	8094.5	7927	6289.9	6208.4	6217.9
FALSE	High	Master Protein	Q9BUF5	Tubulin beta-6 chain OS=Homo sapiens (Human) OX=9606 GN=TUBB6 PE=1 SV=1	TUBB6	0	282.931	73	27	201	16	446	49.8	4.88	476.67	27	0	0.653	0.7	3.24657e-05	6.03858e-05	115	129.4	75.1	80.5	122.1	123.7	120.9	82.1	79.7	77.3	85.5	83.8	87.5	3197.9	4101.5	3724.5	2583.1	2415.5	1614.1	2341.5	2230.6	2623.1	4047.8	4101.5	4008.9	2723.4	2643.4	2563.2
FALSE	High	Master Protein	O60264	SWI/SNF-related matrix-associated actin-dependent regulator of chromatin subfamily A member 5 OS=Homo sapiens (Human) OX=9606 GN=SMARCA5 PE=1 SV=1	SMARCA5	0	282.84	52	58	98	58	1052	121.8	8.09	244.34	58	0	0.867	0.879	2.6819e-05	3.58098e-05	113.8	87.3	98.7	100.1	111.2	111	110.9	96.2	96.8	95	97.5	98.7	97.5	5889.2	7438.2	6909.1	6119.6	5930.1	4011.5	5401.8	5312.4	5911.9	7454.4	7438.2	7436.6	6451.9	6489.5	6370.2
FALSE	High	Master Protein	P07195	L-lactate dehydrogenase B chain OS=Homo sapiens (Human) OX=9606 GN=LDHB PE=1 SV=2	LDHB	0	282.085	60	23	165	21	334	36.6	6.05	516.02	23	0	1.001	1.007	0.963861	1	101.2	95.6	101.3	101.9	99.5	101.7	100.7	100.8	98.1	101	101.4	102.5	99.1	8122.5	10511.8	9673	9886.2	9267.9	6572	8660	8507.6	9259	10281.3	10511.8	10411.5	10423.1	10142.2	10436.2
FALSE	High	Master Protein	P40227	T-complex protein 1 subunit zeta OS=Homo sapiens (Human) OX=9606 GN=CCT6A PE=1 SV=3	CCT6A	0	281.993	73	38	151	38	531	58	6.68	433.95	38	0	1.052	1.037	0.140045	0.441596	87.5	129.8	92.1	90.7	93.1	95	92.2	98	95.2	100.2	97.6	96.5	94.1	9486.6	12254.7	11047.8	11986.5	11224.2	8137.4	10400.3	9994.1	10968.8	12007.9	12254.7	11891.3	12637.4	12283	12922.1
FALSE	High	Master Protein	O75874	Isocitrate dehydrogenase [NADP] cytoplasmic OS=Homo sapiens (Human) OX=9606 GN=IDH1 PE=1 SV=2	IDH1	0	281.383	79	42	113	39	414	46.6	7.01	334.69	42	3	1.506	1.57	2.89144e-05	2.3764e-05	83.3	60.4	125.5	130.8	76.4	78.4	76.9	115.8	113.7	119.2	119	124	120.8	6753.4	8765.7	7994.6	12290.8	11618.1	8395.7	11000.1	11141.6	12215.2	8548.3	8765.7	8605	12958.2	12714.1	13332.2
FALSE	High	Master Protein	P35998	26S proteasome regulatory subunit 7 OS=Homo sapiens (Human) OX=9606 GN=PSMC2 PE=1 SV=3	PSMC2	0	280.786	75	39	103	39	433	48.6	5.95	316.95	39	0	1.026	1.031	0.00559666	0.00260604	117.1	42	120.2	120.7	105	105.8	104.3	107.8	107.3	107.7	108.4	107.9	108.2	4946.6	6307.9	5777.8	6096.6	5848.3	4044.8	5341.9	5166.9	5833.6	6261.3	6307.9	6218.9	6427.7	6400	6423.1
FALSE	High	Master Protein	Q3SY69	Mitochondrial 10-formyltetrahydrofolate dehydrogenase OS=Homo sapiens (Human) OX=9606 GN=ALDH1L2 PE=1 SV=2	ALDH1L2	0	280.135	69	51	76	51	923	101.7	6.52	210.45	51	0	1.236	1.095	1.66424e-05	0.000261437	97.6	75	120.6	106.8	93.3	91.7	93.1	114	116.3	115.1	102	101.1	101.9	3667.2	4564.9	4304.9	5383.6	5288.3	3606.9	4194.4	4042.7	4585.1	4641.9	4564.9	4633.6	5675.9	5787.2	5727.7
FALSE	High	Master Protein	Q7L576	Cytoplasmic FMR1-interacting protein 1 OS=Homo sapiens (Human) OX=9606 GN=CYFIP1 PE=1 SV=1	CYFIP1	0	279.562	37	47	76	26	1253	145.1	6.9	237.18	47	19	0.941	0.908	0.00237683	0.000337633	94	132.1	88.5	85.4	100.2	100	102.1	94.3	95.8	93.6	91.3	90.9	91	3958.5	4996.6	4742.7	4472.8	4375.1	2945	3768.8	3646.9	4111.5	5010.6	4996.6	5104.8	4715.7	4787.8	4676.6
FALSE	High	Master Protein	Q9Y4L1	Hypoxia up-regulated protein 1 OS=Homo sapiens (Human) OX=9606 GN=HYOU1 PE=1 SV=1	HYOU1	0	279.436	42	48	74	48	999	111.3	5.22	227.92	48	0	0.849	0.782	8.25401e-05	2.74214e-05	97.4	143.8	82.7	76.1	106.9	107.3	106.6	91.2	90.7	89.3	81.9	84.7	83.5	7218.9	9176.2	8470.4	7397.8	7089.1	4809	5783.1	5812.5	6456.2	9137.5	9176.2	9117.1	7799.5	7757.8	7636.6
FALSE	High	Master Protein	O75534	Cold shock domain-containing protein E1 OS=Homo sapiens (Human) OX=9606 GN=CSDE1 PE=1 SV=2	CSDE1	0	279.344	62	51	88	50	798	88.8	6.25	229.73	51	1	0.859	0.896	3.17853e-05	8.85217e-05	97.2	132.4	83.4	87.1	104.5	103.9	102.7	90.2	89.1	89.2	93.1	93.5	92.2	6509.9	8196.1	7529.1	6750.5	6423.4	4431	6068.7	5922.1	6572.6	8240.1	8196.1	8103.9	7117.1	7029.3	7036.4
FALSE	High	Master Protein	P17980	26S proteasome regulatory subunit 6A OS=Homo sapiens (Human) OX=9606 GN=PSMC3 PE=1 SV=3	PSMC3	0	278.784	68	34	84	34	439	49.2	5.24	263.06	34	0	1.059	1.042	0.00881022	0.0428319	100.3	89.1	106.2	104.5	96.2	98	99.9	103.5	105.2	103.8	102.9	101.5	102.1	4291.8	5532	5242.4	5545.8	5429.7	3690.6	4800	4603.5	5211.7	5432.5	5532	5642.7	5847	5941.9	5860.6
FALSE	High	Master Protein	Q13200	26S proteasome non-ATPase regulatory subunit 2 OS=Homo sapiens (Human) OX=9606 GN=PSMD2 PE=1 SV=3	PSMD2	0	278.675	50	46	101	46	908	100.1	5.2	290.05	46	0	0.99	1.018	0.202022	0.128694	89.1	132.2	88.1	90.7	95.1	94.8	96	94.1	92.5	94.3	96.8	98.4	96.8	6559.6	8280.4	7785.9	7793	7378.3	5185.9	6984.7	6899.2	7641.3	8303	8280.4	8380.3	8216.2	8074.3	8235.1
FALSE	High	Master Protein	P36578	60S ribosomal protein L4 OS=Homo sapiens (Human) OX=9606 GN=RPL4 PE=1 SV=5	RPL4	0	278.115	62	43	163	43	427	47.7	11.06	520.03	43	0	0.975	0.961	0.0417996	0.00427436	102.4	99.5	99.8	98.3	102	102.9	102.3	99.5	99.8	100.3	98.3	98.8	96.6	12396.5	15840.5	14635.2	14521.5	14039.5	9721.6	12502.3	12208.8	13440.9	15691.2	15840.5	15752.6	15310.1	15363.9	15437.7
FALSE	High	Master Protein	P07737	Profilin-1 OS=Homo sapiens (Human) OX=9606 GN=PFN1 PE=1 SV=2	PFN1	0	277.298	98	20	195	20	140	15	8.27	550.37	20	0	1.015	1.052	0.605514	0.0179035	91	120.8	92.4	95.7	94.9	94.8	96	97.7	96.4	95	100.7	99.9	98.5	10691.2	13516.8	12719.7	13211	12556.6	8532.3	11859.3	11432.2	12691.6	13532.7	13516.8	13690.8	13928.4	13741.1	13549.2
FALSE	High	Master Protein	P26641	Elongation factor 1-gamma OS=Homo sapiens (Human) OX=9606 GN=EEF1G PE=1 SV=3	EEF1G	0	276.926	66	28	140	28	437	50.1	6.67	466.14	28	0	0.869	0.888	0.476726	0.856828	93.1	143.3	80.9	82.7	104	105.8	85.1	83.6	92.4	90.4	91.2	95.1	92.4	10386.1	13375	9994.1	10021.2	10668.2	7193.1	9519.5	9646.2	10557.3	13146.5	13375	10757.1	10565.4	11674.6	11422.5
FALSE	High	Master Protein	O60313	Dynamin-like 120 kDa protein, mitochondrial OS=Homo sapiens (Human) OX=9606 GN=OPA1 PE=1 SV=3	OPA1	0	276.393	51	49	79	49	960	111.6	7.87	247.38	49	0	1.094	1.127	0.00326119	0.000989743	90	109.9	98.5	101.5	91.9	89.3	93.4	100.6	101.1	100	103.5	102.7	105.3	4141.1	5094.2	4951.3	5441.2	5270.1	3591.7	4880.3	4702.9	5429.9	5241.7	5094.2	5329.3	5736.7	5767.3	5703.6
FALSE	High	Master Protein	P49419	Alpha-aminoadipic semialdehyde dehydrogenase OS=Homo sapiens (Human) OX=9606 GN=ALDH7A1 PE=1 SV=5	ALDH7A1	0	276.312	63	31	80	31	539	58.5	7.99	278.54	31	0	0.691	0.723	1.18042e-05	1.6922e-05	100.2	158	69.3	72.4	111	114.1	113.5	80	78.5	77.9	81.4	82.6	82	6291.4	8188.2	7570.4	5445.1	5148.5	3519.4	4829.7	4759.9	5323.1	7963.5	8188.2	8148.4	5740.8	5634.2	5588.7
FALSE	High	Master Protein	Q14247	Src substrate cortactin OS=Homo sapiens (Human) OX=9606 GN=CTTN PE=1 SV=2	CTTN	0	275.859	55	36	85	36	550	61.5	5.4	247.61	36	0	0.957	1.057	0.141555	0.0719564	92.3	121.7	88.4	97.6	96.8	98.2	94.2	92.6	88.6	93.3	101.3	105.3	102.3	5470.9	7027.6	6265.2	6288.4	5793	4204.3	5988.4	6051.5	6618.2	6924.9	7027.6	6743.5	6629.9	6339.5	6676.4
FALSE	High	Master Protein	O00571	ATP-dependent RNA helicase DDX3X OS=Homo sapiens (Human) OX=9606 GN=DDX3X PE=1 SV=3	DDX3X	0	275.688	70	45	131	44	662	73.2	7.18	341.34	45	0	0.959	0.939	0.0261505	0.0148755	97	118.9	93	91.1	100.5	103.3	100.3	96.5	94.8	96.3	93.8	96.9	94.3	7731.7	10061.9	9078.5	8922	8443	5909	7553.4	7584.2	8309.6	9786.6	10061.9	9771.6	9406.5	9239.5	9383.4
FALSE	High	Master Protein	Q9UHB6	LIM domain and actin-binding protein 1 OS=Homo sapiens (Human) OX=9606 GN=LIMA1 PE=1 SV=1	LIMA1	0	275.548	57	44	86	44	759	85.2	6.84	288.91	44	0	0.843	0.747	6.12837e-05	1.58147e-05	120	89.3	101.1	89.6	116.8	118	116.9	101	98.5	98.3	87.2	87.4	88.9	5505.2	7041.3	6480.7	5713.9	5372.5	3694.5	4301.3	4185.3	4794.6	6968.3	7041.3	6975.5	6024.2	5879.3	5866.8
FALSE	High	Master Protein	P24821	Tenascin OS=Homo sapiens (Human) OX=9606 GN=TNC PE=1 SV=3	TNC	0	275.499	27	43	61	43	2201	240.7	4.89	191.08	43	0	0.296	0.247	3.70026e-05	2.93531e-05	132.2	196	39.1	32.6	168.1	163	165.4	49.2	48.9	40.3	41	38	40.8	5189.2	6368.8	6003.4	1824.4	1746	989	1324.3	1188.7	1441.7	6568.4	6368.8	6461.8	1923.5	1910.7	1572.9
FALSE	High	Master Protein	O00567	Nucleolar protein 56 OS=Homo sapiens (Human) OX=9606 GN=NOP56 PE=1 SV=4	NOP56	0	275.465	67	37	83	37	594	66	9.19	246.76	37	0	1.08	0.936	0.00727263	0.00670068	113.5	57.7	122.6	106.2	104.7	104.2	106.5	114.5	110.2	113	97.3	98	98.4	3257	4104.1	3897.7	4278.7	3966.3	2803.5	3167.6	3098.9	3505.3	4122.6	4104.1	4195.3	4511	4340.5	4451.9
FALSE	High	Master Protein	O94979	Protein transport protein Sec31A OS=Homo sapiens (Human) OX=9606 GN=SEC31A PE=1 SV=3	SEC31A	0	275.195	39	44	75	44	1220	132.9	6.89	235.37	44	0	0.968	1.044	0.135006	0.0821455	110	68.9	106.4	114.7	103.3	103.7	104	102	100.4	100.1	104.9	108.4	108.2	4052.9	5150.1	4796	4802.4	4554.3	3129.5	4304.3	4323.5	4858.5	5130.1	5150.1	5162.2	5063.2	4983.9	4969.6
FALSE	High	Master Protein	O75153	Clustered mitochondria protein homolog OS=Homo sapiens (Human) OX=9606 GN=CLUH PE=1 SV=2	CLUH	0	274.202	52	53	78	52	1309	146.6	6.13	228.53	53	1	1.081	1.007	0.000993816	0.389937	108.9	63.8	117.7	109.6	101.8	99.4	101.9	110	110.9	108.6	102.1	103.1	102.5	3575.9	4421.7	4208.7	4641.1	4504.5	3041.1	3750.7	3682.6	4120.5	4526.3	4421.7	4530	4893.1	4929.4	4829.2
FALSE	High	Master Protein	P49915	GMP synthase [glutamine-hydrolyzing] OS=Homo sapiens (Human) OX=9606 GN=GMPS PE=1 SV=1	GMPS	0	273.905	58	40	80	40	693	76.7	6.87	255.29	40	0	0.981	1.002	0.725049	0.924689	101.4	97.4	99.5	101.6	100.9	98.5	102	99.1	100.9	97.3	102.8	100.3	101.2	4801.2	5930.2	5707.5	5655.8	5550.1	3688.4	5112.3	4848.1	5507.1	6077.2	5930.2	6143.3	5962.9	6073.7	5857.1
FALSE	High	Master Protein	O43242	26S proteasome non-ATPase regulatory subunit 3 OS=Homo sapiens (Human) OX=9606 GN=PSMD3 PE=1 SV=2	PSMD3	0	273.885	66	40	90	40	534	60.9	8.44	280.07	40	0	1.018	0.985	0.11987	0.0756085	78.9	163	80.4	77.7	90	91.3	90.2	92.2	91.8	91.5	88.4	89.6	88.8	6333.5	8130.1	7459.9	7784.3	7471	5132.8	6506.6	6406.7	7150.5	8016.8	8130.1	8029.5	8207	8175.8	8150.8
FALSE	High	Master Protein	Q15582	Transforming growth factor-beta-induced protein ig-h3 OS=Homo sapiens (Human) OX=9606 GN=TGFBI PE=1 SV=1	TGFBI	0	273.704	53	35	85	35	683	74.6	7.71	296.51	35	0	0.482	0.715	1.74936e-05	0.000203142	104.3	170.9	50.3	74.6	118.5	125.9	121.1	60.4	58.4	57.2	84.5	89.1	86.6	9176.9	12337.1	11027	5613.2	5228.3	3529.9	6848.1	7014.5	7672.8	11615.9	12337.1	11868.9	5918	5721.5	5605.4
FALSE	High	Master Protein	Q92538	Golgi-specific brefeldin A-resistance guanine nucleotide exchange factor 1 OS=Homo sapiens (Human) OX=9606 GN=GBF1 PE=1 SV=2	GBF1	0	273.645	32	49	76	48	1859	206.3	5.73	225.04	49	0	1.08	1.119	0.0179612	0.00404573	107.2	57.1	115.7	119.9	98.9	100.2	99.2	108	104.2	107.1	107.1	111.4	111	3243.8	4158	3824.2	4254.3	3954.2	2799.2	3675.1	3713.8	4164.7	4105.9	4158	4116.2	4485.3	4327.2	4445.1
FALSE	High	Master Protein	Q15643	Thyroid receptor-interacting protein 11 OS=Homo sapiens (Human) OX=9606 GN=TRIP11 PE=1 SV=3	TRIP11	0	273.565	36	57	73	55	1979	227.4	5.26	219.11	57	2	1.094	1.082	0.0123503	0.0260919	101.9	76.2	111.5	110.3	100.5	96.4	97.3	106.5	107	104.9	105.3	102.6	106.6	2750.3	3340.6	3132.7	3499.3	3389.3	2289.7	3015.3	2854.2	3340.1	3481.3	3340.6	3371.9	3689.3	3709	3636
FALSE	High	Master Protein	Q9H4A4	Aminopeptidase B OS=Homo sapiens (Human) OX=9606 GN=RNPEP PE=1 SV=2	RNPEP	0	273.409	60	38	106	38	650	72.5	5.74	337.92	38	0	1.12	1.085	0.000626336	0.00185909	92.2	104.5	103.3	100	91.4	93.1	93.9	104.3	103	104.3	101	103.3	100.2	4114.6	5302.7	4966.9	5634.5	5358.7	3740.1	4753.7	4722	5158.8	5208.2	5302.7	5346.1	5940.5	5864.2	5939.2
FALSE	High	Master Protein	P09960	Leukotriene A-4 hydrolase OS=Homo sapiens (Human) OX=9606 GN=LTA4H PE=1 SV=2	LTA4H	0	273.112	63	42	94	42	611	69.2	6.18	327.72	42	0	0.967	1.017	0.0859691	0.715439	85.5	144.8	82.7	87	93.7	93.9	94.5	90.8	90	92.9	95.5	95.8	93.9	6486.7	8227	7688.3	7543.3	7200.3	5123.1	6914	6735.9	7432	8210.7	8227	8275.3	7952.9	7879.5	8135.4
FALSE	High	Master Protein	Q92896	Golgi apparatus protein 1 OS=Homo sapiens (Human) OX=9606 GN=GLG1 PE=1 SV=2	GLG1	0	272.83	40	45	73	44	1179	134.5	6.9	231.61	45	1	0.997	1.175	1	0.000141267	102.6	74.4	102.3	120.7	97.8	98.3	96.3	96.6	97.5	98.2	112.8	116.7	115	4246.7	5402.4	4914.5	5029	4897.5	3397.1	5123.9	5149.8	5712.3	5375.4	5402.4	5289.7	5308.8	5359.5	5394.5
FALSE	High	Master Protein	P42166	Lamina-associated polypeptide 2, isoform alpha OS=Homo sapiens (Human) OX=9606 GN=TMPO PE=1 SV=2	TMPO	0	272.646	67	35	93	35	694	75.4	7.66	258.89	35	0	0.891	0.924	0.000529616	0.00414268	115.4	75.1	102.8	106.6	110.4	111.1	108.7	98.4	95.5	98.4	100.9	102.7	102.1	2546.2	3240.7	2946.8	2724.1	2545.7	1808	2431.8	2407.5	2692.4	3222.9	3240.7	3171.8	2872	2785.8	2871.1
FALSE	High	Master Protein	O75083	WD repeat-containing protein 1 OS=Homo sapiens (Human) OX=9606 GN=WDR1 PE=1 SV=4	WDR1	0	272.595	60	38	130	38	606	66.2	6.65	460.88	38	0	0.925	0.952	0.00015542	0.00177725	105.2	97.1	97.4	100.2	104.6	105.1	104.7	96.9	97.1	95.3	99.4	100.4	99.7	8166.6	10386.8	9611.8	9081.4	8766	5930.5	8117.5	7968.7	8905.5	10337.1	10386.8	10345.7	9574.5	9592.9	9417.5
FALSE	High	Master Protein	P35606	Coatomer subunit beta' OS=Homo sapiens (Human) OX=9606 GN=COPB2 PE=1 SV=2	COPB2	0	272.474	54	42	82	42	906	102.4	5.27	238.28	42	0	1.022	1.009	0.0371493	0.389214	102.4	89.6	104.7	103.3	100.2	100.2	101.1	102.6	102.4	102.1	102.2	101.1	100.6	3887.7	4921.2	4611.6	4778.9	4598.1	3157.3	4146.7	3980.3	4468.2	4921	4921.2	4963.7	5038.4	5031.9	5013.7
FALSE	High	Master Protein	Q99996	A-kinase anchor protein 9 OS=Homo sapiens (Human) OX=9606 GN=AKAP9 PE=1 SV=4	AKAP9	0	269.697	19	61	75	59	3907	452.7	4.98	179.04	61	2	0.916	0.942	0.00904098	0.02011	115.6	69.8	105.8	108.9	109.7	108.7	109.3	100.1	101.5	99.3	103.8	98.5	103	1560.3	1957.4	1828.7	1709.4	1670.1	1125.8	1544.8	1423.9	1676.5	1975	1957.4	1968.3	1802.2	1827.6	1787.8
FALSE	High	Master Protein	Q14690	Protein RRP5 homolog OS=Homo sapiens (Human) OX=9606 GN=PDCD11 PE=1 SV=3	PDCD11	0	269.414	34	57	77	57	1871	208.6	8.87	208.7	57	0	1.04	0.893	0.00674859	5.00606e-05	89.1	138.8	92.7	79.5	96.1	96.5	97.6	100.4	100.5	99.6	85.9	86.1	87.1	3928.4	4992.7	4692.6	4926.6	4752.2	3247.2	3673.6	3578.3	4074	4972.5	4992.7	5050.9	5194.1	5200.5	5156.5
FALSE	High	Master Protein	Q93009	Ubiquitin carboxyl-terminal hydrolase 7 OS=Homo sapiens (Human) OX=9606 GN=USP7 PE=1 SV=2	USP7	0	268.632	49	46	71	45	1102	128.2	5.55	223.28	46	0	0.978	0.933	0.0340235	0.000174693	111.8	74.5	109.3	104.3	106.2	106.2	106.3	103.8	105.2	103.8	98.9	99.1	99.8	3739.9	4734.6	4403.9	4389	4287.5	2915.1	3645.5	3543.4	4025.2	4733.9	4734.6	4740.1	4627.3	4692	4629.1
FALSE	High	Master Protein	O43390	Heterogeneous nuclear ribonucleoprotein R OS=Homo sapiens (Human) OX=9606 GN=HNRNPR PE=1 SV=1	HNRNPR	0	268.346	49	35	105	25	633	70.9	8.13	338.59	35	0	1.014	0.891	0.925836	0.000341251	99.8	110.1	101.2	88.9	101.6	101.3	104.3	104	103	102.1	90.6	91.3	89.7	4307.4	5436.3	5199.9	5293	5050.3	3450.9	4015.6	3933.5	4351	5452.2	5436.3	5596.9	5580.4	5526.7	5480
FALSE	High	Master Protein	P50570	Dynamin-2 OS=Homo sapiens (Human) OX=9606 GN=DNM2 PE=1 SV=2	DNM2	0	268.254	53	47	70	34	870	98	7.44	227.3	47	12	0.945	1.074	0.000866014	0.000288889	113.7	56.9	107.4	122.1	104.6	104.2	104.9	98.4	100.3	98.8	111.8	112.4	112.3	5083.5	6412.1	5995.3	5745.9	5642.1	3828.7	5683.8	5552.1	6247.5	6434.6	6412.1	6453	6057.9	6174.3	6079.9
FALSE	High	Master Protein	P18669	Phosphoglycerate mutase 1 OS=Homo sapiens (Human) OX=9606 GN=PGAM1 PE=1 SV=2	PGAM1	0	267.971	77	22	113	22	254	28.8	7.18	358.37	22	0	1.051	1.028	0.00328545	0.033797	105	76.7	110.4	108	100.3	98.7	100.9	106.8	105.4	104.8	103.1	103.8	102.7	5096.3	6346.7	6027.4	6512.8	6194.7	4244.5	5478.8	5359.9	5969.3	6450.8	6346.7	6487.6	6866.5	6779.1	6740.2
FALSE	High	Master Protein	P28331	NADH-ubiquinone oxidoreductase 75 kDa subunit, mitochondrial OS=Homo sapiens (Human) OX=9606 GN=NDUFS1 PE=1 SV=3	NDUFS1	0	267.932	71	38	69	38	727	79.4	6.23	251.77	38	0	1.026	1.01	0.0347748	0.592782	99.4	98.2	102	100.4	99.2	97.8	99.2	101.8	102.7	101.8	100.2	98.3	101	3752.5	4682.7	4412.7	4623.7	4490.7	3067.9	3964.2	3777.6	4369.1	4749.8	4682.7	4749.6	4874.8	4914.3	4871.8
FALSE	High	Master Protein	Q9UM54	Unconventional myosin-VI OS=Homo sapiens (Human) OX=9606 GN=MYO6 PE=1 SV=4	MYO6	0	267.874	47	52	72	52	1294	149.6	8.53	216.26	52	0	0.9	0.961	0.000349728	0.0266644	92	136.9	82.8	88.4	97.9	100.9	99.3	89.6	88.5	89.4	95.4	96.4	94.9	5539	7219.8	6601.1	6087	5791.8	4028.1	5641.1	5543.9	6141	7011.1	7219.8	7105.1	6417.5	6338.2	6396.6
FALSE	High	Master Protein	Q13435	Splicing factor 3B subunit 2 OS=Homo sapiens (Human) OX=9606 GN=SF3B2 PE=1 SV=2	SF3B2	0	267.125	40	36	81	36	895	100.2	5.67	240.43	36	0	0.998	0.977	0.403237	0.145644	119	46.1	118.7	116.2	107.2	111.4	107.2	107.2	104.3	106.9	104.7	105.4	104.2	4526.3	5956.8	5322.7	5437	5092.7	3599.5	4623.9	4521.5	5033.2	5729.3	5956.8	5729.1	5732.2	5573.1	5715.9
FALSE	High	Master Protein	P11047	Laminin subunit gamma-1 OS=Homo sapiens (Human) OX=9606 GN=LAMC1 PE=1 SV=3	LAMC1	0	265.476	37	51	66	51	1609	177.5	5.12	188.41	51	0	1.25	1.13	8.47056e-05	0.000893864	102.5	53.6	128.1	115.8	94.3	91.1	94.5	115	117.9	118	107.9	105.4	106.6	2189.1	2677.4	2580.3	3204.5	3165.1	2182.8	2620.1	2488.1	2831.5	2770.9	2677.4	2777.3	3378.5	3463.7	3466.3
FALSE	High	Master Protein	P49321	Nuclear autoantigenic sperm protein OS=Homo sapiens (Human) OX=9606 GN=NASP PE=1 SV=2	NASP	0	265.436	63	36	100	34	788	85.2	4.3	270.07	36	1	0.878	0.957	9.62289e-05	0.0142954	112.3	81.7	98.6	107.5	108.3	108	108.5	93.8	95.1	96	105.2	102.7	103.7	3948.7	4983.4	4650.6	4107.6	4010.4	2789.5	4010.6	3807.6	4326.4	4998.2	4983.4	5005.7	4330.7	4388.7	4429.7
FALSE	High	Master Protein	Q05682	Caldesmon OS=Homo sapiens (Human) OX=9606 GN=CALD1 PE=1 SV=3	CALD1	0	265.234	48	49	73	49	793	93.2	5.66	204.11	49	0	0.728	0.726	3.17853e-05	2.88631e-05	120.1	105.2	87.4	87.2	121.3	120.4	122.9	88.3	90.3	88.2	89	85.3	88.1	4654.2	5849.8	5545.1	4068.1	4009.6	2697.9	3572.6	3326.5	3867.4	5891.2	5849.8	5968.5	4289	4387.8	4284.2
FALSE	High	Master Protein	P62258	14-3-3 protein epsilon OS=Homo sapiens (Human) OX=9606 GN=YWHAE PE=1 SV=1	YWHAE	0	265.213	74	26	171	23	255	29.2	4.74	409.26	26	0	0.91	0.963	0.0844119	0.694926	98.1	118.2	89.3	94.4	102.6	97.1	102.9	90.8	95.3	93.4	100.8	94.6	98.8	7607.6	9120	8979.6	8090.2	8178.9	5512.4	7822.1	7132.8	8383.6	9629.5	9120	9665.2	8529.5	8950.5	8765.2
FALSE	High	Master Protein	P25205	DNA replication licensing factor MCM3 OS=Homo sapiens (Human) OX=9606 GN=MCM3 PE=1 SV=3	MCM3	0	265.104	54	43	82	43	808	90.9	5.77	239.1	43	0	0.958	1.066	0.00463047	0.00107413	96.2	109	92.2	102.6	98.2	98.5	97.5	94.5	93.2	94.1	103.1	105.1	104.7	5055	6419.9	5903.3	5841.6	5550.5	3861	5552.7	5498.6	6167.4	6398.5	6419.9	6354	6158.8	6074.1	6131.2
FALSE	High	Master Protein	Q16881	Thioredoxin reductase 1, cytoplasmic OS=Homo sapiens (Human) OX=9606 GN=TXNRD1 PE=1 SV=3	TXNRD1	0	265	58	30	82	29	649	70.9	7.39	283.26	30	1	1.427	1.273	8.15625e-06	2.73679e-05	85.7	82.8	122.3	109.1	82.5	83.2	82.2	117.3	117.8	120.8	105	106.7	104.8	3045.6	3888.7	3569.9	5197.8	5028.6	3556.4	4056.2	4003.4	4426.4	3855	3888.7	3842.5	5480.1	5503	5647.5
FALSE	High	Master Protein	Q15233	Non-POU domain-containing octamer-binding protein OS=Homo sapiens (Human) OX=9606 GN=NONO PE=1 SV=4	NONO	0	264.345	70	40	123	36	471	54.2	8.95	380.06	40	2	0.854	0.85	3.14494e-05	3.26217e-05	97.6	135.9	83.4	83	105.2	105.1	104.1	89.9	89.8	89.7	91.3	89.3	89.3	8268.7	10448	9621.5	8481.9	8157.2	5616.7	7500.3	7133.4	8030.9	10466.3	10448	10356.1	8942.5	8926.7	8922.7
FALSE	High	Master Protein	P07954	Fumarate hydratase, mitochondrial OS=Homo sapiens (Human) OX=9606 GN=FH PE=1 SV=3	FH	0	264.116	67	31	111	31	510	54.6	8.76	354.68	31	0	1.154	1.121	3.09543e-05	5.63769e-05	91.7	99.6	105.8	102.9	91.7	91.6	92.4	104.4	105.8	106	103.7	102.8	102.1	7325.5	9260.7	8677.7	10017.6	9774.6	6752.8	8664.2	8349.5	9334.9	9272.4	9260.7	9340.2	10561.6	10696.7	10723.3
FALSE	High	Master Protein	O95373	Importin-7 OS=Homo sapiens (Human) OX=9606 GN=IPO7 PE=1 SV=1	IPO7	0	263.969	32	34	79	33	1038	119.4	4.82	280.72	34	1	0.998	1.036	0.700594	0.140201	104.2	83.9	104	108	101.1	100.3	102.8	101.6	100.9	98.1	103.7	104.7	105.3	3878.5	4870.9	4639.5	4677.3	4476	3000.7	4161.4	4083.8	4622.9	4909.3	4870.9	4993.7	4931.3	4898.2	4765.1
FALSE	High	Master Protein	Q02218	2-oxoglutarate dehydrogenase, mitochondrial OS=Homo sapiens (Human) OX=9606 GN=OGDH PE=1 SV=3	OGDH	0	263.4	54	51	73	51	1023	115.9	6.86	219.2	51	0	1.274	1.214	7.96705e-07	6.8978e-06	93.3	74.5	118.9	113.3	88.6	88.7	89.4	112.9	112.8	114.2	108.1	107.6	107	4020.8	5095.4	4774.1	6154.8	5922.1	4133.6	5131.7	4965.7	5556.8	5089.4	5095.4	5138.6	6489	6480.8	6564.1
FALSE	High	Master Protein	Q86V48	Leucine zipper protein 1 OS=Homo sapiens (Human) OX=9606 GN=LUZP1 PE=1 SV=2	LUZP1	0	263.115	48	51	63	51	1076	120.2	8.5	182.89	51	0	0.698	0.732	4.12982e-05	9.6605e-05	107.7	138.4	75.1	78.8	117.3	114.2	117.1	81.7	81.9	78.2	88.4	85.7	85	3460.2	4261.8	4062.6	2893.1	2794	1839.5	2726.4	2569.1	2857	4379.8	4261.8	4372.8	3050.2	3057.6	2921.1
FALSE	High	Master Protein	P49736	DNA replication licensing factor MCM2 OS=Homo sapiens (Human) OX=9606 GN=MCM2 PE=1 SV=4	MCM2	0	263.1	50	40	84	40	904	101.8	5.52	241.13	40	0	1.005	1.066	0.974081	0.00292677	112.3	55.2	112.8	119.7	103.5	102.8	102.7	102.1	104.9	103.3	109.6	109.2	111.4	3664.2	4604.4	4274.9	4339.2	4297	2913.4	4056.4	3929.3	4512.7	4638.1	4604.4	4601.3	4574.8	4702.4	4626.4
FALSE	High	Master Protein	Q27J81	Inverted formin-2 OS=Homo sapiens (Human) OX=9606 GN=INF2 PE=1 SV=2	INF2	0	262.715	43	41	65	39	1249	135.5	5.38	212.95	41	1	1.374	1.681	2.13202e-05	1.36286e-06	83.8	60.1	115.1	141	77.4	76.4	78	104.9	106.4	107.8	130.2	129.9	133.6	2105.5	2630.2	2494.7	3424.6	3345.3	2336	3702.7	3588.8	4155.9	2665.1	2630.2	2685.2	3610.6	3660.9	3709.5
FALSE	High	Master Protein	Q9UHD8	Septin-9 OS=Homo sapiens (Human) OX=9606 GN=SEPTIN9 PE=1 SV=2	SEPTIN9	0	262.383	58	38	87	38	586	65.4	8.97	285.41	38	0	1.124	1.331	8.41549e-05	5.3336e-06	82.5	114.9	92.7	109.9	85.4	84.9	84.8	94.7	95.4	97.3	113	113.3	112.8	6433.5	8094.6	7511.7	8562.4	8313.8	5842.1	8905.3	8676	9725.7	8143.4	8094.6	8085.2	9030.3	9098.1	9277.2
FALSE	High	Master Protein	Q16658	Fascin OS=Homo sapiens (Human) OX=9606 GN=FSCN1 PE=1 SV=3	FSCN1	0	262.034	73	36	132	36	493	54.5	7.24	473.02	36	0	0.999	0.908	1	0.000102885	107.4	87.8	107.3	97.5	104.4	104.7	105	105.9	104.6	104	96	94.8	95.1	6688.6	8485.4	7906.1	8141.9	7746.2	5307.1	6429.3	6172.5	6966.6	8466.3	8485.4	8509.7	8584	8476.9	8427.6
FALSE	High	Master Protein	Q14157	Ubiquitin-associated protein 2-like OS=Homo sapiens (Human) OX=9606 GN=UBAP2L PE=1 SV=2	UBAP2L	0	261.91	37	27	83	27	1087	114.5	7.11	250.08	27	0	0.964	1	0.339304	1	119.3	46.5	115	119.3	105.2	109.8	108.1	104.1	103.1	106.4	108	108.5	104.7	2713.3	3584.6	3277.3	3224.5	3073.9	2186.4	2913.6	2844.4	3089.5	3434.4	3584.6	3527.5	3399.6	3363.9	3472
FALSE	High	Master Protein	Q8NE71	ATP-binding cassette sub-family F member 1 OS=Homo sapiens (Human) OX=9606 GN=ABCF1 PE=1 SV=2	ABCF1	0	260.784	51	40	64	38	845	95.9	6.8	198.23	40	1	0.997	0.975	1	0.105258	118.8	47	118.5	115.7	108.6	106.3	107.3	107.1	107.7	106.6	106.1	103.3	104.6	2799.3	3467.4	3253.9	3313.6	3212.5	2190.2	2859.5	2706.2	3085.8	3543.3	3467.4	3502.3	3493.5	3515.5	3478
FALSE	High	Master Protein	P30041	Peroxiredoxin-6 OS=Homo sapiens (Human) OX=9606 GN=PRDX6 PE=1 SV=3	PRDX6	0	260.673	89	28	113	28	224	25	6.38	335.24	28	0	1.219	1.23	1.52285e-09	2.12623e-09	97.8	62.6	119.3	120.3	91.2	90.4	91	111.5	111	110.7	111.9	112	112.1	5621.2	7055.1	6597.7	8255.2	7912.2	5440.7	7214.1	7015	7905.9	7115.2	7055.1	7101.4	8703.5	8658.6	8639.7
FALSE	High	Master Protein	Q9UQ80	Proliferation-associated protein 2G4 OS=Homo sapiens (Human) OX=9606 GN=PA2G4 PE=1 SV=3	PA2G4	0	260.627	78	33	106	33	394	43.8	6.55	336.6	33	0	1.168	1.093	0.000126771	0.00211528	90.8	104	106	99.2	91.6	92.6	91	105.4	106.9	108.8	100.3	100.1	98.4	6365.2	8144.1	7440	8795.3	8599.1	6027.8	7289	7071.6	7828.6	8056.9	8144.1	8008	9272.9	9410.3	9572
FALSE	High	Master Protein	Q9P265	Disco-interacting protein 2 homolog B OS=Homo sapiens (Human) OX=9606 GN=DIP2B PE=1 SV=3	DIP2B	0	260.296	33	43	72	39	1576	171.4	8.09	224.89	43	4	0.9	0.875	0.00203861	0.000893864	121.3	63.5	109.1	106.1	116.4	112.3	112.9	103.1	101.5	99	98.8	97.5	99.4	3375.3	4111.4	3848.4	3587.7	3404.8	2288.2	2993.8	2871.8	3296.3	4272.4	4118.8	4142.2	3782.5	3726	3633.6
FALSE	High	Master Protein	P07996	Thrombospondin-1 OS=Homo sapiens (Human) OX=9606 GN=THBS1 PE=1 SV=2	THBS1	0	260.278	43	46	67	45	1170	129.3	4.94	203.96	46	1	0.615	0.43	2.02939e-05	6.10077e-07	143	107.5	88	61.5	147.6	144.9	144.8	89.2	91.5	86.8	63.1	60.8	62.3	4135.1	5138.6	4768.7	2999.2	2965	1938.1	1848.6	1729.5	1996.8	5234.1	5138.6	5132.8	3162.1	3244.7	3077.7
FALSE	High	Master Protein	P14866	Heterogeneous nuclear ribonucleoprotein L OS=Homo sapiens (Human) OX=9606 GN=HNRNPL PE=1 SV=2	HNRNPL	0	259.585	59	30	97	29	589	64.1	8.22	312.03	30	1	0.99	1.031	0.338054	0.0681705	105	82.8	103.9	108.2	101	101.7	102.5	100.6	98.9	100.8	103.4	106	104.8	5815.6	7410.8	6937.3	6956	6586.7	4627.3	6227.8	6200.9	6904.3	7361.2	7410.8	7467	7333.7	7208.1	7348.1
FALSE	High	Master Protein	Q8N163	Cell cycle and apoptosis regulator protein 2 OS=Homo sapiens (Human) OX=9606 GN=CCAR2 PE=1 SV=2	CCAR2	0	258.197	51	38	77	38	923	102.8	5.22	221.56	38	0	0.996	0.981	1	0.522224	105.8	85.1	105.3	103.8	103.7	100.8	102.7	102.3	103.7	101.1	100.8	100.7	101.5	4241	5220.4	4939.9	5022.3	4908.3	3297.7	4310.7	4187.3	4751.6	5368.2	5220.4	5317.1	5295	5371.3	5236.7
FALSE	High	Master Protein	P06756	Integrin alpha-V OS=Homo sapiens (Human) OX=9606 GN=ITGAV PE=1 SV=2	ITGAV	0	258.109	41	44	68	44	1048	116	5.68	197.42	44	0	0.549	0.616	7.76257e-06	1.85479e-05	134.3	109.3	73.7	82.7	137.6	137.1	136.8	76	75.3	71.5	84.3	84.4	85.5	5688.4	7175.5	6651.8	3771.9	3599.3	2357.2	3646.5	3546.9	4046.3	7200.2	7175.5	7159.7	3976.7	3938.8	3743.2
FALSE	High	Master Protein	P54577	Tyrosine--tRNA ligase, cytoplasmic OS=Homo sapiens (Human) OX=9606 GN=YARS1 PE=1 SV=4	YARS1	0	257.518	73	49	87	48	528	59.1	7.05	249.21	49	1	1.289	1.115	5.36251e-05	0.00361241	89.7	94.6	115.7	100	88.6	90	88	114.2	113.8	117.5	98.8	99.7	96	6127.9	7877.1	7159.3	9485.7	9108.2	6476.7	7145	7008.5	7600	7756.5	7877.1	7705.9	10000.8	9967.4	10284.9
FALSE	High	Master Protein	P22234	Multifunctional protein ADE2 OS=Homo sapiens (Human) OX=9606 GN=PAICS PE=1 SV=3	PAICS	0	257.238	69	37	91	37	425	47	7.23	256.31	37	0	1.128	1.111	0.000620309	0.000777427	91.1	104.8	102.8	101.3	90.3	93	91.9	103.7	102.8	103.6	102.1	105.1	101.8	5528	7200.3	6612.4	7616.2	7278.9	5053.8	6535	6534.5	7125.5	6997.2	7200.3	7117.3	8029.8	7965.6	8025.4
FALSE	High	Master Protein	P55884	Eukaryotic translation initiation factor 3 subunit B OS=Homo sapiens (Human) OX=9606 GN=EIF3B PE=1 SV=3	EIF3B	0	256.68	54	41	77	41	814	92.4	5	248.22	41	0	1.063	0.996	0.00104134	0.835241	89.7	125.5	95.4	89.3	93.8	95.6	94.4	100.4	100	101.6	94	94.5	93.8	3757.7	4849.9	4447.4	4827.5	4633.8	3244.7	3937.7	3846.6	4300.2	4756.4	4849.9	4787	5089.6	5070.9	5152.5
FALSE	High	Master Protein	O14974	Protein phosphatase 1 regulatory subunit 12A OS=Homo sapiens (Human) OX=9606 GN=PPP1R12A PE=1 SV=1	PPP1R12A	0	256.154	39	41	76	40	1030	115.2	5.4	210.49	41	1	0.903	0.989	0.000835513	0.313288	123.8	41.9	111.8	122.5	111.4	111.1	111.7	99.3	100.8	100.5	106.6	110.6	110.2	3183.3	4012.5	3754.9	3406.2	3331.9	2290.1	3186.8	3213.3	3601.9	4029.3	4018.3	4041.6	3591.2	3646.2	3636.6
FALSE	High	Master Protein	Q8WUF5	RelA-associated inhibitor OS=Homo sapiens (Human) OX=9606 GN=PPP1R13L PE=1 SV=4	PPP1R13L	0	256.054	55	35	68	35	828	89	6.81	224.72	35	0	0.949	1.076	0.0833213	0.00519249	94.2	115.2	89.4	101.3	95.4	96.7	97.2	91.8	91.5	94.9	104	106.1	104	2853	3661.6	3420	3296.7	3165.3	2263.4	3251.9	3226.6	3560.3	3611.3	3661.6	3681.1	3475.7	3463.9	3594.2
FALSE	High	Master Protein	P52948	Nuclear pore complex protein Nup98-Nup96 OS=Homo sapiens (Human) OX=9606 GN=NUP98 PE=1 SV=4	NUP98	0	255.861	28	49	69	49	1817	197.5	6.4	210.92	49	0	1.017	0.979	0.858718	0.0869443	108.5	75	110.3	106.2	103.5	105	103.3	105.3	103.6	105.2	99.2	102.1	101.3	2950.2	3786.6	3462.5	3602.2	3413.9	2391	2957.8	2956.4	3305.1	3734.3	3786.6	3726.9	3797.8	3735.9	3796.9
FALSE	High	Master Protein	P41250	Glycine--tRNA ligase OS=Homo sapiens (Human) OX=9606 GN=GARS1 PE=1 SV=3	GARS1	0	255.626	58	41	85	41	739	83.1	7.03	253.51	41	0	1.172	1.151	0.000302366	0.000546286	85.2	116.9	99.8	98.1	87.7	90.5	88	103.1	101.5	104.9	101.2	101.6	100.8	6132.9	8011.7	7233.9	8653.9	8208.5	5849	7405.6	7224.8	8070.9	7762.9	8011.7	7786.2	9123.8	8982.8	9288.1
FALSE	High	Master Protein	P34897	Serine hydroxymethyltransferase, mitochondrial OS=Homo sapiens (Human) OX=9606 GN=SHMT2 PE=1 SV=3	SHMT2	0	255.122	66	34	98	33	504	56	8.53	298.61	34	2	1.209	0.973	0.000322135	0.127559	70.5	175.6	85.3	68.6	82.9	84.4	83.4	100.8	98.8	101.5	81.6	81.1	78	8106.9	10440.6	9581.4	11826.3	11165.3	7907.5	8345.7	8057.5	8718.8	10261.5	10440.6	10312.9	12468.5	12218.6	12557
FALSE	High	Master Protein	Q16787	Laminin subunit alpha-3 OS=Homo sapiens (Human) OX=9606 GN=LAMA3 PE=1 SV=2	LAMA3	0	255.048	18	47	61	45	3333	366.4	7.24	192.67	47	0	0.906	1.147	0.00149468	0.000203758	88.4	130.2	80	101.4	93.8	92.8	93.8	84.9	86.5	84.8	107.6	107.1	110.5	3088.4	3864.4	3630	3352.5	3293.2	2224.8	3702.9	3583.4	4163.2	3909.2	3864.4	3907.1	3538.6	3603.9	3532.9
FALSE	High	Master Protein	P45974	Ubiquitin carboxyl-terminal hydrolase 5 OS=Homo sapiens (Human) OX=9606 GN=USP5 PE=1 SV=2	USP5	0	254.912	48	36	65	34	858	95.7	5.03	193.79	36	2	1.141	1.162	0.000694189	0.000536239	92.5	94.5	105.6	107.5	93.9	91.2	90.9	103.7	106	104.1	106	104	106.9	3556.1	4372.7	4047.7	4714.1	4642.5	3142.8	4198	4004.4	4632.9	4501.2	4372.7	4356.7	4970.1	5080.4	4990.7
FALSE	High	Master Protein	Q15021	Condensin complex subunit 1 OS=Homo sapiens (Human) OX=9606 GN=NCAPD2 PE=1 SV=3	NCAPD2	0	253.996	41	47	74	46	1401	157.1	6.61	213.38	47	1	0.9	0.984	0.00870941	1	125.5	38.2	112.9	123.5	111.9	108.2	111.6	100.4	103.4	98.6	109.6	109.9	112.4	3274.3	4010.4	3842.4	3530	3501.2	2301.7	3355.8	3268.6	3764.2	4144.5	4010.4	4135.8	3721.7	3831.5	3655.1
FALSE	High	Master Protein	P23634	Plasma membrane calcium-transporting ATPase 4 OS=Homo sapiens (Human) OX=9606 GN=ATP2B4 PE=1 SV=2	ATP2B4	0	253.36	33	38	58	25	1241	137.8	6.6	186.32	38	12	1.95	2.742	8.85628e-06	1.69918e-07	68.3	11.2	133.2	187.3	59.4	56.5	57.9	111.1	114.8	112.8	158.7	156.1	163.2	1315.6	1590.2	1514.1	2969	2954	2000.8	3692.1	3531.1	4155.8	1673.2	1590.2	1629.7	3130.2	3232.7	3177.2
FALSE	High	Master Protein	Q08378	Golgin subfamily A member 3 OS=Homo sapiens (Human) OX=9606 GN=GOLGA3 PE=1 SV=2	GOLGA3	0	253.286	35	39	56	38	1498	167.3	5.44	178.93	39	1	0.896	0.91	0.0122289	0.0139358	111.3	87.7	99.7	101.3	109.8	105.8	109	96.8	100	97.7	99.2	95.3	100.6	2060.7	2513.6	2405.2	2180.1	2171.1	1460.7	1945.7	1817.6	2159.2	2608.4	2513.6	2588.8	2298.5	2375.9	2319.6
FALSE	High	Master Protein	Q9H2M9	Rab3 GTPase-activating protein non-catalytic subunit OS=Homo sapiens (Human) OX=9606 GN=RAB3GAP2 PE=1 SV=1	RAB3GAP2	0	253.11	39	48	84	46	1393	155.9	5.62	237.77	48	2	0.995	1.074	0.997272	0.000621509	114.8	47.7	114.2	123.3	104.1	101.5	104.2	103.9	103.6	103.3	112.6	111.7	111.8	3401	4199.3	4003.2	4076.5	3913.4	2689.3	3847.7	3710.6	4181.4	4304.9	4199.3	4308.8	4297.9	4282.6	4270.6
FALSE	High	Master Protein	P28838	Cytosol aminopeptidase OS=Homo sapiens (Human) OX=9606 GN=LAP3 PE=1 SV=3	LAP3	0	252.364	69	29	68	29	519	56.1	7.93	243.84	29	0	1.174	1.093	0.000184454	0.00204754	105.7	54.8	124	115.5	96.8	96.6	96.1	113.4	112.6	115.7	108.6	104.6	105.6	3697.6	4670.5	4317.2	5199	4975.8	3523.3	4337.3	4063.3	4615.2	4680.3	4670.5	4646.8	5481.3	5445.2	5594.9
FALSE	High	Master Protein	O76021	Ribosomal L1 domain-containing protein 1 OS=Homo sapiens (Human) OX=9606 GN=RSL1D1 PE=1 SV=3	RSL1D1	0	252.217	64	38	75	37	490	54.9	10.13	217.48	38	1	1.034	0.909	0.643264	0.0112976	98.1	111.2	101.5	89.2	98.5	104	100	103.3	101.8	103.5	90.9	93.8	90.9	4909.7	6561.6	5857.2	6181.1	5865.1	4110.7	4735.2	4752.3	5182.5	6214.6	6561.6	6304.4	6516.8	6418.4	6527.7
FALSE	High	Master Protein	P10586	Receptor-type tyrosine-protein phosphatase F OS=Homo sapiens (Human) OX=9606 GN=PTPRF PE=1 SV=2	PTPRF	0	251.947	33	41	63	36	1907	212.7	6.3	177.99	41	5	1.143	1.097	0.00118854	0.00828186	103.3	65.3	118.1	113.3	99.2	95.4	96.7	109.2	110.5	111.5	107.1	103.3	106.1	1655.7	2017	1897.7	2189	2133.7	1483.2	1869.8	1752.8	2026.4	2095.7	2017	2042.6	2307.9	2335	2355.3
FALSE	High	Master Protein	Q14134	Tripartite motif-containing protein 29 OS=Homo sapiens (Human) OX=9606 GN=TRIM29 PE=1 SV=2	TRIM29	0	251.892	65	41	79	41	588	65.8	7.15	246.42	41	0	1.428	1.021	5.57086e-05	1	114.3	5.7	163.2	116.7	95.6	99.2	96.1	137.2	133.7	141.2	98.1	98.8	95.4	4441.6	5821.3	5246.7	7648.1	7182.5	5228.9	4763.8	4661.9	5070.6	5622.1	5830.3	5647.3	8063.4	7860.1	8303.4
FALSE	High	Master Protein	P49589	Cysteine--tRNA ligase, cytoplasmic OS=Homo sapiens (Human) OX=9606 GN=CARS1 PE=1 SV=3	CARS1	0	250.884	52	41	75	41	748	85.4	6.76	227.71	41	0	1.207	1.116	0.000174279	0.00193865	92.8	91.7	111.9	103.5	92.6	90.5	91.5	110.4	110.8	108.4	103.7	99.6	102.1	3412.9	4223.8	3965.8	4885.2	4722.6	3185.2	4000	3731	4306.5	4320	4223.8	4268.6	5150.5	5168.1	5058
FALSE	High	Master Protein	O00232	26S proteasome non-ATPase regulatory subunit 12 OS=Homo sapiens (Human) OX=9606 GN=PSMD12 PE=1 SV=3	PSMD12	0	250.817	64	40	80	39	456	52.9	7.65	246.23	40	1	1.019	0.992	0.191555	1	83.5	148.6	85.1	82.8	92.5	91.1	93.2	93	95.6	94.2	92.5	91.7	91.6	5455.2	6802.2	6464.8	6586.3	6523.9	4432.1	5710.1	5502	6185	6905.1	6802.2	6958.4	6944	7139.3	7038.1
FALSE	High	Master Protein	P14868	Aspartate--tRNA ligase, cytoplasmic OS=Homo sapiens (Human) OX=9606 GN=DARS1 PE=1 SV=2	DARS1	0	250.735	69	37	99	37	501	57.1	6.55	308.49	37	0	1.041	0.887	0.131649	0.00231013	108.1	83.6	112.5	95.8	104.2	103.4	105.9	108.1	109.5	108.5	96	91.3	92.4	5828.7	7320.2	6966.4	7254.1	7082.7	4835.1	5613.1	5191.4	5913.2	7377.8	7320.2	7498.3	7648	7750.8	7678.1
FALSE	High	Master Protein	P48147	Prolyl endopeptidase OS=Homo sapiens (Human) OX=9606 GN=PREP PE=1 SV=2	PREP	0	250.303	67	37	77	37	710	80.6	5.86	239.99	37	0	1.028	0.935	0.499107	0.00713729	97.8	110.2	100.5	91.5	100.1	99.2	101.7	103.6	102.9	99.8	93.6	92.8	93.7	4473.5	5613.8	5347.9	5559.6	5319.4	3555.4	4375.5	4218.4	4791.8	5662.4	5613.8	5756.2	5861.5	5821.2	5645.9
FALSE	High	Master Protein	Q9P0K7	Ankycorbin OS=Homo sapiens (Human) OX=9606 GN=RAI14 PE=1 SV=2	RAI14	0	248.775	44	44	64	43	980	110	6.21	192.24	44	0	0.928	0.752	0.000446169	1.1664e-06	124.8	65.4	115.9	93.9	116.8	116.6	115.8	109.8	108.1	108.2	87.7	87.4	88.6	3699.7	4674.4	4312.6	4175.6	3960.4	2732.9	2905.7	2813.3	3210.6	4683	4674.4	4641.9	4402.3	4334	4339.8
FALSE	High	Master Protein	Q8WWI1	LIM domain only protein 7 OS=Homo sapiens (Human) OX=9606 GN=LMO7 PE=1 SV=3	LMO7	0	248.564	31	39	58	39	1683	192.6	8.09	182.42	39	0	0.932	1.237	0.0590898	0.000270199	122.7	11.2	114.3	151.8	104.5	101.5	104.5	96.3	99.6	97.3	129.2	125.7	131.9	2035.7	2503.9	2393.7	2252.5	2243.2	1511.6	2633.2	2488.7	2939.4	2576.7	2503.9	2576.5	2374.8	2454.8	2400.4
FALSE	High	Master Protein	P08758	Annexin A5 OS=Homo sapiens (Human) OX=9606 GN=ANXA5 PE=1 SV=2	ANXA5	0	247.988	85	35	140	33	320	35.9	5.05	353.31	35	0	1.13	1.236	3.92241e-05	8.03103e-06	80.9	127.7	91.4	100	85.4	85.4	85.7	97	96.4	96.6	105.6	107.6	105.4	9490.4	12016.3	11192.8	12935	12389	8553.5	12272.9	12153.9	13400.2	12012.7	12016.3	12047.4	13637.4	13557.7	13582.8
FALSE	High	Master Protein	Q5JPE7	Nodal modulator 2 OS=Homo sapiens (Human) OX=9606 GN=NOMO2 PE=1 SV=1	NOMO2	0	247.352	38	35	70	35	1267	139.4	5.76	230.15	35	0	0.991	0.947	1	0.0600049	105.7	89.3	104.8	100.1	105.2	101.5	103.8	104.8	102.9	101.5	99.4	94.8	98.3	2688.2	3282.3	3120.1	3212.7	3042.4	2067	2656.7	2461.1	2865.6	3402.7	3282.3	3358.3	3389.1	3329.4	3282.4
FALSE	High	Master Protein	Q14669	E3 ubiquitin-protein ligase TRIP12 OS=Homo sapiens (Human) OX=9606 GN=TRIP12 PE=1 SV=1	TRIP12	0	247.1	28	46	66	46	1992	220.3	8.48	200.05	46	0	1.012	1.088	1	0.0224918	98.9	93.3	100.2	107.7	98.4	99.1	97.1	99.6	96.8	99.7	102.5	107.2	107	2911.5	3714.7	3378.7	3538.6	3314.4	2352.2	3162.9	3222.2	3625.2	3685.3	3714.7	3636.7	3730.8	3627.1	3735.3
FALSE	High	Master Protein	Q9H583	HEAT repeat-containing protein 1 OS=Homo sapiens (Human) OX=9606 GN=HEATR1 PE=1 SV=3	HEATR1	0	246.735	28	53	73	52	2144	242.2	6.54	187.43	53	1	0.968	0.854	0.155628	0.000403068	115.8	73.1	112.2	98.9	110.4	108.4	110.4	106.9	107.6	104.1	95.7	92.6	94.2	3100.7	3854.5	3648.4	3604.7	3497.4	2330	2810.1	2643.3	3029.5	3924.8	3854.5	3927	3800.4	3827.3	3700
FALSE	High	Master Protein	Q7KZ85	Transcription elongation factor SPT6 OS=Homo sapiens (Human) OX=9606 GN=SUPT6H PE=1 SV=2	SUPT6H	0	246.61	33	45	58	45	1726	198.9	4.91	174.76	45	0	0.956	0.938	0.0717937	0.013841	103.3	101.1	98.7	96.9	104.4	102.4	103.3	98.6	100.6	98.7	96.9	95.2	99	2143.6	2660.4	2493.5	2430.2	2389.4	1615.1	2080.9	1986.8	2327.1	2713.3	2660.4	2683.9	2562.2	2614.8	2564.8
FALSE	High	Master Protein	Q13753	Laminin subunit gamma-2 OS=Homo sapiens (Human) OX=9606 GN=LAMC2 PE=1 SV=2	LAMC2	0	244.107	38	42	70	42	1193	130.9	6.19	185.13	42	0	0.593	0.791	1.71977e-05	0.000213685	117.2	120.7	69.5	92.7	125.2	122.1	121.6	73.9	72.4	69.6	95.9	96.5	97.1	3933.9	4856.3	4495	2790	2633.3	1743.3	3152.6	3083.7	3494	4979.4	4856.3	4838.2	2941.5	2881.7	2768.3
FALSE	High	Master Protein	Q8N3C0	Activating signal cointegrator 1 complex subunit 3 OS=Homo sapiens (Human) OX=9606 GN=ASCC3 PE=1 SV=3	ASCC3	0	244.024	30	58	74	57	2202	251.3	7.09	182.94	58	0	0.931	0.9	0.00656099	0.00115923	112.1	82.5	104.4	100.9	109.5	105.7	108.7	101.8	101.2	100.2	96.7	97.8	98.5	4552.9	5565.7	5313.3	5083.1	4866.5	3320.7	4204.9	4132.3	4685.5	5763	5565.7	5719	5359.1	5325.6	5273.2
FALSE	High	Master Protein	P04843	Dolichyl-diphosphooligosaccharide--protein glycosyltransferase subunit 1 OS=Homo sapiens (Human) OX=9606 GN=RPN1 PE=1 SV=1	RPN1	0	243.512	60	38	80	38	607	68.5	6.38	278.56	38	0	0.95	0.987	0.0992103	0.951036	103.4	96.3	98.2	102.1	103	105.6	100.4	97.8	93.7	98.4	99.3	104.2	101.7	5589.8	7255.8	6408	6373.2	5879.1	4254	5633.2	5749.2	6311.7	7075.4	7255.8	6897.2	6719.3	6433.7	6755.3
FALSE	High	Master Protein	Q12797	Aspartyl/asparaginyl beta-hydroxylase OS=Homo sapiens (Human) OX=9606 GN=ASPH PE=1 SV=3	ASPH	0	242.951	48	37	88	37	758	85.8	5.01	264.78	37	0	0.977	0.955	0.178424	0.0448769	107.4	85.1	104.9	102.5	103	107	104	101.8	101.1	101.6	98.4	101.5	99.3	3834.3	5045.1	4553.3	4550.1	4353.4	3014.7	3832.2	3841	4229.4	4853.4	5045.1	4900.9	4797.2	4764.1	4787.3
FALSE	High	Master Protein	P11387	DNA topoisomerase 1 OS=Homo sapiens (Human) OX=9606 GN=TOP1 PE=1 SV=2	TOP1	0	242.87	53	46	79	45	765	90.7	9.31	214.05	46	1	1.181	1.027	0.000145793	0.0887076	107	56.6	126.4	109.9	98.3	98.6	97.8	116.1	114.5	117.7	100.9	103.9	100.4	6124.8	7777.5	7165	8685	8251.3	5846.2	6579.6	6578.7	7163.7	7752.6	7777.5	7712	9156.6	9029.7	9283.7
FALSE	High	Master Protein	Q96KP4	Cytosolic non-specific dipeptidase OS=Homo sapiens (Human) OX=9606 GN=CNDP2 PE=1 SV=2	CNDP2	0	242.166	66	30	68	30	475	52.8	5.97	206.35	30	0	1.036	1.086	0.098426	0.00296773	84.4	136.4	87.5	91.7	89.5	91.6	91.3	94.6	92.4	95.3	98.1	100.7	99.1	3853	4992.9	4622.7	4888.3	4600.6	3271.3	4419.2	4404	4883.4	4877	4992.9	4975.6	5153.7	5034.6	5194.8
FALSE	High	Master Protein	P33121	Long-chain-fatty-acid--CoA ligase 1 OS=Homo sapiens (Human) OX=9606 GN=ACSL1 PE=1 SV=1	ACSL1	0	241.866	54	35	60	35	698	77.9	7.15	198.51	35	0	1.693	1.543	5.45453e-06	1.50066e-05	93.2	5.2	157.8	143.8	78.1	79.8	77.9	132.2	131.1	136.2	120.5	121.4	118.4	3423	4425.9	4017.6	6957.1	6645.4	4759.4	5523.1	5408	5937.8	4332.8	4425.9	4324.3	7334.9	7272.3	7557.8
FALSE	High	Master Protein	Q9NSE4	Isoleucine--tRNA ligase, mitochondrial OS=Homo sapiens (Human) OX=9606 GN=IARS2 PE=1 SV=2	IARS2	0	241.648	45	42	89	41	1012	113.7	7.2	255.21	42	1	1.064	1.052	0.00186949	0.00540045	94.3	106.2	100.4	99.2	95.4	93.4	95.7	101.3	103.5	101.5	101.2	100.2	100.3	4733.3	5869.1	5586.6	6037.8	5940.6	4015.4	5253.2	5052.7	5696.5	5991.3	5869.1	6013.1	6365.7	6501	6376.4
FALSE	High	Master Protein	P47897	Glutamine--tRNA ligase OS=Homo sapiens (Human) OX=9606 GN=QARS1 PE=1 SV=1	QARS1	0	241.484	57	42	73	42	775	87.7	7.15	242.2	42	0	0.96	1.035	0.00492328	0.0248873	120.6	38.9	115.7	124.8	108.3	107.7	107	103.3	103.3	103.4	109.3	111.5	111.4	3350.7	4213.3	3893.9	3837.8	3697.4	2549.7	3535.7	3499.8	3944.4	4241.2	4216.1	4191.2	4046.2	4046.2	4048.9
FALSE	High	Master Protein	O75691	Small subunit processome component 20 homolog OS=Homo sapiens (Human) OX=9606 GN=UTP20 PE=1 SV=3	UTP20	0	240.884	20	48	68	48	2785	318.2	7.39	186.54	48	0	1.02	0.9	0.367448	0.00186919	117.3	57.5	119.7	105.6	109.8	105.7	108.3	111	110.6	109.3	98.7	96	97.5	2396.8	2919	2780.6	2907.8	2790.9	1901.9	2252	2129.7	2435.5	3033.8	2919	2992.9	3065.7	3054.2	3020.2
FALSE	High	Master Protein	O60271	C-Jun-amino-terminal kinase-interacting protein 4 OS=Homo sapiens (Human) OX=9606 GN=SPAG9 PE=1 SV=4	SPAG9	0	240.719	39	46	65	39	1321	146.1	5.15	173.31	46	6	0.953	1.068	0.00888138	0.00503736	100.6	96.1	95.9	107.4	101.6	99	99.7	93.4	95.1	95.3	106.5	106	108.2	2510.8	3096.3	2899.3	2771.6	2719	1877.9	2752.9	2663.7	3059.3	3178.1	3096.3	3120.7	2922.1	2975.5	2982.1
FALSE	High	Master Protein	Q9Y265	RuvB-like 1 OS=Homo sapiens (Human) OX=9606 GN=RUVBL1 PE=1 SV=1	RUVBL1	0	240.658	66	29	79	29	456	50.2	6.42	283.25	29	0	1.083	0.961	0.0205556	0.525199	111.7	59.9	121	107.4	103.4	100.4	104.7	110.5	113	112	103.3	97.9	99.4	5676.6	6976.5	6764.2	7282.6	7179.9	4900.5	5934	5466.6	6243.2	7185.3	6976.5	7280.6	7678.1	7857.2	7781.9
FALSE	High	Master Protein	Q7Z460	CLIP-associating protein 1 OS=Homo sapiens (Human) OX=9606 GN=CLASP1 PE=1 SV=1	CLASP1	0	240.481	32	42	67	38	1538	169.3	9.03	189.89	42	3	0.895	0.896	3.09208e-05	3.25689e-05	109.1	95.5	97.7	97.7	107.8	107.9	109.4	96.3	96.6	97	97.4	96.6	96.6	2223.4	2816.4	2653.7	2382.9	2302.8	1593.7	2099.5	2024.8	2280.1	2814.3	2816.4	2856.3	2512.3	2520	2530.8
FALSE	High	Master Protein	Q96HC4	PDZ and LIM domain protein 5 OS=Homo sapiens (Human) OX=9606 GN=PDLIM5 PE=1 SV=5	PDLIM5	0	240.394	58	34	66	34	596	63.9	8.21	218.71	34	0	0.763	0.856	1.74137e-05	7.8801e-05	92.1	158.7	70.3	78.8	102.4	104.7	105.2	80.3	79.9	78.7	89.1	89.6	89.6	2778.5	3592.2	3354.8	2614.2	2506.3	1701.8	2527.3	2470.3	2781.7	3517	3594.4	3610.9	2756.2	2742.7	2702.4
FALSE	High	Master Protein	Q9UKV3	Apoptotic chromatin condensation inducer in the nucleus OS=Homo sapiens (Human) OX=9606 GN=ACIN1 PE=1 SV=2	ACIN1	0	240.366	37	44	70	44	1341	151.8	6.43	201.39	44	0	0.949	0.878	0.00100895	3.07871e-05	93.9	134.6	89.1	82.4	102.3	100.8	100.8	95.6	95.7	95.9	88.5	88.6	87.2	4731.2	5903.5	5482.6	5307	5118.4	3535.8	4283.2	4164.7	4617	5988.6	5903.5	5901.2	5595.2	5601.2	5614.8
FALSE	High	Master Protein	Q15436	Protein transport protein Sec23A OS=Homo sapiens (Human) OX=9606 GN=SEC23A PE=1 SV=2	SEC23A	0	240.151	50	33	66	30	765	86.1	7.08	217.36	33	2	0.88	0.942	0.000582141	0.0201978	101.5	113.6	89.3	95.6	105.7	101.7	104.4	93	91.9	90.9	98.4	97.9	99.2	3843.5	4684.1	4466.2	4060.8	3864.4	2635.5	3741.8	3619.2	4128.7	4865	4684.1	4807.2	4281.3	4228.9	4185.1
FALSE	High	Master Protein	P32926	Desmoglein-3 OS=Homo sapiens (Human) OX=9606 GN=DSG3 PE=1 SV=2	DSG3	0	239.965	38	31	55	31	999	107.5	5	188.18	31	0	0.899	0.744	0.000813403	2.4313e-05	107.8	115	96.9	80.2	113	111.2	110.9	100	101.2	97.6	81.5	83.2	82.8	3196.4	3981	3687.5	3393.8	3309.1	2199.7	2410.6	2392	2678.4	4045.9	3981	3969	3578.1	3621.3	3493.1
FALSE	High	Master Protein	P50454	Serpin H1 OS=Homo sapiens (Human) OX=9606 GN=SERPINH1 PE=1 SV=2	SERPINH1	0	239.77	58	24	82	24	418	46.4	8.69	302.94	24	0	0.871	0.917	4.91147e-05	0.000409759	105.8	105.1	92.2	97	106.9	107.6	106.5	93.2	94	91.5	98	98.5	97.7	6076.7	7736.3	7120.4	6356.4	6175.9	4142.8	5825.9	5686.9	6352.3	7691.7	7736.3	7664	6701.6	6758.5	6578.7
FALSE	High	Master Protein	P35658	Nuclear pore complex protein Nup214 OS=Homo sapiens (Human) OX=9606 GN=NUP214 PE=1 SV=2	NUP214	0	239.452	27	43	65	42	2090	213.5	7.47	197.78	43	1	0.939	1.003	0.0139384	1	101.7	100.9	95.4	102	102.2	100.3	101.9	95.7	98	95.2	102.2	100.6	102.7	2889.5	3591	3388.2	3247.8	3203.8	2145.9	3022.6	2889.7	3321.2	3657.5	3591	3646.9	3424.2	3506	3407.7
FALSE	High	Master Protein	P24928	DNA-directed RNA polymerase II subunit RPB1 OS=Homo sapiens (Human) OX=9606 GN=POLR2A PE=1 SV=2	POLR2A	0	238.723	31	56	71	56	1970	217	7.37	183.59	56	0	0.982	0.932	0.4191	0.00330922	120.6	48.6	118.4	112.4	110.4	107.4	109.4	106.7	108.3	107.4	103.1	101.3	101.9	3024.3	3722.1	3521.5	3508.8	3430	2343.6	2953	2818.8	3193.7	3828.1	3722.1	3790.4	3699.3	3753.6	3721.6
FALSE	High	Master Protein	P23526	Adenosylhomocysteinase OS=Homo sapiens (Human) OX=9606 GN=AHCY PE=1 SV=4	AHCY	0	238.149	53	29	96	27	432	47.7	6.34	283.64	29	2	1.011	0.969	1	0.275423	88.4	136.6	89.4	85.7	94.6	98.2	95.1	96.1	93.7	97.1	92.1	94.9	91.4	6938.2	9112.6	8200	8459.5	7947.3	5672.7	7064.2	7071.5	7666.1	8782.2	9112.6	8826.1	8918.9	8697	9008.2
FALSE	High	Master Protein	O00515	Ladinin-1 OS=Homo sapiens (Human) OX=9606 GN=LAD1 PE=1 SV=2	LAD1	0	238.001	75	45	87	44	517	57.1	9.67	243.36	45	0	0.898	0.821	0.00202047	0.000162247	109.8	101.5	98.5	90.2	111.6	108	110.2	98.4	99.7	98.9	92.2	88.6	90.5	5109.7	6262	5933	5407.8	5282.3	3609.4	4415.9	4124.5	4742.1	6467.7	6262	6386	5701.5	5780.6	5731.7
FALSE	High	Master Protein	Q92973	Transportin-1 OS=Homo sapiens (Human) OX=9606 GN=TNPO1 PE=1 SV=2	TNPO1	0	237.319	49	39	73	30	898	102.3	4.98	224.72	39	8	1.062	1.07	0.164835	0.0554659	102.1	80.3	108.4	109.2	98.1	101	97.7	105.1	100.7	104.2	103.4	107.5	105	3881	5058.7	4544.5	4991.9	4605.4	3284.6	4276.8	4321.8	4751.9	4912.5	5058.7	4891.5	5263	5039.8	5215.9
FALSE	High	Master Protein	Q15459	Splicing factor 3A subunit 1 OS=Homo sapiens (Human) OX=9606 GN=SF3A1 PE=1 SV=1	SF3A1	0	237.245	53	39	67	39	793	88.8	5.22	198.85	39	0	0.932	0.921	0.00220204	0.000804787	113.5	76.1	105.8	104.6	108.8	108.2	107.9	100.8	102.8	100.5	100.5	98.3	99.7	3011.2	3789.2	3510.7	3350.8	3290.5	2216.5	2909.5	2766	3156.2	3811.5	3789.2	3778.7	3532.8	3600.9	3519.8
FALSE	High	Master Protein	P51858	Hepatoma-derived growth factor OS=Homo sapiens (Human) OX=9606 GN=HDGF PE=1 SV=1	HDGF	0	237.159	80	27	74	25	240	26.8	4.73	236.79	27	0	0.978	0.923	0.436428	0.00506044	113.1	71.9	110.6	104.4	105.5	106.9	108.2	104.5	103.2	107	100	98.2	98.6	3962.2	5080	4776.7	4710.6	4483.5	3201.5	3926	3746.1	4238.4	5015.3	5080	5141.4	4966.4	4906.4	5083.9
FALSE	High	Master Protein	P52895	Aldo-keto reductase family 1 member C2 OS=Homo sapiens (Human) OX=9606 GN=AKR1C2 PE=1 SV=3	AKR1C2	0	236.948	72	28	119	7	323	36.7	7.49	376.48	28	0	0.632	0.735	4.27446e-05	0.000315613	74.4	224	47	54.7	98.7	98.5	99.5	62.3	63.9	59.5	71.8	76.1	72.5	3101.3	3920.1	3679.8	2352.8	2321.6	1491.3	2361.8	2431	2608.5	3925.6	3920.1	3960.7	2480.6	2540.6	2368.2
FALSE	High	Master Protein	Q13310	Polyadenylate-binding protein 4 OS=Homo sapiens (Human) OX=9606 GN=PABPC4 PE=1 SV=1	PABPC4	0	236.411	54	37	82	22	644	70.7	9.26	266.05	37	0	1.068	0.975	0.0118447	0.450939	88.3	131.2	94.4	86.1	94.4	94.5	92.9	100.9	98.8	102.1	90.3	93.8	92.1	2312.7	2929.9	2676.9	2966.4	2800.4	1992.7	2314.2	2334.2	2580.5	2927.4	2929.9	2881.3	3127.5	3064.6	3164.4
FALSE	High	Master Protein	P62424	60S ribosomal protein L7a OS=Homo sapiens (Human) OX=9606 GN=RPL7A PE=1 SV=2	RPL7A	0	236.086	67	31	125	30	266	30	10.61	433.86	31	1	1.02	0.97	0.954302	0.337178	96.1	112.6	98.1	93.2	97.9	100.4	98.6	100.6	97.5	101.5	95.6	98.4	94	9864.3	12798.9	11676.2	12164.7	11364.3	8147	10069.4	10072.8	10835.1	12486	12798.9	12567.7	12825.3	12436.3	12937.3
FALSE	High	Master Protein	P46777	60S ribosomal protein L5 OS=Homo sapiens (Human) OX=9606 GN=RPL5 PE=1 SV=3	RPL5	0	235.849	75	29	126	29	297	34.3	9.72	397.89	29	0	1.036	0.973	0.135539	0.905343	96.2	110.4	99.7	93.7	95.8	98.3	98.9	101.8	100.1	102.3	95.7	98.9	95.5	7933.9	10309.7	9636.6	10127.1	9592.9	6757.6	8290.3	8333	9051.2	10042.5	10309.7	10372.3	10677	10497.8	10731
FALSE	High	Master Protein	Q9NY33	Dipeptidyl peptidase 3 OS=Homo sapiens (Human) OX=9606 GN=DPP3 PE=1 SV=2	DPP3	0	235.662	60	36	75	36	737	82.5	5.1	273.21	36	0	1.058	1.084	0.0261958	0.0117247	94	104.6	99.5	101.9	96.3	93.2	95.3	99.8	101.8	100.8	103.2	99.9	103.7	3960.9	4850.8	4607.6	4925.5	4843.1	3304.9	4440	4172.9	4881.1	5013.6	4850.8	4959.4	5193	5300	5248.1
FALSE	High	Master Protein	P52209	6-phosphogluconate dehydrogenase, decarboxylating OS=Homo sapiens (Human) OX=9606 GN=PGD PE=1 SV=3	PGD	0	235.61	65	31	101	30	483	53.1	7.23	291.35	31	1	1.165	1.258	3.52829e-05	1.27348e-05	92.5	83.3	107.8	116.4	90.2	89.6	89.6	102.9	104.4	104.9	113.5	112.7	111.5	6806	8557.9	7951.8	9321	9108.4	6311.4	8957.4	8642.7	9632.1	8614.9	8557.9	8558.9	9827.2	9967.6	10022.4
FALSE	High	Master Protein	P02786	Transferrin receptor protein 1 OS=Homo sapiens (Human) OX=9606 GN=TFRC PE=1 SV=2	TFRC	0	235.341	49	38	65	38	760	84.8	6.61	197.15	38	0	0.981	0.824	0.0714247	1.79393e-05	95.4	132.5	93.6	78.5	101	102.1	102.7	100.3	98.9	100.2	84.8	83.8	84.1	4335.9	5550.5	5183.4	5171.3	4910.6	3429.7	3807.5	3657.6	4132.3	5488.3	5550.5	5579.1	5452.1	5373.8	5446.3
FALSE	High	Master Protein	P62701	40S ribosomal protein S4, X isoform OS=Homo sapiens (Human) OX=9606 GN=RPS4X PE=1 SV=2	RPS4X	0	235.312	82	31	114	31	263	29.6	10.15	338.09	31	0	0.916	0.953	0.0146382	0.137885	81	167.5	74.2	77.3	93.7	96.8	92	85.8	83.4	86.7	89.3	91.4	87.1	12076.4	15787.7	13951.8	13278.3	12431.9	8906.2	12042.8	11974.7	12851.1	15286	15787.7	15017	13999.4	13604.7	14142.9
FALSE	High	Master Protein	P43490	Nicotinamide phosphoribosyltransferase OS=Homo sapiens (Human) OX=9606 GN=NAMPT PE=1 SV=1	NAMPT	0	235.174	60	31	80	31	491	55.5	7.15	254.52	31	0	0.948	0.685	0.0745896	2.38514e-05	108	115.7	102.4	74	108.8	112.6	112	106.2	105	107.1	77.1	76.8	74.3	6158	8066	7458.2	7219.2	6878.5	4832.3	4567.2	4417.7	4816.2	7794.6	8066	8027.6	7611.2	7527.4	7673.6
FALSE	High	Master Protein	P33991	DNA replication licensing factor MCM4 OS=Homo sapiens (Human) OX=9606 GN=MCM4 PE=1 SV=5	MCM4	0	234.685	57	43	71	42	863	96.5	6.74	223.37	43	0	0.944	1.067	0.00150519	0.000833967	130.6	6.8	123.3	139.3	109.2	110	110.7	102.6	103.8	104.3	117.3	117.2	119.2	3864.2	4923	4603.8	4356.9	4247.3	2940.5	4340	4214.1	4824.4	4891.2	4923	4955.3	4593.5	4648	4669.5
FALSE	High	Master Protein	Q92974	Rho guanine nucleotide exchange factor 2 OS=Homo sapiens (Human) OX=9606 GN=ARHGEF2 PE=1 SV=4	ARHGEF2	0	234.108	58	50	70	50	986	111.5	7.27	183.72	50	0	1.042	1.11	0.063709	0.00108878	103.3	74.6	107.6	114.6	99.8	97.1	97.8	101.9	102.9	101.6	108.2	108.5	111.7	3432.1	4227.9	3953.8	4206.1	4093.7	2785.7	3892.9	3792.3	4395.2	4344.3	4227.9	4255.7	4434.5	4479.9	4423.6
FALSE	High	Master Protein	Q8N1F7	Nuclear pore complex protein Nup93 OS=Homo sapiens (Human) OX=9606 GN=NUP93 PE=1 SV=2	NUP93	0	233.73	55	40	58	40	819	93.4	5.72	168	40	0	0.958	1.017	0.010676	0.758771	106	84.8	101.5	107.8	102.7	103	104.5	98.9	98.7	96.7	103	104.8	105.5	3669.4	4660.8	4394.4	4243.4	4079.6	2754.2	3850.6	3806	4314	4644.6	4660.8	4729.9	4473.8	4464.4	4373.6
FALSE	High	Master Protein	Q12788	Transducin beta-like protein 3 OS=Homo sapiens (Human) OX=9606 GN=TBL3 PE=1 SV=2	TBL3	0	233.408	58	35	57	35	808	89	6.9	176.81	35	0	1.065	0.905	0.0107862	0.00183193	100.2	102.3	106.7	90.7	100.8	99.7	101.4	107.3	108.3	105.7	93	89.7	91.2	2625.3	3286.4	3106.3	3356.1	3263	2194.9	2534.4	2374.8	2718.9	3323	3286.4	3343.5	3538.3	3570.8	3485.5
FALSE	High	Master Protein	O60763	General vesicular transport factor p115 OS=Homo sapiens (Human) OX=9606 GN=USO1 PE=1 SV=2	USO1	0	233.091	45	37	61	37	962	107.8	4.91	197.71	37	0	0.582	0.563	2.38811e-07	1.54207e-07	125.5	130.7	73.1	70.7	133.9	134.5	132.9	78	78.4	76.2	74.7	75.4	76.7	5072.6	6453.5	5924.2	3547.1	3437.7	2303.1	2959.2	2902.7	3325.2	6420.8	6453.5	6376.5	3739.7	3762	3657.3
FALSE	High	Master Protein	Q9NZB2	Constitutive coactivator of PPAR-gamma-like protein 1 OS=Homo sapiens (Human) OX=9606 GN=FAM120A PE=1 SV=2	FAM120A	0	233.09	41	41	62	41	1118	121.8	8.88	222.53	41	0	0.994	1.012	0.70236	0.217043	97.8	106.2	97.1	98.9	98.6	98.9	99.3	97.2	99.3	98.2	99.9	100	101.2	4141.2	5257.9	4903.8	4902.3	4822.5	3289.7	4387.4	4271.3	4866.3	5241.8	5257.9	5278.2	5168.5	5277.4	5224
FALSE	High	Master Protein	O60664	Perilipin-3 OS=Homo sapiens (Human) OX=9606 GN=PLIN3 PE=1 SV=3	PLIN3	0	232.274	76	24	72	24	434	47	5.44	239.73	24	0	1.252	1.516	1.32401e-05	2.66518e-08	97	34.6	121.4	147	85.6	86.3	85.4	107	107.2	107.7	128.7	129.8	131.8	2423.7	3092.1	2844.6	3639	3510.1	2431.6	3810	3734.1	4269.9	3067.9	3092.1	3061.8	3836.6	3841.2	3861.3
FALSE	High	Master Protein	P46060	Ran GTPase-activating protein 1 OS=Homo sapiens (Human) OX=9606 GN=RANGAP1 PE=1 SV=1	RANGAP1	0	231.723	54	28	54	28	587	63.5	4.68	181.31	28	0	0.924	0.924	0.000897851	0.0010424	130.8	27.6	120.9	120.8	113.8	115.5	114	105.4	106	104.7	107.1	104.2	105.3	3642.3	4679.2	4291.2	4048.6	3925.2	2670.1	3584.7	3388.1	3857.5	4610.3	4679.2	4618.8	4268.5	4295.5	4240.1
FALSE	High	Master Protein	A0AVT1	Ubiquitin-like modifier-activating enzyme 6 OS=Homo sapiens (Human) OX=9606 GN=UBA6 PE=1 SV=1	UBA6	0	231.581	41	39	63	38	1052	117.9	6.14	193.23	39	1	0.874	1.016	0.000271925	0.808782	71.8	192.4	62.8	73	87.4	90.6	87.8	76.8	76.6	77.5	88.8	90.3	89.2	4342	5693.8	5128.1	4577.8	4400.3	3069.5	4611.6	4561.1	5072.3	5496	5693.8	5519.6	4826.4	4815.4	4874.3
FALSE	High	Master Protein	P23396	40S ribosomal protein S3 OS=Homo sapiens (Human) OX=9606 GN=RPS3 PE=1 SV=2	RPS3	0	231.47	81	32	133	32	243	26.7	9.66	387.08	32	0	1.03	0.942	0.892288	0.0336986	95	117.5	97.9	89.6	98.2	101.8	98.2	101.2	98.7	101.8	92.6	94.9	91.1	11247.3	14771	13236	13919.9	13083.6	9293.8	11092.8	11050.8	11945.5	14236.6	14771	14246.6	14675.8	14317.8	14758.4
FALSE	High	Master Protein	Q9H2G2	STE20-like serine/threonine-protein kinase OS=Homo sapiens (Human) OX=9606 GN=SLK PE=1 SV=1	SLK	0	231.058	32	40	70	37	1235	142.6	5.15	189.95	40	3	0.89	0.911	0.000182914	0.000400231	111.5	87.8	99.2	101.5	109.6	108.7	108.6	96.1	98.3	96.8	99	97.7	99.8	3585.3	4501.6	4179.2	3774.1	3722	2524.1	3388.9	3241.4	3736.2	4538.2	4501.6	4498.3	3979	4073.1	4008.2
FALSE	High	Master Protein	P08237	ATP-dependent 6-phosphofructokinase, muscle type OS=Homo sapiens (Human) OX=9606 GN=PFKM PE=1 SV=2	PFKM	0	230.962	45	37	62	32	780	85.1	7.99	195.93	37	1	1.092	0.975	0.00238705	0.0562853	110.6	60.7	120.8	107.8	102.5	105.5	102	112.1	110.7	111.9	99.1	100.2	99.9	2924.7	3812.1	3424.4	3840.3	3655.3	2545.9	2958	2906.2	3262.5	3702	3812.1	3685.8	4048.8	4000.1	4042.8
FALSE	High	Master Protein	Q9H3U1	Protein unc-45 homolog A OS=Homo sapiens (Human) OX=9606 GN=UNC45A PE=1 SV=1	UNC45A	0	230.757	45	40	75	39	944	103	6.07	194.48	40	1	0.945	1.006	0.0151907	1	97	113.7	91.7	97.6	101.2	97.9	100.1	94.6	93.2	95.2	100.6	98.9	101	3324.5	4072.2	3867.4	3732.6	3543.1	2494	3458.4	3304.2	3796.3	4208.1	4072.2	4162.7	3935.3	3877.3	3960.4
FALSE	High	Master Protein	Q6WCQ1	Myosin phosphatase Rho-interacting protein OS=Homo sapiens (Human) OX=9606 GN=MPRIP PE=1 SV=3	MPRIP	0	230.707	52	44	60	43	1025	116.5	6.21	183.43	44	1	1.095	1.145	0.0283992	0.00755202	110.7	41.3	121.2	126.8	99.3	95.5	101.8	108	108.7	109.8	113.7	109.4	116.7	2304.5	2804.1	2776.3	3008.7	2917.8	2029.9	2759.5	2580.4	3099.3	2917	2804.1	2988.3	3172.1	3193	3223.4
FALSE	High	Master Protein	P43243	Matrin-3 OS=Homo sapiens (Human) OX=9606 GN=MATR3 PE=1 SV=2	MATR3	0	230.32	38	40	85	40	847	94.6	6.25	239.91	40	0	0.904	0.86	0.00181196	0.000640021	98.4	127.9	89	84.7	103.4	106.5	104.1	94.1	91.9	94.1	89.5	92.3	89	6630.5	8647.9	7851.8	7244.5	6817.6	4811.8	6006.9	6015.8	6536.2	8392.7	8647.9	8451.3	7637.9	7460.7	7641.1
FALSE	High	Master Protein	Q6PEY2	Tubulin alpha-3E chain OS=Homo sapiens (Human) OX=9606 GN=TUBA3E PE=1 SV=2	TUBA3E	0	229.863	44	16	256	1	450	49.8	5.14	880.75	16	0	1.103	0.971	0.911793	0.83536	119.2	33.6	131.4	115.7	122.9	99.1	102.4	112.4	127.1	112.9	119.4	75.4	99.4	38.8	39.6	38	42.6	46.4	28.4	39.4	24.2	35.9	49.1	39.6	40.9	44.9	50.8	45.1
FALSE	High	Master Protein	P09525	Annexin A4 OS=Homo sapiens (Human) OX=9606 GN=ANXA4 PE=1 SV=4	ANXA4	0	229.72	73	35	78	33	319	35.9	6.13	237.21	35	2	1.024	1.145	0.12517	0.000168797	91.7	109.3	93.9	105	92.4	93.8	94	94.4	96.9	96.1	105.9	107.4	107.4	5482.7	7048.8	6565.8	6726.7	6651	4545.8	6572.5	6480.7	7299.2	6939.9	7048.8	7067.1	7092	7278.4	7218.7
FALSE	High	Master Protein	P61247	40S ribosomal protein S3a OS=Homo sapiens (Human) OX=9606 GN=RPS3A PE=1 SV=2	RPS3A	0	229.403	79	35	114	35	264	29.9	9.73	291.1	35	0	1.002	0.948	1	0.0125334	98	110.8	98.2	92.9	100.3	100.8	99.5	100.5	99.5	101.8	96	95.1	92.9	10198.2	12975.3	11894.2	12270.8	11694.5	8251.5	10210.7	9827.7	10805.4	12908.6	12975.3	12802.3	12937.1	12797.7	13103.2
FALSE	High	Master Protein	Q99613	Eukaryotic translation initiation factor 3 subunit C OS=Homo sapiens (Human) OX=9606 GN=EIF3C PE=1 SV=1	EIF3C	0	229.09	42	42	71	42	913	105.3	5.68	213.25	42	0	1.062	0.983	0.00307074	0.113949	92.7	117.7	98.5	91.2	97.7	95.5	96.2	100.8	102.4	102.2	94.6	94	94.6	5067	6265.7	5865.3	6275.5	6144.2	4222.8	5132.3	4946.6	5612.2	6413.7	6265.7	6313.1	6616.3	6723.8	6705.7
FALSE	High	Master Protein	Q96N67	Dedicator of cytokinesis protein 7 OS=Homo sapiens (Human) OX=9606 GN=DOCK7 PE=1 SV=4	DOCK7	0	229.007	28	53	67	49	2140	242.4	6.8	179.27	53	4	0.883	0.928	0.00108967	0.0049587	105.9	102.2	93.5	98.4	109.2	106.3	105.7	93.4	95.7	93.8	98.7	95.9	98.9	2748.5	3385.2	3127.7	2823.5	2787.3	1881.6	2596.9	2452.9	2847.4	3479	3385.2	3366.5	2976.8	3050.2	2987.9
FALSE	High	Master Protein	O43175	D-3-phosphoglycerate dehydrogenase OS=Homo sapiens (Human) OX=9606 GN=PHGDH PE=1 SV=4	PHGDH	0	228.819	53	28	84	28	533	56.6	6.71	236.15	28	0	1.405	1.132	5.63031e-05	0.00255562	103.4	34.4	145.2	117	91.1	89.7	90.9	127.6	127.7	128.4	109.3	102.8	102.2	3564.9	4447	4182.7	5997	5780.5	4007.2	4476.6	4090.4	4578.8	4512.4	4447	4502	6322.7	6325.8	6363.4
FALSE	High	Master Protein	O95202	Mitochondrial proton/calcium exchanger protein OS=Homo sapiens (Human) OX=9606 GN=LETM1 PE=1 SV=1	LETM1	0	228.57	47	31	61	30	739	83.3	6.7	207.5	31	0	1.156	1.067	0.000315839	0.00634527	89.1	112.8	103	95.1	91.8	92.3	90.2	102.9	106.3	106.1	98	98.8	97.4	4283.4	5448.7	4942.4	5753.9	5739.7	3945.9	4780.2	4684.7	5201.1	5421.8	5448.7	5330.2	6077.5	6281.2	6266
FALSE	High	Master Protein	P23528	Cofilin-1 OS=Homo sapiens (Human) OX=9606 GN=CFL1 PE=1 SV=3	CFL1	0	228.497	90	23	150	18	166	18.5	8.09	475.01	23	6	0.843	0.903	0.114756	0.674617	86.1	163.5	72.6	77.8	86.3	100.4	104.1	76.9	85.6	84.6	90.7	90.9	90	11662.3	17181.1	16549	12474.8	13380.6	9122.1	12821.8	12489.9	13917.9	14761.9	17181.1	17812.5	13152.2	14642.9	14485.7
FALSE	High	Master Protein	Q04828	Aldo-keto reductase family 1 member C1 OS=Homo sapiens (Human) OX=9606 GN=AKR1C1 PE=1 SV=1	AKR1C1	0	228.426	76	29	121	2	323	36.8	7.88	393.75	29	28	0.603	0.682	1.52285e-09	3.97388e-07	106.5	156.6	64.2	72.6	120.3	120.8	119.5	72.6	72.9	71.1	82.2	82.1	81.7	12244	15560.1	14300.6	8865.6	8583.1	5765.4	8751.7	8487.8	9517.9	15498.2	15560.1	15392.4	9347	9392.8	9155.4
FALSE	High	Master Protein	P26599	Polypyrimidine tract-binding protein 1 OS=Homo sapiens (Human) OX=9606 GN=PTBP1 PE=1 SV=1	PTBP1	0	228.221	65	27	122	21	531	57.2	9.17	398.02	27	5	1.032	0.93	1	0.114302	83.1	153.8	85.8	77.3	93	98.8	92.3	96	90.8	97.2	86.5	89.8	83.6	7147.6	9616.2	8343.6	8855.1	8070.2	5956	6955.2	7014.1	7357	9047.3	9616.2	8980.6	9336	8831.5	9458
FALSE	High	Master Protein	P21796	Voltage-dependent anion-selective channel protein 1 OS=Homo sapiens (Human) OX=9606 GN=VDAC1 PE=1 SV=2	VDAC1	0	228.018	84	22	207	21	283	30.8	8.54	630.33	22	1	1.115	1.058	0.000628524	0.00994149	92.6	106	103.3	98	92.2	95.1	93.9	104.8	104	104.7	99.3	100.7	97.9	9557.1	12479.5	11449	13046.6	12478.4	8653.7	10775.3	10610.9	11623.2	12097.1	12479.5	12323.1	13755.1	13655.5	13741.9
FALSE	High	Master Protein	P48444	Coatomer subunit delta OS=Homo sapiens (Human) OX=9606 GN=ARCN1 PE=1 SV=1	ARCN1	0	227.515	60	33	74	33	511	57.2	6.21	208.01	33	0	1.015	1.037	0.255322	0.00840456	95	110.1	96.4	98.5	96.2	97.2	97.7	98.7	98.6	97.4	99.8	101	100.7	5799	7413.7	6925.9	7147.1	6876.2	4681.1	6295.1	6189.3	6947.1	7340.2	7413.7	7454.7	7535.2	7524.9	7433.5
FALSE	High	Master Protein	Q9NR09	Baculoviral IAP repeat-containing protein 6 OS=Homo sapiens (Human) OX=9606 GN=BIRC6 PE=1 SV=2	BIRC6	0	226.977	16	55	66	54	4857	529.9	6.05	170.6	55	0	0.992	1.033	1	0.0631942	113.6	56.4	112.7	117.3	104.2	102.5	104.2	103.2	105.3	103.3	106.7	107.6	111.4	1936.8	2411.1	2276.7	2302.5	2263	1530.2	2073.7	2031.9	2370.1	2451.6	2411.1	2450.5	2427.5	2476.5	2429.9
FALSE	High	Master Protein	Q5JRX3	Presequence protease, mitochondrial OS=Homo sapiens (Human) OX=9606 GN=PITRM1 PE=1 SV=3	PITRM1	0	226.868	42	38	63	38	1037	117.3	6.92	210.52	38	0	1.017	1.01	0.151837	0.560262	106.3	78.1	108.1	107.4	102.4	101.2	101.9	103.5	104.1	103.6	104.1	101.4	102.9	4714.1	5900.9	5518.2	5720.7	5545.2	3803.9	5016.2	4747.6	5424.3	5967	5900.9	5939.5	6031.4	6068.3	6040.5
FALSE	High	Master Protein	Q8TEX9	Importin-4 OS=Homo sapiens (Human) OX=9606 GN=IPO4 PE=1 SV=2	IPO4	0	226.757	38	31	60	31	1081	118.6	4.96	189.1	31	0	1.322	1.134	3.09208e-05	0.000503885	95.8	69	126.6	108.6	90.5	90.3	89.4	120.4	116.4	119.3	101.6	104.7	102.4	2323.6	2933.6	2699	3709.6	3455.5	2442.1	2728.4	2731.2	3008.6	2941.2	2933.6	2905.1	3911	3781.5	3878
FALSE	High	Master Protein	O75694	Nuclear pore complex protein Nup155 OS=Homo sapiens (Human) OX=9606 GN=NUP155 PE=1 SV=1	NUP155	0	226.629	34	38	59	38	1391	155.1	6.16	204.71	38	0	1.038	0.962	0.052323	0.0789009	102.1	93.6	106	98.3	100.1	100.9	101.1	104.7	106.4	103	98.6	97.1	95.8	2185.3	2788.4	2595.6	2745.8	2687	1793.4	2253.3	2155	2394.8	2766.1	2788.4	2793.8	2894.9	2940.5	2847.9
FALSE	High	Master Protein	Q16822	Phosphoenolpyruvate carboxykinase [GTP], mitochondrial OS=Homo sapiens (Human) OX=9606 GN=PCK2 PE=1 SV=4	PCK2	0	226.607	62	35	59	35	640	70.7	7.62	190.99	35	0	1.307	1.003	5.40545e-05	1	106	49.1	138.6	106.3	96.5	96.2	97	126.6	126.1	123.6	98.7	93.9	96.7	1948.4	2457.8	2302.9	3069	2946.5	1989.9	2085.3	1926.7	2235.2	2466.2	2457.8	2478.7	3235.7	3224.5	3159.9
FALSE	High	Master Protein	P54886	Delta-1-pyrroline-5-carboxylate synthase OS=Homo sapiens (Human) OX=9606 GN=ALDH18A1 PE=1 SV=2	ALDH18A1	0	226.591	48	37	70	37	795	87.2	7.12	217.61	37	0	0.978	0.933	0.221054	0.00557	101.9	103.3	99.7	95.1	105.7	102.5	101.8	100.2	101.6	99.3	95.9	93.5	95.6	5231.3	6416.7	5928.8	5958.8	5816	3918	4964.5	4698.9	5417.2	6621.7	6423.4	6381.5	6282.4	6364.6	6221.7
FALSE	High	Master Protein	Q99439	Calponin-2 OS=Homo sapiens (Human) OX=9606 GN=CNN2 PE=1 SV=4	CNN2	0	226.442	78	24	87	21	309	33.7	7.33	258.38	24	3	0.79	0.741	2.84013e-05	1.75975e-05	119.3	98	94.3	88.4	118	119.2	119.6	94.1	94.5	91.4	88.9	88.1	88.3	5996.4	7666.2	7149.9	5744	5555.5	3702.3	4723.7	4552.3	5133.8	7590.1	7666.2	7695.8	6055.9	6079.6	5879.2
FALSE	High	Master Protein	Q709C8	Vacuolar protein sorting-associated protein 13C OS=Homo sapiens (Human) OX=9606 GN=VPS13C PE=1 SV=1	VPS13C	0	226.385	17	47	63	47	3753	422.1	6.83	149.05	47	0	1.012	1.143	0.32812	0.000760551	107.3	61.5	108.5	122.7	100.6	96.4	99.9	101.1	102.7	100.7	114.2	112.4	114.8	1642	1990.5	1916	1979.4	1938.9	1309.2	1948.5	1863.2	2142.8	2078.4	1990.5	2062.3	2086.9	2121.8	2079
FALSE	High	Master Protein	Q9Y6N5	Sulfide:quinone oxidoreductase, mitochondrial OS=Homo sapiens (Human) OX=9606 GN=SQOR PE=1 SV=1	SQOR	0	226.096	63	30	79	30	450	49.9	9.11	262.28	30	0	1.094	1.231	0.00125912	5.5902e-05	105.1	50.7	114.9	129.3	95.3	96.3	95.5	106.8	104.4	104.5	115	118.7	117.5	4419	5653	5210	5946.5	5600.9	3862.6	5577.6	5597.4	6239.6	5593.5	5653	5607.8	6269.4	6129.3	6133.7
FALSE	High	Master Protein	P63244	Receptor of activated protein C kinase 1 OS=Homo sapiens (Human) OX=9606 GN=RACK1 PE=1 SV=3	RACK1	0	225.971	84	28	134	28	317	35.1	7.69	453.44	28	0	0.962	0.927	0.487293	0.119709	117.9	59.5	113.3	109.2	110.6	106.5	109.1	102.8	106.7	104.9	105.9	97.1	101.1	7733.2	9431.2	8974.7	8635.8	8630.9	5849.3	7749.8	6904.7	8092.9	9788.5	9431.2	9659.9	9104.7	9445.1	9288.6
FALSE	High	Master Protein	Q5T5P2	Sickle tail protein homolog OS=Homo sapiens (Human) OX=9606 GN=KIAA1217 PE=1 SV=2	KIAA1217	0	225.798	29	48	57	48	1943	214	7.06	157.48	48	0	1.207	1.133	0.00106947	0.0127357	89.9	99.6	108.5	101.9	92.8	89.6	89	107.9	111.2	108.2	103	97.3	101.6	2528.6	3090.7	2851.8	3530.3	3505.3	2348.4	2934.6	2693.3	3166.7	3200.6	3090.7	3069.5	3722	3836	3729.2
FALSE	High	Master Protein	P14735	Insulin-degrading enzyme OS=Homo sapiens (Human) OX=9606 GN=IDE PE=1 SV=4	IDE	0	225.46	43	46	65	46	1019	117.9	6.61	192.42	46	0	1.032	1.041	0.0991263	0.0257313	105.1	77	108.5	109.4	101.3	100.2	100.6	103.8	104.7	101.6	104.7	104	105.4	4693.5	5875.1	5479.3	5774.9	5609.9	3750.9	5073.2	4894.7	5587.8	5940.9	5875.1	5897.6	6088.5	6139.1	5956.4
FALSE	High	Master Protein	Q9UIG0	Tyrosine-protein kinase BAZ1B OS=Homo sapiens (Human) OX=9606 GN=BAZ1B PE=1 SV=2	BAZ1B	0	225.29	35	49	61	49	1483	170.8	8.48	161.31	49	0	0.869	0.864	0.000631109	0.000896604	106.9	107.9	92.9	92.4	109.9	107.1	109	94.7	95.2	90.9	94.2	94.2	94.9	2844.3	3507.6	3317.6	2942.7	2849.1	1874.4	2550.6	2477.9	2810.5	3600.2	3507.6	3570.9	3102.5	3117.9	2976.5
FALSE	High	Master Protein	P04792	Heat shock protein beta-1 OS=Homo sapiens (Human) OX=9606 GN=HSPB1 PE=1 SV=2	HSPB1	0	224.914	94	23	158	23	205	22.8	6.4	536.81	23	0	0.891	0.785	3.12771e-05	1.36286e-06	101.7	127.9	90.6	79.8	108.2	107.2	107.8	96.3	94.8	96	84.6	85.2	84.4	10734.5	13465.2	12580.2	11467.1	10881.7	7593.8	8778.8	8592.1	9583.5	13587.5	13465.2	13540.7	12089.8	11908.2	12058.8
FALSE	High	Master Protein	Q16851	UTP--glucose-1-phosphate uridylyltransferase OS=Homo sapiens (Human) OX=9606 GN=UGP2 PE=1 SV=5	UGP2	0	224.881	61	32	76	32	508	56.9	8.15	254.22	32	0	0.905	1.165	0.00128828	0.000229454	100.6	91.3	91	117.2	97.5	100.1	98.7	89.3	88.1	90.2	114.2	117.5	115	5430	7056	6464.2	5972.6	5673.8	4004.8	6652.2	6653.8	7330.7	6873.2	7056	6957.7	6296.9	6209	6359.6
FALSE	High	Master Protein	P27797	Calreticulin OS=Homo sapiens (Human) OX=9606 GN=CALR PE=1 SV=1	CALR	0	224.548	79	31	155	31	417	48.1	4.44	403.92	31	0	0.862	0.94	0.00015542	0.00806216	95.2	133.2	82.1	89.5	100.9	104.1	101.9	88.5	86.2	87.8	95.8	96.7	95.5	7668.8	10017.7	9112.9	8081	7585.1	5323.2	7621.7	7473	8309.9	9707	10017.7	9808.7	8519.8	8300.6	8453.2
FALSE	High	Master Protein	Q92888	Rho guanine nucleotide exchange factor 1 OS=Homo sapiens (Human) OX=9606 GN=ARHGEF1 PE=1 SV=2	ARHGEF1	0	224.451	45	39	64	39	912	102.4	5.66	192.58	39	0	0.956	1.191	0.0589615	0.000275318	102.9	76.1	98.4	122.6	99.6	98	97.9	92.6	96.4	93.7	115	116.7	117.8	3103.3	3865.5	3588	3464.5	3476	2327.9	3749.6	3697.8	4202.2	3928.1	3865.5	3861.9	3652.6	3803.9	3696.7
FALSE	High	Master Protein	P49790	Nuclear pore complex protein Nup153 OS=Homo sapiens (Human) OX=9606 GN=NUP153 PE=1 SV=2	NUP153	0	224.435	35	42	59	42	1475	153.8	8.73	154.82	42	0	0.936	0.937	0.011433	0.0213482	125.3	39.8	117.3	117.5	111.7	110.7	114.2	104.6	105.6	102.3	104.7	103.6	107.2	3037.1	3811.7	3652.9	3413.7	3320.2	2217	2977.4	2863.3	3335.4	3844.3	3811.7	3931.8	3599.1	3633.4	3520.6
FALSE	High	Master Protein	A6NHR9	Structural maintenance of chromosomes flexible hinge domain-containing protein 1 OS=Homo sapiens (Human) OX=9606 GN=SMCHD1 PE=1 SV=2	SMCHD1	0	224.114	27	48	63	48	2005	226.2	7.3	155.63	48	0	0.957	0.992	0.00778919	0.857803	85.7	147.2	82	85	94.5	94.2	95.2	90.5	91.2	89.8	93.8	93	95.3	3301	4162.8	3907.5	3793.8	3683.3	2499.4	3424.9	3302.2	3809.8	4178.3	4162.8	4205.8	3999.8	4030.8	3969
FALSE	High	Master Protein	P47895	Aldehyde dehydrogenase family 1 member A3 OS=Homo sapiens (Human) OX=9606 GN=ALDH1A3 PE=1 SV=2	ALDH1A3	0	223.623	68	34	71	30	512	56.1	7.25	247.62	34	4	0.533	0.947	1.84614e-05	0.149285	107.4	133.6	57.3	101.7	115.9	112	116.1	61.8	63.7	60.2	109.8	105.8	110.5	6754.5	8262.1	7956.1	4326.2	4290.5	2794.3	6688.6	6264.3	7367.6	8549.7	8262.1	8563.5	4561.1	4695.2	4437.3
FALSE	High	Master Protein	Q06210	Glutamine--fructose-6-phosphate aminotransferase [isomerizing] 1 OS=Homo sapiens (Human) OX=9606 GN=GFPT1 PE=1 SV=3	GFPT1	0	223.252	52	32	67	27	699	78.8	7.11	231.36	32	4	1.034	0.969	0.017158	0.0588529	102.1	93.5	105.5	98.9	100	100.7	100.9	103.3	104.2	104.2	99.5	97.6	97.3	4252.6	5423.8	5046.4	5274.1	5128.1	3531.1	4426.7	4220.3	4738	5382.8	5423.8	5431.7	5560.5	5611.9	5607.3
FALSE	High	Master Protein	Q8IVT2	Mitotic interactor and substrate of PLK1 OS=Homo sapiens (Human) OX=9606 GN=MISP PE=1 SV=1	MISP	0	223.218	53	35	64	33	679	75.3	6.83	196.43	35	1	1.448	1.551	5.92725e-05	3.98152e-05	97.2	11.5	140.7	150.7	85.1	82	82.9	117.6	122.1	120.1	128.6	122.3	129.5	1788.4	2180.3	2049.5	2967.4	2968	2011.3	2826.3	2613.1	3113.9	2263.7	2180.3	2206	3128.5	3248	3193.9
FALSE	High	Master Protein	Q9NQW6	Anillin OS=Homo sapiens (Human) OX=9606 GN=ANLN PE=1 SV=2	ANLN	0	222.996	46	47	65	47	1124	124.1	8.07	153.53	47	0	0.559	0.798	5.60493e-06	0.000160378	140.4	69.1	78.5	112	132.6	131.4	132.3	74	75.9	71.7	104.8	105.6	106.6	3552.1	4455.7	4167	2378.8	2351.3	1530.3	2935.7	2874	3268.7	4496.2	4455.7	4485.1	2508	2573.1	2430.1
FALSE	High	Master Protein	Q9NZN4	EH domain-containing protein 2 OS=Homo sapiens (Human) OX=9606 GN=EHD2 PE=1 SV=2	EHD2	0	222.677	64	36	65	33	543	61.1	6.46	214.44	36	3	0.878	1.108	0.00487952	0.00653226	90.8	129	79.7	100.6	97	93.4	96.6	84.7	88.1	84.8	107	104.2	107	4872.7	5940.9	5705.3	5110.3	5115.9	3394	5620.1	5317.6	6150.8	6167.7	5940.9	6140.9	5387.8	5598.5	5389.6
FALSE	High	Master Protein	Q12905	Interleukin enhancer-binding factor 2 OS=Homo sapiens (Human) OX=9606 GN=ILF2 PE=1 SV=2	ILF2	0	222.665	79	22	88	22	390	43	5.26	260.29	22	0	0.944	0.887	0.00424861	0.000204765	103.1	108.2	97.3	91.4	105.9	104.4	104.6	99.5	98.7	98.7	94.2	92.8	91.4	4579	5713.8	5316.8	5162.3	4937.4	3402.5	4259.8	4077.4	4519.5	5796	5713.8	5722.7	5442.6	5403.2	5403.1
FALSE	High	Master Protein	Q9H223	EH domain-containing protein 4 OS=Homo sapiens (Human) OX=9606 GN=EHD4 PE=1 SV=1	EHD4	0	222.63	65	32	69	25	541	61.1	6.76	203.36	32	0	0.892	0.933	0.000496056	0.00453188	109.6	90.4	97.8	102.3	106.7	107.6	109.1	96	96.9	94.1	100.4	99.1	101.4	3024.3	3860.7	3636	3267.3	3176.2	2126.1	2977	2855.5	3287.5	3828.1	3860.7	3913.6	3444.7	3475.8	3376.2
FALSE	High	Master Protein	Q14533	Keratin, type II cuticular Hb1 OS=Homo sapiens (Human) OX=9606 GN=KRT81 PE=1 SV=3	KRT81	0	222.322	32	23	134	1	505	54.9	5.47	397.32	23	25	1.233	1.41	7.23392e-05	2.34028e-05	85.5	88.5	105.5	120.6	83.8	83.2	82.1	102.5	102.6	106.7	118.8	117.3	117	8679.5	10905.6	10004	12742.1	12292	8809	12866.4	12347	13863	10986.3	10905.6	10767.8	13434	13451.6	13988.5
FALSE	High	Master Protein	Q9BXP5	Serrate RNA effector molecule homolog OS=Homo sapiens (Human) OX=9606 GN=SRRT PE=1 SV=1	SRRT	0	222.315	39	43	68	42	876	100.6	5.96	191.83	43	0	0.936	0.9	0.00658487	0.000948895	91.6	140.3	85.7	82.5	100.8	99.8	97.5	93.4	94.2	92.1	89.8	89.2	90.3	5049.8	6324.3	5743.7	5612.9	5457.7	3677.1	4704.8	4539.9	5173	6391.9	6324.3	6182.2	5917.7	5972.5	5839.2
FALSE	High	Master Protein	P35222	Catenin beta-1 OS=Homo sapiens (Human) OX=9606 GN=CTNNB1 PE=1 SV=1	CTNNB1	0	222.212	47	31	65	25	781	85.4	5.86	199.51	31	0	0.961	1.021	0.0311043	0.230827	86.6	141.7	83.2	88.5	95	94.7	93.8	91	91.3	88.6	96.8	95.6	98.2	2413.9	3046.7	2802.9	2775.7	2683.5	1794.4	2571	2467.8	2856	3055.5	3046.7	3016.9	2926.4	2936.6	2849.5
FALSE	High	Master Protein	Q9Y2A7	Nck-associated protein 1 OS=Homo sapiens (Human) OX=9606 GN=NCKAP1 PE=1 SV=1	NCKAP1	0	221.539	37	41	57	41	1128	128.7	6.62	172.83	41	0	0.918	0.943	0.00853798	0.0688706	80.8	168.9	74.1	76.2	92.2	95.6	93.5	85.8	83.7	87.1	88.2	90.6	87.7	4133.1	5429	4933.4	4622.8	4340.9	3113.7	4138	4132	4499.7	5231.6	5429	5310.1	4873.8	4750.4	4944.5
FALSE	High	Master Protein	Q9H0D6	5'-3' exoribonuclease 2 OS=Homo sapiens (Human) OX=9606 GN=XRN2 PE=1 SV=1	XRN2	0	221.376	45	42	69	40	950	108.5	7.47	206.88	42	2	1.029	1.044	0.00710224	0.0032601	109.1	64.7	112.3	113.9	102.1	102.1	101.5	105	105.9	104.8	106.6	104.9	106.5	3273.3	4142	3824.9	4042.2	3926	2678	3573.1	3418.3	3907.9	4143.3	4142	4116.9	4261.7	4296.4	4252.6
FALSE	High	Master Protein	Q92614	Unconventional myosin-XVIIIa OS=Homo sapiens (Human) OX=9606 GN=MYO18A PE=1 SV=3	MYO18A	0	221.31	25	47	60	46	2054	233	6.3	153.16	47	1	1.07	1.063	0.0351656	0.0271772	112.9	46.5	120.7	119.9	101.5	102	99.3	107	111.1	108.6	107.9	107.5	113.5	2131.2	2710.1	2450.8	2696.1	2697.5	1817.2	2368.9	2292.9	2726	2697.6	2710.1	2637.9	2842.5	2952	2885.7
FALSE	High	Master Protein	P55084	Trifunctional enzyme subunit beta, mitochondrial OS=Homo sapiens (Human) OX=9606 GN=HADHB PE=1 SV=3	HADHB	0	221.14	65	30	89	28	474	51.3	9.41	265.57	30	2	1.161	0.872	0.00224964	0.00237156	99.6	97.8	115.7	86.9	99.1	99.1	100.5	115.1	113.6	117.3	86.5	88.6	82.9	6304.5	7980.1	7520.8	8785.6	8361	5944.4	5751	5728.3	6033.1	7980.1	7980.1	8095	9262.7	9149.7	9439.6
FALSE	High	Master Protein	P62191	26S proteasome regulatory subunit 4 OS=Homo sapiens (Human) OX=9606 GN=PSMC1 PE=1 SV=1	PSMC1	0	220.852	69	34	77	32	440	49.2	6.21	230.6	34	3	1.038	1.06	0.0992103	0.0164561	100.5	88.6	104.3	106.6	97	99.4	98.3	102.1	100.3	103.3	104.3	106	102.7	4559.7	5912	5433.4	5758.4	5449.3	3867.9	5124.4	5063.9	5523.4	5771.6	5912	5848.2	6071.1	5963.4	6142.2
FALSE	High	Master Protein	O43290	U4/U6.U5 tri-snRNP-associated protein 1 OS=Homo sapiens (Human) OX=9606 GN=SART1 PE=1 SV=1	SART1	0	220.602	48	35	54	34	800	90.2	6.13	177.39	35	0	0.982	0.908	0.664517	0.012224	134.9	10.1	132.5	122.5	114.1	112	115.2	110.4	112.1	112.9	103.2	103.6	107.9	1848.5	2295.8	2193.9	2146.8	2100.4	1458.4	1748.6	1705.9	2000.8	2339.8	2295.8	2361.4	2263.4	2298.5	2315.9
FALSE	High	Master Protein	Q07157	Tight junction protein ZO-1 OS=Homo sapiens (Human) OX=9606 GN=TJP1 PE=1 SV=3	TJP1	0	220.573	29	43	59	40	1748	195.3	6.7	154	43	0	0.849	1.088	0.00023663	0.00473276	96.2	117.6	81.6	104.6	99.4	99.9	99.9	83	84.7	86.2	106.4	109.8	108.7	2663.6	3388.5	3148.8	2669.9	2627.6	1841.2	2983.1	2992.8	3333.3	3371.5	3388.5	3389.2	2814.9	2875.5	2923.8
FALSE	High	Master Protein	Q9Y446	Plakophilin-3 OS=Homo sapiens (Human) OX=9606 GN=PKP3 PE=1 SV=1	PKP3	0	220.572	49	40	73	40	797	87	9.32	191.34	40	0	1.245	1.322	4.10656e-05	2.72538e-05	80.9	111.4	100.7	107	84	82	82.9	102.5	105	103.2	109.7	107	109.6	3811	4709.9	4421	5583.7	5507.1	3730.8	5204	4934.4	5688.4	4823.9	4709.9	4758.5	5886.9	6026.6	5924.4
FALSE	High	Master Protein	P36871	Phosphoglucomutase-1 OS=Homo sapiens (Human) OX=9606 GN=PGM1 PE=1 SV=3	PGM1	0	220.441	60	35	88	35	562	61.4	6.76	261.53	35	0	1.098	1.142	0.00456653	0.00149778	94.1	95.1	103.3	107.4	92.3	95.1	92.7	101.8	101.4	105.1	105.8	107.7	104.4	6600.2	8602.3	7795.6	8740.4	8381.4	5987	7914.1	7822.4	8540.8	8354.4	8602.3	8390.8	9215	9172.1	9507.3
FALSE	High	Master Protein	P61221	ATP-binding cassette sub-family E member 1 OS=Homo sapiens (Human) OX=9606 GN=ABCE1 PE=1 SV=1	ABCE1	0	220.425	60	38	67	38	599	67.3	8.34	194.62	38	0	1.056	0.966	0.0420072	0.200413	83.3	148.2	88	80.5	91.7	92.9	92.2	97.7	95.5	97.3	89.1	91.8	88	4705.8	6039	5565	6018.4	5670.1	3981.7	4781.8	4778.2	5167.4	5956.5	6039	5989.9	6345.2	6205	6322.9
FALSE	High	Master Protein	Q92621	Nuclear pore complex protein Nup205 OS=Homo sapiens (Human) OX=9606 GN=NUP205 PE=1 SV=3	NUP205	0	220.415	26	46	68	46	2012	227.8	6.19	170.6	46	0	0.927	0.944	0.00507447	0.0270707	111.8	79.1	103.6	105.6	107.4	105.6	107.8	99.6	100.8	97.6	103.1	100.6	101.5	3159	3929.4	3727.5	3516.2	3426.6	2286.4	3171	3007.5	3414.1	3998.6	3929.4	4012.1	3707.1	3749.8	3630.8
FALSE	High	Master Protein	Q92499	ATP-dependent RNA helicase DDX1 OS=Homo sapiens (Human) OX=9606 GN=DDX1 PE=1 SV=2	DDX1	0	220.276	51	37	72	37	740	82.4	7.23	194.31	37	0	1.073	1.036	0.00128516	0.0428001	106.3	69.3	114.2	110.2	100.3	101.6	100.2	107.7	106.3	108	102.4	104.1	104	3819	4893.3	4484	4921.7	4678	3275.1	4077.4	4027.9	4527.9	4834	4893.3	4826.3	5189	5119.3	5200.8
FALSE	High	Master Protein	Q14258	E3 ubiquitin/ISG15 ligase TRIM25 OS=Homo sapiens (Human) OX=9606 GN=TRIM25 PE=1 SV=2	TRIM25	0	220.14	59	30	54	30	630	70.9	8.09	186.78	30	0	1.056	0.997	0.0135129	1	108.3	69.4	114.3	108	102.2	99.3	103.3	106.5	109.3	107.9	101.8	102.2	101.9	2700.3	3322.6	3209.4	3377.8	3339	2272.9	2813.9	2745.5	3081	3418	3322.6	3454.4	3561.2	3654	3609.3
FALSE	High	Master Protein	Q15365	Poly(rC)-binding protein 1 OS=Homo sapiens (Human) OX=9606 GN=PCBP1 PE=1 SV=2	PCBP1	0	219.996	76	18	106	12	356	37.5	7.09	376.08	18	8	0.976	0.946	0.410984	0.0466161	94.3	124.3	92.1	89.3	98.9	98.5	98.8	96	96.5	97.9	96.8	93.5	92.8	6868.7	8657.2	8071.3	8002.5	7747.1	5421	7027	6601.6	7371.1	8694.2	8657.2	8687.5	8437.1	8477.9	8608.5
FALSE	High	Master Protein	P20810	Calpastatin OS=Homo sapiens (Human) OX=9606 GN=CAST PE=1 SV=4	CAST	0	219.925	55	27	59	27	708	76.5	5.07	190.78	27	0	1.027	1.066	0.114762	0.0165824	93.4	111	96	99.6	94.3	96.8	95.2	97.4	97.8	101.2	101.5	101.1	101.6	2813.7	3655.7	3341.4	3489.9	3375.5	2408.3	3167	3066.8	3468.3	3561.5	3655.7	3596.5	3679.4	3693.9	3824.3
FALSE	High	Master Protein	Q14103	Heterogeneous nuclear ribonucleoprotein D0 OS=Homo sapiens (Human) OX=9606 GN=HNRNPD PE=1 SV=1	HNRNPD	0	219.845	46	21	74	19	355	38.4	7.81	249.15	21	0	0.858	0.793	0.000864748	0.000190692	100.4	133.7	86.2	79.7	105.3	109.1	107.9	93.6	90.5	92.6	85.6	87.6	84.2	6017.2	7894	7249.1	6424	5983.7	4216.8	5115	5085.3	5506.6	7616.4	7894	7802.6	6772.8	6548.2	6696.2
FALSE	High	Master Protein	O75976	Carboxypeptidase D OS=Homo sapiens (Human) OX=9606 GN=CPD PE=1 SV=2	CPD	0	219.702	28	40	59	40	1380	152.8	6.05	170.36	40	0	1.198	1.098	1.85527e-05	0.000138518	111.3	33.4	133.2	122.1	98.3	96.7	98.7	117.5	117.8	118.3	108	107.2	108.2	2851.2	3546.7	3363.5	4088.8	3949.5	2734.4	3273.3	3157.5	3588.4	3609	3546.7	3620.3	4310.8	4322.1	4342.2
FALSE	High	Master Protein	P35749	Myosin-11 OS=Homo sapiens (Human) OX=9606 GN=MYH11 PE=1 SV=3	MYH11	0	219.415	13	31	85	1	1972	227.2	5.5	249.33	31	0
FALSE	High	Master Protein	P31150	Rab GDP dissociation inhibitor alpha OS=Homo sapiens (Human) OX=9606 GN=GDI1 PE=1 SV=2	GDI1	0	219.114	60	29	75	17	447	50.6	5.14	218.06	29	0	0.718	0.779	2.84021e-05	5.57718e-05	110.1	125.1	79	85.7	115.9	117.4	115.4	82.1	85	83.2	90.2	87.9	91.2	1628.6	2088.8	1907	1385.5	1382.4	931.8	1326.5	1255.5	1467.1	2061.4	2088.8	2052.6	1460.7	1512.8	1479.7
FALSE	High	Master Protein	Q16643	Drebrin OS=Homo sapiens (Human) OX=9606 GN=DBN1 PE=1 SV=4	DBN1	0	218.972	53	31	91	31	649	71.4	4.45	256.62	31	0	0.813	0.991	2.52987e-05	0.661851	80.9	173.1	65.8	80.2	96.1	93.9	94.8	77	77.5	76	93.4	94	94.6	2626.5	3250.1	3047.3	2528.5	2451.4	1656.1	2672	2611.1	2961.3	3324.6	3250.1	3280	2665.8	2682.7	2629.9
FALSE	High	Master Protein	Q9UHX1	Poly(U)-binding-splicing factor PUF60 OS=Homo sapiens (Human) OX=9606 GN=PUF60 PE=1 SV=1	PUF60	0	218.893	49	25	71	25	559	59.8	5.29	214.37	25	0	0.95	0.93	0.055102	0.00897718	104	100.4	98.8	96.8	101.2	105	104.2	100.3	98.8	99.1	97	96	97.8	3123.8	4102.3	3783.5	3717.6	3526.9	2437.1	3130.8	3011.4	3454.9	3954	4102.3	4072.4	3919.5	3859.6	3870.1
FALSE	High	Master Protein	Q96TA1	Protein Niban 2 OS=Homo sapiens (Human) OX=9606 GN=NIBAN2 PE=1 SV=3	NIBAN2	0	218.703	53	34	65	34	746	84.1	6.19	195.37	34	0	1.328	1.617	6.27384e-05	1.58147e-05	77.6	93.7	103.1	125.5	76.8	75	77.7	99	102	103.2	122.8	124.2	126.7	3134.8	3874.4	3730.9	4851.9	4816.7	3357.5	5243.9	5151.4	5917.5	3968	3874.4	4015.8	5115.4	5271.1	5331.7
FALSE	High	Master Protein	P09972	Fructose-bisphosphate aldolase C OS=Homo sapiens (Human) OX=9606 GN=ALDOC PE=1 SV=2	ALDOC	0	218.653	60	24	69	15	364	39.4	6.87	265.52	24	1	1.385	1.366	1.60657e-05	1.7184e-05	105.5	4.3	146.1	144.1	87.2	88.5	90.3	122.6	122.2	123.3	120.9	119.4	121.9	1451.5	1865.6	1770.8	2453.1	2355.6	1638.3	2107.7	2023.2	2324.6	1840.5	1867.1	1906	2586.3	2577.8	2601.6
FALSE	High	Master Protein	Q9NZL4	Hsp70-binding protein 1 OS=Homo sapiens (Human) OX=9606 GN=HSPBP1 PE=1 SV=2	HSPBP1	0	218.412	77	21	70	21	359	39.3	5.21	231.49	21	0	1.943	1.505	1.71977e-05	4.43554e-05	87.3	11.4	169.7	131.5	73.6	74.1	72.2	143.1	142.9	143.7	119.1	110.8	110.8	971.9	1237.6	1121.4	2267.3	2182	1512.5	1645	1486.2	1674.1	1230.2	1237.6	1207	2390.4	2387.8	2401.8
FALSE	High	Master Protein	O75131	Copine-3 OS=Homo sapiens (Human) OX=9606 GN=CPNE3 PE=1 SV=1	CPNE3	0	218.161	56	29	68	28	537	60.1	5.85	216.93	29	1	0.935	0.971	0.00220387	0.0431248	90.2	137.9	84.3	87.6	96.9	97.5	98.7	90.3	91.1	92.7	94.7	95.1	94	5252.1	6689.7	6294.4	5877.3	5713.6	4005.3	5366	5236.7	5829.9	6648	6689.7	6775	6196.5	6252.6	6360.3
FALSE	High	Master Protein	P51610	Host cell factor 1 OS=Homo sapiens (Human) OX=9606 GN=HCFC1 PE=1 SV=2	HCFC1	0	217.595	27	41	71	40	2035	208.6	7.46	225.78	41	1	0.959	0.963	0.00372666	0.00870408	125.2	34.1	120.1	120.6	110.5	110	110.8	106	107.1	105.1	106.4	106.4	107.6	3167.6	3991.4	3734.4	3647.9	3551.2	2401.6	3189.6	3100.5	3527.8	4009.5	3991.4	4019.5	3846	3886.2	3813.7
FALSE	High	Master Protein	Q13283	Ras GTPase-activating protein-binding protein 1 OS=Homo sapiens (Human) OX=9606 GN=G3BP1 PE=1 SV=1	G3BP1	0	216.779	56	22	129	20	466	52.1	5.52	291.84	22	3	0.896	0.806	0.000240368	2.84476e-05	119.9	76.1	107.4	96.7	114.2	114.3	114.9	103	102.4	100.7	94.1	92.2	91.8	5460.1	6920.6	6459.9	5912.3	5663.3	3840.2	4706	4480.1	5024.2	6911.3	6920.6	6953.1	6233.4	6197.5	6098.2
FALSE	High	Master Protein	O00299	Chloride intracellular channel protein 1 OS=Homo sapiens (Human) OX=9606 GN=CLIC1 PE=1 SV=4	CLIC1	0	216.689	83	21	86	21	241	26.9	5.17	276.26	21	0	0.952	1.038	0.0220296	0.18263	86.5	141.4	82.3	89.8	93	97.2	94.1	90	89	89.6	97.7	98.7	96.7	4725.2	6248.6	5622.2	5487.6	5228.8	3628	5189	5096.6	5619.5	5981	6248.6	6051.5	5785.6	5722.1	5761.2
FALSE	High	Master Protein	P24752	Acetyl-CoA acetyltransferase, mitochondrial OS=Homo sapiens (Human) OX=9606 GN=ACAT1 PE=1 SV=1	ACAT1	0	216.001	63	29	79	29	427	45.2	8.85	260.33	29	0	1.065	1.039	0.0139292	0.058955	108.4	63.4	115.5	112.6	100.5	102.6	100.6	107.2	105.5	108.8	104.6	106.8	104.5	5341.8	6900.4	6289.8	6840.9	6484.9	4607.9	5811.6	5771.4	6358.1	6761.5	6900.4	6770	7212.4	7096.7	7317.3
FALSE	High	Master Protein	Q13561	Dynactin subunit 2 OS=Homo sapiens (Human) OX=9606 GN=DCTN2 PE=1 SV=4	DCTN2	0	215.826	68	29	63	28	401	44.2	5.21	235.45	29	0	0.879	0.908	0.000106097	0.00048042	110	93.6	96.7	99.8	108.1	110.2	108.6	95.4	95.9	93.4	98.5	98.5	99	5065.5	6539	5985	5371.5	5198.9	3488.2	4829.7	4695	5309.1	6411.8	6539	6441.9	5663.2	5689.3	5539.2
FALSE	High	Master Protein	P54578	Ubiquitin carboxyl-terminal hydrolase 14 OS=Homo sapiens (Human) OX=9606 GN=USP14 PE=1 SV=3	USP14	0	215.706	72	39	70	38	494	56	5.3	202.29	39	1	1.013	1.084	1	0.0325531	93.9	109.3	95.1	101.7	94.6	98.4	95.3	96.6	95.3	98.4	101	106.1	103.3	3748.6	4936.2	4441.8	4595	4366	3106.5	4184.8	4272.9	4684.1	4744.9	4936.2	4780.9	4844.5	4777.9	4933.1
FALSE	High	Master Protein	P04181	Ornithine aminotransferase, mitochondrial OS=Homo sapiens (Human) OX=9606 GN=OAT PE=1 SV=1	OAT	0	215.546	70	27	69	27	439	48.5	7.03	224.02	27	0	1.08	0.944	0.0248285	0.051391	96.3	108.7	104	90.9	96.1	100.4	98.2	107.5	104.1	106.1	92.6	94.1	90.1	5001.2	6613.7	6007.6	6713	6265.3	4398.6	5041.7	4975.8	5366.6	6330.4	6613.7	6466.3	7077.5	6856.3	6984.9
FALSE	High	Master Protein	Q9UPU5	Ubiquitin carboxyl-terminal hydrolase 24 OS=Homo sapiens (Human) OX=9606 GN=USP24 PE=1 SV=3	USP24	0	215.229	21	49	58	49	2620	294.2	6.14	154.53	49	0	1.046	1.049	0.206788	0.320246	125.6	11.3	131.4	131.7	110.1	105.5	106.4	110.3	113.9	111.3	113.3	108.3	111.6	2487	3014.9	2825.9	2989.9	2974.7	2003	2676.2	2485.2	2883.9	3148	3014.9	3041.7	3152.3	3255.3	3180.7
FALSE	High	Master Protein	Q8TEQ6	Gem-associated protein 5 OS=Homo sapiens (Human) OX=9606 GN=GEMIN5 PE=1 SV=3	GEMIN5	0	215.077	31	35	67	35	1508	168.5	6.62	201.7	35	0	0.929	0.868	0.0119232	0.00193358	100.5	118.8	93.4	87.3	102.8	104.4	107.4	97.4	97	93.7	90.6	90.5	92.9	3145.2	4042.7	3864	3579.5	3433.1	2286.6	2900.3	2815.4	3253	3981.1	4042.7	4159	3773.9	3757	3631.1
FALSE	High	Master Protein	O15371	Eukaryotic translation initiation factor 3 subunit D OS=Homo sapiens (Human) OX=9606 GN=EIF3D PE=1 SV=1	EIF3D	0	214.978	65	28	81	28	548	63.9	6.05	182.8	28	0	1.042	0.966	0.0547052	0.0269918	118.8	42.6	123.8	114.7	106.7	108	106.5	111.2	109.8	112	103.8	103	100.7	2836.1	3636	3331.4	3548.7	3376.1	2373.3	2887	2784.3	3062.6	3589.9	3636	3585.7	3741.4	3694.6	3768.8
FALSE	High	Master Protein	Q12802	A-kinase anchor protein 13 OS=Homo sapiens (Human) OX=9606 GN=AKAP13 PE=1 SV=2	AKAP13	0	214.654	24	44	58	44	2813	307.4	5.24	150.1	44	0	1.017	0.972	0.476673	0.283953	92.1	124.6	93.7	89.5	97.5	95	97.6	100	99.1	96.9	95.2	92.3	94.7	1308.5	1615	1540.5	1611.6	1539.7	1036.6	1336.8	1250.6	1455.2	1656.3	1615	1658.1	1699.1	1684.9	1646.1
FALSE	High	Master Protein	Q5JTH9	RRP12-like protein OS=Homo sapiens (Human) OX=9606 GN=RRP12 PE=1 SV=2	RRP12	0	214.622	34	40	65	39	1297	143.6	8.75	184.53	40	1	1.107	0.921	8.73769e-05	0.000209135	117.3	44.8	129.8	108.1	106.9	105.6	105	116.9	117.3	116.1	97.9	96.7	97.3	3533.9	4417.5	4080.5	4638.4	4484.7	3059.2	3383.7	3250.3	3679.3	4473.1	4417.5	4392	4890.3	4907.8	4858
FALSE	High	Master Protein	P15170	Eukaryotic peptide chain release factor GTP-binding subunit ERF3A OS=Homo sapiens (Human) OX=9606 GN=GSPT1 PE=1 SV=1	GSPT1	0	214.051	64	34	69	34	499	55.7	5.62	206.6	34	0	1.015	1.005	0.103192	0.89061	100.1	97.8	101.6	100.5	99.4	100	99.7	101.2	101.8	100.2	99.5	100.4	100.2	5261	6699	6208.8	6434.8	6233.8	4230.4	5507.5	5404.2	6070.9	6659.2	6699	6682.8	6784.2	6821.9	6717.8
FALSE	High	Master Protein	P27348	14-3-3 protein theta OS=Homo sapiens (Human) OX=9606 GN=YWHAQ PE=1 SV=1	YWHAQ	0	214.044	79	24	157	16	245	27.7	4.78	408.39	24	1	0.993	1.032	0.939863	0.678046	76.6	168.3	76.1	79	85.7	93.2	88	87.4	83.4	90.4	90.8	97.7	89.8	3573.1	4914.4	4313.4	4374.4	4021.6	3003.4	3957.3	4138.6	4281.4	4522.7	4914.4	4642.7	4611.9	4401	4769.3
FALSE	High	Master Protein	Q8WUM0	Nuclear pore complex protein Nup133 OS=Homo sapiens (Human) OX=9606 GN=NUP133 PE=1 SV=2	NUP133	0	213.798	38	32	45	32	1156	128.9	5.1	169.47	32	0	1.006	0.96	0.955998	0.10929	130.5	12.9	131.3	125.3	111.5	111.8	112.1	112.4	112.9	107.4	107.3	105.4	108.2	1616.8	2052	1911.8	1957.8	1894	1241.1	1627.3	1554.1	1794.9	2046.5	2052	2057.8	2064.1	2072.7	1970.8
FALSE	High	Master Protein	Q99714	3-hydroxyacyl-CoA dehydrogenase type-2 OS=Homo sapiens (Human) OX=9606 GN=HSD17B10 PE=1 SV=3	HSD17B10	0	213.695	79	16	67	16	261	26.9	7.78	250.5	16	0	1.125	1.039	0.0024526	0.549512	99.7	84.5	112.2	103.6	97.7	96.7	96.8	108.8	111.9	108.4	101	96.2	100.5	2446	3063.7	2849.1	3271.7	3241.8	2164.3	2645.1	2447.2	2880.1	3096.1	3063.7	3066.6	3449.4	3547.6	3436.9
FALSE	High	Master Protein	O75116	Rho-associated protein kinase 2 OS=Homo sapiens (Human) OX=9606 GN=ROCK2 PE=1 SV=4	ROCK2	0	213.651	31	42	57	34	1388	160.8	6.02	161.49	42	0	0.859	0.94	0.000118889	0.00677543	140	8.2	120.2	131.6	118.7	116.1	119.1	101.9	102.9	100.6	111.5	110.2	112	2459.8	3046.7	2902.9	2535.6	2465.9	1662	2417	2321.7	2656.2	3113.6	3046.7	3124.5	2673.3	2698.5	2639.2
FALSE	High	Master Protein	Q9UH99	SUN domain-containing protein 2 OS=Homo sapiens (Human) OX=9606 GN=SUN2 PE=1 SV=3	SUN2	0	213.406	56	31	49	30	717	80.3	6.73	166.13	31	1	0.895	0.827	0.00267211	0.000317501	112.8	92.8	101	93.3	113	109.9	111.7	100	101.2	96.7	93	90.3	92.3	2077.6	2557.5	2414.3	2206.8	2152.6	1416.4	1787.9	1688	1942.4	2629.8	2557.5	2598.6	2326.6	2355.7	2249.2
FALSE	High	Master Protein	Q13464	Rho-associated protein kinase 1 OS=Homo sapiens (Human) OX=9606 GN=ROCK1 PE=1 SV=1	ROCK1	0	213.201	29	42	58	35	1354	158.1	5.9	173.12	42	7	0.995	1.032	0.941745	0.0590632	97.1	106.1	96.6	100.2	99.5	97.2	98.1	97.6	99.1	96.5	102.4	101.1	101.2	3275.9	4048.6	3797.2	3857.8	3771.2	2532.5	3526	3380.5	3812.8	4146.6	4048.6	4087.1	4067.3	4127	4021.6
FALSE	High	Master Protein	P46063	ATP-dependent DNA helicase Q1 OS=Homo sapiens (Human) OX=9606 GN=RECQL PE=1 SV=3	RECQL	0	213.158	50	36	60	35	649	73.4	7.88	188.14	36	1	0.914	0.933	0.000459714	0.00139007	114.3	74.7	104.5	106.6	108.4	108.1	110.6	98.7	100.1	99.1	101.1	102.4	100.7	4969.2	6275.5	5963.1	5435.9	5310	3620.4	4848.5	4769.8	5284.7	6289.9	6275.5	6418.4	5731.1	5810.9	5749.1
FALSE	High	Master Protein	O95573	Long-chain-fatty-acid--CoA ligase 3 OS=Homo sapiens (Human) OX=9606 GN=ACSL3 PE=1 SV=3	ACSL3	0	213.149	50	32	71	30	720	80.4	8.38	220.19	32	2	1.38	1.166	2.77657e-05	0.000331631	103.5	32.9	142.9	120.7	91	90.9	93	123.3	125.9	125.6	109.4	105.7	106.1	2983.6	3773.3	3586.4	4853	4772.9	3281.7	3750.8	3521.4	3979.4	3776.6	3773.3	3860.2	5116.5	5223.1	5211.3
FALSE	High	Master Protein	P18124	60S ribosomal protein L7 OS=Homo sapiens (Human) OX=9606 GN=RPL7 PE=1 SV=1	RPL7	0	213.124	68	27	94	27	248	29.2	10.65	306.49	27	0	0.963	0.973	0.141711	0.306144	81.9	159.5	78.9	79.7	91.5	95.4	93	90.2	88.3	89.5	90.5	92.5	88.1	9069.7	11960	10834.9	10725.4	10121.6	7070	9375.6	9313.6	9988.9	11480.2	11960	11662.1	11307.8	11076.4	11227
FALSE	High	Master Protein	Q9Y3I0	RNA-splicing ligase RtcB homolog OS=Homo sapiens (Human) OX=9606 GN=RTCB PE=1 SV=1	RTCB	0	213.004	62	30	61	30	505	55.2	7.23	201.36	30	0	1.109	1.055	0.0556566	0.27801	90.2	114.6	100	95.1	90.6	97.1	92.7	102.8	99.6	104.2	97.8	101.6	95.8	4109.5	5575.1	4947	5599.5	5228.2	3766.7	4639.8	4687	4973.1	5201.7	5575.1	5324.7	5903.6	5721.4	5981.5
FALSE	High	Master Protein	P05198	Eukaryotic translation initiation factor 2 subunit 1 OS=Homo sapiens (Human) OX=9606 GN=EIF2S1 PE=1 SV=3	EIF2S1	0	212.99	78	31	77	31	315	36.1	5.08	245.91	31	0	1.013	0.937	0.474407	0.000917818	85.2	148.7	86.3	79.8	94.3	95.7	93.8	95.5	95.5	95.6	88.3	89.3	87.5	5521.2	7089.9	6458.4	6714.1	6471.3	4464.3	5408.5	5312.6	5866.2	6988.6	7089.9	6951.5	7078.7	7081.8	7089.2
FALSE	High	Master Protein	P23229	Integrin alpha-6 OS=Homo sapiens (Human) OX=9606 GN=ITGA6 PE=1 SV=5	ITGA6	0	212.928	38	36	65	36	1130	126.5	6.61	183.17	36	0	0.822	0.606	0.00022524	1.20536e-05	121.9	104.1	100.2	73.9	122.2	127	121.8	102.7	100.4	99.1	73.4	75	74.1	4275.3	5623.3	5014	4313.3	4065.5	2765.1	2685	2667.5	2965.7	5411.6	5623.3	5396.8	4547.5	4449	4390.9
FALSE	High	Master Protein	Q9UHB9	Signal recognition particle subunit SRP68 OS=Homo sapiens (Human) OX=9606 GN=SRP68 PE=1 SV=2	SRP68	0	212.902	55	35	58	35	627	70.7	8.56	169.48	35	0	0.961	0.947	0.0147758	0.00323506	123.8	40	119	117.2	110.3	109.4	111.9	106	107.4	105.8	103.9	104.4	105.3	2588	3246.9	3087.9	2985.6	2915.6	1979.1	2548.9	2490.2	2826.8	3275.8	3250.6	3323.7	3147.7	3190.6	3142.8
FALSE	High	Master Protein	O94906	Pre-mRNA-processing factor 6 OS=Homo sapiens (Human) OX=9606 GN=PRPF6 PE=1 SV=1	PRPF6	0	212.759	54	47	66	47	941	106.9	8.25	180.83	47	0	0.962	0.946	0.0244648	0.00489354	99.4	110.9	95.7	94	102.5	101.7	100.2	97.9	98.9	96.9	96.7	95.6	96.2	3361.4	4223.1	3866.4	3855.1	3754.2	2534.4	3319.4	3186.5	3610.5	4254.8	4223.1	4161.6	4064.4	4108.4	4024.6
FALSE	High	Master Protein	P46087	Probable 28S rRNA (cytosine(4447)-C(5))-methyltransferase OS=Homo sapiens (Human) OX=9606 GN=NOP2 PE=1 SV=2	NOP2	0	212.561	47	34	50	34	812	89.2	9.23	165.86	34	0	1.065	0.979	0.00783097	0.197138	111.8	59.8	119	109.4	103.3	104.6	103.2	109.9	111	108.8	101.1	99.8	103	3139	4023.9	3690.6	4011.7	3903.9	2637.1	3213.4	3082.3	3583.7	3973.3	4023.9	3972.4	4229.5	4272.2	4187.7
FALSE	High	Master Protein	P23921	Ribonucleoside-diphosphate reductase large subunit OS=Homo sapiens (Human) OX=9606 GN=RRM1 PE=1 SV=1	RRM1	0	212.518	54	37	61	37	792	90	7.15	188.27	37	0	0.777	0.941	5.92725e-05	0.0247044	100.5	126.8	78.1	94.6	106.3	105.4	107	82.6	84.7	80.4	100	99	100.5	3990.9	5006.7	4722.3	3723.3	3675.4	2403.9	3926.5	3774.5	4318.2	5051.6	5006.7	5082.8	3925.5	4022.1	3817.4
FALSE	High	Master Protein	P09211	Glutathione S-transferase P OS=Homo sapiens (Human) OX=9606 GN=GSTP1 PE=1 SV=2	GSTP1	0	212.384	70	12	138	12	210	23.3	5.64	447.74	12	0	1.151	0.896	0.011018	0.0181885	86.6	136.1	99.7	77.6	92.4	91.6	98.3	106.3	109.7	105.4	85.9	82.4	82.8	8173.2	10260.4	10231.3	11293.7	11223.2	7437	7951.9	7411.9	8382.9	10345.4	10260.4	11012.5	11907	12281.9	11809.8
FALSE	High	Master Protein	P07951	Tropomyosin beta chain OS=Homo sapiens (Human) OX=9606 GN=TPM2 PE=1 SV=1	TPM2	0	212.049	69	34	67	9	284	32.8	4.7	180.56	34	6	0.933	0.88	0.139817	0.0257018	107.4	97.9	100.2	94.5	107	110.8	103	99.9	96.7	101.4	91.4	98.2	94.1	2669.7	3496.9	3020.2	2991.1	2790.1	2013.5	2383.2	2489.3	2686.9	3379.2	3496.9	3250.8	3153.5	3053.3	3199.9
FALSE	High	Master Protein	O00116	Alkyldihydroxyacetonephosphate synthase, peroxisomal OS=Homo sapiens (Human) OX=9606 GN=AGPS PE=1 SV=1	AGPS	0	211.975	53	32	49	32	658	72.9	7.34	164.84	32	0	1.044	1.051	0.0086365	0.00295915	114	47.2	119	119.8	103	103.3	103.4	105.6	108.3	107.9	108.7	108.6	108.4	2922.1	3710.7	3452.1	3598.9	3554.9	2440.2	3226.1	3131.1	3521.5	3698.7	3710.7	3715.7	3794.3	3890.2	3875
FALSE	High	Master Protein	P42345	Serine/threonine-protein kinase mTOR OS=Homo sapiens (Human) OX=9606 GN=MTOR PE=1 SV=1	MTOR	0	211.826	24	48	61	47	2549	288.7	7.17	156.74	48	1	1.025	1.013	0.146879	0.799457	117	44.6	119.9	118.5	106.8	103	104.9	107.5	111.7	107.4	106.2	106.3	106.3	2674.6	3264.7	3087.9	3231.2	3236.1	2142.8	2782.5	2704.4	3044.8	3385.4	3264.7	3323.7	3406.7	3541.4	3402.7
FALSE	High	Master Protein	Q8WWM7	Ataxin-2-like protein OS=Homo sapiens (Human) OX=9606 GN=ATXN2L PE=1 SV=2	ATXN2L	0	211.737	38	37	58	36	1075	113.3	8.59	178.27	37	1	0.945	1	0.0399906	1	132.5	9.7	125.2	132.5	110.3	113.3	112.9	106.6	105.7	107.8	109.2	113	112.9	2563.9	3333.6	3085.8	2976.3	2842.2	1997.4	2655.4	2670.7	3002.6	3245.3	3333.6	3321.4	3137.9	3110.3	3171.8
FALSE	High	Master Protein	O75179	Ankyrin repeat domain-containing protein 17 OS=Homo sapiens (Human) OX=9606 GN=ANKRD17 PE=1 SV=3	ANKRD17	0	211.659	15	36	48	19	2603	274.1	6.52	149.05	36	0	0.879	0.963	0.000163079	0.0367616	113.6	77.1	99.9	109.4	109.8	108.7	106.8	94.7	95.5	96.7	104.4	105	104.7	1035.5	1296.8	1184	1072.5	1041.6	726.6	1029.1	1006.6	1129.3	1310.7	1296.8	1274.4	1130.7	1139.9	1153.8
FALSE	High	Master Protein	P39023	60S ribosomal protein L3 OS=Homo sapiens (Human) OX=9606 GN=RPL3 PE=1 SV=2	RPL3	0	211.285	58	35	97	35	403	46.1	10.18	253.99	35	0	1.017	0.976	0.549108	0.113969	97.1	109.4	98.7	94.8	100.2	99.1	98.3	99.2	100.7	101.5	97.5	96.7	95.2	11717.1	14664.2	13516.3	13928	13627	9460.4	11928.8	11498	12735.8	14831.2	14664.2	14548.3	14684.3	14912.5	15023
FALSE	High	Master Protein	P62917	60S ribosomal protein L8 OS=Homo sapiens (Human) OX=9606 GN=RPL8 PE=1 SV=2	RPL8	0	211.285	76	29	108	29	257	28	11.03	368.9	29	0	0.954	0.937	0.397402	0.147801	97.8	117.3	93.3	91.7	103.2	98.1	101.1	94.7	100.1	96.4	97.6	92.7	94.8	8130.4	9783.7	9365.8	8956.2	9121.2	6055.9	8039.5	7425.4	8543.6	10291.3	9783.7	10080.9	9442.5	9981.6	9616.7
FALSE	High	Master Protein	O76094	Signal recognition particle subunit SRP72 OS=Homo sapiens (Human) OX=9606 GN=SRP72 PE=1 SV=3	SRP72	0	211.152	61	34	63	34	671	74.6	9.26	178.2	34	0	0.996	0.967	0.834115	0.0308977	108	80	107.5	104.4	104.5	104.2	103.5	103.8	102.3	103.9	98.5	101.4	100.8	3193.5	4030.9	3718.8	3807.6	3614.2	2530.1	3147.2	3147.8	3524.7	4042.3	4030.9	4002.7	4014.4	3955.1	4017.8
FALSE	High	Master Protein	P62937	Peptidyl-prolyl cis-trans isomerase A OS=Homo sapiens (Human) OX=9606 GN=PPIA PE=1 SV=2	PPIA	0	211.136	82	16	249	15	165	18	7.81	615.39	16	0	0.893	0.911	0.285399	0.492253	96.3	129.8	86.1	87.8	103.7	103.4	93.3	87.6	97.5	92.4	94.7	93.8	94.2	14214.8	17934.1	15032.3	14415.9	15457.9	10089.8	13580.5	13070	14772.3	17992.8	17934.1	16180	15198.7	16916.1	16022.4
FALSE	High	Master Protein	P12268	Inosine-5'-monophosphate dehydrogenase 2 OS=Homo sapiens (Human) OX=9606 GN=IMPDH2 PE=1 SV=2	IMPDH2	0	211.057	51	25	46	22	514	55.8	6.9	170.64	25	3	1.061	1.057	0.00123849	0.00244556	115.1	41.1	122.2	121.7	103.2	102.7	102.6	109	108.7	111.1	108.6	109.5	107.9	2555.7	3218.9	2987.4	3240.7	3112.3	2192.7	2811.8	2756.8	3058.5	3234.9	3218.9	3215.5	3416.7	3405.9	3482
FALSE	High	Master Protein	Q8WX93	Palladin OS=Homo sapiens (Human) OX=9606 GN=PALLD PE=1 SV=3	PALLD	0	210.964	34	35	63	34	1383	150.5	7.09	185.34	35	1	0.594	0.512	3.01387e-05	1.78207e-05	131.3	123.6	78	67.2	139.6	137.8	139	82.5	82.6	76.9	71.1	68.6	71.1	4012.3	5014.1	4697.7	2848.6	2745.3	1761	2137.2	2005.2	2338.8	5078.7	5014.1	5056.4	3003.3	3004.3	2796.4
FALSE	High	Master Protein	P31930	Cytochrome b-c1 complex subunit 1, mitochondrial OS=Homo sapiens (Human) OX=9606 GN=UQCRC1 PE=1 SV=3	UQCRC1	0	210.906	62	26	70	25	480	52.6	6.37	266.59	26	1	1.128	1.08	0.000498508	0.0046403	92.2	104.2	104	99.6	94	91.3	92.9	104.8	107	104.3	100.3	99	101.3	4440.7	5457.4	5159.8	5941.7	5846.1	3925	4951.9	4742.7	5474.6	5620.9	5457.4	5553.7	6264.4	6397.6	6232.8
FALSE	High	Master Protein	P45880	Voltage-dependent anion-selective channel protein 2 OS=Homo sapiens (Human) OX=9606 GN=VDAC2 PE=1 SV=2	VDAC2	0	210.015	77	21	141	21	294	31.5	7.56	497.93	21	0	1.058	0.945	0.108783	0.353345	108	75.6	114.3	102.1	99.2	104.2	103.5	109.5	105.5	109.7	97.8	101	97.4	5819.3	7743	7141.7	7715.2	7161.1	5131.3	6001	6022.1	6538.4	7365.9	7743	7687	8134.2	7836.6	8148.4
FALSE	High	Master Protein	P17858	ATP-dependent 6-phosphofructokinase, liver type OS=Homo sapiens (Human) OX=9606 GN=PFKL PE=1 SV=6	PFKL	0	209.696	52	35	66	28	780	85	7.5	176.79	35	0	0.99	1.093	0.065487	3.19313e-05	88.9	125.8	88.1	97.2	93.6	93.7	94.6	92.9	92.6	92.8	102	102.4	102.9	2671.7	3376.2	3176.2	3185.9	3057.7	2111.7	3044.9	2971.2	3362.1	3381.8	3386.7	3418.7	3358.9	3346.1	3353.3
FALSE	High	Master Protein	P30837	Aldehyde dehydrogenase X, mitochondrial OS=Homo sapiens (Human) OX=9606 GN=ALDH1B1 PE=1 SV=3	ALDH1B1	0	209.539	63	28	51	25	517	57.2	6.8	184.13	28	0	0.965	0.879	0.0553825	0.000476555	106.1	98.2	102.4	93.3	104.4	105.7	106	102.5	102	100.3	92.9	95.4	92.8	4248	5441.7	5070.9	5007.2	4797.9	3252.2	3954	3945.9	4320.1	5377	5441.7	5458.1	5279.1	5250.5	5164.4
FALSE	High	Master Protein	O95071	E3 ubiquitin-protein ligase UBR5 OS=Homo sapiens (Human) OX=9606 GN=UBR5 PE=1 SV=2	UBR5	0	209.436	20	41	58	40	2799	309.2	5.85	167.77	41	1	0.907	0.882	0.0044622	0.00105432	88.5	153.2	80.2	78.1	99.5	96.4	99.2	92.1	90	89.2	87.5	86.2	87.9	2203.2	2702.2	2582.6	2446.6	2303.8	1573.5	2026.7	1940.2	2226.5	2788.8	2702.2	2779.8	2579.5	2521.1	2498.7
FALSE	High	Master Protein	Q9Y3F4	Serine-threonine kinase receptor-associated protein OS=Homo sapiens (Human) OX=9606 GN=STRAP PE=1 SV=1	STRAP	0	209.185	72	22	55	22	350	38.4	5.12	174.59	22	0	0.928	0.988	0.033339	0.959038	89.1	140.2	82.7	88	95.6	99.6	96.5	91.2	87.4	89.6	93.7	99.2	95.3	3304.9	4356.8	3920.9	3785	3496.3	2467.5	3388.2	3486.7	3770.8	4183.3	4356.8	4220.3	3990.5	3826.1	3918.3
FALSE	High	Master Protein	O94973	AP-2 complex subunit alpha-2 OS=Homo sapiens (Human) OX=9606 GN=AP2A2 PE=1 SV=2	AP2A2	0	209.17	45	35	60	20	939	103.9	6.96	185.31	35	0	0.996	1.016	1	0.851814	87.5	136.3	87.2	89	95.1	91.8	95.7	94.7	95.7	91.9	97.2	93.1	96.6	1176.4	1437.7	1392	1406.5	1369.2	906	1257.8	1170.6	1368.1	1489.1	1437.7	1498.3	1482.9	1498.4	1438.7
FALSE	High	Master Protein	Q05655	Protein kinase C delta type OS=Homo sapiens (Human) OX=9606 GN=PRKCD PE=1 SV=2	PRKCD	0	208.951	56	40	61	39	676	77.5	7.75	180.52	40	1	1.256	1.412	7.85734e-06	1.52826e-07	91.6	64.2	115	129.3	85.3	84.5	86.5	107	108	107.2	120.4	120.5	120.7	2330.9	2921.7	2777.4	3509.1	3412.7	2333.7	3440.1	3345.8	3771.9	2950.4	2921.7	2989.5	3699.7	3734.6	3705.9
FALSE	High	Master Protein	O43790	Keratin, type II cuticular Hb6 OS=Homo sapiens (Human) OX=9606 GN=KRT86 PE=1 SV=1	KRT86	0	208.875	34	23	112	1	486	53.5	5.66	310.17	23	0	4.258	1.835	0.000281473	0.0193554	52.9	25.1	225.1	97	44.7	38.9	53.7	190.4	186.5	227.2	87.6	67.6	82.1	8	8.8	11.3	40.9	38.6	32.4	16.4	12.3	16.8	10.1	8.8	12.2	43.1	42.2	51.5
FALSE	High	Master Protein	P40763	Signal transducer and activator of transcription 3 OS=Homo sapiens (Human) OX=9606 GN=STAT3 PE=1 SV=2	STAT3	0	208.806	53	35	55	34	770	88	6.3	174.85	35	1	1.063	1.141	0.00259551	8.66496e-05	107.8	54.8	114.5	122.9	100	98.8	98.3	105.1	106	103.6	112	112.7	113.2	2418.4	3025.6	2796.2	3050.7	2964.7	1996.5	2833.8	2768.3	3131.8	3061.2	3025.6	3009.7	3216.4	3244.4	3170.4
FALSE	High	Master Protein	P78344	Eukaryotic translation initiation factor 4 gamma 2 OS=Homo sapiens (Human) OX=9606 GN=EIF4G2 PE=1 SV=1	EIF4G2	0	208.656	46	38	55	38	907	102.3	7.14	169.68	38	0	0.916	0.964	0.000887015	0.0295453	97.9	118	89.7	94.4	102.3	100.1	101.4	93	94.8	92.8	97.4	97.7	98.3	4445.1	5508.6	5183.6	4850.1	4766.5	3214	4427	4316.8	4887.9	5626.5	5508.6	5579.4	5113.5	5216.1	5103.8
FALSE	High	Master Protein	P51991	Heterogeneous nuclear ribonucleoprotein A3 OS=Homo sapiens (Human) OX=9606 GN=HNRNPA3 PE=1 SV=2	HNRNPA3	0	208.653	60	28	89	25	378	39.6	9.01	298.84	28	0	0.979	0.901	0.413933	0.000694189	106.7	92.6	104.5	96.2	105.1	104.8	106.1	105.2	102.9	102.3	94.6	95.3	92.6	3869.1	4885.5	4593.7	4652.5	4382.8	3004	3645.3	3565.3	3902.6	4897.4	4885.5	4944.4	4905.1	4796.2	4770.3
FALSE	High	Master Protein	Q01780	Exosome component 10 OS=Homo sapiens (Human) OX=9606 GN=EXOSC10 PE=1 SV=2	EXOSC10	0	208.428	49	36	53	36	885	100.8	8.46	164.32	36	0	0.975	0.921	0.31719	0.0148321	112.9	73.2	110	103.9	107.7	105.4	107.8	105.1	105	101.8	99.1	96.9	101.2	2988.2	3701.9	3518.8	3500.1	3369.9	2251.2	2876.9	2733.3	3213.1	3782.4	3701.9	3787.5	3690.2	3687.8	3574.9
FALSE	High	Master Protein	O15067	Phosphoribosylformylglycinamidine synthase OS=Homo sapiens (Human) OX=9606 GN=PFAS PE=1 SV=4	PFAS	0	208.164	38	38	56	37	1338	144.6	5.76	180.8	38	1	1.08	1.02	0.0313685	0.719864	86.8	131	93.7	88.5	95.5	91.8	92.3	97.1	99.8	100.1	93.7	94.2	96.1	2943.9	3582.5	3349.2	3584.6	3559.2	2460.9	3021.5	2953.1	3389.7	3726.3	3582.5	3604.9	3791.6	3895	3907.9
FALSE	High	Master Protein	Q13177	Serine/threonine-protein kinase PAK 2 OS=Homo sapiens (Human) OX=9606 GN=PAK2 PE=1 SV=3	PAK2	0	208.01	63	26	66	18	524	58	5.96	196.2	26	7	0.891	0.926	0.000852875	0.00384323	125.8	45.5	112.1	116.5	113.3	117.1	113.1	102	99.1	101	103.1	105.2	105	3255.2	4256.2	3821.4	3517.3	3292.9	2312.1	3095.7	3072.2	3450.3	4120.4	4256.2	4113.2	3708.3	3603.5	3671.6
FALSE	High	Master Protein	Q9BZZ5	Apoptosis inhibitor 5 OS=Homo sapiens (Human) OX=9606 GN=API5 PE=1 SV=3	API5	0	207.285	46	26	58	26	524	59	7.34	206.13	26	0	0.926	0.874	0.0016358	0.000166667	120.2	63.5	111.3	105.1	110.8	112.5	112	103.7	104.5	103.2	97.9	99.6	96.7	3576.8	4594.7	4249.2	4016.1	3902	2653.2	3304.6	3266.4	3570.9	4527.4	4594.7	4573.6	4234.2	4270.1	4213.2
FALSE	High	Master Protein	Q99459	Cell division cycle 5-like protein OS=Homo sapiens (Human) OX=9606 GN=CDC5L PE=1 SV=2	CDC5L	0	207.197	53	38	51	38	802	92.2	8.18	151.53	38	0	0.898	0.903	0.00012061	0.000192258	94.9	134.1	85.2	85.7	101.4	102	101.8	90.3	92.8	91.4	91.9	92	92.5	3951.7	5028.3	4666.6	4224.3	4180.2	2839.4	3744.7	3643.5	4122.6	5002	5028.3	5022.9	4453.7	4574.5	4508.9
FALSE	High	Master Protein	Q06830	Peroxiredoxin-1 OS=Homo sapiens (Human) OX=9606 GN=PRDX1 PE=1 SV=1	PRDX1	0	207.107	70	21	152	17	199	22.1	8.13	371.69	21	4	1.143	1.109	0.0028333	0.009444	92.1	100.4	105.3	102.2	91.3	94.6	92.6	105.8	102.5	106.5	102.7	103.6	99.7	11087.3	14533.3	13212.1	15414.4	14392.3	10304	13032.7	12775.3	13841.2	14034	14533.3	14220.8	16251.4	15750	16362.6
FALSE	High	Master Protein	P11498	Pyruvate carboxylase, mitochondrial OS=Homo sapiens (Human) OX=9606 GN=PC PE=1 SV=2	PC	0	207.078	41	41	55	41	1178	129.6	6.84	164	41	0	1.342	1.1	0.000547002	0.0449353	100.6	53.6	135	110.7	92.7	85.5	93.3	122.4	128.3	124.4	103.7	98.3	102	1697.3	1981	2008.5	2690	2716.7	1815.6	1985.8	1828.5	2136.3	2148.4	1981	2161.8	2836.1	2973	2883.1
FALSE	High	Master Protein	P10412	Histone H1.4 OS=Homo sapiens (Human) OX=9606 GN=H1-4 PE=1 SV=2	H1-4	0	206.991	60	24	121	9	219	21.9	11.03	333.94	24	15	0.855	0.779	0.000711535	7.26317e-05	92.3	156.8	79	71.9	104	104.7	104.3	89.2	88.5	91.3	81.3	81.4	77.9	13602.5	17341.3	16047.6	14013.9	13391.5	9521.1	11119	10824.8	11654.5	17217.7	17341.3	17272.8	14774.9	14654.8	15119.3
FALSE	High	Master Protein	Q8WYP5	Protein ELYS OS=Homo sapiens (Human) OX=9606 GN=AHCTF1 PE=1 SV=3	AHCTF1	0	206.323	25	42	49	41	2266	252.3	6.6	149.27	42	0	0.959	0.949	0.0383401	0.0151225	133.1	13	127.6	126.3	117.2	112.6	112.7	107.3	110.1	108.1	107	106.5	107.3	1853.6	2254.7	2097.2	2038.4	2014.6	1362.9	1770.7	1712.6	1942	2346.2	2254.7	2257.3	2149.1	2204.6	2164.3
FALSE	High	Master Protein	Q96QK1	Vacuolar protein sorting-associated protein 35 OS=Homo sapiens (Human) OX=9606 GN=VPS35 PE=1 SV=2	VPS35	0	205.977	46	35	80	35	796	91.6	5.49	251.69	35	0	0.908	0.997	0.000322881	0.830646	107.8	86.8	97.9	107.5	106.2	104.3	105.4	95.7	95.9	94.1	103.4	105	105.2	5060.6	6294.1	5907.4	5477.9	5285.7	3575.2	5156.7	5087.9	5740.1	6405.6	6294.1	6358.4	5775.4	5784.3	5677.4
FALSE	High	Master Protein	P49821	NADH dehydrogenase [ubiquinone] flavoprotein 1, mitochondrial OS=Homo sapiens (Human) OX=9606 GN=NDUFV1 PE=1 SV=4	NDUFV1	0	205.65	59	25	50	25	464	50.8	8.21	167.62	25	0	1.091	1.01	0.00223168	0.770716	112.1	52.4	122.2	113.3	99.9	102.4	103.9	113.2	111.7	111.3	102.1	103.5	104.1	2224	2887.9	2721.7	3026.2	2877.8	1976.3	2377.5	2343	2654.5	2815.1	2887.9	2929.5	3190.5	3149.3	3138.3
FALSE	High	Master Protein	P31946	14-3-3 protein beta/alpha OS=Homo sapiens (Human) OX=9606 GN=YWHAB PE=1 SV=3	YWHAB	0	205.374	77	21	161	10	246	28.1	4.83	454.54	21	5	0.932	0.975	0.0165867	0.672678	101.6	104.6	94.7	99.1	101.5	102.4	103.3	95.4	92.9	97.3	99.4	102.7	99.8	3334	4254.3	3987.6	3760.8	3527.2	2546.6	3413	3428.2	3750.9	4220.1	4254.3	4292	3965	3859.9	4044
FALSE	High	Master Protein	P49189	4-trimethylaminobutyraldehyde dehydrogenase OS=Homo sapiens (Human) OX=9606 GN=ALDH9A1 PE=1 SV=3	ALDH9A1	0	205.278	58	26	62	26	494	53.8	5.87	186.46	26	0	1.05	1.118	0.0136299	0.000281957	96.2	95.1	101.1	107.6	97.4	94.6	95.2	99.2	100	100.1	106.4	106	106.9	3303.4	4063.7	3796.8	4039	3922.8	2707	3775.7	3656.2	4151.3	4181.4	4063.7	4086.7	4258.3	4292.9	4298.7
FALSE	High	Master Protein	P61158	Actin-related protein 3 OS=Homo sapiens (Human) OX=9606 GN=ACTR3 PE=1 SV=3	ACTR3	0	205.144	77	27	77	23	418	47.3	5.88	235.14	27	4	1.017	1.054	0.739775	0.0393356	73.6	173.9	74.9	77.6	83.9	87.5	86.6	88.1	85.2	88.9	91.3	92.9	90.9	4352.4	5742.5	5281.6	5486.4	5111	3675	4951.8	4896.6	5394.1	5509.2	5742.5	5684.8	5784.3	5593.1	5835.8
FALSE	High	Master Protein	Q8TCS8	Polyribonucleotide nucleotidyltransferase 1, mitochondrial OS=Homo sapiens (Human) OX=9606 GN=PNPT1 PE=1 SV=2	PNPT1	0	205.019	48	34	54	34	783	85.9	7.77	172.81	34	0	1.201	1.079	5.70851e-05	0.00258882	97.4	80.3	117.1	105.2	92.8	93.9	94.6	114.3	110.3	112.8	101.3	101.4	101	3484.3	4462	4177	5148.5	4781.4	3367.8	3978.4	3867.3	4339.4	4410.3	4462	4495.9	5428.1	5242.1	5359.6
FALSE	High	Master Protein	P00966	Argininosuccinate synthase OS=Homo sapiens (Human) OX=9606 GN=ASS1 PE=1 SV=2	ASS1	0	204.988	63	28	65	28	412	46.5	8.02	192.23	28	0	2.449	1.764	3.1198e-05	0.000140708	70.7	31.4	173.2	124.7	60.7	64.7	61.5	150.6	143.5	155.1	108.3	119.8	108.5	2459	3314.7	2929	7322.5	6724.3	5008.8	4585.8	4933.7	5028.1	3112.5	3314.7	3152.6	7720.1	7358.6	7953.9
FALSE	High	Master Protein	P40222	Alpha-taxilin OS=Homo sapiens (Human) OX=9606 GN=TXLNA PE=1 SV=3	TXLNA	0	204.775	65	33	56	31	546	61.9	6.52	147.77	33	2	0.816	0.867	0.00130831	0.00595269	99.8	132.2	81.4	86.5	106.5	110.9	106.4	87.3	84.7	86.9	88	95.8	92.4	2892.2	3814.2	3399	2845.5	2661.4	1881.7	2499.2	2644.1	2870.6	3660.9	3814.2	3658.5	3000	2912.5	2988.1
FALSE	High	Master Protein	Q12873	Chromodomain-helicase-DNA-binding protein 3 OS=Homo sapiens (Human) OX=9606 GN=CHD3 PE=1 SV=3	CHD3	0	204.621	22	38	48	22	2000	226.5	7.3	162.17	38	0	1.078	1.205	0.0665128	0.00158914	118.2	12	127.4	142.4	105.7	99.5	99.7	107	110.6	107.5	119.5	120.2	120.2	826.8	985.2	916.6	1004.7	1000.4	669.7	977	955.3	1075.1	1046.5	985.2	986.6	1059.3	1094.8	1063.5
FALSE	High	Master Protein	P42224	Signal transducer and activator of transcription 1-alpha/beta OS=Homo sapiens (Human) OX=9606 GN=STAT1 PE=1 SV=2	STAT1	0	204.54	48	33	60	33	750	87.3	6.05	197.89	33	0	1.101	1.268	0.000106097	6.59829e-06	97.4	71.9	107.2	123.5	92.1	92	92.3	101.1	101.4	102.5	115.7	118.1	116.8	3445.2	4357.9	4060.7	4539.5	4388.6	3055.1	4526.5	4491	5000.1	4360.9	4357.9	4370.7	4786	4802.6	4851.4
FALSE	High	Master Protein	Q86UE4	Protein LYRIC OS=Homo sapiens (Human) OX=9606 GN=MTDH PE=1 SV=2	MTDH	0	204.504	54	29	60	29	582	63.8	9.32	195.24	29	0	0.923	0.922	0.000884227	0.00103883	113.1	78.1	104.4	104.3	108.1	109.9	108.1	99.2	100.3	99.9	98.7	99.7	101.5	2641.1	3400.2	3107.9	2909.8	2834.3	1945.3	2521.8	2477.5	2837.8	3343	3400.2	3345.2	3067.8	3101.7	3089.1
FALSE	High	Master Protein	Q15042	Rab3 GTPase-activating protein catalytic subunit OS=Homo sapiens (Human) OX=9606 GN=RAB3GAP1 PE=1 SV=3	RAB3GAP1	0	204.325	46	34	54	34	981	110.5	5.55	177.37	34	0	0.985	1.105	0.578295	0.000793483	96.1	103	94.7	106.2	96.8	95.4	98.1	96.2	95.1	95.4	105	107.3	107	2603.1	3246.4	3101	3106.9	2958.6	2044.4	2952.4	2931.2	3290.8	3294.9	3246.4	3337.8	3275.6	3237.7	3246.5
FALSE	High	Master Protein	P62333	26S proteasome regulatory subunit 10B OS=Homo sapiens (Human) OX=9606 GN=PSMC6 PE=1 SV=1	PSMC6	0	203.579	73	28	61	28	389	44.1	7.49	183.19	28	0	1.078	1.065	0.00586593	0.0131994	105.5	68.5	113.7	112.3	98.7	97.5	100.9	106.4	108.8	106.4	107.4	105.1	104.8	2555.7	3196.2	3075.1	3307.6	3260.7	2196.1	2908.8	2766.8	3107.6	3234.9	3196.2	3309.9	3487.2	3568.3	3487.4
FALSE	High	Master Protein	P38606	V-type proton ATPase catalytic subunit A OS=Homo sapiens (Human) OX=9606 GN=ATP6V1A PE=1 SV=2	ATP6V1A	0	203.421	67	31	56	31	617	68.3	5.52	163.24	31	0	1.148	1.118	8.61941e-05	0.000333457	111.5	35.9	128	124.6	98.4	98.7	100.1	113.4	114.8	113.3	108.3	111	110.4	2778.4	3528.9	3323.1	3843.2	3748.2	2549.3	3199.3	3184.4	3566.2	3516.8	3528.9	3576.8	4051.9	4101.8	4048.2
FALSE	High	Master Protein	P52701	DNA mismatch repair protein Msh6 OS=Homo sapiens (Human) OX=9606 GN=MSH6 PE=1 SV=2	MSH6	0	203.23	33	35	50	34	1360	152.7	6.9	131.29	35	1	0.856	0.957	0.00304852	0.126602	138.8	9.6	118.8	132.9	117.8	116.5	117.6	100.6	105.5	100.1	112.5	108.1	113.2	2312.2	2894.7	2714.1	2371.3	2396.6	1566.9	2310.8	2156.5	2542	2926.7	2894.7	2921.3	2500.1	2622.7	2488.2
FALSE	High	Master Protein	O94832	Unconventional myosin-Id OS=Homo sapiens (Human) OX=9606 GN=MYO1D PE=1 SV=2	MYO1D	0	202.607	39	41	56	40	1006	116.1	9.39	153.97	41	1	0.748	0.86	3.24657e-05	0.000527819	120.4	85.9	90.1	103.6	119	116.8	117	87.9	87.6	84.8	99.7	100.7	103	3635.3	4516.3	4203.5	3222.5	3094.2	2064.9	3183.9	3126	3599.6	4601.5	4516.3	4524.4	3397.5	3386.1	3279
FALSE	High	Master Protein	P12429	Annexin A3 OS=Homo sapiens (Human) OX=9606 GN=ANXA3 PE=1 SV=3	ANXA3	0	202.478	74	30	74	30	323	36.4	5.92	221	30	0	1.12	1.348	0.000192157	1.10075e-05	87.7	95.8	98.3	118.3	85.8	86.9	87.4	96.9	97.4	99.4	116.2	117.2	117.8	6352.6	8141.7	7606.6	8612.4	8334.1	5865.2	8997.1	8814.6	9978.3	8041	8141.7	8187.4	9080.1	9120.3	9313.8
FALSE	High	Master Protein	P60228	Eukaryotic translation initiation factor 3 subunit E OS=Homo sapiens (Human) OX=9606 GN=EIF3E PE=1 SV=1	EIF3E	0	201.684	74	32	75	32	445	52.2	6.04	208.42	32	0	0.973	0.941	0.128844	0.0107333	99.3	110.7	96.6	93.4	102.6	100.9	101.5	98.8	99.7	97.1	97	93.7	95.5	4522.6	5630.4	5265.1	5231.8	5084.8	3411.6	4473.8	4200.7	4819.5	5724.6	5630.4	5667.1	5515.9	5564.5	5417.6
FALSE	High	Master Protein	P43304	Glycerol-3-phosphate dehydrogenase, mitochondrial OS=Homo sapiens (Human) OX=9606 GN=GPD2 PE=1 SV=3	GPD2	0	201.628	54	39	67	39	727	80.8	7.69	202.92	39	0	0.809	0.935	3.70026e-05	0.00739522	109	100.8	88.2	101.9	108.3	109.4	109.2	89.4	88.4	86.7	102.1	101.7	104	4304	5504.9	5104.7	4268.1	4063.5	2748.2	4244.9	4109.1	4731.7	5447.9	5504.9	5494.4	4499.9	4446.8	4364.1
FALSE	High	Master Protein	P61981	14-3-3 protein gamma OS=Homo sapiens (Human) OX=9606 GN=YWHAG PE=1 SV=2	YWHAG	0	201.514	79	20	139	13	247	28.3	4.89	352.62	20	0	0.818	0.879	0.00061555	0.00583154	79.1	186.6	64.8	69.6	95.6	97.5	92.6	78.2	76.8	80.2	83.8	86.2	84	5194.5	6706	5919.1	5103.1	4826.1	3476.2	4764.3	4762.6	5225.1	6575.1	6706	6371	5380.2	5281.4	5520.1
FALSE	High	Master Protein	Q9UIA9	Exportin-7 OS=Homo sapiens (Human) OX=9606 GN=XPO7 PE=1 SV=3	XPO7	0	201.38	39	37	55	37	1087	123.8	6.32	173.47	37	0	1.033	1.032	0.110785	0.188131	97	102.7	100.2	100.1	98.6	96.1	97.8	101	101.8	99.9	98.3	101.7	101	3215	3964.5	3750.5	3953.9	3837.7	2594.9	3352.1	3369.9	3768.1	4069.5	3964.5	4036.8	4168.6	4199.7	4120.7
FALSE	High	Master Protein	P53992	Protein transport protein Sec24C OS=Homo sapiens (Human) OX=9606 GN=SEC24C PE=1 SV=3	SEC24C	0	201.006	43	33	54	29	1094	118.2	7.06	161.77	33	2	1.097	1.069	0.00621645	0.0303399	108.7	55.9	119.2	116.2	101	98.7	100.6	110.4	110.7	107.6	108.1	103.8	107.6	1707.3	2111.2	1999.7	2239.8	2165.1	1449.6	1910.6	1783.4	2080.6	2161.1	2111.2	2152.4	2361.4	2369.3	2301.9
FALSE	High	Master Protein	P04632	Calpain small subunit 1 OS=Homo sapiens (Human) OX=9606 GN=CAPNS1 PE=1 SV=1	CAPNS1	0	200.873	85	20	58	20	268	28.3	5.2	187.81	20	0	1.008	1.045	0.602501	0.00506463	128.8	6.8	129.8	134.6	107.6	108.6	108.7	109.5	107.9	110.6	113.5	113.1	114.8	2647.7	3383.5	3146.4	3234.4	3072.9	2169.1	2921.2	2830.5	3232.7	3351.4	3383.5	3386.6	3410	3362.8	3444.5
FALSE	High	Master Protein	Q96I99	Succinate--CoA ligase [GDP-forming] subunit beta, mitochondrial OS=Homo sapiens (Human) OX=9606 GN=SUCLG2 PE=1 SV=2	SUCLG2	0	200.826	68	27	56	26	432	46.5	6.39	185.29	27	1	1.349	1.241	2.28821e-05	5.75817e-05	103.6	28.2	139.7	128.5	90.3	91.1	89.3	121.8	121.4	125.8	112	112.7	111	3801.4	4855.4	4425	6157.4	5913.1	4222.6	4932.8	4825.6	5349.6	4811.7	4855.4	4762.8	6491.8	6470.9	6705.4
FALSE	High	Master Protein	P33992	DNA replication licensing factor MCM5 OS=Homo sapiens (Human) OX=9606 GN=MCM5 PE=1 SV=5	MCM5	0	200.447	59	42	65	42	734	82.2	8.37	186.31	42	0	0.948	1.077	0.305658	0.065879	106.8	76.9	101.3	115	102.4	99.3	103.8	96.9	100.2	97.1	110.7	105.5	110.3	3795.5	4660.7	4523.8	4312.9	4296.9	2868.7	4293	3974.3	4677	4804.3	4660.7	4869.2	4547.1	4702.2	4555.4
FALSE	High	Master Protein	Q99873	Protein arginine N-methyltransferase 1 OS=Homo sapiens (Human) OX=9606 GN=PRMT1 PE=1 SV=3	PRMT1	0	199.56	58	25	73	25	371	42.4	5.35	249.16	25	0	0.93	1.113	0.0378616	0.00413582	101	92.7	93.9	112.4	96.9	99.5	100.6	92.7	92.4	92.5	108.6	114.9	110.7	4633.7	6021.6	5656.6	5324.5	5111.7	3526.2	5430.1	5586.8	6058.1	5865.2	6021.6	6088.5	5613.6	5593.9	5599.5
FALSE	High	Master Protein	Q6P2E9	Enhancer of mRNA-decapping protein 4 OS=Homo sapiens (Human) OX=9606 GN=EDC4 PE=1 SV=1	EDC4	0	198.836	33	31	47	31	1401	151.6	5.86	152.71	31	0	1.21	1.156	0.00164167	0.00773104	83.8	118	101.3	96.9	91.8	85.4	87	105.2	104	105.2	100.8	97.5	100.5	1214.2	1430.5	1352.8	1671.1	1591.7	1109.1	1394.6	1310.5	1521.9	1536.9	1430.5	1456.1	1761.8	1741.9	1761.2
FALSE	High	Master Protein	Q96P70	Importin-9 OS=Homo sapiens (Human) OX=9606 GN=IPO9 PE=1 SV=3	IPO9	0	198.775	33	28	55	28	1041	115.9	4.81	179.23	28	0	0.988	1.065	0.280798	0.00374339	115.2	48.3	113.9	122.6	106	103.8	104.1	102.9	102.1	103.2	113.1	110.3	110.8	3493	4329.5	4036.1	4073	3894.9	2711.2	3900.7	3696.7	4181.7	4421.4	4329.5	4344.3	4294.2	4262.3	4305.3
FALSE	High	Master Protein	P38919	Eukaryotic initiation factor 4A-III OS=Homo sapiens (Human) OX=9606 GN=EIF4A3 PE=1 SV=4	EIF4A3	0	198.56	62	28	63	24	411	46.8	6.73	192.97	28	0	0.959	0.845	0.00227352	1.03027e-05	100.5	118.2	96.3	84.9	104.4	103.3	104.3	99.7	101	100	88.5	88	88.1	3680	4609.7	4324.5	4220.4	4121.5	2810.6	3262.5	3155.1	3556.4	4658.1	4609.7	4654.7	4449.6	4510.3	4463.2
FALSE	High	Master Protein	P67775	Serine/threonine-protein phosphatase 2A catalytic subunit alpha isoform OS=Homo sapiens (Human) OX=9606 GN=PPP2CA PE=1 SV=1	PPP2CA	0	198.454	71	22	53	4	309	35.6	5.54	194.72	22	21	0.988	1.023	0.485334	0.50071	96.8	108.6	95.6	99	96.9	101.4	98.2	97.5	93.7	97	100.4	104.3	100.3	3326.5	4405.8	3961.9	4017.8	3718.7	2654.1	3605.2	3639.4	3936.9	4210.6	4405.8	4264.4	4236	4069.5	4214.7
FALSE	High	Master Protein	P48163	NADP-dependent malic enzyme OS=Homo sapiens (Human) OX=9606 GN=ME1 PE=1 SV=1	ME1	0	198.354	68	28	63	28	572	64.1	6.13	186.67	28	0	1.407	1.301	3.14693e-05	7.26317e-05	92.4	57.4	130	120.2	85.1	82.8	85.8	118.8	119.7	121.9	113.5	108.8	110.7	2297.2	2830.4	2725.3	3850.8	3739.6	2623.9	3206.6	2987.1	3420.9	2907.7	2830.4	2933.4	4059.9	4092.4	4166.7
FALSE	High	Master Protein	Q7L2E3	ATP-dependent RNA helicase DHX30 OS=Homo sapiens (Human) OX=9606 GN=DHX30 PE=1 SV=1	DHX30	0	198.192	39	38	51	38	1194	133.9	8.78	148.75	38	0	1.026	0.991	0.165915	0.94239	96.5	108.8	99.1	95.6	98.5	98.6	97.3	102.4	98.6	101.1	97.7	97.3	97.6	2121.3	2688.9	2465.6	2641.8	2455.8	1735.3	2201.3	2130.3	2405.1	2685.1	2688.9	2653.8	2792.6	2687.5	2755.6
FALSE	High	Master Protein	O00469	Procollagen-lysine,2-oxoglutarate 5-dioxygenase 2 OS=Homo sapiens (Human) OX=9606 GN=PLOD2 PE=1 SV=2	PLOD2	0	198.027	43	33	62	33	737	84.6	6.71	196.03	33	0	0.882	1.498	0.000933132	1.89298e-05	92	89	81.1	137.9	89.6	91.9	90	79.4	78.8	79.9	131.1	137.3	134.9	3334.9	4332.3	3941.9	3548.3	3394.5	2370.1	5102.9	5194	5747.3	4221.2	4332.3	4242.9	3741	3714.7	3763.7
FALSE	High	Master Protein	P30876	DNA-directed RNA polymerase II subunit RPB2 OS=Homo sapiens (Human) OX=9606 GN=POLR2B PE=1 SV=1	POLR2B	0	197.822	34	38	54	37	1174	133.8	6.87	159.57	38	1	0.916	0.95	0.00168589	0.0163233	113.4	75.1	103.8	107.7	108.1	106.4	108.5	98.3	100.3	99	102.7	101.2	103.9	3125.5	3895.4	3691	3414.1	3356.7	2281	3105.4	2973.9	3439.9	3956.2	3895.4	3972.8	3599.5	3673.4	3622.2
FALSE	High	Master Protein	O43776	Asparagine--tRNA ligase, cytoplasmic OS=Homo sapiens (Human) OX=9606 GN=NARS1 PE=1 SV=1	NARS1	0	197.6	59	34	63	34	548	62.9	6.25	171.79	34	0	1.208	1.086	0.000290794	0.00870991	97.1	80.2	117.3	105.4	93.5	91	96	111.1	113	113.2	102.4	101.5	101.1	3166.8	3900.6	3824.9	4516.6	4425.8	3055.2	3628	3495.3	3918.7	4008.5	3900.6	4116.9	4761.9	4843.3	4851.6
FALSE	High	Master Protein	P20042	Eukaryotic translation initiation factor 2 subunit 2 OS=Homo sapiens (Human) OX=9606 GN=EIF2S2 PE=1 SV=2	EIF2S2	0	197.197	63	26	65	26	333	38.4	5.8	194.43	26	0	0.969	0.889	0.35592	0.004428	92.3	136.1	89.5	82.1	97.1	99.6	99.8	96.5	94.4	97.9	88	91.2	88.6	3314.2	4301.9	4003.9	3952.8	3724.2	2661.3	3139.3	3163.6	3459	4195	4301.9	4309.6	4167.4	4075.5	4226.1
FALSE	High	Master Protein	Q7LBC6	Lysine-specific demethylase 3B OS=Homo sapiens (Human) OX=9606 GN=KDM3B PE=1 SV=2	KDM3B	0	197.147	33	42	51	40	1761	191.5	7.18	138.03	42	2	0.988	1.039	0.4756	0.0241608	103.1	88	101.8	107.1	102	100.4	99.9	100.7	99.2	99	104.4	103.6	105.1	2151.4	2682.2	2479.6	2550.3	2420.4	1664.6	2303.5	2220.6	2536.6	2723.2	2682.2	2668.9	2688.8	2648.7	2643.4
FALSE	High	Master Protein	P21399	Cytoplasmic aconitate hydratase OS=Homo sapiens (Human) OX=9606 GN=ACO1 PE=1 SV=3	ACO1	0	197.132	51	35	57	35	889	98.3	6.68	168.86	35	0	0.849	0.967	0.000290055	0.294663	128.9	37.1	109.4	124.6	115.3	111.2	114.6	97.3	98.6	97	110.8	109.8	112.5	3175.3	3877.7	3711.8	3216.9	3142.3	2129.8	3183.5	3066.8	3544.7	4019.2	3877.7	3995.2	3391.6	3438.7	3382.1
FALSE	High	Master Protein	P27694	Replication protein A 70 kDa DNA-binding subunit OS=Homo sapiens (Human) OX=9606 GN=RPA1 PE=1 SV=2	RPA1	0	196.983	48	32	58	32	616	68.1	7.21	186.46	32	0	0.96	0.959	0.0317675	0.0182807	120.2	49	115.4	115.3	108.2	108.7	110.6	104.3	106.8	104	104.1	104.2	104.8	3948.2	5021.5	4748.4	4572.9	4508.7	3026.8	3973.5	3866.7	4379.3	4997.5	5021.5	5110.9	4821.2	4934	4806.5
FALSE	High	Master Protein	P42285	Exosome RNA helicase MTR4 OS=Homo sapiens (Human) OX=9606 GN=MTREX PE=1 SV=3	MTREX	0	196.612	41	39	58	39	1042	117.7	6.52	166.85	39	0	0.926	0.907	0.00179751	0.000998837	108.8	91.7	100.8	98.7	107.1	107.6	107.2	99.8	99.3	96.8	96.1	98.6	97.2	3143.8	3995.7	3700.5	3516.3	3369.5	2264.5	2948.2	2939.8	3264.7	3979.3	3995.7	3983	3707.2	3687.4	3596
FALSE	High	Master Protein	Q9Y262	Eukaryotic translation initiation factor 3 subunit L OS=Homo sapiens (Human) OX=9606 GN=EIF3L PE=1 SV=1	EIF3L	0	196.533	56	28	62	28	564	66.7	6.34	190.91	28	0	1.028	0.947	0.588905	0.0164591	106.4	83.4	109.4	100.8	102.5	105.5	102.8	105.7	103.9	105.9	96.5	99.4	97.4	4598.7	5987.5	5423.3	5692.1	5390.3	3786	4525.9	4530.3	4997.2	5820.9	5987.5	5837.4	6001.2	5898.8	6012.1
FALSE	High	Master Protein	Q14C86	GTPase-activating protein and VPS9 domain-containing protein 1 OS=Homo sapiens (Human) OX=9606 GN=GAPVD1 PE=1 SV=2	GAPVD1	0	196.205	30	40	60	40	1478	164.9	5.22	160.7	40	0	1.06	1.05	0.00111401	0.00291754	90	120.2	95.3	94.5	93.8	93.2	94.3	98.5	100.5	99.4	98.5	97.8	98.8	2514.2	3160.9	2972.8	3168.7	3117.1	2123.5	2761.2	2666	3030.7	3182.4	3160.9	3199.8	3340.8	3411.2	3372.1
FALSE	High	Master Protein	P23786	Carnitine O-palmitoyltransferase 2, mitochondrial OS=Homo sapiens (Human) OX=9606 GN=CPT2 PE=1 SV=2	CPT2	0	196.134	55	34	52	34	658	73.7	8.18	157.64	34	0	1.207	1.071	1.94945e-05	0.000542584	107.6	47.4	129.8	115.2	98	97.5	96.1	117.6	116.9	117.9	105	103.6	104.4	2606.7	3280.6	3005.3	3754.8	3595.4	2499.6	2920.7	2799.8	3176.1	3299.5	3280.6	3234.8	3958.7	3934.6	3969.3
FALSE	High	Master Protein	Q15046	Lysine--tRNA ligase OS=Homo sapiens (Human) OX=9606 GN=KARS1 PE=1 SV=3	KARS1	0	195.968	43	32	68	32	597	68	6.35	160.52	32	0	1.128	1.003	0.000109722	0.865683	104.3	73.5	117.6	104.6	98.7	99.2	99.3	111.9	110	112.2	99.5	100.7	98.7	2696.5	3430.6	3191	3670.2	3477.2	2443.9	2842.8	2797.8	3086	3413.2	3430.6	3434.6	3869.5	3805.2	3880.9
FALSE	High	Master Protein	Q96A65	Exocyst complex component 4 OS=Homo sapiens (Human) OX=9606 GN=EXOC4 PE=1 SV=1	EXOC4	0	195.869	43	36	49	36	974	110.4	6.49	139.15	36	0	1.016	1.088	0.499351	0.00454937	102.7	81.2	104.3	111.7	100.3	98.6	99.1	101.8	100.3	100.7	104.7	107.8	108.5	1939.2	2414.1	2253.9	2363.3	2243.5	1552.2	2117.2	2119	2401.9	2454.6	2414.1	2426	2491.6	2455.1	2464.9
FALSE	High	Master Protein	Q8TF05	Serine/threonine-protein phosphatase 4 regulatory subunit 1 OS=Homo sapiens (Human) OX=9606 GN=PPP4R1 PE=1 SV=1	PPP4R1	0	195.829	41	32	49	32	950	106.9	4.77	159.61	32	0	0.838	0.947	0.00218269	0.120997	125.6	50.3	105.2	118.9	116.8	113.5	114.2	95.7	99.5	91.8	109.3	105.3	108.1	2370.5	2915.8	2724.6	2330.9	2336.4	1484.6	2319.4	2172.2	2511	3000.5	2915.8	2932.6	2457.5	2556.8	2357.5
FALSE	High	Master Protein	Q14566	DNA replication licensing factor MCM6 OS=Homo sapiens (Human) OX=9606 GN=MCM6 PE=1 SV=1	MCM6	0	195.643	51	40	62	40	821	92.8	5.41	181.26	40	0	0.933	1.045	0.0027298	0.0106059	106.3	83.5	99.2	111.1	102.9	103.9	101	95.4	96.8	96	107	107.5	108.7	2788.2	3564	3219	3104.2	3033.4	2073.1	3031.5	2960.4	3369.7	3529.2	3564	3464.8	3272.8	3319.6	3292
FALSE	High	Master Protein	Q86XP3	ATP-dependent RNA helicase DDX42 OS=Homo sapiens (Human) OX=9606 GN=DDX42 PE=1 SV=1	DDX42	0	195.596	46	34	56	34	938	102.9	7.02	153.8	34	0	0.916	0.899	0.0055065	0.00233174	111.9	85	102.5	100.6	111.8	106	108.7	99.5	99.6	99.6	98.2	96.3	97.7	3066.9	3679.9	3506.6	3275.5	3158.5	2178.1	2817	2685.6	3066.8	3882	3679.9	3774.3	3453.4	3456.5	3458.8
FALSE	High	Master Protein	Q9BPX3	Condensin complex subunit 3 OS=Homo sapiens (Human) OX=9606 GN=NCAPG PE=1 SV=1	NCAPG	0	195.537	41	35	46	35	1015	114.3	5.59	144.72	35	0	0.891	0.968	0.00715339	0.907184	103.3	104.6	92.1	100	104.4	102.7	104.9	93.1	93.7	88.1	101	101.1	105.4	2420.6	3012	2860	2590.6	2512.6	1627.4	2449.4	2380.8	2795.4	3063.9	3012	3078.4	2731.3	2749.6	2584.3
FALSE	High	Master Protein	P01024	Complement C3 OS=Homo sapiens (Human) OX=9606 GN=C3 PE=1 SV=2	C3	0	195.41	28	45	61	45	1663	187	6.4	153.43	45	0	1.307	1.133	8.37531e-05	0.00469946	72.5	150.6	94.8	82.1	82	80	80.8	105.6	107.6	105.4	91.5	87.4	92	2248.6	2776.4	2602.9	3473.8	3410	2301.7	2623.3	2433.7	2885.9	2846.2	2776.4	2801.6	3662.4	3731.7	3655.1
FALSE	High	Master Protein	Q9UGI8	Testin OS=Homo sapiens (Human) OX=9606 GN=TES PE=1 SV=1	TES	0	195.176	63	30	68	30	421	48	7.68	218.51	30	0	0.979	1.04	0.54989	0.0285436	92.2	121.8	90.2	95.9	94.2	97.2	96.3	95.4	94.3	93.9	99.4	101.7	100.2	2842.2	3713.8	3418.7	3457.6	3291.3	2258.5	3135.6	3117.6	3460	3597.6	3713.8	3679.7	3645.4	3601.8	3586.5
FALSE	High	Master Protein	P43686	26S proteasome regulatory subunit 6B OS=Homo sapiens (Human) OX=9606 GN=PSMC4 PE=1 SV=2	PSMC4	0	194.801	75	31	58	30	418	47.3	5.21	187.11	31	0	1.061	1.086	0.0100925	0.00204275	93.4	106	99.1	101.5	96	93.7	94.4	98.9	101.3	100.1	104.1	101.9	102.5	3516.3	4342.9	4065.3	4346.7	4291.5	2922.8	3986.9	3793.8	4297.1	4450.8	4342.9	4375.7	4582.7	4696.3	4641.4
FALSE	High	Master Protein	Q01970	1-phosphatidylinositol 4,5-bisphosphate phosphodiesterase beta-3 OS=Homo sapiens (Human) OX=9606 GN=PLCB3 PE=1 SV=2	PLCB3	0	194.55	34	38	50	38	1234	138.7	5.9	140.79	38	0	1.015	0.978	0.0618606	0.0123768	99.3	102.9	100.8	97.1	100.5	100	99.2	101.4	101.5	101.6	97.8	96.7	97.8	2679.2	3373.5	3108.6	3240.5	3128.4	2159.7	2726.8	2619.1	2982.7	3391.3	3373.5	3345.9	3421.6	3423.5	3429.6
FALSE	High	Master Protein	P48449	Lanosterol synthase OS=Homo sapiens (Human) OX=9606 GN=LSS PE=1 SV=1	LSS	0	194.393	43	28	52	28	732	83.3	6.61	156.75	28	0	1.075	1.152	0.00456781	0.000386168	89.9	109.8	96.7	103.6	92.3	89.5	92.2	97.6	100	99.2	106.2	104.1	106.2	1822.3	2236.7	2141.9	2314.2	2284.5	1561.1	2194	2088.4	2400.3	2306.6	2236.7	2305.4	2439.9	2500	2479
FALSE	High	Master Protein	P35573	Glycogen debranching enzyme OS=Homo sapiens (Human) OX=9606 GN=AGL PE=1 SV=3	AGL	0	194.305	30	40	58	40	1532	174.7	6.76	149.08	40	0	0.982	0.982	0.903406	1	99	106.7	97.2	97.1	100.5	97.5	100.7	98.7	100.9	95.5	101.2	98.6	98.1	2692.2	3306.2	3174.5	3175.1	3127.7	2039	2836.9	2685.7	3007.3	3407.7	3306.2	3416.9	3347.5	3422.8	3237.9
FALSE	High	Master Protein	Q9HCE1	Helicase MOV-10 OS=Homo sapiens (Human) OX=9606 GN=MOV10 PE=1 SV=2	MOV10	0	194.289	37	33	54	32	1003	113.6	8.82	157.18	33	1	1.011	0.966	0.84269	0.330893	106.8	82	108	103.2	103.3	100.7	104.6	104.4	106.1	102.2	99.8	97.8	101.7	3006.6	3712.3	3581.9	3649.7	3573.1	2371.3	3038.9	2893.3	3388.5	3805.7	3712.3	3855.4	3847.9	3910.2	3765.6
FALSE	High	Master Protein	O75122	CLIP-associating protein 2 OS=Homo sapiens (Human) OX=9606 GN=CLASP2 PE=1 SV=3	CLASP2	0	194.255	29	31	45	27	1294	141	8.4	124.71	31	0	0.838	0.918	0.000132757	0.00390632	116.5	78.9	97.6	107	112.2	112	109.3	93.3	93.9	95	102.8	101.3	104.3	1571.5	1984.3	1799.8	1568	1520	1060.6	1505.9	1442.2	1671.6	1989.2	1984.3	1937.2	1653.1	1663.4	1684.2
FALSE	High	Master Protein	P51532	Transcription activator BRG1 OS=Homo sapiens (Human) OX=9606 GN=SMARCA4 PE=1 SV=2	SMARCA4	0	194.177	24	37	56	20	1647	184.5	7.88	165.25	37	15	0.911	0.966	0.00415303	0.176485	96.7	121.9	88.1	93.4	102.9	101.2	99.8	92.2	93.5	89.8	97.7	96.4	99.1	3096.6	3854.7	3531	3331	3256.8	2153.4	3076	2948.9	3413.1	3919.6	3854.7	3800.6	3511.9	3564	3419.6
FALSE	High	Master Protein	Q16555	Dihydropyrimidinase-related protein 2 OS=Homo sapiens (Human) OX=9606 GN=DPYSL2 PE=1 SV=1	DPYSL2	0	194.164	56	23	57	19	572	62.3	6.38	194.69	23	5	0.715	0.781	2.26756e-05	4.96747e-05	122.1	95.2	87.3	95.4	121.1	122.9	120.3	87.1	86.6	83.5	94.1	95.3	94.6	2853.3	3663.9	3332.6	2462.2	2359.3	1568	2317.7	2280.9	2549.7	3611.6	3663.9	3587	2595.9	2581.9	2490
FALSE	High	Master Protein	P17301	Integrin alpha-2 OS=Homo sapiens (Human) OX=9606 GN=ITGA2 PE=1 SV=1	ITGA2	0	193.934	30	30	47	30	1181	129.2	5.31	155.61	30	0	0.638	0.515	4.37968e-05	1.84759e-05	148.2	80.9	94.6	76.3	145	139.1	143.7	91.7	94.1	87.7	74.5	71.9	74	3565.9	4330.8	4155.3	2706.1	2675.6	1718.1	1914.9	1795.7	2082.2	4513.6	4330.8	4472.6	2853	2928	2728.3
FALSE	High	Master Protein	Q9BZH6	WD repeat-containing protein 11 OS=Homo sapiens (Human) OX=9606 GN=WDR11 PE=1 SV=1	WDR11	0	193.484	35	33	52	33	1224	136.6	6.92	166.83	33	0	0.944	1.009	0.0693576	0.858741	99.8	105.2	94.3	100.7	101.9	98.6	101	95.3	97.3	94.5	101.8	99.6	103.5	2202.5	2698.4	2567.2	2474.2	2434.2	1628.3	2302.7	2188.7	2561.6	2787.9	2698.4	2763.2	2608.6	2663.8	2585.7
FALSE	High	Master Protein	O95602	DNA-directed RNA polymerase I subunit RPA1 OS=Homo sapiens (Human) OX=9606 GN=POLR1A PE=1 SV=2	POLR1A	0	193.414	36	45	51	44	1720	194.7	7.03	131.95	45	1	0.97	0.934	0.288219	0.0207689	95.2	123.5	92.3	88.9	103.7	98.7	99.8	98.6	96.8	95.8	93.3	89.9	94	1794.5	2162.7	2031.6	2048.8	1938.2	1321.5	1688.4	1581	1861	2271.4	2162.7	2186.7	2160.1	2121	2098.5
FALSE	High	Master Protein	Q02818	Nucleobindin-1 OS=Homo sapiens (Human) OX=9606 GN=NUCB1 PE=1 SV=4	NUCB1	0	193.397	72	34	53	31	461	53.8	5.25	173.33	34	1	0.593	0.842	5.64677e-10	2.73303e-05	141.8	54.8	84.1	119.3	131.3	129.7	129.7	78.2	77	76.8	108.1	109.2	109.9	2591.5	3241.8	3009.6	1853.4	1757.2	1209.1	2231.7	2190.6	2481.5	3280.3	3241.8	3239.4	1954	1923	1920
FALSE	High	Master Protein	Q05639	Elongation factor 1-alpha 2 OS=Homo sapiens (Human) OX=9606 GN=EEF1A2 PE=1 SV=1	EEF1A2	0	193.365	50	22	242	9	463	50.4	9.03	627.37	22	0	0.234	0.151	6.59311e-05	3.5752e-05	111.9	245	26.1	16.9	153.8	159.9	159.9	38.7	37.4	28.3	24.6	23.1	24.2	2367.1	3116.3	2895	714.4	665.1	347.1	396.1	361.4	426.6	2996.2	3116.3	3116	753.2	727.8	551.2
FALSE	High	Master Protein	P08621	U1 small nuclear ribonucleoprotein 70 kDa OS=Homo sapiens (Human) OX=9606 GN=SNRNP70 PE=1 SV=2	SNRNP70	0	193.193	54	28	65	28	437	51.5	9.94	167.45	28	0	0.943	1.002	0.0717407	0.998899	90.6	133.3	85.4	90.8	96.5	100.3	95.4	91	90.6	94.1	95.3	96.7	97.9	3979.8	5236.8	4627.3	4505.1	4321.5	3094	4111.6	4053.7	4621.2	5037.5	5236.8	4980.6	4749.7	4729.2	4913.2
FALSE	High	Master Protein	Q92696	Geranylgeranyl transferase type-2 subunit alpha OS=Homo sapiens (Human) OX=9606 GN=RABGGTA PE=1 SV=2	RABGGTA	0	193.176	61	30	51	30	567	65	5.67	175.68	30	0	0.803	0.77	0.000381649	0.000192258	129.8	66	104.3	100	124.7	121.2	122.2	98.2	98.7	94.8	94.1	89.6	94.5	3122.7	3840.6	3598.5	2951.5	2858.8	1892.6	2464.9	2280.1	2707.8	3952.6	3840.6	3873.2	3111.8	3128.5	3005.4
FALSE	High	Master Protein	Q7Z2W4	Zinc finger CCCH-type antiviral protein 1 OS=Homo sapiens (Human) OX=9606 GN=ZC3HAV1 PE=1 SV=3	ZC3HAV1	0	192.929	48	35	50	34	902	101.4	8.4	163.26	35	1	0.953	0.954	0.0328359	0.0247901	115.4	64.4	110	110.1	110.4	107.7	105.9	103.5	102.7	102.5	101.2	103.3	102.8	2920.1	3604.6	3293.1	3286.3	3140.7	2160.2	2800	2776.9	3109.9	3696.2	3604.6	3544.5	3464.8	3437	3430.4
FALSE	High	Master Protein	Q9NU22	Midasin OS=Homo sapiens (Human) OX=9606 GN=MDN1 PE=1 SV=2	MDN1	0	192.696	11	47	65	47	5596	632.4	5.68	167.15	47	0	0.885	0.755	0.0509448	0.00444857	97.8	141.7	86.6	73.9	106.9	112.5	102.4	96.5	87.2	94.6	78.9	85.3	80.7	3539.7	4711.7	3985.9	3834.4	3339.8	2496	2730.1	2870.5	3058	4480.5	4711.7	4290.2	4042.6	3654.9	3963.6
FALSE	High	Master Protein	O00203	AP-3 complex subunit beta-1 OS=Homo sapiens (Human) OX=9606 GN=AP3B1 PE=1 SV=3	AP3B1	0	192.329	39	40	62	39	1094	121.2	6.04	177.55	40	1	1.027	1.069	0.0278502	0.00139007	92.5	113.6	95	98.9	96	94.5	94.9	97.4	97.4	99.4	101	101.4	101.7	4104	5115.1	4771	5000.6	4817	3387.7	4517.8	4406.3	4976.5	5194.7	5115.1	5135.3	5272.1	5271.4	5379.6
FALSE	High	Master Protein	Q9H6S3	Epidermal growth factor receptor kinase substrate 8-like protein 2 OS=Homo sapiens (Human) OX=9606 GN=EPS8L2 PE=1 SV=2	EPS8L2	0	192.288	53	32	59	32	715	80.6	6.84	171.12	32	0	1.27	1.292	4.15327e-05	3.28078e-05	84.7	98.4	107.5	109.4	84.5	83.2	84.5	104.7	108.7	107.3	108.7	109.2	111.1	3134.8	3904.4	3686.1	4663.5	4662.3	3173.3	4217.6	4115.9	4716.9	3968	3904.4	3967.5	4916.7	5102.1	5039.1
FALSE	High	Master Protein	Q641Q2	WASH complex subunit 2A OS=Homo sapiens (Human) OX=9606 GN=WASHC2A PE=1 SV=3	WASHC2A	0	192.055	37	37	49	13	1341	147.1	4.81	130.21	37	16	0.954	0.997	0.528231	1	131.1	13	125.1	130.8	112.7	107.3	113.1	107.1	108.6	107.5	113.3	106.9	112.4	1334	1607.5	1574.3	1522.1	1486.9	1014.3	1402.7	1286.3	1522.5	1688.5	1607.5	1694.5	1604.8	1627.2	1610.7
FALSE	High	Master Protein	O14776	Transcription elongation regulator 1 OS=Homo sapiens (Human) OX=9606 GN=TCERG1 PE=1 SV=2	TCERG1	0	191.876	33	41	58	40	1098	123.8	8.65	166.92	41	1	0.914	0.921	0.0103542	0.0133991	108.3	93.1	98.9	99.7	106.6	104.6	106.5	97.3	100.9	96.7	98.1	97.8	100	3589.9	4457.9	4217.8	3934.7	3929.6	2595	3455.5	3347.3	3851.9	4544	4457.9	4539.8	4148.4	4300.3	4120.8
FALSE	High	Master Protein	Q15019	Septin-2 OS=Homo sapiens (Human) OX=9606 GN=SEPTIN2 PE=1 SV=1	SEPTIN2	0	191.717	78	24	63	23	361	41.5	6.6	215.05	24	0	0.926	0.999	0.000517642	0.989903	135.2	4.6	125.2	135	113.8	113.2	113	104.5	105.8	104.8	115.3	112.8	113	2557.8	3219.1	2986.1	2820.7	2750.4	1877.3	2709.1	2576.2	2906.8	3237.6	3219.1	3214.1	2973.9	3009.9	2981.1
FALSE	High	Master Protein	Q9Y263	Phospholipase A-2-activating protein OS=Homo sapiens (Human) OX=9606 GN=PLAA PE=1 SV=2	PLAA	0	191.709	49	30	47	30	795	87.1	6.37	142.36	30	0	1.042	1.143	0.0882441	0.000792597	102.5	73.5	106.8	117.2	98.8	97.2	97.3	100.3	102.9	101.4	111.2	108.5	112.7	1849.6	2303.6	2141.2	2254.7	2228.6	1512.3	2177.2	2063.6	2414.4	2341.2	2303.6	2304.7	2377.1	2438.8	2401.5
FALSE	High	Master Protein	P09110	3-ketoacyl-CoA thiolase, peroxisomal OS=Homo sapiens (Human) OX=9606 GN=ACAA1 PE=1 SV=2	ACAA1	0	191.657	61	21	45	21	424	44.3	8.44	155.29	21	0	1.145	1.232	0.000128796	3.28795e-05	79.2	132.6	90.7	97.6	85.2	82.6	84.9	97.5	97.2	97.1	105.3	104.6	103.4	1603.3	1967.8	1880.2	2203.6	2116.8	1457.6	2072.5	2002.1	2227.3	2029.4	1967.8	2023.8	2323.3	2316.5	2314.6
FALSE	High	Master Protein	Q9NTI5	Sister chromatid cohesion protein PDS5 homolog B OS=Homo sapiens (Human) OX=9606 GN=PDS5B PE=1 SV=1	PDS5B	0	191.655	32	38	55	32	1447	164.6	8.47	152.34	38	0	0.935	0.917	0.0364694	0.0124478	112.3	79.6	105	103	107.3	106.3	110.1	100.3	103.7	99.4	97.6	100.9	98.4	1764.6	2212.8	2129.6	1981	1971.6	1303.3	1677.8	1685.8	1852.3	2233.6	2212.8	2292.2	2088.6	2157.6	2069.6
FALSE	High	Master Protein	Q99623	Prohibitin-2 OS=Homo sapiens (Human) OX=9606 GN=PHB2 PE=1 SV=2	PHB2	0	191.652	86	27	94	27	299	33.3	9.83	319.61	27	0	1.127	0.989	0.000144667	0.993629	89.1	122.3	100.4	88.1	92.7	93.5	93.1	104.8	104.6	105.4	92	94.4	91.8	6545.3	8350.2	7723.8	8883.3	8536.3	5928.9	6791	6773.6	7417.4	8284.9	8350.2	8313.5	9365.7	9341.6	9415
FALSE	High	Master Protein	P16401	Histone H1.5 OS=Homo sapiens (Human) OX=9606 GN=H1-5 PE=1 SV=3	H1-5	0	191.499	58	23	86	16	226	22.6	10.92	202.92	23	0	1.037	1.009	0.589345	1	95.4	109.5	98.9	96.2	95.2	100	97.1	100.7	98.7	102	98	102.3	94.6	4504.8	5986.3	5403.3	5720.3	5400.6	3844.1	4847.1	4917.4	5118.8	5702.1	5986.3	5815.8	6030.9	5910.1	6104.4
FALSE	High	Master Protein	P27824	Calnexin OS=Homo sapiens (Human) OX=9606 GN=CANX PE=1 SV=2	CANX	0	191.459	57	34	92	34	592	67.5	4.6	254.9	34	0	0.952	0.899	0.0221089	0.000718871	89.6	144.5	85.3	80.6	98.1	99.6	97	95	93.2	93.4	88.2	89.7	87.7	8897.8	11435.1	10350.8	10343.7	9784.2	6754.5	8366.8	8273.3	9103.2	11262.6	11435.1	11141.1	10905.4	10707.2	10726
FALSE	High	Master Protein	Q6Y7W6	GRB10-interacting GYF protein 2 OS=Homo sapiens (Human) OX=9606 GN=GIGYF2 PE=1 SV=1	GIGYF2	0	191.318	28	38	55	36	1299	150	5.54	156.05	38	0	0.894	0.976	0.000552124	0.0833258	135.3	11.8	120.9	132	116.4	115	114.9	102	103.9	102.8	112.2	109.4	113.3	2264.6	2833.1	2629.5	2382.3	2338.2	1595	2283.9	2162.8	2522.4	2866.5	2833.1	2830.3	2511.7	2558.8	2532.8
FALSE	High	Master Protein	Q99575	Ribonucleases P/MRP protein subunit POP1 OS=Homo sapiens (Human) OX=9606 GN=POP1 PE=1 SV=2	POP1	0	191.283	42	36	56	36	1024	114.6	9.22	137.2	36	0	0.92	0.959	0.0416019	0.18068	113.9	72	104.8	109.3	111	105.2	108.1	99.4	101.4	98.5	105.1	99.4	103.6	2137.5	2563.1	2447.3	2299.1	2258.4	1511.2	2117.5	1945.3	2283.8	2705.6	2563.1	2634.1	2423.9	2471.4	2399.8
FALSE	High	Master Protein	Q9NVI7	ATPase family AAA domain-containing protein 3A OS=Homo sapiens (Human) OX=9606 GN=ATAD3A PE=1 SV=2	ATAD3A	0	191.167	56	42	64	14	634	71.3	8.98	193.37	42	28	1.128	1.051	0.00102018	0.0458244	117.2	27.4	132.2	123.2	104	101.6	102.7	113.1	115.8	116.3	107.9	105.7	108.9	4540	5613.4	5272	5927.7	5848	4048.8	4929.3	4691.6	5442.1	5746.6	5613.4	5674.5	6249.6	6399.7	6429.4
FALSE	High	Master Protein	P18583	Protein SON OS=Homo sapiens (Human) OX=9606 GN=SON PE=1 SV=4	SON	0	190.743	19	39	50	39	2426	263.7	5.64	143.66	39	0	0.973	1.009	0.00536362	0.550173	100.9	99.2	98.1	101.8	100.2	102.1	100.6	97.8	97.8	97.5	101.4	102.1	101.5	2865	3692.7	3380.5	3357.1	3234.1	2221.3	3031.9	2965	3320.3	3626.4	3692.7	3638.6	3539.4	3539.2	3527.4
FALSE	High	Master Protein	P07339	Cathepsin D OS=Homo sapiens (Human) OX=9606 GN=CTSD PE=1 SV=1	CTSD	0	190.553	56	22	76	22	412	44.5	6.54	213.43	22	0	1.257	1.163	1.7074e-05	3.8844e-05	102.4	49.9	128.7	119.1	92.9	92.9	94.4	116.7	116.8	115.6	107.8	109.6	108	3691.5	4671.5	4413.3	5569	5370.3	3662.6	4480.2	4426.8	4911.6	4672.6	4671.5	4750.3	5871.4	5876.9	5816.1
FALSE	High	Master Protein	P00367	Glutamate dehydrogenase 1, mitochondrial OS=Homo sapiens (Human) OX=9606 GN=GLUD1 PE=1 SV=2	GLUD1	0	189.99	48	26	59	26	558	61.4	7.8	186.61	26	0	1.361	1.087	5.95906e-06	0.000561842	87.8	97.3	119.5	95.4	85.9	87.9	87.4	118.9	118	119.9	94.9	95.8	94.4	3524.9	4567.7	4216.4	5858.7	5601.5	3923.5	4074.9	3993.2	4435.9	4461.7	4567.7	4538.3	6176.8	6129.9	6230.5
FALSE	High	Master Protein	P12236	ADP/ATP translocase 3 OS=Homo sapiens (Human) OX=9606 GN=SLC25A6 PE=1 SV=4	SLC25A6	0	189.843	69	28	134	5	298	32.8	9.74	385.41	28	25	1.034	1.008	0.0402578	0.989724	98.7	99.7	102.1	99.5	98.7	99.7	98.4	102.2	101.1	102.1	99.5	100.4	98	8952.8	11446.6	10497.1	11132.8	10608.3	7381	9440.6	9251.2	10170.6	11332.2	11446.6	11298.5	11737.3	11609	11720.9
FALSE	High	Master Protein	Q9UJU6	Drebrin-like protein OS=Homo sapiens (Human) OX=9606 GN=DBNL PE=1 SV=1	DBNL	0	189.832	49	21	50	21	430	48.2	5.05	163.52	21	0	0.964	1.102	0.143344	0.00460336	98.8	97	95.3	108.9	98.6	96.8	99.9	95.1	95.7	94.5	108.7	104.9	108.9	2751.2	3419.9	3276.6	3185.6	3089.5	2102.5	3171.6	2975.9	3475.5	3482.4	3419.9	3526.8	3358.6	3380.9	3338.7
FALSE	High	Master Protein	P09622	Dihydrolipoyl dehydrogenase, mitochondrial OS=Homo sapiens (Human) OX=9606 GN=DLD PE=1 SV=2	DLD	0	189.592	40	20	64	20	509	54.1	7.85	220.09	20	0	1.217	1.181	4.50403e-05	0.000128488	89.1	97.3	108.4	105.2	88.6	88.8	87.2	107.3	107.8	110.9	104.7	104.6	103.3	3300.3	4186.5	3819.5	4801.3	4645.9	3293.8	4080.3	3961.7	4405.8	4177.4	4186.5	4111.1	5062	5084.2	5230.5
FALSE	High	Master Protein	Q9UKK3	Protein mono-ADP-ribosyltransferase PARP4 OS=Homo sapiens (Human) OX=9606 GN=PARP4 PE=1 SV=3	PARP4	0	189.483	26	36	50	36	1724	192.5	5.66	152.73	36	0	1.121	1.097	0.0060575	0.023861	105.6	60.2	118.4	115.9	98.1	94.1	100	110	111.9	109.7	108.9	103.7	107.6	1756	2133.1	2104.5	2363.6	2317.4	1565.5	2039.5	1886.2	2204.7	2222.7	2133.1	2265.2	2492	2536	2486
FALSE	High	Master Protein	P23588	Eukaryotic translation initiation factor 4B OS=Homo sapiens (Human) OX=9606 GN=EIF4B PE=1 SV=2	EIF4B	0	189.154	61	39	84	39	611	69.1	5.73	190.74	39	0	0.926	0.93	0.00834777	0.00777905	91.8	137.7	85.1	85.4	99.4	102.2	99.2	92.1	90.1	93.3	89.5	92.7	92.5	6350.9	8262	7449.4	7062	6657.6	4749.8	5978.2	6016.3	6761.7	8038.8	8262	8018.2	7445.5	7285.6	7542.6
FALSE	High	Master Protein	Q8NC51	Plasminogen activator inhibitor 1 RNA-binding protein OS=Homo sapiens (Human) OX=9606 GN=SERBP1 PE=1 SV=2	SERBP1	0	189.146	45	27	95	27	408	44.9	8.65	259.04	27	0	0.975	0.966	0.14361	0.117349	104.9	91.5	102.3	101.3	103.2	102.3	103.7	100.6	99.2	101	102	99.7	98.4	6375.4	8001.3	7535.1	7462.9	7089.2	4972.9	6591.2	6258.5	6958.4	8069.8	8001.3	8110.4	7868.2	7758	7896.9
FALSE	High	Master Protein	P62195	26S proteasome regulatory subunit 8 OS=Homo sapiens (Human) OX=9606 GN=PSMC5 PE=1 SV=1	PSMC5	0	189.007	68	27	57	25	406	45.6	7.55	206.08	27	0	1.037	1.057	0.0308385	0.00555431	102.7	82.4	106.4	108.5	99.6	99.6	97	101.4	103.2	103.9	105.3	104.7	105.5	3193.5	4043.3	3660.3	3903.8	3829.9	2656.6	3531.3	3414	3873.9	4042.3	4043.3	3939.8	4115.8	4191.2	4218.6
FALSE	High	Master Protein	Q8IUD2	ELKS/Rab6-interacting/CAST family member 1 OS=Homo sapiens (Human) OX=9606 GN=ERC1 PE=1 SV=1	ERC1	0	188.841	36	43	52	32	1116	128	5.97	150.54	43	9	0.86	0.92	0.000524318	0.00501688	101.6	117.5	87.4	93.5	107.3	104.5	105.8	91.4	90.9	89	97.4	93.9	97.6	2699.3	3326.1	3129.2	2759.2	2646.3	1784.4	2561.4	2399.7	2809.8	3416.7	3326.1	3368.1	2909	2895.9	2833.6
FALSE	High	Master Protein	Q9Y2L1	Exosome complex exonuclease RRP44 OS=Homo sapiens (Human) OX=9606 GN=DIS3 PE=1 SV=2	DIS3	0	188.736	37	30	43	30	958	108.9	7.14	138.7	30	0	1.031	0.933	0.169489	0.00196798	106.1	85.5	109.4	99	103.3	104.3	103.2	107.2	104.3	106.5	94.8	96.8	96.4	2199.2	2809.9	2584.8	2739.5	2569.5	1807.1	2110	2095.1	2348.9	2783.7	2809.9	2782.1	2888.3	2811.9	2869.6
FALSE	High	Master Protein	O43592	Exportin-T OS=Homo sapiens (Human) OX=9606 GN=XPOT PE=1 SV=2	XPOT	0	188.72	38	25	44	25	962	109.9	5.39	146.56	25	0	1.031	0.981	0.0961853	0.356031	86	141.1	88.6	84.3	94	93.4	93.6	96.5	96.2	96.5	91.8	90.4	93.9	2015.9	2533.7	2360.8	2485	2385.1	1649.4	2059.7	1970.2	2304.7	2551.7	2533.7	2541	2619.9	2610.1	2619.2
FALSE	High	Master Protein	O60684	Importin subunit alpha-7 OS=Homo sapiens (Human) OX=9606 GN=KPNA6 PE=1 SV=1	KPNA6	0	188.696	44	29	61	19	536	60	4.98	204.11	29	9	0.894	0.966	0.000443135	0.0626318	97.4	121.4	87.1	94.1	102	103.1	100.1	91.8	91.1	89.7	97.7	98.9	98.5	4010.1	5132.4	4629.2	4334.7	4145.9	2813.3	4019.1	3952.2	4430.7	5075.9	5132.4	4982.6	4570.1	4537	4467.5
FALSE	High	Master Protein	Q5GLZ8	Probable E3 ubiquitin-protein ligase HERC4 OS=Homo sapiens (Human) OX=9606 GN=HERC4 PE=1 SV=1	HERC4	0	188.692	34	34	46	34	1057	118.5	6.19	152.51	34	0	1.081	1.485	0.0114739	2.41407e-05	102.1	35.8	110.4	151.7	90	91	91.5	98.3	97.3	98.9	129.6	136.3	135.1	2580.2	3302.4	3086.5	3384.6	3225.8	2260.7	3885.3	3973.2	4433.3	3266	3302.4	3322.2	3568.4	3530.1	3590
FALSE	High	Master Protein	Q08945	FACT complex subunit SSRP1 OS=Homo sapiens (Human) OX=9606 GN=SSRP1 PE=1 SV=1	SSRP1	0	188.682	48	35	70	35	709	81	6.87	203.65	35	0	0.937	0.882	0.00196789	8.15187e-05	96.8	127.1	90.7	85.4	102.4	103.2	101.7	97	96	95.9	90.4	90.4	88.5	4905.2	6252.6	5729.5	5576.7	5318.7	3658.9	4527.8	4399.3	4847.9	6208.9	6252.6	6166.9	5879.5	5820.4	5810.3
FALSE	High	Master Protein	O95163	Elongator complex protein 1 OS=Homo sapiens (Human) OX=9606 GN=ELP1 PE=1 SV=3	ELP1	0	188.494	32	34	53	34	1332	150.2	5.94	138.35	34	0	1.028	1.067	0.0660332	0.00605888	110.5	57.8	113.7	118	102.7	101.6	100.8	104.2	107.3	104.5	108.4	107.5	109.9	1651.2	2068.2	1907.5	2013	1995.7	1339.5	1824	1758.1	2022.7	2090	2068.2	2053.1	2122.3	2184	2127.1
FALSE	High	Master Protein	P13804	Electron transfer flavoprotein subunit alpha, mitochondrial OS=Homo sapiens (Human) OX=9606 GN=ETFA PE=1 SV=1	ETFA	0	188.333	67	19	75	19	333	35.1	8.38	251.89	19	0	1.605	1.33	5.60493e-06	2.92252e-05	94.5	28	151.7	125.8	83.4	82.4	82.3	132.2	130.3	135.2	111.7	109.6	108.6	3122.8	3902.6	3623.7	5940.9	5643.1	4033.2	4372.4	4169.2	4649.8	3952.8	3902.6	3900.4	6263.5	6175.4	6404.7
FALSE	High	Master Protein	Q10471	Polypeptide N-acetylgalactosaminyltransferase 2 OS=Homo sapiens (Human) OX=9606 GN=GALNT2 PE=1 SV=1	GALNT2	0	188.112	54	30	56	26	571	64.7	8.35	177.52	30	4	0.971	1.07	0.0477214	0.00117808	100.8	93.4	97.9	107.9	99	99.7	99.9	96.8	97.9	96.3	104.8	106.7	106.6	3639.9	4638	4318.6	4271	4165.5	2823.6	4031	3988.3	4486.6	4607.3	4638	4648.3	4502.9	4558.5	4483.8
FALSE	High	Master Protein	Q96T51	RUN and FYVE domain-containing protein 1 OS=Homo sapiens (Human) OX=9606 GN=RUFY1 PE=1 SV=2	RUFY1	0	188.071	47	32	61	31	708	79.8	5.74	182.81	32	1	0.876	1.012	0.00313652	0.919561	135.6	8.4	118.8	137.2	117	112.5	113.9	99.2	103	99.8	115.2	113.6	118.7	2412	2936.2	2760	2454.3	2456.1	1639.7	2484.2	2380	2799.4	3053.1	2936.2	2970.7	2587.6	2687.8	2603.8
FALSE	High	Master Protein	Q9NUU7	ATP-dependent RNA helicase DDX19A OS=Homo sapiens (Human) OX=9606 GN=DDX19A PE=1 SV=1	DDX19A	0	187.786	62	28	53	4	478	53.9	6.58	149.85	28	22	1.09	1.002	0.000860989	1	96.6	101.3	105.3	96.8	96.7	98.3	96.4	105.4	104	106.7	96.8	97.4	96.9	2636.8	3394.1	3090.5	3450.2	3281.6	2319.8	2759.5	2698.1	3024.3	3337.6	3394.1	3326.5	3637.6	3591.2	3683.8
FALSE	High	Master Protein	P49454	Centromere protein F OS=Homo sapiens (Human) OX=9606 GN=CENPF PE=1 SV=3	CENPF	0	187.6	17	42	48	41	3114	357.3	5.1	124.71	42	1	0.707	0.898	0.000349728	0.0312069	123.1	79.3	87	110.6	121.7	114.5	118.9	84	86.4	82	106.8	100.5	108.6	1886.7	2246.7	2166.2	1563.6	1549.6	1013.4	1730.5	1583.7	1925.2	2388.1	2246.7	2331.6	1648.5	1695.8	1609.3
FALSE	High	Master Protein	O95831	Apoptosis-inducing factor 1, mitochondrial OS=Homo sapiens (Human) OX=9606 GN=AIFM1 PE=1 SV=1	AIFM1	0	187.474	59	28	59	28	613	66.9	8.95	164.71	28	0	1.172	1.098	0.00852089	0.14382	88.8	109.8	104	97.4	92.7	87.9	90.6	104.7	111.8	106.2	101.3	93.2	99.5	2955	3545	3396	4006.2	4122.8	2697.9	3378.2	3020.7	3627.5	3740.4	3545	3655.3	4223.7	4511.7	4284.2
FALSE	High	Master Protein	P16152	Carbonyl reductase [NADPH] 1 OS=Homo sapiens (Human) OX=9606 GN=CBR1 PE=1 SV=3	CBR1	0	187.087	77	19	49	16	277	30.4	8.32	168.04	19	3	2.086	2.145	4.87358e-09	6.32418e-09	70.2	32.9	146.4	150.5	62	60.4	61.8	128.9	128.7	132.8	131.2	132.7	132.6	1580.5	1950.7	1853.4	3946.5	3795.3	2699.3	3500.1	3438.7	3868.6	2000.6	1950.7	1994.9	4160.8	4153.3	4286.4
FALSE	High	Master Protein	Q9Y6D6	Brefeldin A-inhibited guanine nucleotide-exchange protein 1 OS=Homo sapiens (Human) OX=9606 GN=ARFGEF1 PE=1 SV=2	ARFGEF1	0	186.972	24	34	47	22	1849	208.6	5.85	144.9	34	8	0.889	0.983	0.0676335	1	125.5	39.6	111.6	123.4	113.2	106.3	111.9	99.5	104.9	99	110	106.9	113	2750.3	3268.2	3196.1	2892.2	2947	1917.5	2795.5	2639.8	3141.1	3481.3	3268.2	3440.1	3059.1	3225	3045
FALSE	High	Master Protein	O95819	Mitogen-activated protein kinase kinase kinase kinase 4 OS=Homo sapiens (Human) OX=9606 GN=MAP4K4 PE=1 SV=2	MAP4K4	0	186.899	34	43	54	29	1239	142	7.46	153.69	43	11	0.943	1.11	0.0573882	0.00323506	87	134.3	82.1	96.6	94.9	91.5	93.4	88.1	90.7	87.9	103.7	101.7	104.1	2193.6	2678.5	2538.8	2445.2	2425.1	1619.3	2507	2389.7	2753.3	2776.6	2678.5	2732.6	2578	2653.9	2571.4
FALSE	High	Master Protein	Q14166	Tubulin--tyrosine ligase-like protein 12 OS=Homo sapiens (Human) OX=9606 GN=TTLL12 PE=1 SV=2	TTLL12	0	186.853	60	29	57	29	644	74.4	5.53	177.59	29	0	0.963	0.914	0.192108	0.0195636	118.1	60.2	113.8	108	115.1	109	109.3	105.3	107.8	101.4	99.9	96	100.6	2098.7	2515.8	2342.5	2304.1	2273.8	1472.9	1904.9	1778.5	2098.7	2656.5	2515.8	2521.3	2429.2	2488.3	2338.9
FALSE	High	Master Protein	P07910	Heterogeneous nuclear ribonucleoproteins C1/C2 OS=Homo sapiens (Human) OX=9606 GN=HNRNPC PE=1 SV=4	HNRNPC	0	186.721	67	28	115	27	306	33.7	5.08	338.74	28	1	0.958	0.876	0.128344	0.000792597	84.6	160.1	81.1	74.1	96.2	94.4	96	91.8	93.7	92	86.5	83.5	84.1	13182.4	16383.9	15477.3	15105.7	14850.9	10055.2	12404.3	11626.1	13188	16686	16383.9	16659	15926	16251.9	15967.5
FALSE	High	Master Protein	P06753	Tropomyosin alpha-3 chain OS=Homo sapiens (Human) OX=9606 GN=TPM3 PE=1 SV=2	TPM3	0	186.494	61	31	70	9	285	32.9	4.72	186.34	31	2	0.796	0.942	3.23262e-05	0.00520463	109.3	100.7	87	103	109.2	112.1	109.2	88	85.5	87	103.2	102.9	102.3	2115.3	2749.7	2488.7	2047.3	1915.6	1342.9	2091.1	2025.6	2268.6	2677.5	2749.7	2678.7	2158.5	2096.3	2132.5
FALSE	High	Master Protein	P07602	Prosaposin OS=Homo sapiens (Human) OX=9606 GN=PSAP PE=1 SV=2	PSAP	0	186.48	57	30	66	30	524	58.1	5.17	199.75	30	0	1.108	1.045	0.000361694	0.0185278	76	160.4	84.2	79.4	85.9	86.4	87.3	95.7	95.5	96.6	90.3	91.3	88.8	5843.4	7440.2	6986.8	7817.1	7520.9	5237.6	6426.6	6316	6913.9	7396.4	7440.2	7520.2	8241.6	8230.4	8317.2
FALSE	High	Master Protein	P05388	60S acidic ribosomal protein P0 OS=Homo sapiens (Human) OX=9606 GN=RPLP0 PE=1 SV=1	RPLP0	0	186.346	56	19	111	19	317	34.3	5.97	356.06	19	0	1.002	0.971	1	0.0402048	96.4	113.6	96.5	93.5	98.3	100.1	99.2	100.7	99.4	98.3	96.3	96.3	94.6	7800.7	10054.3	9255.2	9594	9121.2	6214.7	7991.7	7760.2	8585.9	9873.9	10054.3	9961.8	10115	9981.6	9868.8
FALSE	High	Master Protein	Q08379	Golgin subfamily A member 2 OS=Homo sapiens (Human) OX=9606 GN=GOLGA2 PE=1 SV=3	GOLGA2	0	186.338	41	36	54	35	1002	113	5.02	156.12	36	0	0.943	0.953	0.208914	0.175339	113.7	70.7	107.2	108.3	107.9	103.2	109.6	101.8	103.8	101	102.8	99.5	103.2	1540.5	1864.2	1839.5	1744.3	1713.7	1149.3	1534.9	1442.7	1686.3	1949.9	1864.2	1979.9	1839	1875.4	1825.1
FALSE	High	Master Protein	P67809	Y-box-binding protein 1 OS=Homo sapiens (Human) OX=9606 GN=YBX1 PE=1 SV=3	YBX1	0	186.217	63	17	110	13	324	35.9	9.88	261.86	17	0	0.876	0.964	0.00210481	0.190323	75.4	185.8	66.1	72.7	88.7	92.2	91.4	78.9	80.1	81.3	85.5	88.1	88.7	2178.5	2868.3	2640.5	2325.9	2275.3	1591.2	2196	2200.3	2492.3	2757.5	2868.3	2842.1	2452.2	2489.9	2526.8
FALSE	High	Master Protein	Q9NTK5	Obg-like ATPase 1 OS=Homo sapiens (Human) OX=9606 GN=OLA1 PE=1 SV=2	OLA1	0	186.013	69	29	64	29	396	44.7	7.81	198.85	29	0	1.043	1.039	0.0371086	0.114905	101.3	87.7	105.7	105.3	99.2	97	100.2	103.2	104.2	103.5	103.5	100.2	103.1	3385.6	4189.5	4019.4	4227.2	4113.4	2814.7	3694.9	3475.9	4025.9	4285.4	4189.5	4326.3	4456.7	4501.4	4469.7
FALSE	High	Master Protein	P61011	Signal recognition particle 54 kDa protein OS=Homo sapiens (Human) OX=9606 GN=SRP54 PE=1 SV=1	SRP54	0	185.84	58	31	47	31	504	55.7	8.75	139.49	31	0	1.022	0.967	0.185124	0.0482108	85	146	86.8	82.2	94	94.3	92.3	96	94.2	96.2	91	89.7	90.9	3564.1	4525.8	4118.1	4371.8	4134.9	2907.7	3610.8	3459.2	3944.4	4511.4	4525.8	4432.5	4609.2	4525	4617.4
FALSE	High	Master Protein	Q5UIP0	Telomere-associated protein RIF1 OS=Homo sapiens (Human) OX=9606 GN=RIF1 PE=1 SV=2	RIF1	0	185.812	20	35	47	35	2472	274.3	5.52	131.71	35	0	0.744	0.823	4.78083e-05	0.000298957	150.8	12.7	112.3	124.2	128.7	124.6	128.7	98.8	95.2	95.8	106.8	104.6	105.9	1828	2240	2148.2	1684.5	1564	1084	1586.5	1509.2	1720.7	2313.8	2240	2312.2	1776	1711.5	1721.4
FALSE	High	Master Protein	P27635	60S ribosomal protein L10 OS=Homo sapiens (Human) OX=9606 GN=RPL10 PE=1 SV=4	RPL10	0	185.811	73	25	107	25	214	24.6	10.08	259.37	25	0	0.992	0.951	0.961563	0.0178161	93.9	123.8	93.1	89.2	98.7	99.5	97.4	97.9	96.8	99.2	93.8	94.7	92	8772	11197.7	10181.9	10450.4	9954.3	7027.5	8720.7	8560.8	9364.3	11103.4	11197.7	10959.3	11017.9	10893.3	11163.4
FALSE	High	Master Protein	P62140	Serine/threonine-protein phosphatase PP1-beta catalytic subunit OS=Homo sapiens (Human) OX=9606 GN=PPP1CB PE=1 SV=3	PPP1CB	0	185.801	69	22	78	8	327	37.2	6.19	249.49	22	0	1.159	1.045	0.0080747	0.442504	102.7	70.8	119.1	107.4	101.9	93	97	111.2	113.9	112.4	103.2	99.1	101.4	1190.3	1375.6	1332.5	1559.3	1539	1046.9	1260.5	1176.9	1355.6	1506.7	1375.6	1434.2	1644	1684.2	1662.5
FALSE	High	Master Protein	Q9BTC0	Death-inducer obliterator 1 OS=Homo sapiens (Human) OX=9606 GN=DIDO1 PE=1 SV=5	DIDO1	0	185.774	30	39	60	38	2240	243.7	7.88	122.44	39	1	0.904	0.929	0.0345823	0.0866071	115.8	71.9	104.7	107.6	109.2	107.4	110.8	97.6	103.1	98.7	101.5	98.8	105.1	1322.3	1645.3	1577.6	1410.5	1443.8	952.8	1285.2	1215.5	1456	1673.7	1645.3	1698	1494.9	1580	1513
FALSE	High	Master Protein	Q16666	Gamma-interferon-inducible protein 16 OS=Homo sapiens (Human) OX=9606 GN=IFI16 PE=1 SV=3	IFI16	0	185.648	47	36	64	34	785	88.2	9.28	168.3	36	1	0.848	0.635	3.09208e-05	1.51394e-08	115.4	113.4	97.9	73.3	118.4	120.1	118.4	101.2	100.2	100.4	75.7	74.1	75.2	4061.6	5216.7	4778.3	4167.6	3976.7	2746	2715.7	2582.8	2950.9	5141.1	5216.7	5143.1	4393.9	4351.8	4360.6
FALSE	High	Master Protein	Q14684	Ribosomal RNA processing protein 1 homolog B OS=Homo sapiens (Human) OX=9606 GN=RRP1B PE=1 SV=3	RRP1B	0	185.211	45	33	55	33	758	84.4	9.76	136.4	33	0	0.915	0.83	0.0888498	0.00204754	117.1	78.7	107.1	97.1	113.7	108.5	113	102.8	105.8	103.3	94.8	88.4	93.7	2474.3	2986.4	2889.9	2685.8	2660.9	1792	2157.4	1955.2	2332.7	3131.9	2986.4	3110.5	2831.6	2911.9	2845.7
FALSE	High	Master Protein	Q9BT78	COP9 signalosome complex subunit 4 OS=Homo sapiens (Human) OX=9606 GN=COPS4 PE=1 SV=1	COPS4	0	185.149	68	23	51	22	406	46.2	5.83	168.86	23	1	1.109	1.137	0.000268122	0.000189537	93.4	96.8	103.5	106.2	93.1	92.6	92.8	102.9	102.7	105	105.6	103.4	105.6	2493.9	3141.8	2925	3310.4	3182.8	2241.6	2958.7	2815.8	3236.6	3156.7	3141.8	3148.3	3490.2	3483	3559.6
FALSE	High	Master Protein	Q14151	Scaffold attachment factor B2 OS=Homo sapiens (Human) OX=9606 GN=SAFB2 PE=1 SV=1	SAFB2	0	185.022	37	36	55	21	953	107.4	6.16	163.48	36	0	1.052	0.933	0.00691641	0.00380138	107.7	78.6	113.2	100.5	103.4	101.3	104.1	107.9	109.6	108.8	96.5	97.3	95.6	1453.6	1801.9	1720.8	1820.5	1782.8	1218.6	1418.9	1390.2	1538.2	1839.9	1801.9	1852.2	1919.4	1951	1935.1
FALSE	High	Master Protein	O94776	Metastasis-associated protein MTA2 OS=Homo sapiens (Human) OX=9606 GN=MTA2 PE=1 SV=1	MTA2	0	184.959	50	35	55	29	668	75	9.66	149.15	35	5	0.914	0.925	0.000544838	0.00114439	109.7	88.5	100.3	101.5	107.2	107.7	106.9	99.4	98	96.5	99.2	98.5	100	3594.4	4570.4	4213	4000.9	3799.5	2579.3	3478.6	3355.9	3836.5	4549.7	4570.4	4534.7	4218.2	4157.9	4095.9
FALSE	High	Master Protein	O43847	Nardilysin OS=Homo sapiens (Human) OX=9606 GN=NRDC PE=1 SV=3	NRDC	0	184.839	30	32	53	31	1151	131.6	4.98	163.6	32	1	1.233	1.435	3.09208e-05	5.3336e-06	100.4	31.6	123.9	144.1	89.3	87.7	88.3	110.2	108	108.9	125	128.2	126.7	2933.5	3647.7	3411.9	4348.3	4105.5	2852	4295.5	4279.7	4763.8	3713.2	3647.7	3672.4	4584.4	4492.8	4528.9
FALSE	High	Master Protein	P62714	Serine/threonine-protein phosphatase 2A catalytic subunit beta isoform OS=Homo sapiens (Human) OX=9606 GN=PPP2CB PE=1 SV=1	PPP2CB	0	184.679	67	20	48	2	309	35.6	5.43	178.38	20	0	0.91	1.011	0.0304011	0.76942	135.2	5.1	123	136.7	115.3	113.5	110.5	99.8	103.3	106.5	113.4	114.8	118.5	280.4	349.4	316.1	291.4	290.6	206.4	288.4	283.7	329.8	354.9	349.4	340.2	307.2	318	327.8
FALSE	High	Master Protein	Q12789	General transcription factor 3C polypeptide 1 OS=Homo sapiens (Human) OX=9606 GN=GTF3C1 PE=1 SV=4	GTF3C1	0	184.664	25	43	53	42	2109	238.7	7.3	131.75	43	0	0.948	0.967	0.00594586	0.0527432	117.4	57.9	111.3	113.5	110.2	107.9	108.5	102.9	102.9	99.8	104.9	104	105.3	1845	2286.7	2136.1	2067.4	1993.5	1332.2	1836.6	1769.1	2018.1	2335.4	2286.7	2299.2	2179.7	2181.6	2115.5
FALSE	High	Master Protein	Q15424	Scaffold attachment factor B1 OS=Homo sapiens (Human) OX=9606 GN=SAFB PE=1 SV=4	SAFB	0	184.585	40	41	61	26	915	102.6	5.47	164.25	41	13	0.925	0.84	0.0178928	0.000961914	128.5	44.6	118.8	108	114.9	116.8	115	106.4	104.3	108.8	96.2	96.7	100.9	4678.9	6021.6	5509.7	5195.2	4915.5	3533.1	4094.8	3994.3	4703	5922.4	6021.6	5930.4	5483.7	5379.2	5610.5
FALSE	High	Master Protein	P38159	RNA-binding motif protein, X chromosome OS=Homo sapiens (Human) OX=9606 GN=RBMX PE=1 SV=3	RBMX	0	184.458	55	32	86	13	391	42.3	10.05	214.28	32	20	0.939	0.929	0.000195912	0.000120605	94.5	129	88.7	87.8	100.5	100.3	100.5	93.3	94.4	94.5	92.4	93.5	93.3	7472.8	9439.3	8791.4	8328.3	8116.2	5603.6	7190	7070.6	7942.2	9458.9	9439.3	9462.6	8780.6	8881.8	8898.4
FALSE	High	Master Protein	P31040	Succinate dehydrogenase [ubiquinone] flavoprotein subunit, mitochondrial OS=Homo sapiens (Human) OX=9606 GN=SDHA PE=1 SV=2	SDHA	0	184.434	53	28	75	28	664	72.6	7.39	203.71	28	0	1.608	1.332	2.67104e-08	8.13538e-06	62.7	153	100.8	83.5	69.8	71.2	70.1	111.7	112.7	113.1	93.4	94.5	92.7	3794	4898.5	4481.5	7289.2	7088.5	4900	5308.2	5223.1	5764.4	4802.4	4898.5	4823.7	7685	7757.2	7781.1
FALSE	High	Master Protein	Q04917	14-3-3 protein eta OS=Homo sapiens (Human) OX=9606 GN=YWHAH PE=1 SV=4	YWHAH	0	184.223	70	23	99	18	246	28.2	4.84	285.13	23	0	0.799	0.87	0.000211694	0.00311293	95.2	146	76	82.8	102	105.6	105	83.9	84.1	81.7	90.7	94.7	91.3	3190.2	4180.4	3860.6	3148.6	3040.1	2035.8	2964.8	3008.5	3267.4	4038.1	4180.4	4155.4	3319.6	3326.9	3232.8
FALSE	High	Master Protein	P15880	40S ribosomal protein S2 OS=Homo sapiens (Human) OX=9606 GN=RPS2 PE=1 SV=2	RPS2	0	184.101	69	24	100	24	293	31.3	10.24	263.6	24	0	0.962	0.96	0.00894626	0.00591366	99.5	109.4	95.7	95.5	101.4	101.2	101.4	97.5	98.9	96.5	97.7	96.6	97.3	7956.3	10059.6	9364.7	9189.7	8980.8	6039.5	8018.4	7710.2	8739.4	10070.9	10059.6	10079.7	9688.7	9828	9590.6
FALSE	High	Master Protein	Q06124	Tyrosine-protein phosphatase non-receptor type 11 OS=Homo sapiens (Human) OX=9606 GN=PTPN11 PE=1 SV=3	PTPN11	0	183.052	48	30	51	30	593	68	7.3	160.04	30	0	0.982	0.97	0.337014	0.0700093	102.3	98	100.5	99.2	102.8	101.3	101.4	99.6	99.5	101.5	98	100.2	98.4	3057.1	3815.5	3548.2	3558.2	3422.1	2406.5	3049.2	3029.7	3348	3869.6	3815.5	3819.1	3751.4	3744.9	3821.5
FALSE	High	Master Protein	O15231	Zinc finger protein 185 OS=Homo sapiens (Human) OX=9606 GN=ZNF185 PE=1 SV=3	ZNF185	0	182.902	58	30	48	30	689	73.5	7.01	123.27	30	0	1.1	1.227	0.00309	0.000203972	116.3	13.1	127.9	142.7	96.8	99.1	99.6	109	107.9	112	119.2	121.7	123.4	1240.1	1606.7	1500.8	1676.5	1598.9	1143.3	1596.5	1583.5	1808.7	1569.7	1606.7	1615.4	1767.5	1749.7	1815.5
FALSE	High	Master Protein	Q3KQU3	MAP7 domain-containing protein 1 OS=Homo sapiens (Human) OX=9606 GN=MAP7D1 PE=1 SV=1	MAP7D1	0	182.814	40	30	52	27	841	92.8	10.11	155.91	30	3	0.787	0.913	3.09208e-05	0.00151884	93.6	147.3	73.7	85.5	105.3	102.9	102.6	81	82	80.5	93.7	94	96	2744.6	3394.7	3146.6	2535.3	2473.4	1672.2	2556	2489.7	2863.3	3474	3394.7	3386.8	2673	2706.7	2657.9
FALSE	High	Master Protein	Q6UB35	Monofunctional C1-tetrahydrofolate synthase, mitochondrial OS=Homo sapiens (Human) OX=9606 GN=MTHFD1L PE=1 SV=1	MTHFD1L	0	182.748	33	30	49	28	978	105.7	8.06	149.74	30	0	0.89	0.85	0.00116425	0.000616005	119.7	71.9	106.5	101.8	112.6	113.5	114.7	101	101.1	97	96.5	96.5	99	2491.2	3178.9	2985.8	2682.2	2586.2	1710.1	2233.8	2170.7	2506.3	3153.3	3178.9	3213.8	2827.9	2830.2	2715.6
FALSE	High	Master Protein	Q16222	UDP-N-acetylhexosamine pyrophosphorylase OS=Homo sapiens (Human) OX=9606 GN=UAP1 PE=1 SV=3	UAP1	0	182.628	55	26	49	26	522	58.7	6.33	163.16	26	0	0.679	0.972	5.97374e-05	1	117.9	87.6	80	114.6	114.7	111.6	115.2	77.8	79	75.5	111.5	111.5	117.9	2783.7	3427	3286	2267.9	2218.4	1460.3	2828.5	2750.5	3274.1	3523.5	3427	3536.9	2391.1	2427.7	2318.9
FALSE	High	Master Protein	P08240	Signal recognition particle receptor subunit alpha OS=Homo sapiens (Human) OX=9606 GN=SRPRA PE=1 SV=2	SRPRA	0	182.531	53	31	46	30	638	69.8	8.95	147.34	31	1	0.987	1.072	0.280798	0.00187019	89.2	127	88.1	95.7	94.5	94.9	93.5	93.3	93.4	91.2	100.8	102.6	101.3	3069	3898.4	3567.9	3636.4	3505.7	2359.6	3421.2	3386.8	3764.7	3884.7	3898.4	3840.3	3833.9	3836.4	3747
FALSE	High	Master Protein	O94826	Mitochondrial import receptor subunit TOM70 OS=Homo sapiens (Human) OX=9606 GN=TOMM70 PE=1 SV=1	TOMM70	0	182.434	49	28	45	28	608	67.4	7.12	149.8	28	0	1.137	0.999	0.000861765	0.681762	86.2	129.8	98	86.1	91.7	89.1	91.5	103.4	105.8	104	94.5	91.4	90.9	3672.1	4514.9	4306.7	4971.6	4899.4	3318.5	3957.7	3718	4162.9	4648.1	4514.9	4635.5	5241.6	5361.6	5269.7
FALSE	High	Master Protein	O60701	UDP-glucose 6-dehydrogenase OS=Homo sapiens (Human) OX=9606 GN=UGDH PE=1 SV=1	UGDH	0	182.425	65	30	43	30	494	55	7.12	146.75	30	0	0.697	0.701	1.47552e-05	1.58147e-05	128.2	92.7	89.3	89.8	125.7	126.5	126.6	88.9	88.1	85.5	88.4	90	88.7	3629	4622.4	4295.6	3081.5	2942.1	1967.4	2669.5	2641.4	2928.7	4593.5	4622.4	4623.6	3248.8	3219.6	3124.2
FALSE	High	Master Protein	Q9UJS0	Calcium-binding mitochondrial carrier protein Aralar2 OS=Homo sapiens (Human) OX=9606 GN=SLC25A13 PE=1 SV=2	SLC25A13	0	182.167	41	24	48	17	675	74.1	8.62	161.69	24	0	1.032	1.014	0.0182108	0.245411	69.8	187.4	72	70.8	84.4	83.6	85.4	87.1	88.5	86.8	85.6	86.2	85.6	1831.1	2296.3	2177.8	2268.6	2220.6	1501.5	1942.7	1900.8	2125.1	2317.8	2296.3	2344.1	2391.8	2430.1	2384.4
FALSE	High	Master Protein	Q9UKM9	RNA-binding protein Raly OS=Homo sapiens (Human) OX=9606 GN=RALY PE=1 SV=1	RALY	0	181.832	77	25	60	25	306	32.4	9.17	167.72	25	0	0.817	0.813	7.34136e-05	8.23393e-05	94.5	151.4	77.2	76.9	105.4	107.2	102.7	86.6	86.2	85	86.4	85.8	85.7	4361.1	5611.6	4997.2	4301.5	4122.7	2802.9	3735.7	3605.5	4057.6	5520.2	5611.6	5378.7	4535.1	4511.6	4451
FALSE	High	Master Protein	Q5JRA6	Transport and Golgi organization protein 1 homolog OS=Homo sapiens (Human) OX=9606 GN=MIA3 PE=1 SV=1	MIA3	0	181.737	20	33	45	33	1907	213.6	4.84	122.93	33	0	1.01	0.973	0.936557	0.489804	109.3	74.1	110.3	106.3	104.7	101.3	105.1	102.2	106.3	105.8	101.9	99.2	102.4	1677.4	2054.3	1980.4	1965.4	1969.5	1350.3	1707.1	1615.2	1876.5	2123.2	2054.3	2131.6	2072.1	2155.3	2144.3
FALSE	High	Master Protein	Q9Y4W6	AFG3-like protein 2 OS=Homo sapiens (Human) OX=9606 GN=AFG3L2 PE=1 SV=2	AFG3L2	0	181.527	45	34	51	33	797	88.5	8.66	151.29	34	1	1.108	0.974	0.00022571	0.0861128	106.5	71.7	118	103.8	102.2	99.2	100.9	111.1	111.7	112	98.1	98.3	98.7	2514.3	3091	2918.8	3282.3	3180.7	2196.1	2524.6	2458.2	2780.1	3182.5	3091	3141.6	3460.5	3480.7	3487.4
FALSE	High	Master Protein	P62136	Serine/threonine-protein phosphatase PP1-alpha catalytic subunit OS=Homo sapiens (Human) OX=9606 GN=PPP1CA PE=1 SV=1	PPP1CA	0	181.468	75	24	75	6	330	37.5	6.33	233.23	24	16	0.946	0.968	0.00139065	0.0154331	88.5	142.2	83.7	85.7	95.7	96.8	96.7	92.3	91.5	90.9	92.9	94.2	93.6	5015.1	6419.1	5959.3	5805.8	5544.1	3798.5	5092.5	5019.3	5615.6	6348	6419.1	6414.3	6121.1	6067.1	6032
FALSE	High	Master Protein	A3KMH1	von Willebrand factor A domain-containing protein 8 OS=Homo sapiens (Human) OX=9606 GN=VWA8 PE=1 SV=2	VWA8	0	181.414	22	36	52	36	1905	214.7	7.4	147.46	36	0	1.057	1.042	0.0119232	0.0389162	95.9	102.8	101.3	99.9	96.6	94.1	96.7	102.2	104.2	100.5	100.7	99.7	101.5	1938.2	2389.3	2280.2	2459.6	2417.9	1607.3	2112.9	2032.1	2330	2453.3	2389.3	2454.3	2593.2	2646	2552.4
FALSE	High	Master Protein	P37837	Transaldolase OS=Homo sapiens (Human) OX=9606 GN=TALDO1 PE=1 SV=2	TALDO1	0	181.35	60	29	81	29	337	37.5	6.81	220.44	29	0	1.031	1.003	0.0207134	1	90	126.8	92.8	90.4	95.4	94.6	95.1	97.9	98	99.5	96.2	93.9	95.5	7607.9	9551.1	8922.8	9377.4	9045.1	6326.8	8021.5	7609.8	8712.7	9629.9	9551.1	9604	9886.6	9898.4	10046.9
FALSE	High	Master Protein	P21964	Catechol O-methyltransferase OS=Homo sapiens (Human) OX=9606 GN=COMT PE=1 SV=2	COMT	0	181.315	77	22	43	22	271	30	5.47	143.2	22	0	1.17	1.168	0.000132288	0.000186059	93.4	88.2	109.3	109.1	89.2	91.4	91.9	106.9	108.7	105.9	105.6	106.8	107.3	2363.1	3065.5	2863.8	3400.5	3329.6	2235.8	2924.2	2874	3253.7	2991.2	3065.5	3082.4	3585.2	3643.7	3550.4
FALSE	High	Master Protein	P29144	Tripeptidyl-peptidase 2 OS=Homo sapiens (Human) OX=9606 GN=TPP2 PE=1 SV=4	TPP2	0	181.114	34	40	50	40	1249	138.3	6.32	146.75	40	0	0.982	0.955	0.0844964	0.00305816	108.6	81.1	106.6	103.7	103.6	105.2	104.8	103.4	102.9	101.6	100.3	99.9	100.1	3015.8	3874.8	3586.6	3612.5	3465	2358.4	3053.1	2955.8	3333.6	3817.3	3874.8	3860.4	3808.7	3791.9	3745.1
FALSE	High	Master Protein	P41091	Eukaryotic translation initiation factor 2 subunit 3 OS=Homo sapiens (Human) OX=9606 GN=EIF2S3 PE=1 SV=3	EIF2S3	0	181.056	55	27	74	27	472	51.1	8.4	229.03	27	0	1.012	0.918	0.420037	0.00195252	98.3	112	99.5	90.2	101	101.5	98.8	101.2	102.3	102.8	92.8	93.2	91	6085.1	7736.3	6998.1	7319.6	7126.3	4935.4	5845.3	5707.4	6273	7702.4	7736.3	7532.4	7717.1	7798.6	7837.3
FALSE	High	Master Protein	P30520	Adenylosuccinate synthetase isozyme 2 OS=Homo sapiens (Human) OX=9606 GN=ADSS2 PE=1 SV=3	ADSS2	0	180.45	62	31	61	27	456	50.1	6.55	188.64	31	4	0.904	0.931	0.000496056	0.00237565	92	139.3	83.1	85.6	100.6	99.5	99.5	89.9	91.6	89.2	94.1	92.2	92.6	3669.7	4591.2	4267.7	3938.2	3865	2592.7	3587.6	3416.4	3865.4	4645	4591.2	4593.5	4152.1	4229.6	4117.2
FALSE	High	Master Protein	P50993	Sodium/potassium-transporting ATPase subunit alpha-2 OS=Homo sapiens (Human) OX=9606 GN=ATP1A2 PE=1 SV=1	ATP1A2	0	180.286	19	19	52	1	1020	112.2	5.66	173.08	19	0	1.426	1.477	0.00227889	0.00226308	101.1	5.3	144.2	149.3	85.4	78	89.5	131.1	117.1	121.7	128.2	118.4	126.1	30	34.7	37	55.3	47.6	34.1	47.1	42.3	50.7	38	34.7	39.8	58.3	52.1	54.2
FALSE	High	Master Protein	Q96HE7	ERO1-like protein alpha OS=Homo sapiens (Human) OX=9606 GN=ERO1A PE=1 SV=2	ERO1A	0	180.147	60	22	43	21	468	54.4	5.68	158.69	22	1	0.933	1.018	0.00020672	0.0801829	101	102	94.2	102.8	101	101.4	102.1	95.3	94.6	93.8	102.8	103.6	103.2	1915.9	2433.9	2277.8	2170.6	2075.1	1417.9	2039.6	1988.1	2239.7	2425.1	2433.9	2451.7	2288.5	2270.9	2251.6
FALSE	High	Master Protein	P25786	Proteasome subunit alpha type-1 OS=Homo sapiens (Human) OX=9606 GN=PSMA1 PE=1 SV=1	PSMA1	0	179.987	76	22	58	22	263	29.5	6.61	197.51	22	0	1.041	1.088	0.0120016	0.000837022	92.6	110.3	96.4	100.8	95.2	94.4	92.6	99.8	98.1	98.3	103.9	102.7	102.6	4667.2	5857.6	5335.5	5869.5	5560.3	3838.9	5327.7	5117.2	5752.8	5907.6	5857.6	5742.9	6188.2	6084.8	6096.1
FALSE	High	Master Protein	Q9H4M9	EH domain-containing protein 1 OS=Homo sapiens (Human) OX=9606 GN=EHD1 PE=1 SV=2	EHD1	0	179.786	67	33	55	28	534	60.6	6.83	153.66	33	3	1.203	1.165	1.33798e-10	5.50908e-09	97.4	72	117.2	113.4	92.2	92.5	91.9	111	111	110.7	107.4	107.4	107.8	2397.9	3045.5	2809.1	3466.4	3337.5	2293.7	2921.2	2837.2	3207.7	3035.2	3045.5	3023.6	3654.6	3652.3	3642.4
FALSE	High	Master Protein	Q9BQ52	Zinc phosphodiesterase ELAC protein 2 OS=Homo sapiens (Human) OX=9606 GN=ELAC2 PE=1 SV=2	ELAC2	0	179.563	48	29	48	29	826	92.2	7.9	142.27	29	0	1	0.946	1	0.0289852	95	120.1	95	89.9	98.3	99	100	101.2	99	96.6	93.7	92.5	94.7	2375.9	3026.8	2840.2	2935.4	2765.6	1861.2	2366.9	2271.7	2618.1	3007.4	3026.8	3057	3094.8	3026.5	2955.6
FALSE	High	Master Protein	Q5VT79	Annexin A8-like protein 1 OS=Homo sapiens (Human) OX=9606 GN=ANXA8L1 PE=2 SV=2	ANXA8L1	0	179.547	72	26	71	3	327	36.9	5.78	187.06	26	0	0.805	0.604	0.000691685	2.90217e-05	163.9	5.2	131.9	99	136.9	137.5	141.3	112.5	110.7	109.1	83.1	85.3	79.2	310.6	394.9	377	306.5	290.4	197.3	197.2	196.7	205.5	393.2	394.9	405.8	323.1	317.8	313.3
FALSE	High	Master Protein	Q6NZI2	Caveolae-associated protein 1 OS=Homo sapiens (Human) OX=9606 GN=CAVIN1 PE=1 SV=1	CAVIN1	0	179.5	42	22	51	22	390	43.5	5.6	159.38	22	0	0.938	1.157	0.0266116	0.00125762	86.3	133	80.9	99.8	91.7	94.6	91.2	86	84.9	87.7	106.1	110.2	106.1	4733.2	6180	5534.9	5328.2	5065.1	3605.8	5726.5	5777.1	6265.6	5991.2	6180	5957.5	5617.5	5542.9	5726
FALSE	High	Master Protein	Q16181	Septin-7 OS=Homo sapiens (Human) OX=9606 GN=SEPTIN7 PE=1 SV=2	SEPTIN7	0	179.35	60	27	53	25	437	50.6	8.63	170.95	27	1	0.936	1.066	0.0310127	0.0206819	108.4	74.7	101.4	115.5	102.7	105.3	100.5	96.1	95.7	97.5	109.4	112.8	109.1	3366.7	4368.8	3874.5	3782.4	3630.4	2548.4	3752.7	3760.1	4092.3	4261.5	4368.8	4170.3	3987.8	3972.9	4046.8
FALSE	High	Master Protein	P35232	Prohibitin OS=Homo sapiens (Human) OX=9606 GN=PHB PE=1 SV=1	PHB	0	179.305	92	21	74	21	272	29.8	5.76	266.92	21	0	1.166	1.028	0.000138343	0.133939	80.9	141.5	94.4	83.2	88.3	87.7	88.4	103	101.7	104.5	92.1	90.8	89.2	4552.3	5719.7	5356.7	6374.4	6066.2	4294.4	4963.8	4758	5259	5762.2	5719.7	5765.7	6720.5	6638.5	6819.4
FALSE	High	Master Protein	P48506	Glutamate--cysteine ligase catalytic subunit OS=Homo sapiens (Human) OX=9606 GN=GCLC PE=1 SV=2	GCLC	0	179.042	45	28	47	28	637	72.7	6.09	156.3	28	0	0.857	0.724	8.37531e-05	1.38926e-05	101	139.2	86.6	73.2	109.4	110.7	109.8	94.3	94.1	91.3	79.3	80.2	79.6	3824.3	4898.7	4517	3959.2	3806.4	2543.7	2901	2851.3	3183.9	4840.7	4898.7	4861.9	4174.2	4165.5	4039.4
FALSE	High	Master Protein	P07942	Laminin subunit beta-1 OS=Homo sapiens (Human) OX=9606 GN=LAMB1 PE=1 SV=2	LAMB1	0	178.989	28	37	48	35	1786	197.9	4.94	130.74	37	1	1.432	1.128	7.23392e-05	0.00475819	108.5	13.6	155.4	122.4	94.3	88.1	92.3	132.9	131.9	132.2	103.8	104.2	108.7	1130	1327.2	1301.3	1912.6	1827.9	1263.4	1301.4	1269	1491.2	1430.3	1336.4	1400.7	2016.5	2000.3	2006.3
FALSE	High	Master Protein	O15027	Protein transport protein Sec16A OS=Homo sapiens (Human) OX=9606 GN=SEC16A PE=1 SV=4	SEC16A	0	178.987	23	35	49	35	2357	251.7	5.8	142.03	35	0	0.996	0.95	1	0.229492	83.8	153.3	83.4	79.6	94.5	91.5	94.2	93.8	95.1	90.9	89.5	86.1	91.8	1450.7	1777.7	1700.7	1728.8	1688.7	1111.6	1437.2	1343.7	1611.4	1836.3	1777.7	1830.5	1822.7	1848	1765.2
FALSE	High	Master Protein	Q15084	Protein disulfide-isomerase A6 OS=Homo sapiens (Human) OX=9606 GN=PDIA6 PE=1 SV=1	PDIA6	0	178.868	59	20	69	20	440	48.1	5.08	235.82	20	0	0.933	1.005	0.00510083	1	72.9	185.7	68	73.3	89.3	88.1	87.9	80	83	82.2	88.6	87	89.5	4800.5	5996.9	5559.2	5166.9	5161.2	3522.3	4981.7	4754.9	5505.2	6076.4	5996.9	5983.6	5447.5	5648.1	5593.4
FALSE	High	Master Protein	P13861	cAMP-dependent protein kinase type II-alpha regulatory subunit OS=Homo sapiens (Human) OX=9606 GN=PRKAR2A PE=1 SV=2	PRKAR2A	0	178.729	76	25	50	22	404	45.5	5.07	155.45	25	3	1.069	0.998	0.00149414	0.899535	117.1	40.8	125.1	116.9	104.6	104.7	103.9	112	111.8	111.2	104.5	103.8	106.8	2115.8	2680.8	2471.7	2719.3	2615.5	1792.4	2209.3	2133.6	2471.1	2678.1	2680.8	2660.4	2867	2862.2	2846.3
FALSE	High	Master Protein	Q6YHK3	CD109 antigen OS=Homo sapiens (Human) OX=9606 GN=CD109 PE=1 SV=2	CD109	0	178.627	27	35	52	35	1445	161.6	5.85	147.81	35	0	0.988	0.82	0.156015	1.85479e-05	114.6	78.2	113.2	94	110.1	110.2	109.6	108.7	108.8	106.8	90.3	91	89.4	3183.8	4035.1	3728.4	3774.8	3638.9	2462.7	2731.6	2675.9	2960.7	4030	4035.1	4013.1	3979.8	3982.2	3910.7
FALSE	High	Master Protein	Q9P258	Protein RCC2 OS=Homo sapiens (Human) OX=9606 GN=RCC2 PE=1 SV=2	RCC2	0	178.52	72	32	69	32	522	56	8.78	220.25	32	0	1.01	0.914	1	0.00135121	103.4	97.7	104.4	94.5	104.6	103	101.5	104.1	102.1	104	93.9	94.2	95.2	2568.3	3202.6	2931.3	3068.4	2900.5	2036.5	2412	2350.5	2675.2	3250.9	3202.6	3155.1	3235	3174.1	3233.9
FALSE	High	Master Protein	Q9BTW9	Tubulin-specific chaperone D OS=Homo sapiens (Human) OX=9606 GN=TBCD PE=1 SV=2	TBCD	0	178.393	36	29	46	29	1192	132.5	6.19	134.41	29	0	0.911	1.05	0.124154	0.196727	117	53.6	106.5	122.9	108.2	102.7	106.8	96.9	103.6	97.2	113.2	110.4	112.1	1814	2179.3	2105.4	1950.9	2009.2	1299.5	1985.3	1881.3	2151.7	2296.1	2179.3	2266.1	2056.8	2198.7	2063.6
FALSE	High	Master Protein	Q9Y2W1	Thyroid hormone receptor-associated protein 3 OS=Homo sapiens (Human) OX=9606 GN=THRAP3 PE=1 SV=2	THRAP3	0	178.29	30	33	57	32	955	108.6	10.15	146.18	33	1	0.926	0.979	0.0114237	0.391861	101.1	106.3	93.6	99	101.8	107.1	101.5	94.3	92.7	94.8	98.8	102.3	99.7	4579.6	6095.9	5366.8	5091	4821.4	3397.3	4648.3	4677.2	5129.1	5796.7	6095.9	5776.6	5367.5	5276.2	5394.9
FALSE	High	Master Protein	Q13838	Spliceosome RNA helicase DDX39B OS=Homo sapiens (Human) OX=9606 GN=DDX39B PE=1 SV=1	DDX39B	0	178.074	63	30	76	17	428	49	5.67	216.06	30	13	0.973	0.93	0.0808352	0.00192171	101.5	105.3	98.8	94.4	102.8	102.8	102.7	101.3	98.1	100	95.6	95.9	94.2	4104.8	5195.7	4824.7	4859.1	4527.3	3185	3991.4	3891.1	4304.3	5195.8	5199.3	5193.1	5123	4959.4	5057.7
FALSE	High	Master Protein	Q9UBE0	SUMO-activating enzyme subunit 1 OS=Homo sapiens (Human) OX=9606 GN=SAE1 PE=1 SV=1	SAE1	0	177.822	89	26	49	26	346	38.4	5.3	157.32	26	0	1.112	1.247	0.00310062	0.00015682	94.9	81.1	105.5	118.4	91.2	93.1	91.9	102.2	100.2	102.8	110.4	114.6	115	2196.3	2836.8	2603.3	2954.5	2791.4	1973.6	2781.8	2806.2	3169.3	2780	2836.8	2802.1	3114.9	3054.7	3134
FALSE	High	Master Protein	O14617	AP-3 complex subunit delta-1 OS=Homo sapiens (Human) OX=9606 GN=AP3D1 PE=1 SV=1	AP3D1	0	177.715	30	29	50	29	1153	130.1	8.48	152.95	29	0	1.036	1.057	0.0648147	0.00705743	89.7	122.4	93	94.9	93.7	92.1	95.1	97.1	97.2	97	99.1	99.1	101.8	2427.4	3020	2895	3019.6	2910.3	2003.1	2684.2	2608.4	3016.2	3072.5	3020	3116	3183.6	3184.8	3180.9
FALSE	High	Master Protein	P13798	Acylamino-acid-releasing enzyme OS=Homo sapiens (Human) OX=9606 GN=APEH PE=1 SV=4	APEH	0	177.564	40	23	51	23	732	81.2	5.48	163.1	23	0	1.147	1.247	0.000331907	7.13076e-05	100.5	58.9	115.3	125.3	92.7	92.8	91.7	106	106.4	110.4	115.6	116	114	2734.9	3465.6	3181.3	3753.5	3627.7	2595.1	3565.8	3475.7	3848.7	3461.8	3465.6	3424.2	3957.3	3969.9	4121
FALSE	High	Master Protein	A2RRP1	Neuroblastoma-amplified sequence OS=Homo sapiens (Human) OX=9606 GN=NBAS PE=1 SV=2	NBAS	0	176.407	21	38	50	37	2371	268.4	5.96	119.47	38	1	1.001	1.023	0.702237	0.0508828	127.8	13.7	127.9	130.7	108.9	106.8	109.3	110.1	109	108.9	110.9	111.4	113.2	1579.5	1961.5	1864.5	1917.5	1829.3	1258.9	1682.4	1642	1880.1	1999.3	1961.5	2006.9	2021.6	2001.9	1999.1
FALSE	High	Master Protein	O60488	Long-chain-fatty-acid--CoA ligase 4 OS=Homo sapiens (Human) OX=9606 GN=ACSL4 PE=1 SV=2	ACSL4	0	176.367	53	29	50	27	711	79.1	8.38	129.04	29	0	1.13	1.07	7.14166e-05	0.00109178	121.7	10.6	137.5	130.2	103.4	102.4	103.3	117.9	116.3	116.6	110.4	109	111.6	1667.3	2091.4	1958.3	2283.5	2169.3	1499.4	1862.8	1786.8	2060.4	2110.4	2091.4	2107.8	2407.5	2373.9	2381
FALSE	High	Master Protein	Q32MZ4	Leucine-rich repeat flightless-interacting protein 1 OS=Homo sapiens (Human) OX=9606 GN=LRRFIP1 PE=1 SV=2	LRRFIP1	0	175.939	37	26	39	24	808	89.2	4.65	131.4	26	2	1.087	1.115	0.00159532	0.000439458	122.6	7.3	133.4	136.7	105.1	103.4	102.4	110.8	112.5	113.3	115.3	114.7	116.4	1706.4	2124.9	1954.7	2158.2	2111.5	1465.3	1957.4	1892.6	2161.7	2159.9	2124.9	2103.9	2275.4	2310.7	2326.9
FALSE	High	Master Protein	O00231	26S proteasome non-ATPase regulatory subunit 11 OS=Homo sapiens (Human) OX=9606 GN=PSMD11 PE=1 SV=3	PSMD11	0	175.547	64	29	51	29	422	47.4	6.48	156.35	29	0	1.019	1.068	0.32035	0.00363147	96.4	102.6	98.1	102.9	97.2	97.8	95.9	99.1	97.6	99.1	101.8	103.8	104	3825.4	4872	4435.6	4679.8	4442.6	3106.1	4189.3	4151.4	4680.7	4842.1	4872	4774.3	4933.9	4861.7	4932.4
FALSE	High	Master Protein	P15559	NAD(P)H dehydrogenase [quinone] 1 OS=Homo sapiens (Human) OX=9606 GN=NQO1 PE=1 SV=1	NQO1	0	175.326	40	16	87	16	274	30.8	8.88	278.56	16	0	1.544	1.617	3.5143e-07	1.52826e-07	89.7	26.9	138.4	145	77.4	78.3	78.6	120.4	120.8	122.9	124.5	127	126.6	3833	4906	4577.5	7153.7	6920.3	4851.1	6445.5	6389.8	7173.4	4851.7	4906	4927	7542.2	7573.1	7703.5
FALSE	High	Master Protein	Q14692	Ribosome biogenesis protein BMS1 homolog OS=Homo sapiens (Human) OX=9606 GN=BMS1 PE=1 SV=1	BMS1	0	174.999	37	35	48	35	1282	145.7	6.44	127.64	35	0	1.018	0.883	0.708204	0.000309997	102.2	103.6	104	90.2	104.3	103	103.2	105.6	105	103.4	91.3	88.5	91.1	3183.7	3976.6	3703.6	3868.5	3707.3	2514	2913.6	2745.8	3181.6	4029.9	3976.6	3986.4	4078.6	4057	3992.2
FALSE	High	Master Protein	Q8N1G4	Leucine-rich repeat-containing protein 47 OS=Homo sapiens (Human) OX=9606 GN=LRRC47 PE=1 SV=1	LRRC47	0	174.995	51	25	53	25	583	63.4	8.28	188.69	25	0	0.995	0.998	1	0.730057	86.9	139.9	86.5	86.7	95.9	94	94.5	93.2	96.1	94.1	94.9	90.9	94.3	3112	3861	3609	3632.9	3606.9	2434.5	3221.9	2998.1	3504	3939.1	3861	3884.5	3830.2	3947.2	3865.9
FALSE	High	Master Protein	Q15691	Microtubule-associated protein RP/EB family member 1 OS=Homo sapiens (Human) OX=9606 GN=MAPRE1 PE=1 SV=3	MAPRE1	0	174.975	85	28	65	25	268	30	5.14	182.58	28	3	0.751	0.796	2.48566e-05	3.98152e-05	111.8	115.2	84	89	114.3	117.2	115.3	87.4	86.7	85.3	91.8	92.9	90.3	4957.5	6438.3	5884.8	4550.6	4349.4	2948.7	4164.9	4094.2	4484.5	6275.1	6438.3	6334.1	4797.7	4759.7	4682.5
FALSE	High	Master Protein	P34931	Heat shock 70 kDa protein 1-like OS=Homo sapiens (Human) OX=9606 GN=HSPA1L PE=1 SV=2	HSPA1L	0	174.773	35	25	104	2	641	70.3	6.02	307.24	25	0	1.094	1.063	0.79358	0.992096	121.9	15.2	133.4	129.5	108.8	105	106.9	117	117.3	102.6	114.8	113.6	100.6	151.3	184.8	174.8	195.3	188.7	113.7	167	160.6	160.1	191.5	184.8	188.1	205.9	206.5	180.6
FALSE	High	Master Protein	P31943	Heterogeneous nuclear ribonucleoprotein H OS=Homo sapiens (Human) OX=9606 GN=HNRNPH1 PE=1 SV=4	HNRNPH1	0	174.611	61	22	84	9	449	49.2	6.3	228.06	22	14	0.865	0.872	8.37531e-05	0.000123397	125.3	57.2	108.3	109.3	115.5	113.6	116.3	99.8	101	99.1	101.4	99.8	100.7	3553.1	4425.5	4207.1	3687.8	3595.3	2429.4	3262.6	3121.7	3547.1	4497.4	4425.5	4528.3	3888.1	3934.5	3857.8
FALSE	High	Master Protein	Q16513	Serine/threonine-protein kinase N2 OS=Homo sapiens (Human) OX=9606 GN=PKN2 PE=1 SV=1	PKN2	0	174.326	41	33	48	29	984	112	6.3	120.2	33	4	0.92	0.975	0.00484034	0.489729	95.2	124.4	87.6	92.8	100.2	98.7	100.6	90.8	92.5	92.3	97.7	96	100.2	1735.3	2161.9	2048.9	1887	1851.6	1273.1	1769.5	1688.5	1984.9	2196.5	2161.9	2205.3	1989.5	2026.3	2021.7
FALSE	High	Master Protein	P62753	40S ribosomal protein S6 OS=Homo sapiens (Human) OX=9606 GN=RPS6 PE=1 SV=1	RPS6	0	174.306	57	24	89	24	249	28.7	10.84	248.58	24	0	0.941	0.953	0.0201908	0.0680106	81.9	163.1	77.1	78	92.6	96.1	93.4	87.9	86.2	89.4	89	90.9	88.5	7239.5	9502	8579.4	8244.7	7795.2	5569	7271.1	7223	7916.7	9163.6	9502	9234.4	8692.4	8530.6	8843.5
FALSE	High	Master Protein	P84077	ADP-ribosylation factor 1 OS=Homo sapiens (Human) OX=9606 GN=ARF1 PE=1 SV=2	ARF1	0	174.209	77	18	95	11	181	20.7	6.8	266.93	18	8	0.959	1.04	0.0560061	0.0931423	82.6	152.3	79.2	85.9	91.4	93.8	92	89.9	88.1	88.1	95.6	97.3	94.3	6025.3	7824.6	7127.2	7109.8	6716.5	4630.4	6589.3	6517.3	7110.5	7626.7	7824.6	7671.4	7495.9	7350.1	7353
FALSE	High	Master Protein	Q5SRE5	Nucleoporin NUP188 OS=Homo sapiens (Human) OX=9606 GN=NUP188 PE=1 SV=1	NUP188	0	174.13	23	36	62	36	1749	195.9	6.73	148.92	36	0	0.928	0.854	0.121192	0.0145603	114.9	80.3	106.7	98.2	110.5	104.9	117.1	102.5	103.9	99	94.4	94.1	96.5	3124.2	3757.3	3893.9	3482.4	3399.6	2232.8	2791.5	2704	3122.4	3954.5	3757.3	4191.2	3671.5	3720.3	3545.6
FALSE	High	Master Protein	P09382	Galectin-1 OS=Homo sapiens (Human) OX=9606 GN=LGALS1 PE=1 SV=2	LGALS1	0	173.983	96	15	209	15	135	14.7	5.5	668.29	15	0	1.102	1.136	0.00583481	0.00126152	100.5	74.5	110.8	114.2	93.1	96.9	95.5	106.1	103.4	105.3	108.5	112.3	108.1	10091.6	13288.1	12176.7	13801.4	12963.7	9094.6	12301	12368.1	13408.4	12773.7	13288.1	13106.4	14550.9	14186.6	14442.1
FALSE	High	Master Protein	P12004	Proliferating cell nuclear antigen OS=Homo sapiens (Human) OX=9606 GN=PCNA PE=1 SV=1	PCNA	0	173.886	82	19	59	19	261	28.8	4.69	169.41	19	0	0.99	1.017	0.783856	0.400351	92.7	121.2	91.8	94.3	95.3	98.2	96.5	96.2	93.6	95.5	98.1	102.8	97.6	4815.3	6280.7	5736.8	5838.1	5473.8	3849.7	5188.1	5282.5	5647.5	6095.1	6280.7	6174.8	6155.1	5990.2	6113.3
FALSE	High	Master Protein	P49591	Serine--tRNA ligase, cytoplasmic OS=Homo sapiens (Human) OX=9606 GN=SARS1 PE=1 SV=3	SARS1	0	173.824	56	31	50	31	514	58.7	6.43	157.39	31	0	1.168	0.987	0.000944602	0.997829	91	113	106.3	89.8	91.1	94.8	92.9	107.4	108.5	113	91.7	93.4	91.7	4025.1	5304.6	4827.1	5699.8	5546.3	3981.1	4236.8	4193.1	4635.5	5094.9	5304.6	5195.6	6009.3	6069.5	6321.9
FALSE	High	Master Protein	Q8WXF1	Paraspeckle component 1 OS=Homo sapiens (Human) OX=9606 GN=PSPC1 PE=1 SV=1	PSPC1	0	173.693	50	27	52	24	523	58.7	6.67	152.87	27	0	1.169	1.044	5.02151e-05	0.00581637	110.9	43.7	129.6	115.8	99.6	99.4	98.6	115.5	116.3	117.3	103.9	106.4	103.8	2909.8	3675.6	3384.8	4048.9	3927.4	2731.3	3171.8	3157.7	3469.3	3683.2	3675.6	3643.2	4268.8	4297.9	4337.3
FALSE	High	Master Protein	P12532	Creatine kinase U-type, mitochondrial OS=Homo sapiens (Human) OX=9606 GN=CKMT1B PE=1 SV=1	CKMT1B	0	173.646	61	22	57	20	417	47	8.34	203.01	22	2	1.315	0.953	2.52416e-05	0.0151401	83.6	126.9	109.9	79.6	87.7	89	88.3	116.2	114.7	118.7	84.4	84.2	82.7	4078.7	5235.4	4830.3	6483.4	6167.2	4398.3	4101.7	3979.2	4400.2	5162.7	5235.4	5199.1	6835.5	6749	6984.4
FALSE	High	Master Protein	Q6DD88	Atlastin-3 OS=Homo sapiens (Human) OX=9606 GN=ATL3 PE=1 SV=1	ATL3	0	173.529	56	25	39	24	541	60.5	5.66	134.98	25	1	1.06	1.088	0.011508	0.00265902	101.9	79.1	108	110.9	96.1	98.4	98.5	104.7	102.1	104.3	107	107.5	105	2723.5	3528.9	3280.9	3558.9	3345.9	2354.6	3171.6	3095.2	3403.4	3447.3	3528.9	3531.4	3755.1	3661.5	3739.1
FALSE	High	Master Protein	Q9BUJ2	Heterogeneous nuclear ribonucleoprotein U-like protein 1 OS=Homo sapiens (Human) OX=9606 GN=HNRNPUL1 PE=1 SV=2	HNRNPUL1	0	173.467	46	37	58	36	856	95.7	6.92	167.36	37	0	0.947	0.89	0.00327164	0.000222124	109.9	88.1	104.1	97.9	109.3	106.9	107.3	101.9	101.6	100.4	94.6	96.5	95.5	2792.7	3456.1	3222.8	3124.9	3003	2044.4	2526.2	2506.2	2792.2	3534.9	3456.1	3468.9	3294.6	3286.3	3246.5
FALSE	High	Master Protein	Q9Y383	Putative RNA-binding protein Luc7-like 2 OS=Homo sapiens (Human) OX=9606 GN=LUC7L2 PE=1 SV=2	LUC7L2	0	173.323	56	25	53	19	392	46.5	10.01	152.6	25	6	0.888	0.873	0.000255666	0.000177763	108.8	99.5	96.6	95	108.9	108.7	106.6	95.9	97.6	96.6	96.4	94.9	95	3690	4663.4	4246.5	3902.5	3826	2607.6	3415	3267.5	3681.7	4670.7	4663.4	4570.7	4114.4	4186.9	4140.8
FALSE	High	Master Protein	P05141	ADP/ATP translocase 2 OS=Homo sapiens (Human) OX=9606 GN=SLC25A5 PE=1 SV=7	SLC25A5	0	173.044	60	27	107	10	298	32.8	9.69	287.99	27	0	1.188	1.029	0.00224173	0.346975	103.4	67.5	122.8	106.4	96	99.3	96.9	115.1	110.6	115.6	99.8	104.2	99.1	2944.6	3855.7	3495.4	4238.6	3924.6	2824.9	3199.9	3247.7	3478.3	3727.2	3855.7	3762.3	4468.8	4294.8	4485.9
FALSE	High	Master Protein	Q8N201	Integrator complex subunit 1 OS=Homo sapiens (Human) OX=9606 GN=INTS1 PE=1 SV=2	INTS1	0	172.567	18	34	42	34	2190	244.1	6.13	129.39	34	0	0.961	0.955	0.343456	0.125226	112.5	72.1	108	107.4	108.5	106.4	105.7	102.2	106.6	99.9	102.7	98.2	101.6	1282	1592.4	1468.9	1450.9	1457.3	941.2	1269.5	1179.7	1374.7	1622.7	1592.4	1581	1529.7	1594.8	1494.6
FALSE	High	Master Protein	P52888	Thimet oligopeptidase OS=Homo sapiens (Human) OX=9606 GN=THOP1 PE=1 SV=2	THOP1	0	172.387	45	32	50	32	689	78.8	6.05	152.19	32	0	0.943	0.953	0.0435711	0.0352911	117.1	61	110.4	111.6	110.5	107.7	108.7	101.8	104.6	102.5	103.6	99.7	104.3	3257.8	4019.5	3768.6	3604.1	3565.8	2408.2	3193.1	2988.8	3519	4123.6	4019.5	4056.3	3799.8	3902.2	3824.2
FALSE	High	Master Protein	Q13443	Disintegrin and metalloproteinase domain-containing protein 9 OS=Homo sapiens (Human) OX=9606 GN=ADAM9 PE=1 SV=1	ADAM9	0	171.857	33	25	39	25	819	90.5	7.52	121.36	25	0	1.395	1.561	2.57709e-05	1.03321e-05	75.8	100.3	105.7	118.2	75.9	75.5	78	105.9	104.3	105.8	115.9	119.8	118.4	1248.5	1573.7	1509	2092.3	1986.3	1388.3	1995.6	2004.6	2229.7	1580.3	1573.7	1624.2	2205.9	2173.7	2204.6
FALSE	High	Master Protein	Q9BVP2	Guanine nucleotide-binding protein-like 3 OS=Homo sapiens (Human) OX=9606 GN=GNL3 PE=1 SV=2	GNL3	0	171.824	52	32	47	30	549	62	9.16	133.13	32	2	1.044	0.94	0.162592	0.0147549	92.3	124.8	96.3	86.7	96.7	99.9	96.3	102	100.6	100.9	89.2	92.7	90.9	2857.5	3737.5	3346.9	3617.9	3436.6	2377	2756.8	2783.6	3072.4	3617	3737.5	3602.4	3814.4	3760.8	3774.6
FALSE	High	Master Protein	Q9Y696	Chloride intracellular channel protein 4 OS=Homo sapiens (Human) OX=9606 GN=CLIC4 PE=1 SV=4	CLIC4	0	171.8	74	17	47	17	253	28.8	5.59	152.37	17	0	1.062	1.257	0.00432136	2.72538e-05	104.3	53.9	110.7	131.1	94.4	96	95.4	101.7	101.1	101.3	118.5	119.9	122.5	1934.8	2490.4	2299.1	2504.2	2397.9	1654.8	2541.5	2498.5	2873.7	2449	2490.4	2474.6	2640.2	2624.1	2627.8
FALSE	High	Master Protein	Q13619	Cullin-4A OS=Homo sapiens (Human) OX=9606 GN=CUL4A PE=1 SV=3	CUL4A	0	171.232	39	33	54	14	759	87.6	8.13	168.37	33	0	0.946	1.033	0.0073257	0.0624018	90.3	131	85.4	93.3	96.1	95	97.7	90.8	92.5	90.9	99.3	98.9	99.5	1205.2	1508.7	1441.2	1367.4	1342.5	908.7	1302.3	1261.1	1427.6	1525.5	1508.7	1551.2	1441.7	1469.1	1443
FALSE	High	Master Protein	P20020	Plasma membrane calcium-transporting ATPase 1 OS=Homo sapiens (Human) OX=9606 GN=ATP2B1 PE=1 SV=4	ATP2B1	0	171.182	26	27	39	14	1220	134.6	5.91	117.64	27	0	1.334	1.127	4.48061e-05	0.00129808	113.1	8.6	150.9	127.4	95.2	92.6	96	129.5	126.6	127	107.1	111.3	107.3	802	987.5	951	1310.3	1234	853.1	944	952.7	1034.3	1015.2	987.5	1023.6	1381.5	1350.4	1354.7
FALSE	High	Master Protein	Q8IY81	pre-rRNA 2'-O-ribose RNA methyltransferase FTSJ3 OS=Homo sapiens (Human) OX=9606 GN=FTSJ3 PE=1 SV=2	FTSJ3	0	171.033	39	24	47	24	847	96.5	8.4	134.79	24	0	1.112	0.993	0.00317982	0.973805	110.3	57.5	122.7	109.5	102.8	98.8	102.4	113.1	114.4	113.8	101.6	97.8	102	1556.5	1891.9	1822.2	2055	2002.1	1373.3	1608.9	1504.1	1766.6	1970.2	1891.9	1961.3	2166.6	2191	2180.8
FALSE	High	Master Protein	Q9H7D0	Dedicator of cytokinesis protein 5 OS=Homo sapiens (Human) OX=9606 GN=DOCK5 PE=1 SV=3	DOCK5	0	170.997	26	42	48	40	1870	215.2	7.96	128.64	42	2	1.101	1.127	0.000270503	7.96707e-05	108.8	49	119.7	122.5	98.7	98.6	98.2	108.9	108.6	107.2	111.1	111	113.3	2274.8	2876.8	2660.2	3012.4	2893.4	1968.2	2677.8	2598.4	2987.9	2879.4	2876.8	2863.3	3176	3166.3	3125.5
FALSE	High	Master Protein	O43747	AP-1 complex subunit gamma-1 OS=Homo sapiens (Human) OX=9606 GN=AP1G1 PE=1 SV=5	AP1G1	0	170.957	32	25	40	24	822	91.3	6.8	140.71	25	0	1.004	1.074	0.906377	0.0135166	103.9	80.1	104.3	111.6	98.1	101.3	99.8	102.5	100.1	99.3	105.5	109.2	107.2	2180.8	2851.6	2608.7	2737	2574.9	1760.8	2454	2468.7	2727.1	2760.4	2851.6	2807.9	2885.6	2817.8	2796.1
FALSE	High	Master Protein	Q15942	Zyxin OS=Homo sapiens (Human) OX=9606 GN=ZYX PE=1 SV=1	ZYX	0	170.862	54	23	70	23	572	61.2	6.67	225.77	23	0	0.83	0.888	1.74137e-05	4.42282e-05	120.5	72.5	100	107	114.6	114.3	113.6	94.9	95.7	94.5	101.5	101.9	100.2	3240.4	4091.5	3776.5	3220	3131.2	2130	3002.3	2927.7	3240.6	4101.6	4091.5	4064.8	3394.9	3426.6	3382.4
FALSE	High	Master Protein	P10155	60 kDa SS-A/Ro ribonucleoprotein OS=Homo sapiens (Human) OX=9606 GN=RO60 PE=1 SV=2	RO60	0	170.751	57	32	55	32	538	60.6	8.03	147.99	32	0	1.007	1	0.842217	1	123.7	28.2	124.5	123.7	110	104.9	108.3	109	111.3	107.3	109.7	106.4	108.4	3449.4	4163.6	3994.2	4104.8	4034.6	2681	3596.6	3391.3	3888.5	4366.2	4163.6	4299.2	4327.7	4415.2	4257.4
FALSE	High	Master Protein	P62805	Histone H4 OS=Homo sapiens (Human) OX=9606 GN=H4C2 PE=1 SV=2	H4C2	0	170.725	77	18	136	17	103	11.4	11.36	390.16	18	1	0.91	0.94	0.0087434	0.0398035	93.9	132.5	85.4	88.3	99.6	99.4	105.1	90.6	91.9	90.4	92.4	96.2	93.7	12034.4	15203.1	14938.2	13145.7	12844.8	8705.1	11673.5	11806.3	12951.3	15232.9	15203.1	16078.7	13859.6	14056.5	13823.6
FALSE	High	Master Protein	P42330	Aldo-keto reductase family 1 member C3 OS=Homo sapiens (Human) OX=9606 GN=AKR1C3 PE=1 SV=4	AKR1C3	0	170.541	61	26	69	9	323	36.8	7.94	200.13	26	0	0.98	0.962	0.022906	0.000771057	95.5	119	93.6	91.9	99.3	99.5	98.6	98	97.4	97.1	95.6	95	95.6	1396.2	1770.3	1629.2	1653.4	1582.8	1088	1405	1357.7	1538.1	1767.3	1770.3	1753.6	1743.2	1732.1	1727.7
FALSE	High	Master Protein	Q02809	Procollagen-lysine,2-oxoglutarate 5-dioxygenase 1 OS=Homo sapiens (Human) OX=9606 GN=PLOD1 PE=1 SV=2	PLOD1	0	170.332	56	33	54	32	727	83.5	6.95	162.67	33	1	0.816	0.974	1.49507e-05	0.0154872	113.4	83.7	92.5	110.5	110	109.4	110.9	90	89.7	88.9	105.5	107.1	107.3	3183.1	4009.7	3776.4	3128.7	3002.7	2051.7	3194.5	3151.4	3553.4	4029.1	4009.7	4064.7	3298.6	3286	3258.1
FALSE	High	Master Protein	Q16543	Hsp90 co-chaperone Cdc37 OS=Homo sapiens (Human) OX=9606 GN=CDC37 PE=1 SV=1	CDC37	0	170.172	62	26	53	26	378	44.4	5.25	145.49	26	0	1.043	1.051	0.0186981	0.0129865	126.5	8.6	131.9	133	106.9	105.9	107.6	110	111.4	114	112.2	112.5	112.3	2310.8	2898.6	2735	2854.8	2786.9	1964.7	2538.2	2472.7	2779.2	2925	2898.6	2943.8	3009.8	3049.8	3119.9
FALSE	High	Master Protein	Q9BUQ8	Probable ATP-dependent RNA helicase DDX23 OS=Homo sapiens (Human) OX=9606 GN=DDX23 PE=1 SV=3	DDX23	0	170.157	41	33	46	33	820	95.5	9.55	136.35	33	0	0.955	0.902	0.011583	0.000750121	98.9	117.6	94.4	89.2	103.2	102.7	102.1	98	98.3	95.8	91.3	92.6	93.9	3643.1	4588.7	4238.8	4154.8	4012.8	2694	3372.2	3322.1	3791	4611.3	4588.7	4562.4	4380.4	4391.3	4278
FALSE	High	Master Protein	O75367	Core histone macro-H2A.1 OS=Homo sapiens (Human) OX=9606 GN=MACROH2A1 PE=1 SV=4	MACROH2A1	0	170.088	58	20	77	18	372	39.6	9.79	224.26	20	2	1.015	0.959	0.697265	0.0406267	94.4	119.3	95.8	90.5	99.1	97.9	97.9	101.2	99.4	97.8	95.5	93.4	93.9	5663.6	7084.9	6581.5	6943	6572.1	4454.8	5710.2	5423.5	6143.9	7168.8	7084.9	7084	7320	7192.1	7074.1
FALSE	High	Master Protein	Q8TAQ2	SWI/SNF complex subunit SMARCC2 OS=Homo sapiens (Human) OX=9606 GN=SMARCC2 PE=1 SV=1	SMARCC2	0	170.075	23	27	45	17	1214	132.8	5.69	154.74	27	0	0.931	1.03	0.0243444	0.229505	132.9	6.6	123.7	136.8	112.2	110.2	112.6	102.2	105.7	104.4	115.5	112.8	118.7	1566.1	1947.6	1848.6	1713.4	1706.4	1162	1686.8	1601	1895.6	1982.3	1947.6	1989.7	1806.4	1867.4	1845.2
FALSE	High	Master Protein	O00151	PDZ and LIM domain protein 1 OS=Homo sapiens (Human) OX=9606 GN=PDLIM1 PE=1 SV=4	PDLIM1	0	169.876	79	22	41	22	329	36	7.02	147	22	0	1.023	0.837	0.475905	0.000223085	92.7	134.9	94.8	77.6	100.2	99.7	100.1	102.3	101	102.8	83.7	84.3	80.3	2485.9	3133.2	2920.5	3049.6	2899.1	2029.5	2173.2	2126	2281.3	3146.6	3133.2	3143.5	3215.2	3172.6	3230.4
FALSE	High	Master Protein	Q6PGP7	Tetratricopeptide repeat protein 37 OS=Homo sapiens (Human) OX=9606 GN=TTC37 PE=1 SV=1	TTC37	0	169.79	28	35	44	35	1564	175.4	7.53	141.37	35	0	1.067	1.128	0.00457499	0.000317501	97.5	88.6	104	109.9	94.2	96.5	95.4	101.7	101.8	101	106.1	109.2	107.5	1989.9	2580.2	2369.4	2580.3	2488.7	1701.9	2343.9	2345.3	2599.7	2518.8	2580.2	2550.3	2720.4	2723.5	2702.6
FALSE	High	Master Protein	O60568	Multifunctional procollagen lysine hydroxylase and glycosyltransferase LH3 OS=Homo sapiens (Human) OX=9606 GN=PLOD3 PE=1 SV=1	PLOD3	0	169.619	47	29	46	29	738	84.7	6.05	150.22	29	0	0.924	0.947	0.000668261	0.00454937	125.6	39.6	116	118.9	112.3	112.8	110.6	103.8	103.8	102.5	105.3	107.1	106.3	2521.2	3205.4	2918.1	2796.2	2694.8	1833.5	2471.2	2443.9	2731.1	3191.3	3205.4	3140.9	2948	2949	2911.6
FALSE	High	Master Protein	Q9Y2X3	Nucleolar protein 58 OS=Homo sapiens (Human) OX=9606 GN=NOP58 PE=1 SV=1	NOP58	0	169.602	43	23	47	23	529	59.5	8.92	144.91	23	0	1.083	0.979	0.00170278	0.160396	93.9	112.4	101.7	91.9	96.2	96.7	96.4	104.4	102.3	106.1	93.6	94.5	94.3	1965.4	2501.5	2314.8	2559.4	2418.1	1728.2	2000.8	1962.2	2205.2	2487.8	2501.5	2491.5	2698.4	2646.2	2744.4
FALSE	High	Master Protein	O75390	Citrate synthase, mitochondrial OS=Homo sapiens (Human) OX=9606 GN=CS PE=1 SV=2	CS	0	169.305	52	23	68	23	466	51.7	8.32	201.61	23	0	1.114	1.082	0.00181677	0.00611978	94.9	96.7	105.7	102.7	92.2	96.2	94.3	105.5	104	105	100.9	103.8	102	4157.7	5487.2	4996.6	5709.2	5421.7	3772.4	4756.9	4756.9	5259.8	5262.7	5487.2	5378.1	6019.2	5933.2	5990.5
FALSE	High	Master Protein	Q03169	Tumor necrosis factor alpha-induced protein 2 OS=Homo sapiens (Human) OX=9606 GN=TNFAIP2 PE=1 SV=2	TNFAIP2	0	169.265	51	28	49	28	654	72.6	6.46	124.71	28	0	3.594	2.67	6.77523e-09	7.7546e-07	53.8	9.2	193.4	143.7	45.5	43.3	45.9	160.9	163.5	169	121.8	121.5	120.9	839.9	1011	997.5	3567.6	3491.6	2487.4	2352.9	2279.4	2553.8	1063.1	1011	1073.7	3761.3	3821	3949.9
FALSE	High	Master Protein	P54819	Adenylate kinase 2, mitochondrial OS=Homo sapiens (Human) OX=9606 GN=AK2 PE=1 SV=2	AK2	0	169.207	73	21	60	21	239	26.5	7.81	192.1	21	0	1.367	1.087	3.23262e-05	0.00365277	90.4	87.9	123.5	98.2	87.8	88.2	88.2	117.5	120.8	120.6	99.6	95.9	95.7	2761.1	3512	3263.4	4438.8	4397.3	3024	3278.9	3065.6	3444.3	3494.9	3512	3512.6	4679.8	4812.1	4802.1
FALSE	High	Master Protein	P08243	Asparagine synthetase [glutamine-hydrolyzing] OS=Homo sapiens (Human) OX=9606 GN=ASNS PE=1 SV=4	ASNS	0	169.188	60	30	53	30	561	64.3	6.86	138.44	30	0	2.054	1.485	2.45399e-08	1.24565e-05	72.4	71.3	148.8	107.5	68.7	67.6	68.5	138.8	140.6	143.5	103.1	101.7	100.1	2489.6	3098.3	2917.8	6036.8	5894.7	4146	3909	3744.5	4150.9	3151.3	3098.3	3140.6	6364.6	6450.8	6583.8
FALSE	High	Master Protein	Q9H3S7	Tyrosine-protein phosphatase non-receptor type 23 OS=Homo sapiens (Human) OX=9606 GN=PTPN23 PE=1 SV=1	PTPN23	0	169.176	25	36	47	36	1636	178.9	6.92	118.57	36	0	1.109	1.127	0.00429191	0.0020203	102.8	67.2	114.1	115.9	97.5	93.6	96.6	104.9	108.6	107.2	108.9	107.9	111.6	1470	1785.9	1713.5	1899.4	1894.3	1288.3	1717.5	1652.7	1926.1	1860.7	1785.9	1844.3	2002.5	2073	2045.8
FALSE	High	Master Protein	P08708	40S ribosomal protein S17 OS=Homo sapiens (Human) OX=9606 GN=RPS17 PE=1 SV=2	RPS17	0	169.164	66	13	65	12	135	15.5	9.85	236.66	13	0	1.001	0.954	0.775058	0.203885	98.6	108.4	98.8	94.1	96.8	100.9	100.7	100.9	99.3	102.2	95.2	97.2	96.1	3594.3	4740.6	4397.5	4495.9	4264.8	3025.1	3698.7	3668.4	4083	4549.6	4740.6	4733.2	4740	4667.1	4803.8
FALSE	High	Master Protein	Q9NSD9	Phenylalanine--tRNA ligase beta subunit OS=Homo sapiens (Human) OX=9606 GN=FARSB PE=1 SV=3	FARSB	0	169.019	47	32	53	32	589	66.1	6.84	160.87	32	0	1.145	1.036	4.48394e-05	0.00894596	89.8	114.3	102.9	93	92.9	91.5	92.7	106.2	106.2	104.4	96.5	95.6	96	4047.5	5045.4	4748.3	5556.8	5349.2	3625.1	4398.7	4231.4	4786.8	5123.2	5045.4	5110.8	5858.6	5853.8	5756.6
FALSE	High	Master Protein	P04844	Dolichyl-diphosphooligosaccharide--protein glycosyltransferase subunit 2 OS=Homo sapiens (Human) OX=9606 GN=RPN2 PE=1 SV=3	RPN2	0	168.966	55	25	52	25	631	69.2	5.69	170.3	25	0	0.945	1.026	0.190129	1	102.8	94.7	97.1	105.4	103.9	101	101.7	95.1	100.1	96.1	105	99.2	104.3	2353.2	2896.4	2709.1	2586.4	2624.2	1735.3	2489	2283.6	2703.5	2978.6	2896.4	2915.9	2726.8	2871.8	2755.6
FALSE	High	Master Protein	Q13501	Sequestosome-1 OS=Homo sapiens (Human) OX=9606 GN=SQSTM1 PE=1 SV=1	SQSTM1	0	168.818	55	15	56	15	440	47.7	5.22	141.24	15	0	1.4	1.321	0.000164818	0.000448808	105.1	9	147.1	138.8	91.1	85.1	89.2	121.4	124.9	129.7	118	115.3	117.8	943.4	1116.1	1086.4	1510.2	1495.9	1070.6	1278.1	1213.6	1396.3	1194.1	1116.1	1169.3	1592.2	1637	1700.1
FALSE	High	Master Protein	P62081	40S ribosomal protein S7 OS=Homo sapiens (Human) OX=9606 GN=RPS7 PE=1 SV=1	RPS7	0	168.754	80	22	77	22	194	22.1	10.1	233.35	22	0	0.96	0.948	0.0529666	0.0120593	92.3	131.7	88.6	87.4	97.4	100	98.4	94.5	93.9	96.1	93.2	94.1	91.7	7623.8	9906.4	9053.8	8875	8496.2	5995.9	7630	7483.4	8211.7	9650	9906.4	9745	9356.9	9297.7	9521.4
FALSE	High	Master Protein	P30044	Peroxiredoxin-5, mitochondrial OS=Homo sapiens (Human) OX=9606 GN=PRDX5 PE=1 SV=4	PRDX5	0	168.499	57	14	55	14	214	22.1	8.7	193.64	14	0	1.288	0.968	4.62196e-05	0.329199	77	149.2	99.2	74.5	85.3	85.1	85.6	109.9	109.2	109.9	85.7	81.7	82.5	4087.4	5162	4826.5	6324.7	6053.7	4197.7	4298.7	3978.5	4525.7	5173.7	5162	5195	6668.2	6624.8	6665.9
FALSE	High	Master Protein	Q15366	Poly(rC)-binding protein 2 OS=Homo sapiens (Human) OX=9606 GN=PCBP2 PE=1 SV=1	PCBP2	0	168.388	74	17	72	10	365	38.6	6.79	223.37	17	1	1.015	1.028	0.950645	0.16835	73.4	176.6	74.5	75.5	86.4	85.5	88.2	86.7	87.7	87.8	92.4	88.9	88.5	3764.1	4714.7	4517.3	4532.7	4419.9	3047.7	4206.8	3933.1	4409.4	4764.5	4714.7	4862.2	4778.8	4836.8	4839.7
FALSE	High	Master Protein	Q7L1Q6	Basic leucine zipper and W2 domain-containing protein 1 OS=Homo sapiens (Human) OX=9606 GN=BZW1 PE=1 SV=1	BZW1	0	168.164	62	32	63	29	419	48	5.92	164.42	32	3	1.092	1.364	0.00453057	2.84476e-05	88.2	95.2	96.3	120.3	86.3	88.8	87.1	94.5	96.1	95.1	117.2	122	118.8	4774	6218.5	5664	6274.5	6144.3	4190.9	6779.2	6854.1	7519.5	6042.8	6218.5	6096.4	6615.2	6723.9	6655.1
FALSE	High	Master Protein	Q96I24	Far upstream element-binding protein 3 OS=Homo sapiens (Human) OX=9606 GN=FUBP3 PE=1 SV=2	FUBP3	0	167.871	58	32	58	26	572	61.6	8.38	153.64	32	0	0.979	0.975	0.189776	0.248082	110	74.9	107.7	107.3	106.3	105.1	103.7	102.9	103.3	100	103.4	101.1	102.5	2627.4	3288	3012.7	3052	2953.6	1969.4	2673	2538.6	2899.1	3325.7	3288	3242.7	3217.7	3232.2	3127.4
FALSE	High	Master Protein	O43615	Mitochondrial import inner membrane translocase subunit TIM44 OS=Homo sapiens (Human) OX=9606 GN=TIMM44 PE=1 SV=2	TIMM44	0	167.648	49	25	45	25	452	51.3	8.32	154.13	25	0	1.198	1.066	0.000192838	0.0130012	106.8	51.4	128	113.8	97.2	94.7	97.6	115.7	119.9	116.5	103.6	102.7	105.4	2775	3420.4	3278.2	3965.2	3958.2	2650.4	3092.5	2978.5	3444.3	3512.5	3420.4	3528.5	4180.5	4331.6	4208.8
FALSE	High	Master Protein	P12235	ADP/ATP translocase 1 OS=Homo sapiens (Human) OX=9606 GN=SLC25A4 PE=1 SV=4	SLC25A4	0	167.571	68	26	103	7	298	33	9.76	289.39	26	0	1.123	0.991	0.0115212	0.943891	126.3	6.5	141.9	125.2	106.4	106.7	108.3	119.9	121.7	113.9	105.8	104.4	107.5	655	831.8	784.1	886.2	866.9	559.3	681.2	653.4	757.7	829.1	831.8	844	934.3	948.7	888.2
FALSE	High	Master Protein	P22695	Cytochrome b-c1 complex subunit 2, mitochondrial OS=Homo sapiens (Human) OX=9606 GN=UQCRC2 PE=1 SV=3	UQCRC2	0	167.526	52	20	50	20	453	48.4	8.63	182.1	20	0	1.138	1.071	0.000496056	0.00812708	102.6	70.8	116.7	109.9	97.1	97.1	98.1	110.6	107.4	111.4	102.8	104.4	104.1	2577.4	3262.5	3061.6	3522	3296.1	2355.9	2853.1	2814.5	3160	3262.4	3262.5	3295.4	3713.3	3607	3741.1
FALSE	High	Master Protein	Q9Y617	Phosphoserine aminotransferase OS=Homo sapiens (Human) OX=9606 GN=PSAT1 PE=1 SV=2	PSAT1	0	167.394	68	21	51	21	370	40.4	7.66	162.18	21	0	1.936	1.588	5.00253e-06	2.13699e-05	67.7	93.5	131.1	107.6	66.7	68	65.9	129.2	127.1	133.4	104	107.5	106	1947.3	2511.8	2262.5	4526.1	4288.4	3102.6	3172.2	3187.8	3539.2	2464.8	2511.8	2435.2	4771.9	4692.9	4926.9
FALSE	High	Master Protein	P36873	Serine/threonine-protein phosphatase PP1-gamma catalytic subunit OS=Homo sapiens (Human) OX=9606 GN=PPP1CC PE=1 SV=1	PPP1CC	0	167.351	68	22	70	4	323	37	6.54	221.16	22	0	0.787	1.002	0.000490267	1	77.6	183.4	61.1	77.8	92.4	94.7	92.3	71.6	76.1	72.8	92.6	92.5	96.6	383.8	497.8	450.7	356.7	365.6	240.9	402.3	390.5	459.1	485.8	497.8	485.1	376.1	400.1	382.5
FALSE	High	Master Protein	P62879	Guanine nucleotide-binding protein G(I)/G(S)/G(T) subunit beta-2 OS=Homo sapiens (Human) OX=9606 GN=GNB2 PE=1 SV=3	GNB2	0	167.26	57	14	65	7	340	37.3	6	236.66	14	1	0.957	1.041	1	1	95.7	113.1	91.6	99.6	103.7	91.4	99.5	95.2	104	92.8	104.3	87.9	103.5	1042.9	1162.8	1176.1	1149.5	1209.2	744	1096.2	898.6	1190.9	1320.1	1162.8	1265.9	1211.9	1323.3	1181.5
FALSE	High	Master Protein	P16435	NADPH--cytochrome P450 reductase OS=Homo sapiens (Human) OX=9606 GN=POR PE=1 SV=2	POR	0	166.882	46	27	48	27	677	76.6	5.58	153.83	27	0	1.092	1.026	0.00147826	0.227142	70.4	180.3	76.9	72.3	82.8	84	85.5	91.9	91.7	91.2	84.9	86.8	86.2	2123.4	2725.7	2579.9	2829	2720.6	1865.4	2277.5	2263.2	2529.3	2687.7	2725.7	2776.9	2982.6	2977.2	2962.2
FALSE	High	Master Protein	Q02952	A-kinase anchor protein 12 OS=Homo sapiens (Human) OX=9606 GN=AKAP12 PE=1 SV=4	AKAP12	0	166.805	29	29	39	29	1782	191.4	4.41	106.12	29	0	0.41	0.518	9.81322e-05	0.000486557	144.1	122.1	59.1	74.7	151.7	150.8	151.8	62.2	65.5	52.6	81.2	77	78.7	1241.5	1561.7	1460.5	610.9	620	343.3	695	640.1	736.6	1571.5	1561.7	1572	644.1	678.5	545.2
FALSE	High	Master Protein	P17174	Aspartate aminotransferase, cytoplasmic OS=Homo sapiens (Human) OX=9606 GN=GOT1 PE=1 SV=3	GOT1	0	166.668	63	26	69	26	413	46.2	7.01	228	26	0	1.255	1.142	5.57144e-05	0.000548518	92.1	86.9	115.7	105.3	89.9	88.5	90	112.8	112	113.6	105.1	100.5	102.7	3880.6	4833.2	4569.4	5848	5592.9	3910.2	4746.3	4408.3	5073	4912	4833.2	4918.3	6165.6	6120.5	6209.3
FALSE	High	Master Protein	P10515	Dihydrolipoyllysine-residue acetyltransferase component of pyruvate dehydrogenase complex, mitochondrial OS=Homo sapiens (Human) OX=9606 GN=DLAT PE=1 SV=3	DLAT	0	165.695	44	22	66	22	647	69	7.84	198.11	22	0	1.211	1.092	2.76177e-05	0.000645464	92.1	95.8	111.5	100.6	91.8	90.8	91.6	110.9	110.8	110.9	100.2	100.1	97.6	3047.3	3814.9	3574.5	4419.6	4252.6	2933.1	3477.6	3374.8	3706.5	3857.2	3814.9	3847.4	4659.6	4653.8	4657.7
FALSE	High	Master Protein	P61160	Actin-related protein 2 OS=Homo sapiens (Human) OX=9606 GN=ACTR2 PE=1 SV=1	ACTR2	0	165.653	66	25	82	24	394	44.7	6.74	223.67	25	0	0.982	1.051	0.713782	0.116036	83.4	147.2	81.8	87.6	91.7	94.7	89	90	88.4	90.6	95.9	101.4	96.4	2556	3341.4	2917.2	3012.7	2849.4	2011.9	2795	2873.8	3073.3	3235.3	3341.4	3139.9	3176.3	3118.2	3194.9
FALSE	High	Master Protein	P23381	Tryptophan--tRNA ligase, cytoplasmic OS=Homo sapiens (Human) OX=9606 GN=WARS1 PE=1 SV=2	WARS1	0	165.621	53	27	48	27	471	53.1	6.23	125.07	27	0	1.329	1.295	2.73796e-05	3.28078e-05	79.7	111.2	105.9	103.2	81.7	80.1	81.2	107.4	108	111	107.3	105.2	104.8	2784.3	3455.3	3256.1	4394.6	4257.5	3015.1	3827	3644.8	4087.5	3524.3	3455.3	3504.7	4633.2	4659.1	4787.9
FALSE	High	Master Protein	P16403	Histone H1.2 OS=Homo sapiens (Human) OX=9606 GN=H1-2 PE=1 SV=2	H1-2	0	165.559	60	23	113	8	213	21.4	10.93	297.77	23	0	0.814	0.703	0.0411229	0.0187871	87.8	179	71.5	61.7	102	116.3	101.2	83.1	75.4	85.3	71.7	85.4	71.7	1259.3	1817.5	1468.8	1231.2	1077.3	839.1	926.4	1072.2	1012.8	1594	1817.5	1580.9	1298.1	1178.9	1332.5
FALSE	High	Master Protein	Q9H361	Polyadenylate-binding protein 3 OS=Homo sapiens (Human) OX=9606 GN=PABPC3 PE=1 SV=2	PABPC3	0	165.402	34	28	59	1	631	70	9.67	165.55	28	0	1.06	0.992	0.669959	0.79287	128.4	8.2	136.1	127.4	92.9	108.7	113.2	115.2	109.3	116.5	107.9	103.3	126.1	49.9	73.9	71.5	74.3	67.9	49.9	60.6	56.4	77.5	63.2	73.9	77	78.3	74.3	79.2
FALSE	High	Master Protein	Q9Y266	Nuclear migration protein nudC OS=Homo sapiens (Human) OX=9606 GN=NUDC PE=1 SV=1	NUDC	0	165.294	62	30	44	30	331	38.2	5.38	121.86	30	0	0.925	1.025	0.00267033	0.115316	96.6	115.1	89.3	99	100.5	98.4	99.5	92.6	90.9	92	101.9	104.3	101.2	3764.1	4664.1	4380.4	4166.2	3939.6	2747.5	3993.1	3972.1	4336.7	4764.5	4664.1	4714.8	4392.4	4311.2	4363
FALSE	High	Master Protein	Q13011	Delta(3,5)-Delta(2,4)-dienoyl-CoA isomerase, mitochondrial OS=Homo sapiens (Human) OX=9606 GN=ECH1 PE=1 SV=2	ECH1	0	165.139	77	20	74	20	328	35.8	8	234.83	20	0	1.465	1.587	2.39005e-05	1.51719e-05	88	43.6	128.8	139.6	78.7	78.2	81	115.3	114.2	119	124.9	125.3	124.3	2707	3402.2	3276.6	4759.9	4541.5	3263.1	4494.3	4381.4	4893.2	3426.5	3402.2	3526.8	5018.4	4969.9	5181.7
FALSE	High	Master Protein	Q9ULV4	Coronin-1C OS=Homo sapiens (Human) OX=9606 GN=CORO1C PE=1 SV=1	CORO1C	0	165.097	53	29	72	27	474	53.2	7.08	190.69	29	2	0.954	0.914	0.00829447	0.000449986	109.9	84.7	104.9	100.5	105.1	108.2	106.6	101.7	101.4	102.6	97.6	97.4	97.2	5934.7	7735.8	7083	6897.2	6624.5	4619.5	5762.2	5593.4	6279.2	7512	7735.8	7623.8	7271.7	7249.4	7335.7
FALSE	High	Master Protein	Q9BY89	Uncharacterized protein KIAA1671 OS=Homo sapiens (Human) OX=9606 GN=KIAA1671 PE=1 SV=2	KIAA1671	0	164.981	25	32	39	32	1806	196.6	8.47	124.05	32	0	1.116	1.199	0.00946733	0.00225964	94.4	86.9	105.4	113.3	93.4	89.3	91.8	101.7	107.6	102.5	110.1	106.7	112.5	1334.1	1614.4	1541.6	1742.9	1777.1	1166.4	1644	1548.4	1837.6	1688.7	1614.4	1659.3	1837.5	1944.7	1852.2
FALSE	High	Master Protein	Q99497	Parkinson disease protein 7 OS=Homo sapiens (Human) OX=9606 GN=PARK7 PE=1 SV=2	PARK7	0	164.856	84	19	63	19	189	19.9	6.79	179.51	19	0	1.036	1.072	0.0221899	0.00262386	98.6	93.6	102.2	105.7	97	97.5	97.3	100.8	100.9	101.9	105.6	104.4	102.2	3694.7	4705.1	4362.1	4609.8	4446.9	3096.5	4207.1	4042.6	4457.4	4676.7	4705.1	4695.1	4860.1	4866.4	4917.2
FALSE	High	Master Protein	Q9BZE4	Nucleolar GTP-binding protein 1 OS=Homo sapiens (Human) OX=9606 GN=GTPBP4 PE=1 SV=3	GTPBP4	0	164.852	53	36	47	36	634	73.9	9.5	126.85	36	0	0.941	0.895	0.0040558	0.000747455	96.9	125.1	91.2	86.7	102.1	102.5	102.1	96.2	96.1	93.5	91.4	93.3	91	4050.2	5146.8	4766.1	4585.4	4410.1	2956.9	3793.5	3762.8	4134.1	5126.6	5146.8	5130	4834.4	4826.1	4695.5
FALSE	High	Master Protein	P30154	Serine/threonine-protein phosphatase 2A 65 kDa regulatory subunit A beta isoform OS=Homo sapiens (Human) OX=9606 GN=PPP2R1B PE=1 SV=3	PPP2R1B	0	164.743	38	22	66	12	601	66.2	4.94	194.08	22	0	0.884	0.915	0.0144387	0.0269849	139	10.8	122.9	127.2	118.1	123.1	116.3	104.4	108.5	101.1	108	103.3	108	666.1	879.4	772	707.1	708.2	454.5	637.4	592.6	697.4	843.1	879.4	830.9	745.5	775	721.7
FALSE	High	Master Protein	Q7Z417	Nuclear fragile X mental retardation-interacting protein 2 OS=Homo sapiens (Human) OX=9606 GN=NUFIP2 PE=1 SV=1	NUFIP2	0	164.669	42	23	41	22	695	76.1	8.7	125.57	23	1	0.95	0.944	0.00826709	0.00495121	101.1	107.4	96	95.4	101.6	102.4	103.5	98.5	97.3	97	96.7	95.8	98.2	1868.1	2383.1	2237.8	2173.5	2068.7	1421.1	1859.1	1789.4	2064.7	2364.6	2383.1	2408.7	2291.5	2263.8	2256.7
FALSE	High	Master Protein	Q96AG4	Leucine-rich repeat-containing protein 59 OS=Homo sapiens (Human) OX=9606 GN=LRRC59 PE=1 SV=1	LRRC59	0	164.594	59	20	56	20	307	34.9	9.57	169.03	20	0	1.023	0.924	0.323369	0.00383616	98.3	110.2	100.6	90.9	102.5	98.6	100.4	102.7	102.7	102.5	93.9	92.8	91.5	5309.1	6467.8	6115.6	6389.9	6154.1	4233.5	5090.1	4886.4	5425.9	6720.1	6467.8	6582.5	6736.9	6734.6	6722.7
FALSE	High	Master Protein	Q8TD16	Protein bicaudal D homolog 2 OS=Homo sapiens (Human) OX=9606 GN=BICD2 PE=1 SV=1	BICD2	0	164.458	47	35	43	35	824	93.5	5.44	120.08	35	0	0.915	0.889	0.000724815	0.000306825	125.1	49.4	114.4	111.1	114.7	113.5	113.6	104	104.6	102	102.2	99.6	101	2305.8	2889	2687.8	2510.6	2433.7	1634.9	2148.9	2036	2324.5	2918.6	2889	2893	2646.9	2663.3	2596.2
FALSE	High	Master Protein	Q96C19	EF-hand domain-containing protein D2 OS=Homo sapiens (Human) OX=9606 GN=EFHD2 PE=1 SV=1	EFHD2	0	164.276	73	23	53	22	240	26.7	5.2	170.56	23	1	0.891	1.052	0.00137145	0.101761	101.3	101.8	90.3	106.6	100.4	105	101.6	90.6	88.3	91.2	106.9	107.7	106.1	3880	5133.9	4616.8	4201.6	3943.7	2808.7	4320.1	4227.9	4688.5	4911.2	5133.9	4969.3	4429.8	4315.7	4460.2
FALSE	High	Master Protein	P62820	Ras-related protein Rab-1A OS=Homo sapiens (Human) OX=9606 GN=RAB1A PE=1 SV=3	RAB1A	0	164.234	88	21	75	11	205	22.7	6.21	241.67	21	9	0.986	1.058	1	0.0192623	107.4	73.2	105.8	113.6	99.2	101.8	101.6	100.2	99.7	102.7	107.5	111.3	106.7	5419.5	7038.6	6527.6	6568.6	6298.4	4471.4	6139.4	6175.2	6665.5	6859.9	7038.6	7026	6925.3	6892.6	7100.5
FALSE	High	Master Protein	P49590	Histidine--tRNA ligase, mitochondrial OS=Homo sapiens (Human) OX=9606 GN=HARS2 PE=1 SV=1	HARS2	0	164.212	52	28	49	21	506	56.9	8.24	139.09	28	0	1.151	0.971	0.000402456	0.148067	82.9	141.2	95.4	80.5	91.5	90.6	89.4	104.3	105.3	101.3	87.9	88	87.5	2237.6	2804.1	2572.5	3061.9	2978.6	1974.7	2249.6	2187.9	2448.8	2832.3	2804.1	2768.9	3228.2	3259.6	3135.8
FALSE	High	Master Protein	O43395	U4/U6 small nuclear ribonucleoprotein Prp3 OS=Homo sapiens (Human) OX=9606 GN=PRPF3 PE=1 SV=2	PRPF3	0	164.081	38	24	45	24	683	77.5	9.5	124.86	24	0	0.958	0.892	0.246046	0.011259	107.8	92.8	103.2	96.1	104.6	107.9	106	105.1	98.5	101.5	93.4	97.2	94.5	2062.4	2691.5	2455.6	2486.8	2244.9	1594.4	1925.6	1947.7	2131.5	2610.5	2691.5	2643.1	2621.8	2456.7	2531.9
FALSE	High	Master Protein	A0FGR8	Extended synaptotagmin-2 OS=Homo sapiens (Human) OX=9606 GN=ESYT2 PE=1 SV=1	ESYT2	0	163.969	35	28	41	27	921	102.3	9.26	121.64	28	0	1.149	1.183	0.00033293	0.000162	101.3	62.4	116.4	119.8	95.2	93	94.2	108.2	110	106.6	111.4	113	110.4	1764.5	2181.2	2051.7	2406.3	2358.4	1574.1	2158.1	2128.7	2341.1	2233.5	2181.2	2208.3	2537	2580.9	2499.6
FALSE	High	Master Protein	P55036	26S proteasome non-ATPase regulatory subunit 4 OS=Homo sapiens (Human) OX=9606 GN=PSMD4 PE=1 SV=1	PSMD4	0	163.916	51	15	39	15	377	40.7	4.79	148.12	15	0	1.021	1.011	0.21964	0.562047	100.8	94.5	102.9	101.9	99.9	100.8	98.4	102	100.4	102.4	101.3	101	100.2	2381.8	3042.2	2760.5	2919.1	2767.9	1946	2526.4	2447.4	2734	3014.8	3042.2	2971.3	3077.6	3029	3090.2
FALSE	High	Master Protein	Q13616	Cullin-1 OS=Homo sapiens (Human) OX=9606 GN=CUL1 PE=1 SV=2	CUL1	0	163.887	41	33	44	32	776	89.6	8	104.78	33	1	1.053	1.001	0.00408686	1	106.9	73.5	112.6	107	102.6	100.5	101.5	106.9	107.8	106.4	101.6	100.4	102.4	2653.9	3290.1	3087.9	3319.3	3225.6	2192.9	2749.4	2639.8	3029.4	3359.2	3290.1	3323.7	3499.5	3529.9	3482.3
FALSE	High	Master Protein	Q15181	Inorganic pyrophosphatase OS=Homo sapiens (Human) OX=9606 GN=PPA1 PE=1 SV=2	PPA1	0	163.727	76	23	61	21	289	32.6	5.86	180.69	23	2	1.188	1.069	0.00186009	0.0393155	94.5	92.1	112.3	101.1	90.8	93.1	94.5	110.6	106	112.4	99.2	102.9	99.6	3826.9	4956.7	4685.2	5596.7	5167.8	3774.4	4373.5	4407.9	4802.9	4844	4967.9	5042.9	5900.6	5655.3	5993.7
FALSE	High	Master Protein	P49959	Double-strand break repair protein MRE11 OS=Homo sapiens (Human) OX=9606 GN=MRE11 PE=1 SV=3	MRE11	0	163.711	49	27	42	27	708	80.5	5.9	134.65	27	0	0.87	0.863	0.00012724	0.00013305	119.6	73.2	104.1	103.2	114.7	112.8	113.2	100	98.5	97.1	99.1	97.7	97.6	2591.9	3226.1	3007	2712.6	2574	1749	2340.9	2242.6	2523.7	3280.8	3226.1	3236.6	2859.9	2816.8	2777.4
FALSE	High	Master Protein	Q9NYQ8	Protocadherin Fat 2 OS=Homo sapiens (Human) OX=9606 GN=FAT2 PE=1 SV=2	FAT2	0	163.667	12	39	48	39	4349	479	5.16	125.47	39	0	0.807	0.521	0.000153468	2.65223e-06	107.7	149.3	86.9	56.1	121.2	116.7	119.7	96.7	97.5	94.2	62.4	61.9	63.7	1824.6	2225.2	2120.5	1747.6	1698.1	1130.6	983.2	947.3	1098.2	2309.5	2225.2	2282.4	1842.5	1858.3	1795.4
FALSE	High	Master Protein	Q99615	DnaJ homolog subfamily C member 7 OS=Homo sapiens (Human) OX=9606 GN=DNAJC7 PE=1 SV=2	DNAJC7	0	163.101	52	27	48	27	494	56.4	6.96	131.82	27	0	0.971	0.959	0.274393	0.440774	134.6	5.6	130.7	129.1	112.7	113.5	112.6	109.8	107.7	109.4	108	114.2	107.3	2346.3	2992.1	2757.9	2745.6	2594.8	1815.2	2352.3	2416.9	2556.9	2969.9	2992.1	2968.5	2894.7	2839.6	2882.5
FALSE	High	Master Protein	Q8NFC6	Biorientation of chromosomes in cell division protein 1-like 1 OS=Homo sapiens (Human) OX=9606 GN=BOD1L1 PE=1 SV=2	BOD1L1	0	162.964	17	36	46	33	3051	330.3	5.08	104.1	36	1	0.9	0.969	0.0087323	0.728373	132.3	20.4	119.1	128.2	117	110.6	114	102.6	100.3	103.3	110.4	109.9	114.4	1049.9	1256.1	1202.5	1105.1	1040.5	738.9	1036	1002.2	1175.1	1328.9	1256.1	1294.3	1165.1	1138.7	1173.4
FALSE	High	Master Protein	P33527	Multidrug resistance-associated protein 1 OS=Homo sapiens (Human) OX=9606 GN=ABCC1 PE=1 SV=3	ABCC1	0	162.899	27	34	41	31	1531	171.5	7.11	122.68	34	2	1.006	1.006	1	1	96.4	109.6	97	97	101.7	97.1	98	98.6	100.4	97.4	97.5	99.4	98.6	1591	1923.2	1802.7	1851.9	1816.8	1214.5	1595.1	1580.2	1764.6	2013.8	1923.2	1940.3	1952.5	1988.2	1928.6
FALSE	High	Master Protein	Q08752	Peptidyl-prolyl cis-trans isomerase D OS=Homo sapiens (Human) OX=9606 GN=PPID PE=1 SV=3	PPID	0	161.914	65	26	46	25	370	40.7	7.21	132.1	26	0	0.954	0.924	0.0106223	0.00203542	119.2	56.9	113.7	110.2	109.4	112	109.3	105.4	104.4	103.1	102.6	100.5	101.1	2417.4	3133.7	2839.9	2796.8	2667.9	1815.9	2371	2257.2	2556.4	3059.9	3133.7	3056.7	2948.7	2919.6	2883.6
FALSE	High	Master Protein	Q13308	Inactive tyrosine-protein kinase 7 OS=Homo sapiens (Human) OX=9606 GN=PTK7 PE=1 SV=2	PTK7	0	161.893	40	33	41	33	1070	118.3	7.09	125.67	33	0	0.917	0.871	0.020069	0.00346677	121	62.7	110.9	105.4	117	108.8	112.7	104.5	103.3	101.4	98.4	97.5	98.2	1853.4	2181.7	2099.3	1987.6	1892.6	1280.5	1630.2	1570.7	1779.6	2346	2181.7	2259.6	2095.5	2071.1	2033.4
FALSE	High	Master Protein	P49750	YLP motif-containing protein 1 OS=Homo sapiens (Human) OX=9606 GN=YLPM1 PE=1 SV=4	YLPM1	0	161.808	22	35	49	35	2146	241.5	6.55	118.74	35	0	0.849	0.877	3.88005e-05	8.83621e-05	112.1	94.4	95.2	98.3	109.5	110.7	111.7	93.9	95.3	94	96.4	97	98.1	1992.1	2547.7	2389.8	2050.1	2004	1362.4	1834.3	1793.6	2042.1	2521.6	2547.7	2572.3	2161.4	2193	2163.5
FALSE	High	Master Protein	P31689	DnaJ homolog subfamily A member 1 OS=Homo sapiens (Human) OX=9606 GN=DNAJA1 PE=1 SV=2	DNAJA1	0	161.657	54	20	39	19	397	44.8	7.08	129.05	20	1	0.887	0.883	0.000455252	0.000443011	123.4	58.3	109.4	108.9	114.3	113.9	112.2	101	102.7	99.3	101.7	100.6	100.5	1901.2	2398.3	2193.5	2012.1	1975.7	1316.8	1768.5	1699.8	1911.9	2406.5	2398.3	2361	2126.4	2162.1	2091.1
FALSE	High	Master Protein	O95678	Keratin, type II cytoskeletal 75 OS=Homo sapiens (Human) OX=9606 GN=KRT75 PE=1 SV=2	KRT75	0	161.588	31	28	124	3	551	59.5	7.74	285.83	28	0	0.84	0.905	0.00337541	0.0239487	145	2	121.8	131.2	120.9	122.1	118.2	107.1	101.5	100.8	106.4	111.8	109.4	424.8	543	488.5	451.8	412.6	282.3	391	399.1	439.8	537.7	543	525.8	476.3	451.5	448.3
FALSE	High	Master Protein	Q13564	NEDD8-activating enzyme E1 regulatory subunit OS=Homo sapiens (Human) OX=9606 GN=NAE1 PE=1 SV=1	NAE1	0	161.549	53	21	35	21	534	60.2	5.4	138.19	21	0	1.013	1.033	0.376864	0.0547081	115.1	49.3	116.6	118.9	104.5	102.5	105.9	105.8	105.1	107.3	108.8	107.9	107.5	1883.8	2338.3	2244.7	2290.7	2192.9	1541.7	2052.5	1977	2218.3	2384.5	2338.3	2416.1	2415.1	2399.8	2448.2
FALSE	High	Master Protein	P00491	Purine nucleoside phosphorylase OS=Homo sapiens (Human) OX=9606 GN=PNP PE=1 SV=2	PNP	0	161.535	88	20	52	20	289	32.1	6.95	154.69	20	0	0.951	0.933	0.0323724	0.0129962	96.2	122.5	91.5	89.8	102.3	99.7	101.3	96.7	96.4	93.1	94.8	92.2	94.6	2928	3613.3	3410.4	3323	3191.1	2124.3	2837.5	2682	3097.4	3706.2	3613.3	3670.8	3503.4	3492.1	3373.4
FALSE	High	Master Protein	Q13618	Cullin-3 OS=Homo sapiens (Human) OX=9606 GN=CUL3 PE=1 SV=2	CUL3	0	161.535	41	35	52	35	768	88.9	8.48	139.19	35	0	1.37	1.342	5.81563e-05	8.84738e-05	96.4	42.2	132	129.3	85.3	89.4	86.4	118.7	117.2	118.3	112.9	118.1	115.9	2162.2	2871.3	2576.3	3613	3436.6	2391.8	2994.6	3043.7	3363.3	2736.9	2871.3	2773	3809.2	3760.8	3798.1
FALSE	High	Master Protein	Q9Y4F5	Centrosomal protein of 170 kDa protein B OS=Homo sapiens (Human) OX=9606 GN=CEP170B PE=1 SV=4	CEP170B	0	161.519	27	29	38	29	1589	171.6	6.84	101.53	29	0	0.947	1.048	0.0528993	0.0726006	126.9	20	120.1	133	110.7	107.4	109.7	103.8	105	103.4	114.9	111.6	116.3	917.8	1126.8	1069.3	1033.4	1007.1	683.4	996.3	940.2	1103	1161.7	1126.8	1150.9	1089.5	1102.1	1085.2
FALSE	High	Master Protein	O14497	AT-rich interactive domain-containing protein 1A OS=Homo sapiens (Human) OX=9606 GN=ARID1A PE=1 SV=3	ARID1A	0	161.44	19	34	38	32	2285	241.9	6.7	109.58	34	1	0.931	0.975	0.0630225	0.979423	93	129.8	86.6	90.6	98.6	97.3	99.4	91.8	92	91	96.1	94.2	102	1291.8	1612.6	1531.4	1444.3	1393.2	949.8	1316.8	1254.2	1528.8	1635.1	1612.6	1648.3	1522.7	1524.6	1508.3
FALSE	High	Master Protein	P53041	Serine/threonine-protein phosphatase 5 OS=Homo sapiens (Human) OX=9606 GN=PPP5C PE=1 SV=1	PPP5C	0	161.229	55	27	48	27	499	56.8	6.28	147.73	27	0	1.054	1.535	0.0100145	5.3336e-06	75.6	128.5	79.7	116.1	80.6	80.8	78.1	84	85.3	84.9	121.8	124	123.7	2745.8	3484.6	3131.5	3436.9	3361.3	2307	4341.8	4293.3	4822.3	3475.6	3484.6	3370.6	3623.5	3678.4	3663.5
FALSE	High	Master Protein	Q96CV9	Optineurin OS=Homo sapiens (Human) OX=9606 GN=OPTN PE=1 SV=3	OPTN	0	161.206	46	28	41	28	577	65.9	5.17	115.42	28	0	0.802	0.824	0.000198358	0.000349213	95.3	149.8	76.4	78.5	108.2	105.7	105.2	84.8	86.2	82.9	87.1	84.7	88.8	2709.9	3353.4	3099.4	2551.3	2497.4	1656	2283.1	2148.8	2544.6	3430.1	3353.4	3336	2689.8	2733	2629.7
FALSE	High	Master Protein	P14314	Glucosidase 2 subunit beta OS=Homo sapiens (Human) OX=9606 GN=PRKCSH PE=1 SV=2	PRKCSH	0	160.997	35	23	61	23	528	59.4	4.41	177.73	23	0	0.831	0.839	3.23262e-05	3.98152e-05	101.2	129.7	84.1	84.9	107.5	108.1	106.6	89.9	89.3	89.1	90.2	92	89.6	4563.3	5810.4	5321.6	4584.7	4387.5	3016.5	4005.1	3972.9	4352.7	5776.1	5810.4	5727.9	4833.7	4801.4	4790.2
FALSE	High	Master Protein	Q13347	Eukaryotic translation initiation factor 3 subunit I OS=Homo sapiens (Human) OX=9606 GN=EIF3I PE=1 SV=1	EIF3I	0	160.996	83	24	60	24	325	36.5	5.64	182.39	24	0	1.036	0.956	0.0110469	0.00462859	105.9	83	109.7	101.3	102	102.6	102.6	106.4	106.3	105.1	99.2	98.1	97.1	2886	3674.5	3414	3614.5	3478.8	2370.2	2934.4	2821.4	3144.8	3653	3674.5	3674.7	3810.8	3807	3763.8
FALSE	High	Master Protein	P55263	Adenosine kinase OS=Homo sapiens (Human) OX=9606 GN=ADK PE=1 SV=2	ADK	0	160.872	67	26	70	26	362	40.5	6.7	234.43	26	0	1.035	1.048	0.0218043	0.0123024	91.7	117.2	94.9	96.1	93.1	96	95.1	98.3	99.3	98.5	99.7	99.9	98.5	3223.1	4207.7	3874.9	4087.6	3978.6	2717.9	3611.4	3517.3	3905.4	4079.7	4207.7	4170.7	4309.6	4353.9	4316
FALSE	High	Master Protein	Q15008	26S proteasome non-ATPase regulatory subunit 6 OS=Homo sapiens (Human) OX=9606 GN=PSMD6 PE=1 SV=1	PSMD6	0	160.859	60	28	60	28	389	45.5	5.62	148.61	28	0	0.999	1.069	1	0.00317203	101.9	87.2	101.9	109	101.2	98	99.1	99.1	99.8	98.9	106	107.1	105.9	3589.1	4396.1	4133.2	4217.1	4094.3	2793.6	3931.3	3859.4	4295.4	4543	4396.1	4448.8	4446.1	4480.5	4436.2
FALSE	High	Master Protein	Q53EL6	Programmed cell death protein 4 OS=Homo sapiens (Human) OX=9606 GN=PDCD4 PE=1 SV=2	PDCD4	0	160.837	47	22	42	22	469	51.7	5.21	130.16	22	0	1.265	1.037	0.000455252	0.458342	96.7	80.7	122.3	100.3	93.9	92.3	92	124.5	115.8	116.7	97.5	94.5	95.7	2218.4	2760	2554.9	3532.1	3165	2197.8	2409.8	2269.3	2588.4	2808	2760	2750	3723.9	3463.6	3490.1
FALSE	High	Master Protein	P26196	Probable ATP-dependent RNA helicase DDX6 OS=Homo sapiens (Human) OX=9606 GN=DDX6 PE=1 SV=2	DDX6	0	160.735	54	27	53	26	483	54.4	8.66	173.92	27	1	1.009	0.939	0.320325	0.000453441	93.3	124.8	94.2	87.7	97.9	98.2	98.2	99	98.4	99.6	92.2	93.3	91.8	3700.4	4699.1	4364.1	4494.7	4304.7	3002.6	3645.3	3585.4	3972.1	4683.9	4699.1	4697.3	4738.8	4710.8	4768.1
FALSE	High	Master Protein	P19971	Thymidine phosphorylase OS=Homo sapiens (Human) OX=9606 GN=TYMP PE=1 SV=2	TYMP	0	160.535	58	24	37	24	482	49.9	5.53	119.86	24	0	1.29	1.137	4.15327e-05	0.000797532	113.8	9.8	146.9	129.4	96.9	94.6	96.7	123.6	126.6	124.8	111.3	107.2	109.9	1385.2	1711.3	1625	2120.9	2092.6	1421.1	1664.2	1557.3	1797.7	1753.4	1711.3	1749.1	2236.1	2290	2256.7
FALSE	High	Master Protein	Q9UMR2	ATP-dependent RNA helicase DDX19B OS=Homo sapiens (Human) OX=9606 GN=DDX19B PE=1 SV=1	DDX19B	0	160.303	49	25	44	1	479	53.9	6.3	120.14	25	0
FALSE	High	Master Protein	Q5K651	Sterile alpha motif domain-containing protein 9 OS=Homo sapiens (Human) OX=9606 GN=SAMD9 PE=1 SV=1	SAMD9	0	160.081	30	35	48	34	1589	184.2	7.83	114.1	35	1	1.276	1.352	1.35083e-05	4.45975e-06	90.4	71.9	115.4	122.2	85.6	84.6	86.1	108.8	110.4	109.2	114.8	115.6	117	1877.5	2349	2221.2	2866.3	2803	1909.6	2634.7	2579.2	2937.4	2376.5	2349	2390.8	3021.9	3067.4	3032.4
FALSE	High	Master Protein	P22307	Non-specific lipid-transfer protein OS=Homo sapiens (Human) OX=9606 GN=SCP2 PE=1 SV=2	SCP2	0	159.978	27	22	55	22	547	59	6.89	155.16	22	0	0.974	1.139	0.0236054	4.8442e-05	99.7	89.7	97.1	113.5	97.6	98.1	97.9	95.3	94.1	96	111.5	111.4	110	4014.6	5103.8	4731.7	4703	4474.1	3146.5	4796.4	4656.3	5175.9	5081.6	5103.8	5093	4958.4	4896.2	4996.6
FALSE	High	Master Protein	P13928	Annexin A8 OS=Homo sapiens (Human) OX=9606 GN=ANXA8 PE=1 SV=3	ANXA8	0	159.946	72	26	67	3	327	36.9	5.78	157.65	26	25	0.957	0.623	0.134752	2.73303e-05	97.1	149.4	93	60.5	105.9	111.2	108.1	103.5	101.2	103.9	67.4	68	64.6	7518.4	9994.8	9029.8	8825.4	8311	5882.7	5005.2	4911.5	5249.1	9516.6	9994.8	9719.2	9304.6	9095	9341.6
FALSE	High	Master Protein	O95359	Transforming acidic coiled-coil-containing protein 2 OS=Homo sapiens (Human) OX=9606 GN=TACC2 PE=1 SV=3	TACC2	0	159.776	11	27	50	24	2948	309.2	4.79	121.1	27	3	2.519	1.976	1.33798e-10	2.87418e-10	63.2	52.8	159.2	124.8	57.3	57.7	57.8	143.9	145.4	147.3	114	113.1	115.2	971.4	1238.1	1151.8	2929.3	2850.4	1990.5	2021.5	1947.9	2234.9	1229.6	1238.1	1239.7	3088.4	3119.3	3160.9
FALSE	High	Master Protein	P21281	V-type proton ATPase subunit B, brain isoform OS=Homo sapiens (Human) OX=9606 GN=ATP6V1B2 PE=1 SV=3	ATP6V1B2	0	159.757	64	23	42	16	511	56.5	5.81	128.01	23	8	1.13	1.089	1.74936e-05	3.8844e-05	98.6	82.6	111.4	107.4	95.5	95.2	95	107.3	108.5	107.6	104.3	103.3	103.7	1908.9	2406.2	2232.8	2572.9	2506.8	1712.9	2179.5	2097	2369.7	2416.2	2406.2	2403.3	2712.6	2743.3	2720.1
FALSE	High	Master Protein	P26358	DNA (cytosine-5)-methyltransferase 1 OS=Homo sapiens (Human) OX=9606 GN=DNMT1 PE=1 SV=2	DNMT1	0	159.504	25	33	50	33	1616	183.1	7.75	133.59	33	0	0.933	1.007	0.434322	1	131.7	12.6	123	132.7	114.4	108.3	112.9	105.4	109.5	103.5	116.4	105.1	113.7	1428.5	1712	1658.4	1575.5	1581.4	1030.7	1520.6	1333.5	1625.5	1808.2	1712	1785	1666.3	1730.6	1636.7
FALSE	High	Master Protein	Q9H2U1	ATP-dependent DNA/RNA helicase DHX36 OS=Homo sapiens (Human) OX=9606 GN=DHX36 PE=1 SV=2	DHX36	0	159.093	36	31	43	29	1008	114.7	7.68	126.63	31	1	0.948	0.967	0.0140642	0.150181	104.5	95.3	99.1	101.1	104	104.2	101	98.6	97.3	98.6	100	101	100.6	1863	2362.9	2128.4	2120.7	2016	1408.4	1873.3	1838.3	2061.9	2358.1	2362.9	2290.9	2235.9	2206.2	2236.5
FALSE	High	Master Protein	P54652	Heat shock-related 70 kDa protein 2 OS=Homo sapiens (Human) OX=9606 GN=HSPA2 PE=1 SV=1	HSPA2	0	159.022	31	23	104	3	639	70	5.74	285.07	23	0	0.974	1.152	0.886373	0.216031	98.5	92	96	113.5	94.4	96.2	105.7	93.4	93.7	100.1	113	110.9	102.7	15.5	20	20.4	18.4	17.8	13.1	19.4	18.5	19.3	19.6	20	22	19.4	19.5	20.8
FALSE	High	Master Protein	Q9UNZ2	NSFL1 cofactor p47 OS=Homo sapiens (Human) OX=9606 GN=NSFL1C PE=1 SV=2	NSFL1C	0	158.978	59	22	37	22	370	40.5	5.1	126.52	22	0	1.158	1.139	3.75595e-05	5.75817e-05	104.1	56.9	120.5	118.5	96.1	96.1	95.8	111.2	109.5	111.6	108	109.9	109.4	1339.1	1694.6	1570.1	1860.5	1764.7	1239.5	1573.6	1556.6	1744.8	1695	1694.6	1690	1961.5	1931.2	1968.3
FALSE	High	Master Protein	Q8IXB1	DnaJ homolog subfamily C member 10 OS=Homo sapiens (Human) OX=9606 GN=DNAJC10 PE=1 SV=2	DNAJC10	0	158.74	33	25	44	25	793	91	7.18	136.21	25	0	0.817	0.919	0.000478991	0.0112831	102.6	119.3	83.8	94.3	106.3	105.5	107.3	86.9	91.5	86.8	98.3	96	97.7	2520.8	3166.7	2990.3	2473.8	2508	1640.8	2438.4	2312.5	2650.7	3190.8	3166.7	3218.6	2608.1	2744.6	2605.6
FALSE	High	Master Protein	Q9H0U4	Ras-related protein Rab-1B OS=Homo sapiens (Human) OX=9606 GN=RAB1B PE=1 SV=1	RAB1B	0	158.714	77	18	81	8	201	22.2	5.73	250.8	18	0	1.005	1.115	0.75581	0.00558358	106.1	69	106.6	118.3	100.4	97.5	101	100.9	102.5	100.3	111.9	107.5	112.6	1069	1314.8	1265	1289.4	1262.8	851.4	1246.6	1163.9	1372.6	1353.1	1314.8	1361.6	1359.4	1381.9	1352
FALSE	High	Master Protein	P29692	Elongation factor 1-delta OS=Homo sapiens (Human) OX=9606 GN=EEF1D PE=1 SV=5	EEF1D	0	158.386	71	21	80	19	281	31.1	5.01	284.09	21	2	0.996	1.002	0.666707	0.745207	87.1	138.8	86.8	87.3	94.5	94.6	94.1	92.7	94.1	94.3	96	94.7	94.4	8075.2	10236.6	9459.1	9516.9	9306.7	6423.7	8581.8	8224	9232.4	10221.4	10236.6	10181.3	10033.7	10184.6	10200.7
FALSE	High	Master Protein	Q6P1N0	Coiled-coil and C2 domain-containing protein 1A OS=Homo sapiens (Human) OX=9606 GN=CC2D1A PE=1 SV=1	CC2D1A	0	158.313	39	34	44	33	951	104	8.09	127.45	34	1	0.868	0.916	0.000299879	0.00373415	141	7.5	122.4	129.2	118.1	119.7	119.5	103.9	103.7	100.2	108.3	109.5	110.7	2898.6	3716.1	3447.6	3059.6	2943.4	1959.6	2779.6	2730.1	3108.8	3669	3716.1	3710.8	3225.7	3221.1	3111.8
FALSE	High	Master Protein	P52789	Hexokinase-2 OS=Homo sapiens (Human) OX=9606 GN=HK2 PE=1 SV=2	HK2	0	157.975	37	32	59	27	917	102.3	6.05	165.2	32	0	0.958	0.759	0.384476	0.000337633	119.8	74.5	114.8	90.9	114.9	111	113.9	109.1	113.2	105.5	88.9	86.3	86.4	2858	3493	3330.1	3256.4	3256.1	2091.2	2313.3	2180.9	2458	3617.6	3493	3584.4	3433.2	3563.3	3320.8
FALSE	High	Master Protein	Q96ST3	Paired amphipathic helix protein Sin3a OS=Homo sapiens (Human) OX=9606 GN=SIN3A PE=1 SV=2	SIN3A	0	157.829	28	30	42	30	1273	145.1	7.25	130.99	30	0	0.887	0.872	0.00143577	0.000581273	129	44	114.4	112.5	118.3	113.6	116	102.6	105.1	102.9	101.2	99.4	101.3	2237.6	2718.7	2580.3	2330.4	2299.5	1551.7	2002.1	1910.8	2192.7	2832.3	2718.7	2777.3	2456.9	2516.4	2464.1
FALSE	High	Master Protein	A0MZ66	Shootin-1 OS=Homo sapiens (Human) OX=9606 GN=SHTN1 PE=1 SV=4	SHTN1	0	157.78	43	30	41	30	631	71.6	5.33	114.54	30	0	0.972	1.062	0.0624878	0.00323284	102.2	89.8	99.4	108.6	101.2	99	100.3	96.9	97.8	97.5	105	106.5	107.5	2234.5	2768.3	2605.1	2569.5	2499.1	1716.4	2425.9	2391.5	2716.6	2828.4	2768.3	2804	2709	2734.9	2725.6
FALSE	High	Master Protein	P60981	Destrin OS=Homo sapiens (Human) OX=9606 GN=DSTN PE=1 SV=3	DSTN	0	157.631	87	19	92	18	165	18.5	7.85	243.82	19	0	1.075	1.157	0.00203035	6.83189e-05	88.3	114.6	94.9	102.2	90.8	90.7	92.3	96.5	98	97.5	106.8	104.8	105	3997.6	5056	4779.2	5102.2	4991.6	3424	4920.6	4690.4	5291.1	5060.1	5056	5144.1	5379.3	5462.5	5437.3
FALSE	High	Master Protein	Q12774	Rho guanine nucleotide exchange factor 5 OS=Homo sapiens (Human) OX=9606 GN=ARHGEF5 PE=1 SV=3	ARHGEF5	0	157.521	25	27	35	18	1597	176.7	5.53	111.64	27	5	1.016	0.942	0.895884	0.260397	96.1	115.6	97.6	90.6	99.8	97.8	99.1	100.6	101.3	99.7	93.4	90.2	98.9	913.4	1133.1	1066.2	1105.6	1071.8	727.2	893.7	839.1	1036	1156.2	1133.1	1147.6	1165.6	1172.9	1154.8
FALSE	High	Master Protein	Q9BY44	Eukaryotic translation initiation factor 2A OS=Homo sapiens (Human) OX=9606 GN=EIF2A PE=1 SV=3	EIF2A	0	157.377	54	25	45	25	585	64.9	8.87	131.79	25	0	1.031	0.946	0.0759447	0.00540185	106.9	81.9	110.2	101.1	102.6	103.1	104	106.3	104.7	107.5	98.6	97.5	96.7	2463.5	3132.4	2936.6	3062.6	2908.4	2056.1	2476.8	2378.9	2657.3	3118.2	3132.4	3160.8	3228.9	3182.8	3265.1
FALSE	High	Master Protein	P51812	Ribosomal protein S6 kinase alpha-3 OS=Homo sapiens (Human) OX=9606 GN=RPS6KA3 PE=1 SV=1	RPS6KA3	0	157.184	48	31	45	20	740	83.7	6.89	128.95	31	9	1.009	1.008	1	1	103.1	88.9	104	103.9	100.9	100.7	102.3	101.7	99.9	103.4	100.6	101.7	101.7	2097	2650.9	2502.2	2539.8	2402.4	1714.1	2188.6	2140.6	2418.9	2654.3	2650.9	2693.2	2677.7	2629	2722
FALSE	High	Master Protein	Q5T9A4	ATPase family AAA domain-containing protein 3B OS=Homo sapiens (Human) OX=9606 GN=ATAD3B PE=1 SV=1	ATAD3B	0	157.163	43	34	55	6	648	72.5	9.2	164.28	34	0	1.133	1.04	0.0265988	0.919069	120.5	17.6	136.6	125.3	104.1	106.8	103.3	113.5	119.5	117.9	109.9	101.7	108.2	272.3	353.6	317.9	356.4	361.5	245.9	300.6	270.3	324	344.7	353.6	342.2	375.8	395.6	390.5
FALSE	High	Master Protein	P25685	DnaJ homolog subfamily B member 1 OS=Homo sapiens (Human) OX=9606 GN=DNAJB1 PE=1 SV=4	DNAJB1	0	157.12	69	27	45	26	340	38	8.63	125.17	27	1	1.077	0.958	0.0100542	0.0475043	98.5	101.2	106	94.3	96.8	100.9	99	106.6	105.8	106.9	92.3	94.8	95.1	2321.7	3063.6	2791.2	3068.2	2933.1	2042.4	2315.2	2311.3	2610.8	2938.8	3063.6	3004.3	3234.8	3209.8	3243.3
FALSE	High	Master Protein	Q14240	Eukaryotic initiation factor 4A-II OS=Homo sapiens (Human) OX=9606 GN=EIF4A2 PE=1 SV=2	EIF4A2	0	157.086	47	23	84	4	407	46.4	5.48	214.83	23	0	0.821	0.768	0.000488359	0.000159041	151.5	7.7	124.4	116.3	128	128.3	125	104.2	106.3	105.2	98.3	96.3	102	457.3	580.1	525	446.9	439	299.4	367.1	349.5	416.9	578.8	580.1	565.1	471.2	480.4	475.4
FALSE	High	Master Protein	P18085	ADP-ribosylation factor 4 OS=Homo sapiens (Human) OX=9606 GN=ARF4 PE=1 SV=3	ARF4	0	156.819	88	16	69	11	180	20.5	7.14	222.3	16	0	0.875	0.911	0.000413879	0.00206612	128.3	42.4	112.3	116.9	116.7	114.7	114.3	100.3	102.2	99.3	106.6	104.5	103.6	2450.2	3048.3	2822.1	2529.6	2483.7	1663	2341.2	2230.1	2489.6	3101.4	3048.3	3037.6	2667	2718	2640.8
FALSE	High	Master Protein	P49023	Paxillin OS=Homo sapiens (Human) OX=9606 GN=PXN PE=1 SV=3	PXN	0	156.684	57	27	50	27	591	64.5	6.19	145.97	27	0	1.153	0.997	0.000197742	0.949239	107.7	60.9	124.1	107.4	100.4	97.4	100.3	113.7	115.9	115.6	100	100.7	99.2	2260.4	2775.2	2656.8	3074.5	3018.2	2075.5	2356.2	2305.1	2555.5	2861.2	2775.2	2859.6	3241.5	3302.9	3295.9
FALSE	High	Master Protein	Q09161	Nuclear cap-binding protein subunit 1 OS=Homo sapiens (Human) OX=9606 GN=NCBP1 PE=1 SV=1	NCBP1	0	156.634	38	26	42	26	790	91.8	6.43	142.95	26	0	1.024	0.95	0.732852	0.111914	130.9	10.7	134	124.4	110.9	110.1	112.6	113.6	115.7	110.2	105.4	104	108.4	1592.1	2000.6	1900.9	1957.2	1920.7	1260.3	1582.3	1517.7	1780.2	2015.2	2000.6	2046	2063.5	2101.9	2001.3
FALSE	High	Master Protein	Q16401	26S proteasome non-ATPase regulatory subunit 5 OS=Homo sapiens (Human) OX=9606 GN=PSMD5 PE=1 SV=3	PSMD5	0	156.623	61	23	45	23	504	56.2	5.48	153.85	23	0	1.12	1.144	0.00118824	0.000777427	89.3	108.6	100	102.1	90.8	90.1	92	101.7	101.6	102.8	105.7	101	103.9	1901.3	2387.6	2264.4	2556.8	2461.2	1715.3	2313.7	2149.1	2488.6	2406.6	2387.6	2437.3	2695.6	2693.4	2723.9
FALSE	High	Master Protein	P13646	Keratin, type I cytoskeletal 13 OS=Homo sapiens (Human) OX=9606 GN=KRT13 PE=1 SV=4	KRT13	0	156.2	59	29	64	13	458	49.6	4.96	155.31	29	3	5.153	6.524	1.37224e-08	2.46188e-09	30.9	8.6	159.1	201.5	26.1	25.1	26.1	131.7	134.6	140.9	174.7	163.2	170.4	291.3	364.4	348.2	1815.1	1787.6	1290	2097.6	1904.9	2239.3	379.8	364.4	379.7	1913.7	1956.2	2048.5
FALSE	High	Master Protein	P09429	High mobility group protein B1 OS=Homo sapiens (Human) OX=9606 GN=HMGB1 PE=1 SV=3	HMGB1	0	156.162	72	25	97	15	215	24.9	5.74	255.38	25	12	0.945	0.952	0.199839	0.530205	99.3	112.2	93.8	94.6	99.1	101.6	101.7	97	95.8	96	95.2	102.1	96.8	5740.3	7452.6	6927.7	6745.5	6424.2	4433	5769	6016	6417.1	7265.9	7452.6	7456.6	7111.8	7030.2	7039.5
FALSE	High	Master Protein	P17812	CTP synthase 1 OS=Homo sapiens (Human) OX=9606 GN=CTPS1 PE=1 SV=2	CTPS1	0	156.141	47	29	44	25	591	66.6	6.46	132.87	29	4	0.878	0.956	0.000353432	0.0221551	102.2	110.4	89.7	97.7	103.1	104.5	105.1	93.1	91.2	91.8	97.8	99.9	100.6	3673.9	4715	4404.7	3984.9	3761	2608	3645.5	3619.4	4105.7	4650.3	4715	4741	4201.3	4115.8	4141.5
FALSE	High	Master Protein	Q8N3D4	EH domain-binding protein 1-like protein 1 OS=Homo sapiens (Human) OX=9606 GN=EHBP1L1 PE=1 SV=2	EHBP1L1	0	156.11	31	27	36	26	1523	161.8	4.83	107.97	27	0	0.877	0.928	0.01484	0.132896	136.6	16.8	119.8	126.8	117.7	116.4	114.9	102.1	107.4	100.1	112.7	106.2	108.1	859.6	1076	986.6	895	907.1	582.8	860.9	787.7	903	1088.1	1076	1061.9	943.6	992.7	925.5
FALSE	High	Master Protein	P40121	Macrophage-capping protein OS=Homo sapiens (Human) OX=9606 GN=CAPG PE=1 SV=2	CAPG	0	155.913	63	20	63	20	348	38.5	6.19	161.33	20	0	1.29	1.574	0.000356095	3.58098e-05	89	56.3	114.7	140	81	84.5	81.2	104.8	103.3	108.2	125.8	132	127.8	4194.7	5541.8	4949.3	6516.1	6190.3	4468.1	6815.1	6953.5	7579.8	5309.6	5541.8	5327.2	6869.9	6774.3	7095.3
FALSE	High	Master Protein	Q6NUK1	Calcium-binding mitochondrial carrier protein SCaMC-1 OS=Homo sapiens (Human) OX=9606 GN=SLC25A24 PE=1 SV=2	SLC25A24	0	155.858	53	27	45	27	477	53.3	6.33	138.68	27	0	0.791	0.875	7.46574e-05	0.00103239	108.3	111.2	85.7	94.8	110.9	110.3	110.7	87.5	89.6	85.7	95.8	98.8	96.9	3727.8	4689.3	4374.3	3531.6	3483.7	2294.3	3367.3	3375.3	3726.1	4718.6	4689.3	4708.3	3723.4	3812.3	3643.3
FALSE	High	Master Protein	Q9NXH9	tRNA (guanine(26)-N(2))-dimethyltransferase OS=Homo sapiens (Human) OX=9606 GN=TRMT1 PE=1 SV=1	TRMT1	0	155.753	45	23	37	23	659	72.2	7.64	122.46	23	0	1.093	1.062	0.00699268	0.0279692	123.6	10	135.1	131.3	107.9	103	104.7	112.8	114.5	114.4	112.5	111.3	110.4	1407	1698.9	1605.8	1765.9	1726.1	1189.3	1534.1	1474.3	1646.5	1780.9	1698.9	1728.4	1861.8	1888.9	1888.6
FALSE	High	Master Protein	Q9UBT2	SUMO-activating enzyme subunit 2 OS=Homo sapiens (Human) OX=9606 GN=UBA2 PE=1 SV=2	UBA2	0	155.225	50	28	48	28	640	71.2	5.29	157.62	28	0	1.099	1.142	0.000306603	6.53629e-05	92.4	100.5	101.6	105.5	93.4	92.6	91.4	100.5	101.8	102.2	106.6	105.2	105.7	3337.4	4188.5	3843.7	4311.6	4207.6	2911.4	3984.9	3823.9	4324.2	4224.4	4188.5	4137.2	4545.7	4604.5	4623.3
FALSE	High	Master Protein	Q9H4A3	Serine/threonine-protein kinase WNK1 OS=Homo sapiens (Human) OX=9606 GN=WNK1 PE=1 SV=2	WNK1	0	154.848	15	32	41	31	2382	250.6	6.34	113.47	32	1	1.015	1.025	0.862781	0.342322	112.8	57.2	114.5	115.6	105.3	104	103.5	105.9	103.9	105.5	104.4	106.5	108.2	1855	2319.1	2143.6	2241.1	2117.4	1482	1924.2	1908	2181.8	2348	2319.1	2307.3	2362.8	2317.1	2353.4
FALSE	High	Master Protein	Q9Y5K5	Ubiquitin carboxyl-terminal hydrolase isozyme L5 OS=Homo sapiens (Human) OX=9606 GN=UCHL5 PE=1 SV=3	UCHL5	0	154.834	74	23	51	23	329	37.6	5.33	156.2	23	0	1.065	1.071	0.0581762	0.0213273	87.5	125.5	93.2	93.7	90.1	93.9	91.8	97.8	96.3	99.2	98.3	102.7	98.3	3624.1	4782.9	4342.6	4723.2	4481.5	3182.4	4136.7	4200	4525.6	4587.3	4782.9	4674.2	4979.7	4904.3	5053.6
FALSE	High	Master Protein	Q9P2M7	Cingulin OS=Homo sapiens (Human) OX=9606 GN=CGN PE=1 SV=2	CGN	0	154.708	31	33	38	31	1197	136.3	5.54	105.46	33	2	1.381	1.784	7.1996e-05	1.55172e-05	75.9	83.9	104.8	135.4	72.3	73	75.3	99.2	100.8	103.8	129.9	130.2	134.8	1244.8	1591.6	1524.9	2050.6	2008.6	1425.4	2338.8	2279.8	2656.1	1575.6	1591.6	1641.3	2162	2198.1	2263.5
FALSE	High	Master Protein	O95747	Serine/threonine-protein kinase OSR1 OS=Homo sapiens (Human) OX=9606 GN=OXSR1 PE=1 SV=1	OXSR1	0	154.633	54	26	46	20	527	58	6.43	139.49	26	6	1.089	1.063	0.000555384	0.00417472	96.1	97	104.6	102.2	95.7	94.6	95.8	104.2	105.7	103.9	102	99.7	101.8	2625	3282.1	3088.8	3430.9	3353.6	2271.1	2926.6	2768.3	3193.6	3322.7	3282.1	3324.6	3617.2	3670	3606.5
FALSE	High	Master Protein	Q96K76	Ubiquitin carboxyl-terminal hydrolase 47 OS=Homo sapiens (Human) OX=9606 GN=USP47 PE=1 SV=3	USP47	0	154.626	28	30	41	30	1375	157.2	5.08	116.32	30	0	0.959	0.989	0.136714	0.836299	102.6	97.5	98.4	101.5	104.6	99.6	102.6	98.4	99	95.8	101.5	98.9	102.1	1809.6	2181	2086.9	2043	1981.2	1321.5	1835.7	1738.3	2021	2290.5	2181	2246.2	2153.9	2168.1	2098.5
FALSE	High	Master Protein	O75400	Pre-mRNA-processing factor 40 homolog A OS=Homo sapiens (Human) OX=9606 GN=PRPF40A PE=1 SV=2	PRPF40A	0	154.529	26	26	45	26	957	108.7	7.56	137.25	26	0	1.013	0.994	0.695029	0.889873	106.2	80.7	107.6	105.6	100.7	102.3	104	103.6	103.1	104.3	99.5	103.1	101.7	3637.4	4679.7	4418.9	4495.1	4309.2	3003.4	3759.5	3785.7	4205	4604.1	4679.7	4756.3	4739.2	4715.7	4769.3
FALSE	High	Master Protein	Q9UJZ1	Stomatin-like protein 2, mitochondrial OS=Homo sapiens (Human) OX=9606 GN=STOML2 PE=1 SV=1	STOML2	0	154.507	62	18	38	18	356	38.5	7.39	121.45	18	0	0.933	0.872	0.011391	0.000867996	73.8	193	68.8	64.4	91.4	90.3	91.2	85.1	85.1	82.2	76.7	79.6	79.7	1051.2	1314.8	1233.8	1175.2	1132.4	753.5	923.1	930.1	1048.4	1330.6	1314.8	1328	1239	1239.2	1196.5
FALSE	High	Master Protein	Q14978	Nucleolar and coiled-body phosphoprotein 1 OS=Homo sapiens (Human) OX=9606 GN=NOLC1 PE=1 SV=2	NOLC1	0	154.31	32	34	53	34	699	73.6	9.47	132.81	34	0	0.878	0.812	0.00126515	0.000243536	113.4	95.1	99.5	92.1	112	115.8	110.7	98.6	98.3	97.1	89.4	93.1	91	4493.9	5879.1	5220.9	4749.9	4562.4	3103.7	3749.2	3793.7	4176.7	5688.3	5879.1	5619.5	5007.8	4992.8	4928.6
FALSE	High	Master Protein	Q15418	Ribosomal protein S6 kinase alpha-1 OS=Homo sapiens (Human) OX=9606 GN=RPS6KA1 PE=1 SV=2	RPS6KA1	0	153.448	48	29	46	18	735	82.7	7.83	138.72	29	0	1.111	1.051	0.0011633	0.044909	123.6	9.3	137.3	129.9	103.5	106.2	104	119.1	115.6	115.4	108.6	110.5	109.3	822.7	1069.5	972.8	1137.4	1063.1	731.4	902.9	893	994.9	1041.4	1069.5	1047.1	1199.2	1163.4	1161.5
FALSE	High	Master Protein	Q8TBC4	NEDD8-activating enzyme E1 catalytic subunit OS=Homo sapiens (Human) OX=9606 GN=UBA3 PE=1 SV=2	UBA3	0	153.417	55	20	34	20	463	51.8	5.45	120.99	20	0	1	1.058	0.872944	0.00805922	95.1	109.3	95	100.6	98.6	96.9	96.1	96.9	97.1	95.7	103.4	101.4	102.5	1929.3	2401.6	2211.7	2277.3	2197.9	1492.5	2116.7	2016.8	2296.9	2442.1	2401.6	2380.6	2401	2405.2	2370.1
FALSE	High	Master Protein	P62873	Guanine nucleotide-binding protein G(I)/G(S)/G(T) subunit beta-1 OS=Homo sapiens (Human) OX=9606 GN=GNB1 PE=1 SV=3	GNB1	0	153.412	57	14	58	7	340	37.4	6	195.17	14	9	0.978	1.014	0.300981	1	110.2	70.2	107.8	111.8	104	106.7	103.9	103.5	98.2	101.7	102.9	107.6	105.4	2553.8	3315.7	3000.5	3050.9	2788.3	1991.2	2642.4	2686.6	2963.2	3232.5	3315.7	3229.6	3216.6	3051.3	3162
FALSE	High	Master Protein	P55809	Succinyl-CoA:3-ketoacid coenzyme A transferase 1, mitochondrial OS=Homo sapiens (Human) OX=9606 GN=OXCT1 PE=1 SV=1	OXCT1	0	153.402	52	20	33	20	520	56.1	7.46	122.41	20	0	1.215	0.859	0.000218507	0.000803059	108.2	67.4	131.4	92.9	101.7	101.5	100.8	124.1	122.8	123.3	90.2	85.2	87.1	2368.9	2990.3	2760.7	3470	3308.3	2287.6	2196.5	2011.5	2322	2998.5	2990.3	2971.5	3658.4	3620.4	3632.7
FALSE	High	Master Protein	O00541	Pescadillo homolog OS=Homo sapiens (Human) OX=9606 GN=PES1 PE=1 SV=1	PES1	0	153.387	43	29	48	28	588	68	7.33	142.91	29	0	0.98	0.886	0.0957165	0.000119173	114.7	71.4	112.3	101.6	107.8	108.5	109.2	106.3	106.3	105.6	97.6	96.1	95	2886.8	3677.7	3438.6	3417.2	3293.7	2255	2732.5	2617	2910.9	3654	3677.7	3701.1	3602.8	3604.4	3580.9
FALSE	High	Master Protein	Q93034	Cullin-5 OS=Homo sapiens (Human) OX=9606 GN=CUL5 PE=1 SV=4	CUL5	0	153.237	39	33	48	33	780	90.9	7.94	133	33	0	1.006	1.04	1	0.0261001	127.7	11.1	128.5	132.8	110.6	107.6	108.2	109.3	108.9	108.2	113.2	112.1	112.6	1469.6	1809.9	1692.1	1743.8	1674.6	1146.2	1574.4	1513.9	1712.7	1860.2	1809.9	1821.3	1838.5	1832.6	1820.1
FALSE	High	Master Protein	Q96B97	SH3 domain-containing kinase-binding protein 1 OS=Homo sapiens (Human) OX=9606 GN=SH3KBP1 PE=1 SV=2	SH3KBP1	0	153.188	38	25	45	25	665	73.1	6.62	139.22	25	0	0.661	0.667	1.16222e-05	1.19461e-05	96.3	175.9	63.6	64.2	112.7	115	113.6	76.4	75.1	73.3	75.8	76	74.7	2709.2	3499.2	3210.8	2203.8	2086.6	1404.2	1904.5	1856.5	2054.2	3429.2	3499.2	3455.9	2323.5	2283.4	2229.8
FALSE	High	Master Protein	P52597	Heterogeneous nuclear ribonucleoprotein F OS=Homo sapiens (Human) OX=9606 GN=HNRNPF PE=1 SV=3	HNRNPF	0	153.161	69	18	87	16	415	45.6	5.58	255.23	18	0	1.036	0.922	1	0.100201	103.8	92.9	107.5	95.8	100.6	106.8	102.2	105.8	100.8	105.9	93.3	99	94.2	3439.1	4621.1	4106	4340.8	3985.9	2885	3333.6	3440.1	3685.2	4353.1	4621.1	4419.5	4576.5	4361.9	4581.3
FALSE	High	Master Protein	P07099	Epoxide hydrolase 1 OS=Homo sapiens (Human) OX=9606 GN=EPHX1 PE=1 SV=1	EPHX1	0	153.138	47	29	50	29	455	52.9	7.25	160.11	29	0	1.115	1.186	0.00106895	0.000171012	101.3	65.7	112.9	120.1	94.5	94.1	97.1	104.6	105.4	106.6	110.8	113.5	112.1	3441.9	4338.6	4156.6	4575.5	4440.1	3094.8	4220.1	4200.1	4672.1	4356.7	4338.6	4474	4824	4859	4914.5
FALSE	High	Master Protein	O00443	Phosphatidylinositol 4-phosphate 3-kinase C2 domain-containing subunit alpha OS=Homo sapiens (Human) OX=9606 GN=PIK3C2A PE=1 SV=2	PIK3C2A	0	153.051	23	33	44	32	1686	190.6	8.02	106.29	33	1	0.924	1	0.00958273	1	92.3	130	85.3	92.4	99.3	96.9	98.6	91.1	91.7	87.2	98.7	97.8	99.9	1766.1	2182.2	2063.3	1946	1887.5	1235.8	1835.6	1767.5	2033.7	2235.5	2182.2	2220.8	2051.7	2065.6	1962.4
FALSE	High	Master Protein	P26368	Splicing factor U2AF 65 kDa subunit OS=Homo sapiens (Human) OX=9606 GN=U2AF2 PE=1 SV=4	U2AF2	0	152.923	43	19	56	19	475	53.5	9.09	181.89	19	0	1.16	1.035	9.81322e-05	0.0604548	104.1	67.3	120.8	107.8	97.4	98.4	96.7	113	112.7	116.3	101.1	100.6	100.8	2059	2632.3	2403.3	2867.1	2754.5	1959.3	2235.5	2159	2439	2606.2	2632.3	2586.8	3022.8	3014.3	3111.3
FALSE	High	Master Protein	P30084	Enoyl-CoA hydratase, mitochondrial OS=Homo sapiens (Human) OX=9606 GN=ECHS1 PE=1 SV=4	ECHS1	0	152.818	72	21	53	21	290	31.4	8.07	164.59	21	0	1.176	1.187	7.35251e-05	6.66602e-05	99.2	66.3	116.7	117.8	93.1	92.2	93.8	109.5	108.3	110.2	111.7	108.5	110.5	2629.9	3299.8	3117.9	3714.6	3539.6	2481.9	3301.9	3116.8	3573.3	3328.9	3299.8	3355.9	3916.3	3873.5	3941.2
FALSE	High	Master Protein	Q96T76	MMS19 nucleotide excision repair protein homolog OS=Homo sapiens (Human) OX=9606 GN=MMS19 PE=1 SV=2	MMS19	0	152.812	33	29	43	29	1030	113.2	6.35	119.58	29	0	1.005	1.024	0.607574	0.415232	109.1	69.6	109.6	111.7	104	99.5	102.9	103.3	106.2	103.3	105.3	102.8	107.1	1416.8	1715.9	1647.8	1689.7	1674.1	1122	1500	1423.1	1669.8	1793.4	1715.9	1773.6	1781.5	1832	1781.7
FALSE	High	Master Protein	Q9H3P7	Golgi resident protein GCP60 OS=Homo sapiens (Human) OX=9606 GN=ACBD3 PE=1 SV=4	ACBD3	0	152.8	39	20	34	20	528	60.6	5.06	115.25	20	0	0.907	0.965	0.000123732	0.0106204	109.3	86.1	99.1	105.5	106.7	106.2	106.4	96.5	97.4	94.9	102.3	102.7	102.9	1494.7	1884.2	1754.1	1623.7	1578.7	1060.5	1499.7	1463.1	1650	1892	1884.2	1888	1711.9	1727.6	1684.1
FALSE	High	Master Protein	P50502	Hsc70-interacting protein OS=Homo sapiens (Human) OX=9606 GN=ST13 PE=1 SV=2	ST13	0	151.713	37	18	57	18	369	41.3	5.27	170.67	18	0	0.956	0.927	0.021528	0.00683474	96.2	122.6	92	89.2	100.4	102.7	100.5	96	94.4	96.5	93.1	95.8	92.5	3679.5	4762.6	4330.4	4225.3	4000.9	2818.7	3568.8	3567.4	3879.7	4657.4	4762.6	4661	4454.7	4378.3	4476
FALSE	High	Master Protein	Q9UBB4	Ataxin-10 OS=Homo sapiens (Human) OX=9606 GN=ATXN10 PE=1 SV=1	ATXN10	0	151.705	47	23	40	22	475	53.5	5.25	128.7	23	0	0.919	0.97	0.0032928	0.0960766	109.2	84.6	100.4	105.8	108.1	104.8	106.1	97.6	97.9	96	102.9	100.4	103.8	2882.3	3535.9	3326.9	3122.9	3018.9	2036.1	2869.2	2719.1	3165.6	3648.3	3535.9	3580.9	3292.5	3303.7	3239.2
FALSE	High	Master Protein	P28074	Proteasome subunit beta type-5 OS=Homo sapiens (Human) OX=9606 GN=PSMB5 PE=1 SV=3	PSMB5	0	151.703	58	17	47	17	263	28.5	6.92	155.42	17	0	1.123	1.094	0.00300493	0.0067175	98.3	83.7	110.4	107.6	94.1	96.5	95	106.7	105.2	107.8	102.5	107.7	103.9	2174.3	2823.9	2581.4	2959.4	2811.2	1985.7	2476.7	2529.9	2747.6	2752.2	2823.9	2778.5	3120.1	3076.4	3153.3
FALSE	High	Master Protein	Q9H845	Complex I assembly factor ACAD9, mitochondrial OS=Homo sapiens (Human) OX=9606 GN=ACAD9 PE=1 SV=1	ACAD9	0	151.584	45	26	43	26	621	68.7	7.96	122.8	26	0	1.129	1.091	0.000529616	0.00160902	89.1	113.3	100.6	97.1	91.9	89.4	91.4	103.2	102.9	103.4	102.6	99.1	99.7	2452	3021.2	2869	3307.2	3174.7	2200.3	2864.2	2688.3	3045.2	3103.7	3021.2	3088	3486.8	3474.2	3494
FALSE	High	Master Protein	Q10570	Cleavage and polyadenylation specificity factor subunit 1 OS=Homo sapiens (Human) OX=9606 GN=CPSF1 PE=1 SV=2	CPSF1	0	151.567	31	38	49	36	1443	160.8	6.4	126.51	38	2	0.938	0.915	8.144e-05	3.5752e-05	118.5	61.9	111.2	108.4	110.1	109.9	111.1	103.4	103.3	102.3	100.7	100.7	101.1	2040.9	2578.8	2421	2299.8	2214.8	1511	1951.3	1897.5	2143.5	2583.3	2578.8	2605.8	2424.7	2423.7	2399.4
FALSE	High	Master Protein	Q86U86	Protein polybromo-1 OS=Homo sapiens (Human) OX=9606 GN=PBRM1 PE=1 SV=1	PBRM1	0	151.545	22	35	46	35	1689	192.8	6.89	143.63	35	0	0.84	0.88	4.81675e-05	0.000192258	108	106.2	90.8	95	109.7	109.9	109.5	92.2	92.4	90.6	96.5	94.3	97.1	2233.6	2831.3	2622	2253.3	2175.1	1470.5	2055.3	1950.1	2261.5	2827.2	2831.3	2822.2	2375.7	2380.3	2335.1
FALSE	High	Master Protein	P16989	Y-box-binding protein 3 OS=Homo sapiens (Human) OX=9606 GN=YBX3 PE=1 SV=4	YBX3	0	151.44	79	20	75	16	372	40.1	9.77	204.86	20	4	0.822	0.793	0.00815756	0.00219969	105.2	125	86.4	83.4	111.5	105.4	113.4	91.6	94.9	90.9	88.8	82.4	88.4	2203.5	2636.8	2636.2	2174.4	2170.4	1432.7	1831.5	1645.7	1999.4	2789.1	2636.8	2837.5	2292.5	2375.1	2275.1
FALSE	High	Master Protein	Q9NYF8	Bcl-2-associated transcription factor 1 OS=Homo sapiens (Human) OX=9606 GN=BCLAF1 PE=1 SV=2	BCLAF1	0	151.306	34	33	48	32	920	106.1	9.98	129.57	33	0	0.909	0.897	0.00402779	0.00385641	114.2	79.5	103.8	102.5	110.1	112.1	106.8	100.3	97.3	100	98.5	99.5	98.8	4838.6	6237.4	5522.8	5290.8	4946.2	3505.3	4527.7	4443.2	4967.7	6124.6	6237.4	5944.5	5578.1	5412.8	5566.4
FALSE	High	Master Protein	Q9NQR4	Omega-amidase NIT2 OS=Homo sapiens (Human) OX=9606 GN=NIT2 PE=1 SV=1	NIT2	0	151.157	72	20	43	20	276	30.6	7.21	146.07	20	0	0.969	1.012	0.039426	1	132.1	6.2	128	133.7	111.6	111.6	112.6	108.2	108.4	106.3	109.8	113.2	112.9	2196.6	2780.1	2606.2	2556.7	2467.2	1667.9	2261	2265	2543.7	2780.4	2780.1	2805.2	2695.5	2699.9	2648.6
FALSE	High	Master Protein	Q5SSJ5	Heterochromatin protein 1-binding protein 3 OS=Homo sapiens (Human) OX=9606 GN=HP1BP3 PE=1 SV=1	HP1BP3	0	151.12	37	30	47	30	553	61.2	9.67	136.12	30	0	0.903	0.961	6.68195e-05	0.00335516	90.3	141.4	81.5	86.8	99.1	98.5	98.6	89	89	88.1	95.3	93.3	94.7	4658.3	5864.1	5450	5026.3	4839.7	3303.9	4685.6	4461.1	5098.3	5896.4	5864.1	5866.1	5299.2	5296.3	5246.5
FALSE	High	Master Protein	Q15437	Protein transport protein Sec23B OS=Homo sapiens (Human) OX=9606 GN=SEC23B PE=1 SV=2	SEC23B	0	151.109	41	28	37	25	767	86.4	6.89	114.67	28	0	1.28	1.115	3.09208e-05	0.000611251	115	9.6	147.2	128.2	98.3	95.2	97.2	126	124.3	124.3	108.3	107.8	110.5	1273.3	1560.7	1480.4	1958.9	1863.2	1283.8	1467.6	1419.6	1637.7	1611.7	1560.7	1593.4	2065.3	2039	2038.7
FALSE	High	Master Protein	P60900	Proteasome subunit alpha type-6 OS=Homo sapiens (Human) OX=9606 GN=PSMA6 PE=1 SV=1	PSMA6	0	151.02	60	18	66	18	246	27.4	6.76	241.77	18	0	1.128	1.144	0.00144341	0.00083556	87.7	113	98.9	100.3	91.8	89.7	90.1	101.6	100.3	101.7	105.2	100.6	103	4737	5863.6	5467.9	6294.2	5989.9	4184.5	5678.5	5280.3	6085.2	5996	5863.6	5885.4	6636	6555	6644.9
FALSE	High	Master Protein	Q8NI27	THO complex subunit 2 OS=Homo sapiens (Human) OX=9606 GN=THOC2 PE=1 SV=2	THOC2	0	150.948	24	37	45	36	1593	182.7	8.44	98.3	37	0	1.051	0.929	0.00759439	0.00296773	89.7	132.9	94.2	83.2	96.2	93.9	96.8	101	101.5	100.2	89.3	89.8	88.7	1957.3	2417.6	2317	2468.7	2388.6	1625.7	1900.8	1857.6	2064.6	2477.5	2417.6	2493.9	2602.8	2613.9	2581.6
FALSE	High	Master Protein	O00148	ATP-dependent RNA helicase DDX39A OS=Homo sapiens (Human) OX=9606 GN=DDX39A PE=1 SV=2	DDX39A	0	150.787	58	28	63	14	427	49.1	5.68	178.96	28	1	1.008	0.867	0.557359	0.0656363	136.5	7.4	137.7	118.4	116.8	105.7	116.1	117.1	122.3	115.2	103	96.7	100.7	1560.4	1787.6	1823.8	1877	1889.7	1226.9	1438.8	1312.8	1538.5	1975.1	1787.6	1963	1978.9	2068	1948.3
FALSE	High	Master Protein	Q9UNM6	26S proteasome non-ATPase regulatory subunit 13 OS=Homo sapiens (Human) OX=9606 GN=PSMD13 PE=1 SV=2	PSMD13	0	150.766	64	26	53	26	376	42.9	5.81	161.91	26	0	1.013	1.036	0.390746	0.171426	91.5	121.1	92.7	94.8	95.3	96.3	94.3	96.6	96	99.9	99.7	98.7	97.1	5518.6	7060.7	6420.7	6714.7	6432	4612.9	6040.1	5812.8	6438.2	6985.3	7060.7	6910.9	7079.3	7038.8	7325.2
FALSE	High	Master Protein	Q02241	Kinesin-like protein KIF23 OS=Homo sapiens (Human) OX=9606 GN=KIF23 PE=1 SV=3	KIF23	0	150.723	38	28	34	28	960	110	8.51	112.82	28	0	1.004	1.031	0.877366	0.415013	128.5	10	129	132.5	112.6	107.6	108.5	108.9	110	105.7	111.9	111.7	114.5	1617.4	1956.7	1832.8	1877.8	1828	1210.3	1680.6	1631.1	1881.8	2047.3	1956.7	1972.7	1979.8	2000.4	1921.9
FALSE	High	Master Protein	P04899	Guanine nucleotide-binding protein G(i) subunit alpha-2 OS=Homo sapiens (Human) OX=9606 GN=GNAI2 PE=1 SV=3	GNAI2	0	150.51	64	20	53	12	355	40.4	5.54	171.7	20	8	0.885	0.956	0.00126515	0.193881	99.5	117.4	88	95.1	103.7	101.8	103.1	91.7	91.2	88.5	101.7	98.1	98.5	3412.2	4238.6	3990.1	3623.4	3472.5	2320.4	3498.9	3279.9	3710.2	4319.1	4238.6	4294.7	3820.2	3800.1	3684.8
FALSE	High	Master Protein	P22059	Oxysterol-binding protein 1 OS=Homo sapiens (Human) OX=9606 GN=OSBP PE=1 SV=1	OSBP	0	150.453	39	27	41	24	807	89.4	7.3	120.55	27	3	1.037	0.971	0.158486	0.241977	98.9	102.4	102.6	96.1	101.9	97.6	99	102.6	105.7	102.1	97.6	94.9	96.1	1836.7	2228.9	2099.2	2221.9	2205.7	1468.1	1840.3	1738.6	1983.2	2324.9	2228.9	2259.5	2342.6	2413.8	2331.3
FALSE	High	Master Protein	P43246	DNA mismatch repair protein Msh2 OS=Homo sapiens (Human) OX=9606 GN=MSH2 PE=1 SV=1	MSH2	0	150.337	38	30	41	29	934	104.7	5.77	112.38	30	1	0.834	0.962	4.24106e-05	0.040755	139.4	10.3	116.2	134.1	117.6	119.8	117.3	98.4	98.1	97.9	113.2	113.1	116	2106.9	2717.1	2469.8	2116.7	2032.2	1397.2	2119.8	2058.2	2376.7	2666.9	2717.1	2658.4	2231.6	2223.9	2218.7
FALSE	High	Master Protein	P40925	Malate dehydrogenase, cytoplasmic OS=Homo sapiens (Human) OX=9606 GN=MDH1 PE=1 SV=4	MDH1	0	149.911	53	26	75	26	334	36.4	7.36	195.67	26	0	1.092	1.149	0.00573606	0.00082698	90	108.3	98.3	103.5	90.5	92.6	90.9	99.2	98.7	102.1	104.5	107.9	104.3	7115.7	9215.4	8407.5	9368.9	8976.5	6403.3	8594	8627.2	9382.9	9006.9	9215.4	9049.4	9877.7	9823.3	10168.3
FALSE	High	Master Protein	Q9NQW7	Xaa-Pro aminopeptidase 1 OS=Homo sapiens (Human) OX=9606 GN=XPNPEP1 PE=1 SV=3	XPNPEP1	0	149.817	40	23	38	22	623	69.9	5.67	118.61	23	1	0.987	0.972	0.398077	0.245491	101.3	100.2	100	98.5	102.3	100.3	101.1	99.8	99.9	99.1	98.3	98	101.1	2719	3374.7	3160.3	3184.5	3069.5	2099.2	2732.2	2647.6	3074	3441.6	3374.7	3401.6	3357.4	3359.1	3333.5
FALSE	High	Master Protein	Q9HCC0	Methylcrotonoyl-CoA carboxylase beta chain, mitochondrial OS=Homo sapiens (Human) OX=9606 GN=MCCC2 PE=1 SV=1	MCCC2	0	149.813	42	23	35	23	563	61.3	7.68	113.46	23	0	1.132	0.962	0.002915	0.115154	112.1	53.1	126.9	107.8	102.4	100.8	105.7	116.8	115.9	115	100.2	96.2	98.5	1879	2340.6	2281	2572.3	2460.7	1682.7	1924	1793.8	2068.3	2378.4	2340.6	2455.2	2712	2692.8	2672.1
FALSE	High	Master Protein	P50995	Annexin A11 OS=Homo sapiens (Human) OX=9606 GN=ANXA11 PE=1 SV=1	ANXA11	0	149.202	38	22	43	21	505	54.4	7.65	134.13	22	1	1.242	1.205	2.1038e-05	2.84476e-05	76	138.1	94.4	91.5	81.3	82.1	83	101.6	102	103.7	98.9	98.7	99.6	2811.6	3595.5	3376.3	4221.2	4082	2859.5	3578.5	3469.4	3944.1	3558.9	3595.5	3634.1	4450.4	4467.1	4540.8
FALSE	High	Master Protein	Q13459	Unconventional myosin-IXb OS=Homo sapiens (Human) OX=9606 GN=MYO9B PE=1 SV=3	MYO9B	0	149.117	24	37	46	37	2157	243.2	8.75	97.37	37	0	0.946	1.037	0.0333718	0.527867	105.7	84.7	100	109.6	105.9	101.3	103.1	97.6	97.5	94.2	103.7	106.9	107.3	1148.9	1392.2	1315.6	1271.3	1224.6	814.8	1177.7	1179.1	1332.6	1454.3	1392.2	1416	1340.3	1340.1	1293.9
FALSE	High	Master Protein	Q9Y6D5	Brefeldin A-inhibited guanine nucleotide-exchange protein 2 OS=Homo sapiens (Human) OX=9606 GN=ARFGEF2 PE=1 SV=3	ARFGEF2	0	149.058	22	31	52	19	1785	201.9	6.33	120.17	31	0	0.995	0.981	1	0.892859	80.4	160.6	80	79	88.2	92.7	92.3	92	91.9	89.6	86.6	91.9	90.6	694.7	923.3	854.8	869.4	836.4	562.5	712.7	735	816.3	879.3	923.3	920.1	916.6	915.3	893.2
FALSE	High	Master Protein	P19838	Nuclear factor NF-kappa-B p105 subunit OS=Homo sapiens (Human) OX=9606 GN=NFKB1 PE=1 SV=2	NFKB1	0	148.88	39	32	40	30	968	105.3	5.4	112.1	32	1	0.799	0.771	0.000299847	0.000162	109.5	118.5	87.6	84.4	113.7	111.6	116.3	90.9	93.7	88.8	88.2	86.2	87.6	1743.9	2165.7	2097.2	1673.8	1661.7	1085.1	1414.8	1343.4	1537.9	2207.4	2165.7	2257.3	1764.7	1818.5	1723.1
FALSE	High	Master Protein	P48634	Protein PRRC2A OS=Homo sapiens (Human) OX=9606 GN=PRRC2A PE=1 SV=3	PRRC2A	0	148.858	18	29	41	28	2157	228.7	9.45	110.63	29	0	0.989	0.941	0.655937	0.0104266	113.4	67.8	112.1	106.7	107.7	106.7	106.3	107.4	103.3	105.5	100.8	98.1	100.4	1333.5	1672.7	1548.1	1596.6	1479.8	1041.4	1306	1234.7	1423.4	1687.9	1672.7	1666.3	1683.3	1619.4	1653.7
FALSE	High	Master Protein	Q14847	LIM and SH3 domain protein 1 OS=Homo sapiens (Human) OX=9606 GN=LASP1 PE=1 SV=2	LASP1	0	148.851	59	20	72	20	261	29.7	7.05	188	20	0	1.178	1.449	0.000373923	2.2317e-05	87.2	83.6	102.8	126.4	83.4	86.1	84	99	97.7	101.7	121.8	123.9	121.8	4006.6	5232	4747.2	5710.9	5427.5	3892.2	6119.2	6045.9	6694.5	5071.5	5232	5109.6	6021	5939.5	6180.7
FALSE	High	Master Protein	P12830	Cadherin-1 OS=Homo sapiens (Human) OX=9606 GN=CDH1 PE=1 SV=3	CDH1	0	148.728	35	23	45	20	882	97.4	4.73	137.39	23	3	1.176	1.083	0.0001921	0.003809	113.7	29.5	133.7	123.1	99.9	98.8	100.4	114.9	118.2	117.6	108.3	106.3	109.7	3191	3992.1	3772.3	4407.2	4366.2	2992.3	3615.7	3450	4008.3	4039.1	3992.1	4060.3	4646.5	4778.1	4751.7
FALSE	High	Master Protein	Q07866	Kinesin light chain 1 OS=Homo sapiens (Human) OX=9606 GN=KLC1 PE=1 SV=2	KLC1	0	148.688	42	26	40	19	573	65.3	6.2	118.37	26	1	0.874	0.968	0.00883334	0.58032	106.1	98.6	92.7	102.6	106.3	101.4	106.7	92.9	95.9	91.7	103.4	99.9	102.9	2080.4	2511.6	2455.2	2182.4	2170.4	1430.2	2115.7	1986.4	2303.7	2633.3	2511.6	2642.7	2300.9	2375.1	2271.1
FALSE	High	Master Protein	Q08380	Galectin-3-binding protein OS=Homo sapiens (Human) OX=9606 GN=LGALS3BP PE=1 SV=1	LGALS3BP	0	148.658	36	19	32	19	585	65.3	5.27	124.14	19	0	1.671	1.591	2.28898e-05	2.76986e-05	68.9	106.2	115.2	109.7	67.8	70.7	69.8	116.6	113.3	119.9	109.8	113.4	111	1734	2287.8	2098.2	3579.2	3349.8	2443.2	2936.4	2946.1	3247.6	2194.9	2287.8	2258.4	3773.6	3665.8	3879.8
FALSE	High	Master Protein	Q3ZCM7	Tubulin beta-8 chain OS=Homo sapiens (Human) OX=9606 GN=TUBB8 PE=1 SV=2	TUBB8	0	148.651	28	12	215	1	444	49.7	4.89	512.39	12	0	1.175	1.141	0.170334	0.316804	108.5	40.3	127.5	123.8	94.8	107.6	90.8	105.5	125	111.4	107.8	108.2	113.8	23.8	34.2	26.8	31.8	36.3	22.3	28.3	27.6	32.7	30.1	34.2	28.8	33.5	39.7	35.4
FALSE	High	Master Protein	P61106	Ras-related protein Rab-14 OS=Homo sapiens (Human) OX=9606 GN=RAB14 PE=1 SV=4	RAB14	0	148.226	81	20	42	17	215	23.9	6.21	152.95	20	1	1.169	1.128	0.211847	0.1708	119.1	7.4	139.2	134.3	98.7	109.2	99	117.7	108.2	115.7	110.1	123.7	111.6	1457.9	2041.8	1719.7	2086.9	1848.4	1362.8	1701	1857.9	1886.9	1845.4	2041.8	1851	2200.2	2022.8	2164.1
FALSE	High	Master Protein	Q12769	Nuclear pore complex protein Nup160 OS=Homo sapiens (Human) OX=9606 GN=NUP160 PE=1 SV=3	NUP160	0	148.029	26	32	42	31	1436	162	5.5	121.9	32	1	0.979	0.958	0.0903323	0.0325493	131.3	14.3	128.6	125.8	112.2	114.7	112.1	109.8	110.5	106.3	107.5	106.9	107.9	1114.8	1442.7	1309.6	1310.4	1269.6	842.2	1117.2	1079.3	1226.6	1411.1	1442.7	1409.6	1381.6	1389.4	1337.4
FALSE	High	Master Protein	P35237	Serpin B6 OS=Homo sapiens (Human) OX=9606 GN=SERPINB6 PE=1 SV=3	SERPINB6	0	147.974	68	23	43	22	376	42.6	5.27	142.34	23	1	0.862	1.042	0.00209157	0.150577	116.6	61.5	100.5	121.4	104.4	110.7	108.3	95.4	93.3	92	111.7	114.1	112.8	2156.4	2891.8	2629.8	2365.3	2229	1513.8	2412.1	2394.9	2665.5	2729.5	2891.8	2830.6	2493.7	2439.3	2403.9
FALSE	High	Master Protein	Q9NVA2	Septin-11 OS=Homo sapiens (Human) OX=9606 GN=SEPTIN11 PE=1 SV=3	SEPTIN11	0	147.937	47	24	49	11	429	49.4	6.81	161.34	24	12	0.948	1.02	0.00200684	0.142681	86	144.9	81.5	87.7	95.6	93.9	94.2	89.3	89.9	89.3	95.5	97.4	96.1	2644.3	3290.4	3066.3	2967.2	2876.4	1968.8	2763.3	2738.6	3043.6	3347.1	3290.4	3300.4	3128.3	3147.7	3126.4
FALSE	High	Master Protein	Q96T23	Remodeling and spacing factor 1 OS=Homo sapiens (Human) OX=9606 GN=RSF1 PE=1 SV=2	RSF1	0	147.605	24	26	36	26	1441	163.7	5.01	111.47	26	0	0.827	0.966	0.0166606	0.620896	136.5	18.8	112.9	131.8	118.6	113.1	118.1	97.7	103.2	97	114.1	105.4	116.4	982.5	1186.3	1150.9	971.9	988.4	640.3	988.7	887.5	1103.7	1243.6	1186.3	1238.8	1024.7	1081.6	1016.8
FALSE	High	Master Protein	P48735	Isocitrate dehydrogenase [NADP], mitochondrial OS=Homo sapiens (Human) OX=9606 GN=IDH2 PE=1 SV=2	IDH2	0	147.546	52	25	44	22	452	50.9	8.69	140.49	25	0	0.886	0.928	3.4788e-05	0.00026277	103.2	109.7	91.4	95.7	105.2	104.5	105.2	93.2	94.1	92.8	97.6	97	98.5	3212.1	4038.3	3775.8	3416.5	3320.5	2257.3	3115.3	3009.1	3439.9	4065.8	4038.3	4064.1	3602	3633.7	3584.6
FALSE	High	Master Protein	O75521	Enoyl-CoA delta isomerase 2 OS=Homo sapiens (Human) OX=9606 GN=ECI2 PE=1 SV=4	ECI2	0	147.477	47	19	33	19	394	43.6	9	107.81	19	0	1.105	1.167	0.0134298	0.00377797	102.7	64.1	113.4	119.8	99	92.5	96	105.7	107.9	106	112	108.1	112.9	1496.1	1769.7	1705.2	1918.3	1886.1	1277	1770.4	1660.1	1951.5	1893.7	1769.7	1835.4	2022.5	2064	2027.9
FALSE	High	Master Protein	Q9H6R4	Nucleolar protein 6 OS=Homo sapiens (Human) OX=9606 GN=NOL6 PE=1 SV=2	NOL6	0	147.45	28	28	41	28	1146	127.5	7.64	120.52	28	0	1.072	0.917	0.0558226	0.0367278	130.6	9.8	139.9	119.7	110.6	107.3	113.2	115.4	120.2	118.5	101.4	100.7	104.5	1083.6	1331.1	1304.7	1358.3	1362.6	925.6	1039.1	1003.5	1171.6	1371.6	1331.1	1404.3	1432.1	1491.1	1469.8
FALSE	High	Master Protein	O43491	Band 4.1-like protein 2 OS=Homo sapiens (Human) OX=9606 GN=EPB41L2 PE=1 SV=1	EPB41L2	0	147.402	37	27	43	27	1005	112.5	5.44	112.68	27	0	0.889	1.039	0.00118611	0.0891074	132	13.4	117.4	137.2	112.4	110.3	114.8	99.2	100.3	99.9	116.8	115.4	119.4	1315.9	1634.7	1580.1	1394	1358	932.6	1430.4	1370.2	1599.2	1665.6	1634.7	1700.7	1469.7	1486.1	1481
FALSE	High	Master Protein	P52292	Importin subunit alpha-1 OS=Homo sapiens (Human) OX=9606 GN=KPNA2 PE=1 SV=1	KPNA2	0	147.301	42	15	45	15	529	57.8	5.4	157.83	15	0	0.675	0.846	4.14261e-05	0.000945871	124.9	85.1	84.3	105.7	121.6	122.2	121.8	82.2	84.2	81.2	103	97.4	103.5	1871.9	2380.9	2206.3	1520.3	1500	996.1	1659.4	1523.9	1823.1	2369.4	2380.9	2374.7	1602.9	1641.5	1581.8
FALSE	High	Master Protein	P16402	Histone H1.3 OS=Homo sapiens (Human) OX=9606 GN=H1-3 PE=1 SV=2	H1-3	0	147.186	43	16	99	3	221	22.3	11.02	292.04	16	0	2.042	2.833	0.000401958	8.09192e-05	51.8	95.4	105.9	146.9	49.8	54.7	47.7	101.8	99.8	113.1	139.3	160.9	141.2	357.3	496.2	402.5	876	828	646.3	1044.4	1172.9	1158.2	452.3	496.2	433.2	923.6	906.1	1026.3
FALSE	High	Master Protein	Q9Y4E1	WASH complex subunit 2C OS=Homo sapiens (Human) OX=9606 GN=WASHC2C PE=1 SV=4	WASHC2C	0	147.164	35	33	39	9	1320	144.8	4.79	96.61	33	0	0.964	0.992	0.244418	0.815919	127.4	23.6	122.7	126.4	111.4	109	116.5	108.1	107.3	99.6	110.5	105.4	111.6	97.8	121.2	120.3	114	109	69.7	101.5	94.1	112.2	123.8	121.2	129.5	120.2	119.3	110.7
FALSE	High	Master Protein	P61289	Proteasome activator complex subunit 3 OS=Homo sapiens (Human) OX=9606 GN=PSME3 PE=1 SV=1	PSME3	0	147.114	68	24	48	24	254	29.5	5.95	153.26	24	0	1.02	1.007	0.13656	0.787055	105.1	81.9	107.2	105.8	102.5	101.4	100.2	104.5	103.4	102.7	102.8	102.1	101.5	2609.9	3266.4	2999.5	3192	3044.1	2082.7	2737.1	2640.6	2955.1	3303.5	3266.4	3228.5	3365.3	3331.3	3307.3
FALSE	High	Master Protein	Q99729	Heterogeneous nuclear ribonucleoprotein A/B OS=Homo sapiens (Human) OX=9606 GN=HNRNPAB PE=1 SV=2	HNRNPAB	0	146.939	42	20	70	19	332	36.2	8.21	173.51	20	0	0.986	0.897	0.888166	0.015402	104.3	99.2	102.9	93.6	103.9	107	102	105.2	100.5	102.4	93.2	96.3	90.7	5852.7	7646.5	6772.6	7127.6	6560.7	4607.2	5500.9	5526.7	5857.5	7420	7646.5	7289.7	7514.6	7179.6	7316.2
FALSE	High	Master Protein	Q14966	Zinc finger protein 638 OS=Homo sapiens (Human) OX=9606 GN=ZNF638 PE=1 SV=2	ZNF638	0	146.922	25	34	42	34	1978	220.5	6.38	100.81	34	0	0.992	1.005	0.983602	0.937249	90.5	128.8	89.8	91	96.1	93.4	97.9	93.9	95.3	95.9	99.3	94.6	96.6	1500.8	1846.6	1797.3	1760.4	1721.9	1193.6	1621.9	1501.9	1726.3	1899.7	1846.6	1934.5	1856	1884.3	1895.4
FALSE	High	Master Protein	P37268	Squalene synthase OS=Homo sapiens (Human) OX=9606 GN=FDFT1 PE=1 SV=1	FDFT1	0	146.859	54	21	40	21	417	48.1	6.54	122.45	21	0	0.819	0.924	3.67219e-05	0.00135208	111.4	94.5	91.2	102.9	109.6	111.7	110.4	91.2	90.4	88.7	102	100.3	102.1	2621.3	3380.7	3105.5	2617.5	2500.7	1691.3	2551.8	2437.5	2793.2	3318	3380.7	3342.6	2759.6	2736.6	2685.8
FALSE	High	Master Protein	P46937	Transcriptional coactivator YAP1 OS=Homo sapiens (Human) OX=9606 GN=YAP1 PE=1 SV=2	YAP1	0	146.5	48	18	39	18	504	54.4	5.17	131	18	0	0.918	1.008	0.00215076	1	98.3	112.4	90.2	99.1	103.8	100.6	100.2	92.5	92.3	91.5	102.8	99.8	101.4	1806.6	2204.4	2051.3	1934	1859.2	1269.4	1871.5	1765.8	2020.9	2286.8	2216.6	2207.9	2039	2034.6	2015.8
FALSE	High	Master Protein	Q15020	Squamous cell carcinoma antigen recognized by T-cells 3 OS=Homo sapiens (Human) OX=9606 GN=SART3 PE=1 SV=1	SART3	0	146.482	40	32	46	31	963	109.9	5.57	105.17	32	0	1.005	0.954	1	0.570726	118.2	50.1	118.8	112.8	107.9	104.2	108.7	108.5	110	103.7	103	101.7	106.7	2317.3	2831.4	2743.7	2796.1	2731.8	1774.8	2312.9	2219	2621	2933.2	2831.4	2953.2	2947.9	2989.5	2818.4
FALSE	High	Master Protein	O14976	Cyclin-G-associated kinase OS=Homo sapiens (Human) OX=9606 GN=GAK PE=1 SV=2	GAK	0	146.379	32	31	42	31	1311	143.1	5.73	101.58	31	0	0.934	1.029	0.0425018	0.920928	112.8	65.8	105.3	116.1	110.2	105.1	103.9	100.6	98.2	97.4	108.2	105.6	109.5	1448.6	1750	1605.9	1587.5	1493.9	1021.2	1488.6	1410.6	1647.2	1833.6	1750	1728.5	1673.7	1634.8	1621.6
FALSE	High	Master Protein	Q9NR45	Sialic acid synthase OS=Homo sapiens (Human) OX=9606 GN=NANS PE=1 SV=2	NANS	0	146.211	59	21	39	21	359	40.3	6.74	122.83	21	0	1.165	1.141	0.000232351	0.000385758	84.1	122	98	95.9	86.4	87.6	88.6	103.7	102.1	101.9	99.9	103	99.7	2274.5	2920	2742.8	3279.2	3108.2	2139.4	2751.7	2756.9	3004.5	2879	2920	2952.2	3457.3	3401.4	3397.3
FALSE	High	Master Protein	Q00653	Nuclear factor NF-kappa-B p100 subunit OS=Homo sapiens (Human) OX=9606 GN=NFKB2 PE=1 SV=4	NFKB2	0	146.02	38	28	40	26	900	96.7	6.25	113.06	28	2	0.817	0.844	0.000631354	0.00118281	131.3	50.5	107.3	110.9	122.6	117.1	120.3	98.3	99.5	95.5	101.6	97.4	101.6	2397.2	2895.9	2765.3	2306.4	2249	1487.4	2076.5	1934.5	2271.5	3034.3	2895.9	2976.4	2431.6	2461.2	2362
FALSE	High	Master Protein	P31942	Heterogeneous nuclear ribonucleoprotein H3 OS=Homo sapiens (Human) OX=9606 GN=HNRNPH3 PE=1 SV=2	HNRNPH3	0	145.994	64	17	62	15	346	36.9	6.87	163.23	17	0	0.871	0.851	3.40763e-05	2.46298e-05	107.8	106.5	94	91.7	109.3	110.5	109	94.2	95.3	95.7	91.8	93.1	93	2599.9	3327	3049.5	2690.6	2620.7	1814	2284.3	2251.6	2530.8	3290.9	3327	3282.3	2836.7	2867.9	2880.6
FALSE	High	Master Protein	P46782	40S ribosomal protein S5 OS=Homo sapiens (Human) OX=9606 GN=RPS5 PE=1 SV=4	RPS5	0	145.97	56	16	77	16	204	22.9	9.72	248.55	16	0	0.961	0.979	0.00887529	0.0756321	85.1	149.7	81.8	83.4	94.8	94.3	94.5	90.3	91.7	90.8	91.3	93.4	92.6	5600	7050.8	6562.9	6397.7	6262.5	4273.7	5641	5607.5	6253.3	7088.3	7050.8	7064	6745.1	6853.3	6786.6
FALSE	High	Master Protein	O75746	Calcium-binding mitochondrial carrier protein Aralar1 OS=Homo sapiens (Human) OX=9606 GN=SLC25A12 PE=1 SV=2	SLC25A12	0	145.894	42	25	39	18	678	74.7	8.38	130.67	25	6	0.926	0.835	0.00388242	0.000130087	142.1	7.8	131.6	118.6	119.7	119.2	120	110.9	112.3	109.4	99.3	102.7	99.9	2321.6	2926	2735.9	2581.8	2520	1691.8	2014.5	2024.6	2217.2	2938.6	2926	2944.8	2722	2757.7	2686.6
FALSE	High	Master Protein	P09543	2',3'-cyclic-nucleotide 3'-phosphodiesterase OS=Homo sapiens (Human) OX=9606 GN=CNP PE=1 SV=2	CNP	0	145.863	57	29	37	28	421	47.5	9.07	110.24	29	1	0.944	1.113	0.00482797	0.000374987	103.2	84.6	97.4	114.9	101.4	99.1	100	94.1	94.4	95.7	109.9	111.4	111.9	2386.4	2953.3	2768.5	2658.8	2569.4	1795.9	2704.2	2664.2	3013.3	3020.6	2953.3	2979.9	2803.2	2811.8	2851.9
FALSE	High	Master Protein	O95817	BAG family molecular chaperone regulator 3 OS=Homo sapiens (Human) OX=9606 GN=BAG3 PE=1 SV=3	BAG3	0	145.858	56	25	40	25	575	61.6	6.95	132.97	25	0	1.024	0.911	0.430568	0.0418739	84.9	150.9	86.9	77.3	95.9	95.1	90.5	99.6	95.1	97.4	83.3	87.5	86.6	1850.8	2322.4	2052.9	2307.2	2121.5	1497.2	1681.9	1716.2	1911.9	2342.7	2322.4	2209.6	2432.5	2321.6	2377.5
FALSE	High	Master Protein	Q5SW79	Centrosomal protein of 170 kDa OS=Homo sapiens (Human) OX=9606 GN=CEP170 PE=1 SV=1	CEP170	0	145.595	27	34	43	34	1584	175.2	7.11	104.55	34	0	0.628	0.768	1.97906e-07	1.58147e-05	131.1	85.8	82.4	100.7	126.9	127.2	128.7	79.8	80.9	79.9	99.2	97.7	96.4	1560.3	1980	1860.6	1177.4	1150.2	783.3	1275.5	1221.3	1356.8	1975	1980	2002.7	1241.3	1258.7	1243.9
FALSE	High	Master Protein	O60502	Protein O-GlcNAcase OS=Homo sapiens (Human) OX=9606 GN=OGA PE=1 SV=2	OGA	0	145.574	40	32	53	32	916	102.8	4.91	112.06	32	0	1.035	1.184	0.0412065	3.93028e-05	121.2	9.7	125.5	143.5	104.7	101.8	102.5	106.1	106.8	105.5	121.4	121.3	121.6	1717.2	2113.4	1976	2088.7	2025.3	1379.2	2080.9	2020.9	2280.3	2173.6	2113.4	2126.9	2202.1	2216.4	2190.1
FALSE	High	Master Protein	Q9H9B4	Sideroflexin-1 OS=Homo sapiens (Human) OX=9606 GN=SFXN1 PE=1 SV=4	SFXN1	0	145.524	59	18	44	16	322	35.6	9.07	148.81	18	3	1.02	1.033	0.603538	0.0786298	92.3	118.1	94.2	95.4	96	95.9	95.9	95.5	97.8	98.3	101	99	98	3035.3	3837.5	3565.1	3625.3	3578.5	2478.8	3341.6	3182.5	3545.4	3842	3837.5	3837.3	3822.2	3916.1	3936.3
FALSE	High	Master Protein	Q01469	Fatty acid-binding protein 5 OS=Homo sapiens (Human) OX=9606 GN=FABP5 PE=1 SV=3	FABP5	0	145.499	79	17	65	17	135	15.2	7.01	209.26	17	0	0.879	0.553	0.00414716	1.5997e-05	122.2	102.7	107.4	67.6	123	120.8	122.9	108.1	109.7	105.4	71.3	67.4	68	4372.4	5434.7	5138.5	4611.3	4511.2	2985.8	2650.9	2434.4	2765.3	5534.5	5434.7	5530.8	4861.7	4936.8	4741.4
FALSE	High	Master Protein	P14550	Aldo-keto reductase family 1 member A1 OS=Homo sapiens (Human) OX=9606 GN=AKR1A1 PE=1 SV=3	AKR1A1	0	145.461	74	20	46	19	325	36.6	6.79	135.31	20	0	1.221	1.06	6.49791e-05	0.0130055	83.5	126.2	101.9	88.5	89.4	87.6	87.6	106.2	107	109.1	95	92.6	92.9	1932	2397.6	2227.8	2754.6	2674.8	1880.2	2146.6	2035.2	2298.8	2445.5	2397.6	2397.9	2904.2	2927.1	2985.7
FALSE	High	Master Protein	Q9HAV4	Exportin-5 OS=Homo sapiens (Human) OX=9606 GN=XPO5 PE=1 SV=1	XPO5	0	145.393	31	31	45	31	1204	136.2	5.8	96.62	31	0	0.911	0.892	0.00651491	0.00285652	102.8	111.9	93.6	91.7	105.7	103.1	107.6	97.3	96.2	94	94.8	92.1	94.2	2370.6	2933.5	2850.1	2631.8	2506.9	1688.1	2233.7	2107.8	2429.3	3013	2939	3067.7	2774.7	2743.4	2680.7
FALSE	High	Master Protein	Q9H2U2	Inorganic pyrophosphatase 2, mitochondrial OS=Homo sapiens (Human) OX=9606 GN=PPA2 PE=1 SV=2	PPA2	0	145.355	64	22	47	20	334	37.9	7.39	137.44	22	0	1.182	1.166	0.00733483	0.00653226	82.1	125	97.1	95.8	85.3	89.6	85.6	101.2	98.6	103.8	99.8	106.3	99.7	1608.2	2138.3	1898.3	2290.3	2150	1560.8	1968.3	2036.9	2151	2035.6	2138.3	2043.2	2414.7	2352.8	2478.5
FALSE	High	Master Protein	Q96PK6	RNA-binding protein 14 OS=Homo sapiens (Human) OX=9606 GN=RBM14 PE=1 SV=2	RBM14	0	145.32	48	27	46	27	669	69.4	9.67	132.4	27	0	0.93	0.932	0.328805	0.105239	137.1	7.6	127.5	127.8	115.7	112.1	116.3	107.5	115.1	106.5	107.8	104.7	107.9	2393.9	2937.8	2830	2671.7	2754	1756.9	2332.8	2201.9	2555.5	3030.1	2937.8	3046.1	2816.8	3013.8	2789.9
FALSE	High	Master Protein	O76031	ATP-dependent Clp protease ATP-binding subunit clpX-like, mitochondrial OS=Homo sapiens (Human) OX=9606 GN=CLPX PE=1 SV=2	CLPX	0	145.198	45	20	33	20	633	69.2	7.58	123.08	20	0	1.117	1.025	0.000503012	0.0966168	111.8	48.6	124.9	114.6	101	101.3	101.4	113.2	112.3	113.8	103.8	106.6	102.7	1934.3	2456.5	2283.8	2603	2488.4	1738.4	2080.4	2075	2250.5	2448.4	2456.5	2458.2	2744.4	2723.1	2760.6
FALSE	High	Master Protein	Q8TDD1	ATP-dependent RNA helicase DDX54 OS=Homo sapiens (Human) OX=9606 GN=DDX54 PE=1 SV=2	DDX54	0	145.181	39	28	38	26	881	98.5	10.02	114.64	28	2	0.976	0.893	0.065487	8.64763e-05	110.6	82.8	107.9	98.8	106.2	106.7	107	104.2	105	104	94.8	95.4	96.9	2193.2	2790.9	2598.1	2579.9	2508.2	1711.8	2048.7	2001.9	2290.6	2776.1	2790.9	2796.5	2723.7	2744.8	2718.3
FALSE	High	Master Protein	O14896	Interferon regulatory factor 6 OS=Homo sapiens (Human) OX=9606 GN=IRF6 PE=1 SV=1	IRF6	0	145.004	55	22	48	22	467	53.1	5.33	133.16	22	0	0.726	0.397	8.18619e-05	7.7546e-07	137.9	107.3	100.1	54.7	138.1	141.2	139.3	104.2	101.2	101	57.4	55.3	53.9	2845.3	3679.9	3374.4	2577.3	2409.8	1657.6	1237.2	1155.5	1270.9	3601.5	3679.9	3632	2717.3	2637.1	2632.2
FALSE	High	Master Protein	Q96KR1	Zinc finger RNA-binding protein OS=Homo sapiens (Human) OX=9606 GN=ZFR PE=1 SV=2	ZFR	0	144.758	31	26	39	26	1074	116.9	9.04	113.03	26	0	1.117	0.994	3.55245e-05	0.472423	108	64.2	120.6	107.3	100.8	101	100.8	111.7	112.6	112.9	99.2	100.9	100.2	1465.5	1857	1722	1949.5	1893	1307.8	1507	1489.9	1666.5	1855	1857	1853.5	2055.4	2071.6	2076.8
FALSE	High	Master Protein	Q9GZR7	ATP-dependent RNA helicase DDX24 OS=Homo sapiens (Human) OX=9606 GN=DDX24 PE=1 SV=1	DDX24	0	144.537	38	28	42	28	859	96.3	9.06	127.14	28	0	0.925	0.908	0.00806478	0.00296773	116.7	69.3	108	106	110.4	109.9	110.6	103.8	102.2	99.3	97.4	100.5	100.3	1338.9	1686.2	1577	1510.3	1432.9	960	1235	1238	1391.7	1694.7	1686.2	1697.4	1592.3	1568.1	1524.5
FALSE	High	Master Protein	P48637	Glutathione synthetase OS=Homo sapiens (Human) OX=9606 GN=GSS PE=1 SV=1	GSS	0	144.532	61	25	42	25	474	52.4	5.92	126.55	25	0	1.098	0.979	0.00351189	0.397299	94	110.7	103.2	92	96.1	97.5	94.7	107	104.4	105.5	95.7	92	94	2519.1	3236.3	2920.6	3369.7	3167.2	2202.8	2624.8	2452.6	2822	3188.6	3236.3	3143.6	3552.7	3466	3500.7
FALSE	High	Master Protein	O43432	Eukaryotic translation initiation factor 4 gamma 3 OS=Homo sapiens (Human) OX=9606 GN=EIF4G3 PE=1 SV=2	EIF4G3	0	144.338	22	33	49	23	1585	176.5	5.38	131.38	33	0	0.958	0.979	0.301174	1	82.5	157.8	79	80.8	89.5	94.3	93.4	89.6	89.5	88.1	90.6	94.9	91.5	1120.3	1493.7	1374.6	1347	1295.5	879.1	1185.6	1206.8	1309.9	1418	1493.7	1479.5	1420.1	1417.7	1396
FALSE	High	Master Protein	Q86W92	Liprin-beta-1 OS=Homo sapiens (Human) OX=9606 GN=PPFIBP1 PE=1 SV=2	PPFIBP1	0	144.298	40	32	43	28	1011	114	5.55	93.61	32	4	1.015	0.753	0.947389	0.000256447	138.1	17.7	140.2	104	119.1	115.1	122.1	120.8	122.7	116.9	90.9	87.6	89.6	1189.4	1454.9	1434.1	1449.3	1418	930.7	949.8	889.4	1024.7	1505.5	1454.9	1543.6	1528	1551.8	1477.9
FALSE	High	Master Protein	Q6PI48	Aspartate--tRNA ligase, mitochondrial OS=Homo sapiens (Human) OX=9606 GN=DARS2 PE=1 SV=1	DARS2	0	143.943	39	26	41	25	645	73.5	8.02	128.61	26	1	0.906	1.02	0.000248175	0.227342	113.4	68.4	102.7	115.6	106.8	106	106.9	96.7	98.1	96.5	108.9	108.9	106.9	2959.9	3719.3	3484.2	3218.1	3144.6	2131.5	3157.3	3067.6	3392.6	3746.6	3719.3	3750.2	3392.9	3441.2	3384.8
FALSE	High	Master Protein	P06396	Gelsolin OS=Homo sapiens (Human) OX=9606 GN=GSN PE=1 SV=1	GSN	0	143.91	33	24	45	24	782	85.6	6.28	135.26	24	0	1.428	1.371	1.57022e-05	1.93451e-05	90.4	56.8	129	123.9	83.5	81.5	83.1	117.4	120.3	118.7	116.3	113.1	113.9	1719	2122.8	2011.3	2899.1	2863.3	1946.2	2502.6	2364.9	2682.4	2175.9	2122.8	2164.9	3056.5	3133.4	3090.5
FALSE	High	Master Protein	Q13492	Phosphatidylinositol-binding clathrin assembly protein OS=Homo sapiens (Human) OX=9606 GN=PICALM PE=1 SV=2	PICALM	0	143.865	43	22	47	21	652	70.7	7.9	144.82	22	1	1.087	1.189	0.0032014	0.000158239	79.2	140.5	86.1	94.2	86.7	85	86.6	92.1	94.5	94.1	103.9	100.8	102.9	1747.2	2167.6	2051.3	2228.5	2203.7	1511.1	2189.2	2063.7	2373.4	2211.6	2167.6	2207.9	2349.5	2411.6	2399.6
FALSE	High	Master Protein	Q9C0C9	(E3-independent) E2 ubiquitin-conjugating enzyme OS=Homo sapiens (Human) OX=9606 GN=UBE2O PE=1 SV=3	UBE2O	0	143.727	32	30	43	30	1292	141.2	5.12	112.64	30	0	0.917	0.931	0.0101615	0.00905857	136.6	10.9	125.2	127.2	117.5	115.1	115.5	105.7	110.4	105.9	107.5	105.6	107.6	1701.4	2110.8	1967.1	1836.8	1850	1222.2	1629.2	1554.5	1783.7	2153.6	2110.8	2117.3	1938.4	2024.5	1940.8
FALSE	High	Master Protein	P36957	Dihydrolipoyllysine-residue succinyltransferase component of 2-oxoglutarate dehydrogenase complex, mitochondrial OS=Homo sapiens (Human) OX=9606 GN=DLST PE=1 SV=4	DLST	0	143.627	41	20	47	20	453	48.7	8.95	154.96	20	0	1.075	1.116	0.00821164	0.00210751	98.9	84.4	106.3	110.4	96.4	96.8	93.9	102	103.6	104.8	108	107.6	104.6	3606.2	4585.2	4133.5	4581.4	4482.4	3124.4	4226.5	4091.2	4478.4	4564.6	4585.2	4449.1	4830.2	4905.2	4961.5
FALSE	High	Master Protein	O15355	Protein phosphatase 1G OS=Homo sapiens (Human) OX=9606 GN=PPM1G PE=1 SV=1	PPM1G	0	143.596	49	24	40	24	546	59.2	4.36	112.71	24	0	0.933	0.891	0.00731979	0.000685778	86.2	156.6	80.4	76.8	97.2	98.1	96.2	90.8	89.6	92.3	86.7	87.4	85	2720.1	3473.9	3163.4	3047.7	2900	2057.9	2536.2	2485.1	2720.2	3443	3473.9	3404.9	3213.2	3173.6	3267.9
FALSE	High	Master Protein	Q05086	Ubiquitin-protein ligase E3A OS=Homo sapiens (Human) OX=9606 GN=UBE3A PE=1 SV=4	UBE3A	0	143.571	35	27	40	27	875	100.6	5.22	117.49	27	0	0.924	0.947	0.00597269	0.0137779	104.2	100.7	96.3	98.7	104.7	104.3	103.9	96.4	99.1	95.9	96.8	98.8	99.5	1489.7	1878.4	1738	1646.6	1631.8	1088.2	1440.4	1428.8	1619.9	1885.6	1878.4	1870.7	1736	1785.7	1728
FALSE	High	Master Protein	Q8IZW8	Tensin-4 OS=Homo sapiens (Human) OX=9606 GN=TNS4 PE=1 SV=3	TNS4	0	143.293	35	26	40	26	715	76.7	7.34	127.83	26	0	1.064	0.966	0.00857046	0.362648	114.8	52	122.2	111	101.5	105.5	104.9	113.5	111	111.6	102.8	101.4	100.4	2003	2636.1	2435.2	2689.3	2533.7	1756.6	2122.4	2034	2268.7	2535.3	2636.1	2621.1	2835.3	2772.7	2789.5
FALSE	High	Master Protein	P10768	S-formylglutathione hydrolase OS=Homo sapiens (Human) OX=9606 GN=ESD PE=1 SV=2	ESD	0	143.167	62	16	48	16	282	31.4	7.02	146.68	16	0	1.01	1.045	1	0.0251496	107	73.1	108.1	111.8	101.3	100.7	103.1	101.1	102.6	102.3	108.6	105.8	105.5	2413.2	3037	2890.1	2892	2829.6	1943.6	2705.8	2562.5	2876.8	3054.6	3037	3110.8	3049	3096.5	3086.4
FALSE	High	Master Protein	Q14694	Ubiquitin carboxyl-terminal hydrolase 10 OS=Homo sapiens (Human) OX=9606 GN=USP10 PE=1 SV=2	USP10	0	143.149	44	26	45	26	798	87.1	5.31	151.67	26	0	0.971	0.948	0.607515	0.104296	132	14.8	128.1	125.1	113.2	108.8	114.7	109.9	111.6	108.5	107.3	105.3	108	921.9	1121.5	1098.9	1074.2	1050.8	704.1	914	871.9	1006.6	1166.9	1121.5	1182.8	1132.5	1149.9	1118.1
FALSE	High	Master Protein	Q9UNF0	Protein kinase C and casein kinase substrate in neurons protein 2 OS=Homo sapiens (Human) OX=9606 GN=PACSIN2 PE=1 SV=2	PACSIN2	0	143.138	61	29	49	29	486	55.7	5.2	107.28	29	0	1.153	1.163	0.000106062	0.000134716	93.7	89.2	108.1	109	90.5	91.5	92	105.6	105.4	108.8	106.7	106.5	105.9	2099.7	2686.9	2508.3	2939.7	2827.9	2011.1	2586.9	2509.1	2809.5	2657.7	2686.9	2699.8	3099.3	3094.7	3193.6
FALSE	High	Master Protein	P32455	Guanylate-binding protein 1 OS=Homo sapiens (Human) OX=9606 GN=GBP1 PE=1 SV=2	GBP1	0	142.82	49	29	39	19	592	67.9	6.32	106.98	29	9	0.849	0.916	0.000749158	0.0176344	142.4	6.2	120.9	130.5	118.2	121.3	119	102.8	101	100.9	108.4	114.1	109.1	3003.3	3901.7	3557.7	3137	2969.4	2044.1	2882.1	2948.3	3172.5	3801.5	3901.7	3829.3	3307.3	3249.5	3246
FALSE	High	Master Protein	Q52LJ0	Protein FAM98B OS=Homo sapiens (Human) OX=9606 GN=FAM98B PE=1 SV=2	FAM98B	0	142.811	57	21	39	16	433	45.5	8.69	118.49	21	3	1.058	0.988	0.0201475	1	127.5	11.5	134.9	126	108.9	105.4	109.3	115.2	116.1	112.5	107.6	106.9	108.2	951.1	1165.3	1122.1	1208	1172	782.7	982.8	948.3	1081.1	1203.9	1165.3	1207.8	1273.6	1282.6	1242.9
FALSE	High	Master Protein	Q9Y6E0	Serine/threonine-protein kinase 24 OS=Homo sapiens (Human) OX=9606 GN=STK24 PE=1 SV=1	STK24	0	142.6	45	20	34	9	443	49.3	5.69	105.81	20	10	0.89	0.882	0.000455252	0.000450374	98.3	127.6	87.4	86.7	101.9	105.5	104.1	92.8	92.7	91.3	93	91.9	91.7	1840.8	2411.5	2212.4	2011.8	1936.8	1314.1	1756.6	1686.7	1895.9	2330	2411.5	2381.3	2121	2119.5	2086.8
FALSE	High	Master Protein	P25398	40S ribosomal protein S12 OS=Homo sapiens (Human) OX=9606 GN=RPS12 PE=1 SV=3	RPS12	0	142.598	71	14	98	14	132	14.5	7.21	366.27	14	0	1	0.936	0.969675	0.00473276	95.2	120.5	95.2	89.1	98.7	100.3	99.4	99.4	97.3	100.3	93.1	93.8	91.8	7338.7	9439.8	8694.5	8875.6	8363.7	5942.1	7235.8	7088.9	7806.4	9289.2	9439.8	9358.3	9357.6	9152.7	9436
FALSE	High	Master Protein	Q8N4C8	Misshapen-like kinase 1 OS=Homo sapiens (Human) OX=9606 GN=MINK1 PE=1 SV=2	MINK1	0	142.488	25	31	39	20	1332	149.7	7.85	103.88	31	0	1.06	1.024	0.130682	0.656914	94.8	107.7	100.5	97	99.3	94.2	96.4	99.2	102.2	102.9	98.7	97.1	100.3	952.8	1144.1	1087.6	1139.5	1134.2	787	990	947	1101	1206	1144.1	1170.6	1204.5	1241.2	1249.7
FALSE	High	Master Protein	O94874	E3 UFM1-protein ligase 1 OS=Homo sapiens (Human) OX=9606 GN=UFL1 PE=1 SV=2	UFL1	0	142.411	37	29	41	28	794	89.5	6.79	121.53	29	1	1.046	1.048	0.0548096	0.0969968	84.1	139.9	87.9	88.1	92.1	90.6	91.7	95.9	97	94.5	96.5	92.9	96.1	2980.9	3712.1	3490.9	3727.4	3630.3	2436.4	3266.7	3054.2	3558.5	3773.2	3712.1	3757.4	3929.8	3972.8	3869
FALSE	High	Master Protein	Q05397	Focal adhesion kinase 1 OS=Homo sapiens (Human) OX=9606 GN=PTK2 PE=1 SV=2	PTK2	0	142.407	35	32	45	32	1052	119.2	6.62	116.68	32	0	0.893	0.936	0.00224829	0.0257543	111.4	84.9	99.5	104.2	108.5	107.6	107.4	98.7	96.1	95.2	100.7	99.8	103.8	2546.5	3196	2963.4	2780.1	2609.2	1781.1	2470.6	2379.5	2787.9	3223.3	3196	3189.7	2931.1	2855.3	2828.4
FALSE	High	Master Protein	Q13724	Mannosyl-oligosaccharide glucosidase OS=Homo sapiens (Human) OX=9606 GN=MOGS PE=1 SV=5	MOGS	0	142.33	37	24	38	24	837	91.9	8.9	117.57	24	0	0.865	0.916	0.00252003	0.0155418	140.2	10.1	121.3	128.4	121.8	115	119.4	102.8	103.2	104	109.3	105.8	110.2	1805.3	2156.5	2080.3	1828.7	1769.8	1229	1691	1591.5	1868.2	2285.1	2156.5	2239.1	1928	1936.8	1951.6
FALSE	High	Master Protein	P11310	Medium-chain specific acyl-CoA dehydrogenase, mitochondrial OS=Homo sapiens (Human) OX=9606 GN=ACADM PE=1 SV=1	ACADM	0	142.285	42	18	39	18	421	46.6	8.37	131.18	18	0	1.115	0.923	0.00128975	0.0106059	129.4	6.8	144.3	119.4	107.8	109.3	108.9	121.9	121.5	119.8	100.5	104.3	100.3	1897.9	2435.3	2255.1	2575.2	2472.6	1680.2	1850.4	1865.1	2020.6	2402.3	2435.3	2427.3	2715	2705.9	2668.1
FALSE	High	Master Protein	P57740	Nuclear pore complex protein Nup107 OS=Homo sapiens (Human) OX=9606 GN=NUP107 PE=1 SV=1	NUP107	0	142.264	31	26	36	26	925	106.3	5.43	102.27	26	0	0.933	0.92	0.0154189	0.0120186	135.5	13.5	126.4	124.7	116.1	112.3	115.5	108.6	107.7	106.9	109.2	106.1	106.2	1416.6	1734.6	1657.3	1591.5	1520.3	1040	1394.2	1316.4	1483.7	1793.1	1734.6	1783.8	1677.9	1663.7	1651.5
FALSE	High	Master Protein	O00425	Insulin-like growth factor 2 mRNA-binding protein 3 OS=Homo sapiens (Human) OX=9606 GN=IGF2BP3 PE=1 SV=2	IGF2BP3	0	142.258	45	23	43	19	579	63.7	8.87	146.05	23	4	0.926	0.915	0.00699555	0.00626684	138.7	6	128.4	127	119.1	115	117.2	108.5	109	104.9	107.3	105.9	108	2616	3198	3028.9	2862.4	2770.4	1837.1	2466	2364.4	2715.4	3311.3	3198	3260.2	3017.8	3031.7	2917.3
FALSE	High	Master Protein	Q14254	Flotillin-2 OS=Homo sapiens (Human) OX=9606 GN=FLOT2 PE=1 SV=2	FLOT2	0	142.097	49	22	36	22	428	47	5.25	111.36	22	0	0.997	1.044	0.91003	0.230109	99.3	98.1	99	103.7	99.2	101.3	97.5	100.4	99	95.5	103.7	101.7	103.7	1521.8	1965.1	1758.3	1848	1755.1	1166.8	1662.4	1585.6	1819.4	1926.3	1965.1	1892.5	1948.4	1920.7	1852.9
FALSE	High	Master Protein	Q8IX12	Cell division cycle and apoptosis regulator protein 1 OS=Homo sapiens (Human) OX=9606 GN=CCAR1 PE=1 SV=2	CCAR1	0	141.924	27	28	41	28	1150	132.7	5.76	139.2	28	0	0.983	1.005	0.643094	1	101.5	96.8	99.7	102	100	100.8	101.4	99.5	99.1	99.1	101.4	98.8	103.7	2192	2798.5	2614.9	2619.5	2514	1732.5	2324.8	2200.9	2603.3	2774.6	2798.5	2814.5	2761.7	2751.2	2751.2
FALSE	High	Master Protein	P49916	DNA ligase 3 OS=Homo sapiens (Human) OX=9606 GN=LIG3 PE=1 SV=2	LIG3	0	141.804	33	30	39	30	1009	112.8	9.01	107.05	30	0	1.141	1.074	0.000182914	0.00190636	103.2	68.2	117.7	110.9	97.1	97.4	96.1	109.6	110.7	110.9	104.3	106.6	103.2	1531.8	1945.7	1783.8	2077.2	2021.1	1395.4	1721	1709.2	1862.9	1938.9	1945.7	1920	2190	2211.8	2215.9
FALSE	High	Master Protein	Q13136	Liprin-alpha-1 OS=Homo sapiens (Human) OX=9606 GN=PPFIA1 PE=1 SV=1	PPFIA1	0	141.55	28	30	37	25	1202	135.7	6.29	112.52	30	4	0.905	1.013	0.00482574	1	132	14.7	119.5	133.8	117.3	112.2	112.1	103.4	101.5	99.7	113.7	111.9	115.7	1223.2	1481.6	1374.8	1294.3	1224.8	828.8	1240.1	1185.6	1380.5	1548.3	1481.6	1479.8	1364.6	1340.3	1316.1
FALSE	High	Master Protein	Q15477	Helicase SKI2W OS=Homo sapiens (Human) OX=9606 GN=SKIV2L PE=1 SV=3	SKIV2L	0	141.521	27	26	37	25	1246	137.7	6.06	107.15	26	0	1.093	1.102	0.0198067	0.0128972	105.9	61.8	115.7	116.7	98.3	92.6	100.5	108.7	107.2	107.5	108.4	108.1	111.3	1281.9	1527.4	1539.8	1701.6	1616.1	1116.5	1478.1	1432.4	1660.1	1622.6	1527.4	1657.4	1794	1768.6	1773
FALSE	High	Master Protein	P0DJD0	RANBP2-like and GRIP domain-containing protein 1 OS=Homo sapiens (Human) OX=9606 GN=RGPD1 PE=2 SV=1	RGPD1	0	141.448	19	35	51	1	1748	196.5	6.14	122.19	35	0
FALSE	High	Master Protein	P11172	Uridine 5'-monophosphate synthase OS=Homo sapiens (Human) OX=9606 GN=UMPS PE=1 SV=1	UMPS	0	141.369	58	27	47	27	480	52.2	7.24	147.05	27	0	0.935	0.952	0.00107273	0.00369249	84.1	157.3	78.6	80	96.7	94.9	94.5	88.7	89.3	87.8	90.3	89.7	90.5	3120.4	3876.8	3584.9	3437.6	3334.8	2257.3	3048.2	2940.8	3342.2	3949.7	3876.8	3858.6	3624.3	3649.4	3584.6
FALSE	High	Master Protein	P63208	S-phase kinase-associated protein 1 OS=Homo sapiens (Human) OX=9606 GN=SKP1 PE=1 SV=2	SKP1	0	141.308	85	18	42	17	163	18.6	4.54	121.26	18	0	0.828	0.98	5.36251e-05	0.166408	115.1	76.7	95.3	112.9	109.7	111.3	110.4	91.4	91.8	89.2	108.5	108.2	106	2958.3	3800.3	3502.7	2959.9	2864.7	1918.4	3061.6	2967.8	3271.6	3744.5	3800.3	3770.1	3120.6	3134.9	3046.4
FALSE	High	Master Protein	Q14315	Filamin-C OS=Homo sapiens (Human) OX=9606 GN=FLNC PE=1 SV=3	FLNC	0	141.23	7	19	65	2	2725	290.8	5.97	185.95	19	0	1.208	1.331	0.981328	1	99.4	48.2	120.1	132.3	131.4	80.5	93.5	102.7	116.1	113	127.7	65.4	124.5	17.8	13.8	14.9	16.7	18.2	12.2	18.1	9	19.3	22.5	13.8	16	17.6	19.9	19.4
FALSE	High	Master Protein	Q14677	Clathrin interactor 1 OS=Homo sapiens (Human) OX=9606 GN=CLINT1 PE=1 SV=1	CLINT1	0	141.193	30	20	35	20	625	68.2	6.42	97.79	20	0	1.061	1.06	0.0877851	0.219178	105.7	70	112.2	112	98.3	99.1	103.5	104.7	105.2	109.2	103.1	106.1	105.1	1945.6	2483.1	2409.3	2487.6	2408.3	1723.1	2133.4	2133	2378.9	2462.7	2483.1	2593.2	2622.7	2635.5	2736.3
FALSE	High	Master Protein	Q9Y6G9	Cytoplasmic dynein 1 light intermediate chain 1 OS=Homo sapiens (Human) OX=9606 GN=DYNC1LI1 PE=1 SV=3	DYNC1LI1	0	141.064	56	25	44	24	523	56.5	6.42	112.89	25	1	0.944	1.017	0.0107548	0.607952	111.3	70.4	105.1	113.2	105	104	106.2	101.3	99.2	99	107.1	105.1	106.8	1540.5	1929.7	1831.2	1783	1682.1	1157.7	1642.5	1566.3	1792.5	1949.9	1929.7	1971	1879.8	1840.8	1838.4
FALSE	High	Master Protein	P08559	Pyruvate dehydrogenase E1 component subunit alpha, somatic form, mitochondrial OS=Homo sapiens (Human) OX=9606 GN=PDHA1 PE=1 SV=3	PDHA1	0	140.933	61	26	50	26	390	43.3	8.06	142.05	26	0	1.095	1.083	5.26643e-05	0.000105249	99.2	84.7	108.6	107.4	95	96.6	96.3	105.3	105.4	106.2	104.7	104.2	104.2	3398.9	4376.3	4049.6	4523.4	4359.7	3028.6	3916.5	3788.5	4266.3	4302.2	4376.3	4358.8	4769	4771	4809.4
FALSE	High	Master Protein	P09493	Tropomyosin alpha-1 chain OS=Homo sapiens (Human) OX=9606 GN=TPM1 PE=1 SV=2	TPM1	0	140.837	52	27	49	7	284	32.7	4.74	121.97	27	0	0.631	0.649	3.09304e-05	3.7678e-05	89	197.2	56.1	57.7	109.4	114.5	109.9	69.4	70.8	67.5	71.3	73.4	70.1	640.1	848	756.2	487.1	478.9	314.5	436.2	436.5	469.4	810.2	848	813.9	513.6	524.1	499.4
FALSE	High	Master Protein	Q12768	WASH complex subunit 5 OS=Homo sapiens (Human) OX=9606 GN=WASHC5 PE=1 SV=1	WASHC5	0	140.827	33	33	43	31	1159	134.2	6.98	113.72	33	1	0.91	0.988	0.00241763	0.897123	104.7	96.7	95.3	103.4	103	104.1	104.1	94.5	94.8	94.7	100.5	105.3	102.8	2059.7	2633.7	2446.7	2268.6	2192.4	1509.3	2101.4	2140	2351.1	2607.1	2633.7	2633.5	2391.8	2399.2	2396.7
FALSE	High	Master Protein	Q15056	Eukaryotic translation initiation factor 4H OS=Homo sapiens (Human) OX=9606 GN=EIF4H PE=1 SV=5	EIF4H	0	140.785	67	21	62	21	248	27.4	7.23	167.77	21	0	0.937	0.959	0.000220588	0.00202659	107.2	89.6	100.5	102.8	105.9	104.7	104.9	97.3	98.3	98.6	100.4	100.6	101.4	4562	5708.7	5314.1	5031.8	4898.7	3383.4	4523.6	4403.7	4999	5774.5	5708.7	5719.8	5305	5360.8	5372.8
FALSE	High	Master Protein	Q5VTR2	E3 ubiquitin-protein ligase BRE1A OS=Homo sapiens (Human) OX=9606 GN=RNF20 PE=1 SV=2	RNF20	0	140.737	34	27	38	23	975	113.6	5.94	90.8	27	0	0.991	0.988	1	1	130.7	10.8	129.5	129.1	113.7	106.3	111.5	110.4	110.4	109.6	113.6	105.2	110.1	1228.4	1453.7	1416.6	1432.7	1380.2	944.2	1284.3	1156	1361.4	1554.9	1453.7	1524.8	1510.5	1510.4	1499.4
FALSE	High	Master Protein	Q9UJC3	Protein Hook homolog 1 OS=Homo sapiens (Human) OX=9606 GN=HOOK1 PE=1 SV=2	HOOK1	0	140.725	37	23	31	23	728	84.6	5.15	93.25	23	0	1.074	1.041	0.00650507	0.0448769	88.6	124.1	95.1	92.2	93.1	94.6	91.7	98.1	100.6	100	96.9	96.3	98.1	1248.7	1605.1	1446.6	1571.6	1560.9	1068.5	1359.1	1311.7	1505.6	1580.6	1605.1	1557	1665.6	1708.1	1696.8
FALSE	High	Master Protein	P50552	Vasodilator-stimulated phosphoprotein OS=Homo sapiens (Human) OX=9606 GN=VASP PE=1 SV=3	VASP	0	140.685	48	19	34	19	380	39.8	8.94	115.69	19	0	1.071	1.568	0.0261712	2.87867e-05	107	10.5	114.7	167.8	89.1	92.9	91.1	97.5	97.6	100.3	136.7	142.8	143.1	1010.2	1333.1	1214	1327.5	1279.4	906.3	1620.6	1645.5	1857.1	1278.7	1333.1	1306.7	1399.6	1400.1	1439.2
FALSE	High	Master Protein	Q9UNX4	WD repeat-containing protein 3 OS=Homo sapiens (Human) OX=9606 GN=WDR3 PE=1 SV=1	WDR3	0	140.604	39	26	39	26	943	106	6.64	118.81	26	0	1.07	0.9	0.00972124	0.00108621	84.5	148.9	90.5	76.1	93.5	92.4	95.9	99.9	100.2	100.1	84.2	83.3	85.6	1774.2	2218.9	2139.6	2275.6	2198.6	1513.3	1670.7	1606.1	1857.3	2245.7	2218.9	2303	2399.2	2406	2403.1
FALSE	High	Master Protein	P23368	NAD-dependent malic enzyme, mitochondrial OS=Homo sapiens (Human) OX=9606 GN=ME2 PE=1 SV=1	ME2	0	140.545	50	24	34	24	584	65.4	7.61	101.19	24	0	1.209	1.142	0.000715571	0.00332381	97.9	71.9	118.3	111.8	92.2	92.4	94.8	114.5	111.7	108.7	104.1	108.3	105.5	1085.9	1377	1312.4	1618.6	1521.1	1020.1	1282.7	1296.4	1422	1374.5	1377	1412.6	1706.5	1664.6	1619.9
FALSE	High	Master Protein	O95487	Protein transport protein Sec24B OS=Homo sapiens (Human) OX=9606 GN=SEC24B PE=1 SV=2	SEC24B	0	140.308	27	23	35	21	1268	137.3	6.67	106.93	23	2	0.981	1.026	0.427174	0.159912	108.6	73.6	106.5	111.4	104.2	102.9	102	100.9	102.7	100.9	104.2	105.6	106.7	1262.2	1578.3	1453.7	1468.1	1439.1	974.8	1320.2	1300.3	1479.7	1597.7	1578.3	1564.7	1547.8	1574.9	1548
FALSE	High	Master Protein	Q14289	Protein-tyrosine kinase 2-beta OS=Homo sapiens (Human) OX=9606 GN=PTK2B PE=1 SV=2	PTK2B	0	140.249	32	29	38	29	1009	115.8	6.25	95.24	29	0	0.93	0.827	0.006205	6.20682e-05	141.1	11	131.2	116.7	120.1	120.4	117.6	113.1	111.6	111.3	99.9	99.3	97.3	1585.8	2012.3	1827	1794.1	1705.7	1172.2	1380.2	1333.7	1470.1	2007.3	2012.3	1966.5	1891.5	1866.6	1861.4
FALSE	High	Master Protein	Q92797	Symplekin OS=Homo sapiens (Human) OX=9606 GN=SYMPK PE=1 SV=2	SYMPK	0	140.247	28	30	38	30	1274	141.1	6.13	115.54	30	0	0.997	1.026	1	0.540354	111.2	63.9	110.9	114.1	104.8	102.9	103.7	103.5	103.4	104.2	106.5	102.8	108.6	1691.3	2102	1968.2	2004.3	1930.2	1339.6	1796.3	1686.3	2004.2	2140.8	2102	2118.5	2113.1	2112.3	2127.3
FALSE	High	Master Protein	P50579	Methionine aminopeptidase 2 OS=Homo sapiens (Human) OX=9606 GN=METAP2 PE=1 SV=1	METAP2	0	140.151	58	24	49	24	478	52.9	5.82	136.68	24	0	1.15	1.05	0.000134454	0.00721435	112.7	39.2	129.6	118.4	100.5	101	99.1	115.5	114.1	116.6	105.2	107.6	105.5	2097.2	2669.5	2431.9	2895.1	2753.6	1939.5	2295.9	2281.7	2520.4	2654.6	2669.5	2617.6	3052.3	3013.4	3079.9
FALSE	High	Master Protein	O60216	Double-strand-break repair protein rad21 homolog OS=Homo sapiens (Human) OX=9606 GN=RAD21 PE=1 SV=2	RAD21	0	140.02	45	22	33	22	631	71.6	4.65	102.93	22	0	0.904	0.891	0.00644926	0.00607449	137.2	16.4	124.1	122.3	119.7	114.1	117.4	106.9	104.8	106.2	108.1	104.1	104.6	1027.2	1239.3	1184.3	1100.9	1039.8	725.9	970.3	908	1027.3	1300.2	1239.3	1274.7	1160.7	1137.9	1152.7
FALSE	High	Master Protein	Q96EY7	Pentatricopeptide repeat domain-containing protein 3, mitochondrial OS=Homo sapiens (Human) OX=9606 GN=PTCD3 PE=1 SV=3	PTCD3	0	139.835	46	24	36	24	689	78.5	6.42	111.45	24	0	1.119	1.044	0.00023663	0.0160255	102.5	75.7	114.7	107	98.9	97.3	97.5	109.2	110.8	108.1	101.4	102.9	101.8	2117.3	2637.2	2455.4	2805.3	2743.2	1844.2	2270.5	2238.1	2494.2	2680	2637.2	2642.9	2957.6	3002	2928.6
FALSE	High	Master Protein	O14818	Proteasome subunit alpha type-7 OS=Homo sapiens (Human) OX=9606 GN=PSMA7 PE=1 SV=1	PSMA7	0	139.83	55	16	43	16	248	27.9	8.46	135.66	16	0	1.107	1.11	0.00030761	0.000317501	107.8	53.1	119.4	119.7	97.7	100.2	98.6	109.2	108.7	109.6	108.1	109.4	110	2822.1	3663.9	3350.5	3786.4	3632.8	2523.7	3265.5	3213.8	3636	3572.1	3663.9	3606.3	3992	3975.5	4007.6
FALSE	High	Master Protein	Q92922	SWI/SNF complex subunit SMARCC1 OS=Homo sapiens (Human) OX=9606 GN=SMARCC1 PE=1 SV=3	SMARCC1	0	139.829	29	32	49	22	1105	122.8	5.76	142.81	32	9	0.887	0.933	0.000440139	0.00341685	75	188.5	66.5	70	91.3	92.3	90.3	81.6	80.1	81	83.1	85.6	85.2	2751.9	3519.4	3200	2952.4	2791.1	1945.5	2620.3	2622.4	2937.4	3483.3	3519.4	3444.3	3112.7	3054.4	3089.4
FALSE	High	Master Protein	P55209	Nucleosome assembly protein 1-like 1 OS=Homo sapiens (Human) OX=9606 GN=NAP1L1 PE=1 SV=1	NAP1L1	0	139.768	49	18	46	15	391	45.3	4.46	153.94	18	1	0.937	0.994	0.0551292	0.887935	95.3	120.8	89.3	94.7	98.2	103.2	99.4	93.1	89.5	94.6	95.9	101.1	98.8	2864.9	3812.4	3411.2	3262.4	3019.1	2200.8	2926.6	2998	3298.3	3626.3	3812.4	3671.6	3439.6	3303.9	3494.8
FALSE	High	Master Protein	Q86UK7	E3 ubiquitin-protein ligase ZNF598 OS=Homo sapiens (Human) OX=9606 GN=ZNF598 PE=1 SV=1	ZNF598	0	139.532	35	23	28	23	904	98.6	8.4	91.33	23	0	0.993	0.878	0.998064	0.0023187	96.2	123.8	95.5	84.5	101.3	97.3	101.2	100.8	100.4	100.1	88.9	88.6	91.1	1047.1	1272.1	1229.7	1250.9	1200.6	824.2	960.4	931	1077.8	1325.4	1272.1	1323.6	1318.8	1313.9	1308.8
FALSE	High	Master Protein	Q460N5	Protein mono-ADP-ribosyltransferase PARP14 OS=Homo sapiens (Human) OX=9606 GN=PARP14 PE=1 SV=3	PARP14	0	139.391	22	31	37	30	1801	202.7	7.18	102.78	31	1	1.095	1.241	0.0260781	0.000304097	85.5	114.6	93.7	106.2	88	90.8	87.1	96.6	93	96.4	109.3	112.1	108.9	1458.5	1904	1696.7	1921.4	1782.4	1273.4	1893.5	1887.7	2064.4	1846.1	1904	1826.2	2025.7	1950.5	2022.1
FALSE	High	Master Protein	O43396	Thioredoxin-like protein 1 OS=Homo sapiens (Human) OX=9606 GN=TXNL1 PE=1 SV=3	TXNL1	0	139.355	73	16	37	16	289	32.2	4.96	124.05	16	0	1.116	1.09	0.00273581	0.00657214	122.7	6.7	136.9	133.8	104.6	102.9	102.6	114.8	114.5	116	116.4	110.5	112.2	1531.3	1906.8	1767.4	2017.8	1939.8	1354.3	1782.2	1644.6	1879.7	1938.3	1906.8	1902.3	2127.4	2122.8	2150.6
FALSE	High	Master Protein	O15372	Eukaryotic translation initiation factor 3 subunit H OS=Homo sapiens (Human) OX=9606 GN=EIF3H PE=1 SV=1	EIF3H	0	139.259	52	16	54	16	352	39.9	6.54	165.69	16	0	1.066	1.005	0.0655218	0.867659	69	188.1	73.6	69.3	83.8	83.6	86.3	89.3	90.3	87.6	84.9	81.7	84.2	2660.4	3362	3225.1	3404.7	3319.2	2217.4	2820.5	2636.5	3058.8	3367.5	3362	3471.3	3589.6	3632.3	3521.2
FALSE	High	Master Protein	P05387	60S acidic ribosomal protein P2 OS=Homo sapiens (Human) OX=9606 GN=RPLP2 PE=1 SV=1	RPLP2	0	139.212	96	9	45	8	115	11.7	4.54	162.71	9	3	1.006	0.951	1	0.114851	79.7	164.2	80.2	75.8	91	90.9	93.2	91.6	90.5	94.2	89.7	84.9	86.6	2206.3	2788.4	2658	2664.8	2538.9	1820.4	2273.1	2091	2401.3	2792.7	2788.4	2860.9	2809.5	2778.4	2890.8
FALSE	High	Master Protein	Q9BTE3	Mini-chromosome maintenance complex-binding protein OS=Homo sapiens (Human) OX=9606 GN=MCMBP PE=1 SV=2	MCMBP	0	139.111	46	26	38	26	642	72.9	5.87	115.59	26	0	0.987	0.964	0.872068	0.106161	132.5	9	130.8	127.7	112	112.7	110.9	110.6	113.4	108.7	109	107.2	108	2035	2590.7	2369.8	2411.5	2383	1574.4	2071	1978.4	2244.3	2575.9	2590.7	2550.7	2542.5	2607.8	2500.1
FALSE	High	Master Protein	P51531	Probable global transcription activator SNF2L2 OS=Homo sapiens (Human) OX=9606 GN=SMARCA2 PE=1 SV=2	SMARCA2	0	138.945	21	30	38	14	1590	181.2	7.2	105.05	30	0	0.938	0.944	0.618429	0.298543	96.9	120.7	90.9	91.5	102.1	97.2	101.1	94.8	100.4	94.8	95.4	90.3	98	645.1	777.4	751	718.9	733.9	477.5	630.6	580.1	708.5	816.6	777.4	808.3	757.9	803.1	758.3
FALSE	High	Master Protein	O75475	PC4 and SFRS1-interacting protein OS=Homo sapiens (Human) OX=9606 GN=PSIP1 PE=1 SV=1	PSIP1	0	138.897	48	27	48	25	530	60.1	9.13	133.66	27	3	0.929	0.848	0.000600126	3.06531e-05	141.3	7.7	131.2	119.8	119.6	118.6	120.5	111.1	111.1	109.8	101.7	99.7	101.5	2653.3	3329.5	3143.4	2958	2850	1942	2358.5	2248	2575.6	3358.5	3329.5	3383.4	3118.6	3118.9	3083.9
FALSE	High	Master Protein	Q96F07	Cytoplasmic FMR1-interacting protein 2 OS=Homo sapiens (Human) OX=9606 GN=CYFIP2 PE=1 SV=2	CYFIP2	0	138.862	23	27	44	6	1278	148.3	7.31	125.46	27	0	1.003	0.851	1	0.00940971	133.5	19.1	133.9	113.5	115.7	119.5	112.1	111.3	116.9	116	101.2	92.4	98.4	134.6	175.9	153.3	155.4	157.3	107.6	123.1	109.3	131	170.4	175.9	165	163.8	172.1	170.9
FALSE	High	Master Protein	Q9H307	Pinin OS=Homo sapiens (Human) OX=9606 GN=PNN PE=1 SV=5	PNN	0	138.735	36	26	41	26	717	81.6	7.14	121.37	26	0	0.903	0.907	0.00132002	0.00133284	118.7	66.5	107.2	107.6	111.5	112.1	109	100.1	101.8	100.7	101.1	101.8	99.3	2912.1	3706.3	3346.9	3138.3	3075.1	2096.2	2761.6	2702	2965.8	3686.1	3706.3	3602.4	3308.7	3365.2	3328.7
FALSE	High	Master Protein	O95793	Double-stranded RNA-binding protein Staufen homolog 1 OS=Homo sapiens (Human) OX=9606 GN=STAU1 PE=1 SV=2	STAU1	0	138.557	46	26	39	24	577	63.1	9.44	116.15	26	2	0.8	0.893	0.000258227	0.00606009	101.8	125.8	81.5	90.9	103.8	109.4	107.1	87.7	85.1	85.7	95.7	97.7	95.4	2118.1	2825.1	2570.1	2148.6	2008.7	1393.8	2041.1	2026.6	2226.3	2681	2825.1	2766.3	2265.3	2198.2	2213.3
FALSE	High	Master Protein	Q96GQ7	Probable ATP-dependent RNA helicase DDX27 OS=Homo sapiens (Human) OX=9606 GN=DDX27 PE=1 SV=2	DDX27	0	138.533	39	29	42	28	796	89.8	9.28	114.61	29	1	1.016	1	0.648023	1	113.1	58.8	114.9	113.1	107.2	101.9	104.7	106.4	107.6	106.1	104.7	101.1	105.8	2063.6	2474.5	2371.7	2459.8	2395.8	1629.1	2108.7	1979	2331.4	2612.1	2482.4	2552.8	2593.4	2621.8	2587
FALSE	High	Master Protein	O43865	S-adenosylhomocysteine hydrolase-like protein 1 OS=Homo sapiens (Human) OX=9606 GN=AHCYL1 PE=1 SV=2	AHCYL1	0	138.498	44	22	40	10	530	58.9	6.89	117.31	22	9	1.132	1.114	0.000386917	0.000988648	81.4	135.7	92.2	90.7	86.7	88.9	87.7	98.8	99.3	100.6	97.7	98.3	95.5	1974.3	2561.3	2348.9	2700.8	2615.4	1825.6	2326.8	2274.8	2488.8	2499	2561.3	2528.2	2847.5	2862.1	2899
FALSE	High	Master Protein	Q9Y224	RNA transcription, translation and transport factor protein OS=Homo sapiens (Human) OX=9606 GN=RTRAF PE=1 SV=1	RTRAF	0	138.463	74	16	43	16	244	28.1	6.65	144.65	16	0	1.031	1.028	0.00969391	0.0139819	110.7	61.4	114.1	113.8	103	103.2	102.1	106.2	104.9	106.6	105.8	105.1	106	2735.7	3470.3	3189.5	3385.2	3222.6	2256.2	2939.9	2837.8	3221.1	3462.8	3470.3	3433	3569	3526.6	3582.8
FALSE	High	Master Protein	Q7L2H7	Eukaryotic translation initiation factor 3 subunit M OS=Homo sapiens (Human) OX=9606 GN=EIF3M PE=1 SV=1	EIF3M	0	138.42	47	18	43	17	374	42.5	5.63	138.9	18	0	1.029	0.947	0.0590254	0.00672065	82.9	153.4	85.3	78.5	91.4	92.8	93.9	96.5	95.5	94.6	87.8	88.5	87.3	2350.7	3019.1	2837.5	2977.2	2840	1937.7	2362.1	2311.3	2569.7	2975.5	3019.1	3054.1	3138.9	3107.9	3077
FALSE	High	Master Protein	Q86Y56	Dynein assembly factor 5, axonemal OS=Homo sapiens (Human) OX=9606 GN=DNAAF5 PE=1 SV=4	DNAAF5	0	138.389	36	28	38	28	855	93.5	6.42	118.93	28	0	1.089	1.049	0.0314934	0.343038	123.6	12.1	134.6	129.7	106.9	100.7	105.4	113.9	119.5	114.8	110.6	105.3	112.4	1331.3	1588.4	1544.6	1703	1722.3	1139.9	1441	1333.6	1601.7	1685.1	1588.4	1662.5	1795.5	1884.8	1810.1
FALSE	High	Master Protein	Q14137	Ribosome biogenesis protein BOP1 OS=Homo sapiens (Human) OX=9606 GN=BOP1 PE=1 SV=2	BOP1	0	138.353	42	29	43	29	746	83.6	6.19	123.16	29	0	1.051	0.935	0.00630513	0.00509354	103.2	91.8	108.5	96.5	101.4	100.3	101.7	109.2	106	106.5	94.2	94.8	95.8	1743.4	2182.9	2056.2	2254.3	2108.8	1460.6	1693.7	1657.4	1886.2	2206.8	2182.9	2213.2	2376.7	2307.7	2319.4
FALSE	High	Master Protein	O15438	Canalicular multispecific organic anion transporter 2 OS=Homo sapiens (Human) OX=9606 GN=ABCC3 PE=1 SV=3	ABCC3	0	138.339	24	28	37	25	1527	169.2	7.2	113.13	28	0	1.405	1.285	2.18746e-05	4.06376e-05	105.8	9.7	148.6	135.9	89.4	86.8	90.3	125.6	127.9	125.4	114.9	114.5	116.9	1231.5	1514.5	1463.7	2077.8	2038.2	1377.5	1655	1603.2	1843.2	1558.8	1514.5	1575.5	2190.6	2230.5	2187.4
FALSE	High	Master Protein	O43237	Cytoplasmic dynein 1 light intermediate chain 2 OS=Homo sapiens (Human) OX=9606 GN=DYNC1LI2 PE=1 SV=1	DYNC1LI2	0	138.325	41	19	38	18	492	54.1	6.38	126.69	19	0	0.996	1.079	0.997554	0.0280073	107	71.1	106.6	115.4	101.3	103.8	99.6	100.9	101.2	100.6	105.7	109.3	110.3	1661	2153.2	1919.4	1986.8	1919.9	1314.4	1811.5	1820.8	2069.7	2102.5	2153.2	2065.9	2094.7	2101	2087.2
[truncated: 7,520 more rows]
[truncated: 4 more columns]
