# Supplementary material for: Proteomic Analysis of PTEN-Deficient Cells Reveals Src-Mediated Upregulation of EphA2 and Therapeutic Potential of Dual Inhibition
Source: Mol Cell Proteomics. 2025 Oct 21;24(12):101316. doi: 10.1016/j.mcpro.2025.101316 (PMC12686823; doi:10.1016/j.mcpro.2025.101316)
Supplement: Supplementary Data 3 [file mmc3.xlsx]

## Sheet: 1-TotalProteo
		Supplemental data 3: Quantitative information of proteins identified in MCF10A wild type and PTEN KO clones
Accession	GeneName	ProteinName	MCF10A_WT_1	MCF10A_WT_2	MCF10A_WT_3	MCF10A_PTEN_KO1_1	MCF10A_PTEN_KO1_2	MCF10A_PTEN_KO1_3	MCF10A_PTEN_KO2_1	MCF10A_PTEN_KO2_2	MCF10A_PTEN_KO2_3	FC_(KO1/WT)	FC_(KO2/WT)	Pval_(KO1/WT)	Pval_(KO2/WT)	FDR_(KO1/WT)	FDR_(KO2/WT)	Consistent between KO1 and KO2
Q15149	PLEC	Plectin	103417	103730	102729	104598	105005	106724	127824	128622	129012	1.021	1.244	0.0388971	6.43585e-07	0.0719837	9.11045e-05	keep
Q09666	AHNAK	Neuroblast differentiation-associated protein AHNAK	78370.5	79306.9	79023.2	92605.7	92470.1	94707.5	97823.8	99082.7	97094.6	1.182	1.242	3.93973e-05	6.06273e-06	0.00060311	0.000213941	keep
P35579	MYH9	Myosin-9	78209.9	79730.1	78715.6	54529.4	54152.8	53176.5	53490.8	53746.4	52823.6	0.684	0.676	2.22804e-06	8.81414e-07	0.000178268	9.83044e-05	keep
Q14204	DYNC1H1	Cytoplasmic dynein 1 heavy chain 1	42155.3	41957.3	42462.7	41127.5	41395.1	41218.3	42836.8	42755.2	43272.6	0.978	1.018	0.00467036	0.024653	0.0138584	0.0541218	discard
O75369	FLNB	Filamin-B	57384.5	58647.5	57949.2	50315	49502.1	50390.5	62425.1	63307.3	62274.2	0.863	1.081	6.54226e-05	0.000671609	0.000790024	0.00391605	discard
P15924	DSP	Desmoplakin	48425.9	48781	48385.7	51195.3	51264.6	51800.7	47909.7	48267.8	47541.5	1.06	0.987	0.000216073	0.0632749	0.00165111	0.113685	discard
P21333	FLNA	Filamin-A	47034.3	47607.1	47044.9	43277.3	43093.3	43225.9	42213.6	42863.3	42105.2	0.915	0.898	2.89437e-05	9.48268e-05	0.00049779	0.00110446	keep
P78527	PRKDC	DNA-dependent protein kinase catalytic subunit	37353.4	37380.4	37608.1	36341	36239.8	36240.2	34463.1	35239.4	34767	0.969	0.93	0.000170661	0.000440699	0.00142108	0.0029464	keep
Q9Y490	TLN1	Talin-1	32227.4	31891.1	32269.8	31655	31755.7	31770.9	31360.8	31032.4	30962.8	0.987	0.969	0.0322472	0.00415351	0.0617994	0.0142204	keep
P58107	EPPK1	Epiplakin	25069.6	24829	25180.3	30457.1	30553.4	30554.1	24572.3	23946	24413.5	1.22	0.971	1.29344e-06	0.0298228	0.000122253	0.0631365	discard
P49327	FASN	Fatty acid synthase	32996.9	32953.5	33210.4	51750.9	51689.3	52821.9	44184.6	43337	43241.3	1.576	1.319	4.27485e-07	2.83856e-06	8.51961e-05	0.00015547	keep
Q13813	SPTAN1	Spectrin alpha chain, non-erythrocytic 1	24460.9	24799	24400	21920.9	21841.4	22108.4	24057.5	24595.7	24265.3	0.894	0.99	5.55702e-05	0.283145	0.000718897	0.380403	keep
Q9UPN3	MACF1	Microtubule-actin cross-linking factor 1, isoforms 1/2/3/5	13732.5	13331.1	13707.2	12700.6	12844.8	12424.5	12071.4	11587.5	11977.5	0.931	0.874	0.00652474	0.00103737	0.0179345	0.00533616	keep
Q01082	SPTBN1	Spectrin beta chain, non-erythrocytic 1	26136.5	25747.7	25830.2	21411	21421.4	21225.9	24693.3	24689.8	24928.8	0.824	0.956	3.76055e-06	0.00129413	0.000215032	0.00619688	keep
Q00610	CLTC	Clathrin heavy chain 1	23766	23902.2	23972.4	24532.2	24255.9	24375.7	26066	26710.9	26257	1.021	1.103	0.00711924	0.000215353	0.0191087	0.00186276	keep
P07814	EPRS1	Bifunctional glutamate/proline--tRNA ligase	19565.7	19883.3	19835	24569.5	24391.6	25028	22984	23246.8	22735.8	1.248	1.163	1.73322e-05	4.94017e-05	0.000391356	0.000766513	keep
Q92616	GCN1	eIF-2-alpha kinase activator GCN1	18777.3	18681.1	18835.1	19800.2	19897.6	19846.9	19493.9	19601	19594.4	1.058	1.043	3.55957e-05	0.00015149	0.00057394	0.0014912	keep
P46940	IQGAP1	Ras GTPase-activating-like protein IQGAP1	22863.6	22864.6	22998.4	24498.1	24594.1	24632.5	27059.6	27374.7	27119.9	1.073	1.187	1.02169e-05	1.87297e-06	0.000303258	0.000140258	keep
P35580	MYH10	Myosin-10	13236.3	13463.6	13185.8	9772.7	9924.7	9686.7	11350.4	11459.8	11473.4	0.737	0.86	5.70815e-06	3.13128e-05	0.000238737	0.000570529	keep
P13639	EEF2	Elongation factor 2	42107.2	42509.2	42304.6	41444.7	40713.4	41409.5	39220.7	39390.6	38356.2	0.974	0.922	0.0139321	0.000712083	0.0320382	0.00407593	keep
Q8IVF2	AHNAK2	Protein AHNAK2	10432.7	10566.3	10496	13553.8	13405.5	13942.5	15107.3	15545.4	15273.5	1.299	1.458	2.87043e-05	2.02775e-06	0.000497158	0.00014281	keep
P49792	RANBP2	E3 SUMO-protein ligase RanBP2	13049.5	12999.7	13065.2	13283.6	13153.7	13178.2	12768.4	12746.5	12735.8	1.013	0.978	0.0195756	0.000190399	0.0416944	0.00172602	discard
P07900	HSP90AA1	Heat shock protein HSP 90-alpha	19880.4	20533.8	20112.7	21652.1	20959.6	21690.1	20081.4	20468.1	19715.3	1.062	0.996	0.0144005	0.77634	0.0327875	0.832552	discard
Q14980	NUMA1	Nuclear mitotic apparatus protein 1	11807.7	11779.1	11671	11433.2	11363.5	11453.3	10653.5	10618.6	10674	0.971	0.906	0.00246682	1.39175e-05	0.0087812	0.00034263	keep
P10809	HSPD1	60 kDa heat shock protein, mitochondrial	31523.6	31750.6	31579.7	37824.9	37713.7	38101.4	33054.2	32757	32167.9	1.198	1.033	1.08346e-06	0.0174102	0.000118161	0.041314	keep
O43707	ACTN4	Alpha-actinin-4	25142.7	24987.3	25056.8	25631.4	25695.1	25924.9	33100.9	33201.9	33392.5	1.027	1.326	0.00224637	9.13203e-08	0.00824303	6.40028e-05	keep
P14618	PKM	Pyruvate kinase PKM	37692.9	37901.6	38561.4	45538.1	45372.3	46366.6	46057.6	45562.2	45078.3	1.203	1.197	4.3084e-05	4.09198e-05	0.000633635	0.000681472	keep
P55072	VCP	Transitional endoplasmic reticulum ATPase	19318.4	19299.4	19273.9	19591.2	19660.4	19770.4	20143.7	20179.6	19974	1.02	1.042	0.00211054	0.000227916	0.00784952	0.0019269	keep
P18206	VCL	Vinculin	26231.7	26232.6	25908.6	20909	20724.6	20807.3	21796.6	21592.8	21418.9	0.797	0.827	1.25728e-06	8.29042e-06	0.000121774	0.000249932	keep
P08238	HSP90AB1	Heat shock protein HSP 90-beta	33734.6	34838.6	34933.1	30532.2	31054.2	31412.2	30985.5	31530	32740.8	0.898	0.92	0.0015423	0.013562	0.00629317	0.0341932	keep
Q9NZM1	MYOF	Myoferlin	10352.7	10224.9	10262.1	13353.2	13372.7	13627	12519.8	12566.9	12427.2	1.308	1.216	3.62458e-06	2.41156e-06	0.000215032	0.000147039	keep
P34932	HSPA4	Heat shock 70 kDa protein 4	16213.8	16611.5	16276.2	18617.1	18269.9	18770.6	18672.8	19049.6	18715.4	1.134	1.149	0.000336317	0.000143465	0.00218695	0.00145662	keep
P42704	LRPPRC	Leucine-rich PPR motif-containing protein, mitochondrial	15739	15913.3	15699.5	16853.7	16834.8	16902.2	17421.1	17726	17464.9	1.068	1.111	0.000106002	0.000102802	0.0010645	0.00116419	keep
Q8WXH0	SYNE2	Nesprin-2	10926.8	10776.6	10940.7	9594.2	9883.4	9506.1	8315.5	8278.4	8420	0.888	0.766	0.000721746	2.87488e-06	0.00371782	0.00015547	keep
Q7Z6Z7	HUWE1	E3 ubiquitin-protein ligase HUWE1	9960.4	9743.2	9882.3	9426.1	9534.7	9249.2	9625.9	9646.1	9756.9	0.953	0.981	0.0121839	0.0692464	0.0287952	0.121943	keep
P02545	LMNA	Prelamin-A/C	25320.1	25440.2	25327.7	34712.1	34730.8	35991.8	34182	33551.3	33334.5	1.386	1.328	1.1187e-05	3.19774e-06	0.000319177	0.000163462	keep
P12814	ACTN1	Alpha-actinin-1	15479.4	15663.6	15629.3	12482.2	12427.7	12213.7	12596.2	12690.4	12482.4	0.794	0.808	6.86013e-06	3.7082e-06	0.000248998	0.000170601	keep
P60709	ACTB	Actin, cytoplasmic 1	64012.8	62691.2	65775.8	62410.6	61697.6	62750	59231.9	59612.4	59046.1	0.971	0.924	0.116761	0.00517908	0.176775	0.0166661	keep
P63261	ACTG1	Actin, cytoplasmic 2	113.3	122.8	130.3	109.8	112.1	111.2	94.8	87.8	92.1	0.909	0.75	0.0841072	0.00344189	0.135414	0.0124317	keep
P06733	ENO1	Alpha-enolase	50188.5	50381.6	51068	55753.4	55156.1	55359.6	53928.8	53784	53254.4	1.096	1.062	0.000115242	0.000784862	0.00111768	0.00438344	keep
Q5T4S7	UBR4	E3 ubiquitin-protein ligase UBR4	9759.1	9826.5	9900.5	10235.9	10185.2	10212.6	10203.1	10515.6	10497.6	1.039	1.059	0.000964718	0.00585555	0.00454047	0.0183065	keep
Q04695	KRT17	Keratin, type I cytoskeletal 17	50810.4	50615.6	49276.8	45846	46659.3	46481.9	41905.6	40978.5	40739.5	0.922	0.82	0.00183645	0.000105591	0.00713497	0.00117766	keep
Q9C0C2	TNKS1BP1	182 kDa tankyrase-1-binding protein	7715.3	7939.2	7626.5	8953.1	8750.8	8922.7	8093.1	8191.7	8135.9	1.144	1.049	0.000641345	0.0182939	0.00341355	0.0427225	keep
O60437	PPL	Periplakin	8288	8200.8	8392.8	13416.4	13547.5	13765.6	11105.1	11193.7	11064.7	1.637	1.341	1.03162e-06	2.57017e-06	0.000118161	0.000147039	keep
P12270	TPR	Nucleoprotein TPR	11746.3	11715.2	11709.8	10645	10680.4	10574.1	11332	11245.5	11370.3	0.907	0.965	6.03168e-06	0.000483157	0.000241698	0.0031418	keep
P08729	KRT7	Keratin, type II cytoskeletal 7	36749.7	36583.3	36963.2	37984.8	38228.1	38372.2	35073.6	34409.3	36828.8	1.039	0.964	0.000820741	0.143082	0.00409301	0.219242	discard
P35221	CTNNA1	Catenin alpha-1	10591.5	10567.1	10505.4	10626.7	10688.5	10655.2	10539.9	10381.7	10359.1	1.01	0.988	0.0309589	0.109947	0.059908	0.177094	discard
P11142	HSPA8	Heat shock cognate 71 kDa protein	29471.9	30248.6	30115.8	28194.7	27691.9	28575.9	28545.4	29014.2	28069.4	0.94	0.953	0.00707801	0.0184127	0.0190289	0.0429591	keep
P38646	HSPA9	Stress-70 protein, mitochondrial	23496.7	24610.1	23496.3	29208.1	29385.2	29592.7	25977.6	25463.1	25577.1	1.232	1.076	0.000194733	0.011617	0.00154298	0.0304143	keep
P22314	UBA1	Ubiquitin-like modifier-activating enzyme 1	15978.3	15966	16248.6	16106.1	16114.6	16029.6	16194.5	15997.8	15975.4	1.001	0.999	0.84792	0.946857	0.8812	0.96272	discard
P26038	MSN	Moesin	25578	25754.1	25235.8	23136.2	22935.2	23385.8	28900.3	29183.3	28677.6	0.907	1.133	0.000287568	8.98078e-05	0.00198387	0.0010697	discard
Q86UP2	KTN1	Kinectin	12695	12698.9	12850.7	11836.7	11906.8	11982.1	12674.6	12757.8	12524.2	0.934	0.992	0.000217683	0.323855	0.00165149	0.423052	keep
P53396	ACLY	ATP-citrate synthase	19451.3	20147.5	19751.1	20430.7	20029.5	20498	21619	22243.3	21531.9	1.027	1.102	0.098385	0.00255324	0.153695	0.010027	keep
P07437	TUBB	Tubulin beta chain	28225.5	27522.8	28157.9	26693.8	26846.1	26072.3	27153.7	26814.3	26878	0.949	0.964	0.0119827	0.0141091	0.0284532	0.0353152	keep
P46013	MKI67	Proliferation marker protein Ki-67	9212.6	8777.7	9145.8	7222.4	7265.5	6938.2	8674.4	8677	8815.5	0.79	0.964	0.000348125	0.0861875	0.00223608	0.145337	keep
Q6P2Q9	PRPF8	Pre-mRNA-processing-splicing factor 8	11254.4	11361.9	11201.8	10708.2	10531.1	10595.7	10076.3	10282.5	10229.2	0.941	0.904	0.000707712	0.00016814	0.0036609	0.00159085	keep
Q14152	EIF3A	Eukaryotic translation initiation factor 3 subunit A	22507.1	22426.3	22215.3	21571.5	21791.9	21745.5	21324.7	21326.5	21502.2	0.97	0.955	0.00343554	0.000664531	0.011024	0.00388223	keep
Q9P2E9	RRBP1	Ribosome-binding protein 1	9952	9724.8	9682.4	8769.1	8794.5	8862.5	10277.3	10192.3	10401.8	0.9	1.052	0.000318267	0.00835049	0.00211441	0.0236324	discard
P25815	S100P	Protein S100-P	230	253.4	222.9	2200.5	2083	2349.9	877	910.1	839.3	9.392	3.719	1.73644e-06	8.28501e-06	0.000153999	0.000249932	keep
P29401	TKT	Transketolase	23789.5	24199.1	23882.7	29931.5	29455	30269.3	25336.1	25517.8	24521.5	1.247	1.049	1.97846e-05	0.0233883	0.000414912	0.0519654	keep
Q08211	DHX9	ATP-dependent RNA helicase A	14961	14911.9	14905.1	13841.4	13715.4	13611.9	13184.4	13265.4	13360	0.919	0.889	7.19472e-05	7.96974e-06	0.000835415	0.000248482	keep
P68371	TUBB4B	Tubulin beta-4B chain	5872.8	6042.8	6054.8	6175.4	6075.1	6003.4	6427.3	6528.9	6451.7	1.016	1.08	0.288244	0.00213945	0.369928	0.00882762	keep
P16144	ITGB4	Integrin beta-4	11868.5	11648.8	11753.5	10668.9	10828.8	10534.7	8464.2	8221.2	8384.5	0.908	0.711	0.000557435	4.63076e-06	0.0030875	0.000189372	keep
O75643	SNRNP200	U5 small nuclear ribonucleoprotein 200 kDa helicase	10259.7	10318.7	10262	9652.4	9623.8	9576.8	9232.7	9452.8	9267.1	0.936	0.906	2.31412e-05	0.000200222	0.000444294	0.00178647	keep
Q14008	CKAP5	Cytoskeleton-associated protein 5	9110.7	8966.5	9059.1	7790.6	7816.5	7672	8180.9	8181.5	8253.7	0.858	0.907	3.21318e-05	6.03584e-05	0.00053391	0.000857719	keep
Q01813	PFKP	ATP-dependent 6-phosphofructokinase, platelet type	15397.9	15603.6	15735.3	14276.3	14339	14061.9	14847	14732.9	14859	0.913	0.951	0.000463557	0.00183926	0.00273693	0.00801585	keep
Q13263	TRIM28	Transcription intermediary factor 1-beta	10235.4	9636.3	10161.5	13892.7	14823.7	14374.9	15560.8	14665.5	15244.8	1.435	1.514	0.0001729	8.6904e-05	0.00142716	0.00105387	keep
P02538	KRT6A	Keratin, type II cytoskeletal 6A	20800.4	21426.6	21144.9	19750.2	18888.1	19899.7	21658.1	22587.9	21921.6	0.924	1.044	0.0124278	0.046725	0.0292645	0.0897788	discard
P19338	NCL	Nucleolin	29042.2	30775.8	29656	31013.7	29939.6	31405.9	25757.8	26855.6	25242.4	1.032	0.87	0.224781	0.00503243	0.302103	0.0162973	discard
O60610	DIAPH1	Protein diaphanous homolog 1	13006.6	12960.8	12953	10956.8	11025.5	10750.5	11834.2	11917.9	11812.7	0.841	0.914	2.31774e-05	7.24894e-06	0.000444294	0.000237578	keep
P78371	CCT2	T-complex protein 1 subunit beta	17602.4	17195.4	17492.7	18059.3	18113	17934.7	18337.3	17619.1	17893.3	1.035	1.03	0.0107466	0.0970551	0.0261594	0.160017	keep
P27708	CAD	CAD protein	9197.5	9098.3	9234.9	9103.9	9288.4	9124.1	9305	9273	9329.3	0.999	1.014	0.947799	0.0466189	0.960984	0.0896217	discard
P09874	PARP1	Poly [ADP-ribose] polymerase 1	15900.2	15944.8	16058.1	14690.8	14523.6	14400.9	13403.4	13444	13322.9	0.91	0.839	0.00013245	1.5381e-06	0.00121734	0.000124417	keep
P04406	GAPDH	Glyceraldehyde-3-phosphate dehydrogenase	36678	39885.8	36778.4	42924.4	43139.1	42745.8	43095.6	44176	48143.7	1.136	1.195	0.00961056	0.0149537	0.0241445	0.0369254	keep
P40939	HADHA	Trifunctional enzyme subunit alpha, mitochondrial	12303.5	12487.1	12195.4	13921.5	13781.8	14103	11085.4	11074.2	10808.7	1.13	0.891	0.000216589	0.000434339	0.00165111	0.00291181	discard
P27816	MAP4	Microtubule-associated protein 4	12479.4	12653.4	12363.6	10921.4	11129.5	11191.5	12748.4	12935.2	12743.9	0.887	1.025	0.000272439	0.042098	0.0019154	0.0826797	discard
P14625	HSP90B1	Endoplasmin	23766.2	24474.6	23972.3	20269.2	20004.4	20241.1	20016.6	20551.3	19906.1	0.838	0.837	5.26194e-05	0.000174341	0.000699154	0.00163481	keep
P11021	HSPA5	Endoplasmic reticulum chaperone BiP	13815.7	14126.4	13938	13411.1	13198.9	13670.5	12872.6	12890	12471.8	0.962	0.913	0.0316329	0.00191836	0.0609714	0.00823867	keep
P0DMV9	HSPA1B	Heat shock 70 kDa protein 1B	13877.7	14068.2	13943.3	15408.3	15273.3	15415.2	13911.1	13965.6	13813.7	1.1	0.995	4.40215e-05	0.405953	0.000639137	0.505108	discard
P13647	KRT5	Keratin, type II cytoskeletal 5	33515.2	34090.6	33745.6	33601.6	33006.7	34372.1	29220.2	29790	32339.3	0.996	0.901	0.781248	0.029096	0.825192	0.0618826	keep
Q9P2J5	LARS1	Leucine--tRNA ligase, cytoplasmic	10537.1	10455.7	10491.6	11513.2	11553.5	11501.1	11246	11233.3	11307.1	1.098	1.073	3.75239e-06	1.98746e-05	0.000215032	0.000424586	keep
Q00341	HDLBP	Vigilin	10409.9	10212.3	10305.3	8692	8923.4	8715	9447.2	9267.7	9412.1	0.851	0.909	8.78205e-05	0.000298979	0.000940629	0.00231174	keep
Q86VP6	CAND1	Cullin-associated NEDD8-dissociated protein 1	13396.2	13340.7	13350	13235.2	13321.2	13212.3	14103.9	14139.5	13981	0.992	1.053	0.0469063	0.000141511	0.0834406	0.00145079	discard
P22102	GART	Trifunctional purine biosynthetic protein adenosine-3	10601	10909	10747.3	11711.2	11747.5	12044.4	11437.8	11401.1	11235.3	1.101	1.056	0.00138887	0.00525286	0.00583197	0.0168481	keep
P05787	KRT8	Keratin, type II cytoskeletal 8	10154.7	10651	10120.9	15128	14621.4	15738	18270.6	19089.4	18169.5	1.471	1.796	0.000137719	1.34694e-05	0.00124234	0.000336097	keep
P14923	JUP	Junction plakoglobin	11695.3	11788.2	11610.3	11682.2	11769.3	11760.1	10927.9	10796.8	10736.2	1.003	0.925	0.536557	0.000333863	0.613291	0.00245266	discard
Q14789	GOLGB1	Golgin subfamily B member 1	5708	5619	5744	5361.2	5304.9	5425.8	5714.4	5626.9	5762.6	0.943	1.002	0.00306168	0.850754	0.0101793	0.891064	discard
O00410	IPO5	Importin-5	8670.8	8504.7	8692.5	8736.1	8809.7	8579.7	9390.8	9235	9319.2	1.01	1.08	0.396173	0.000786028	0.480671	0.00438662	keep
P12956	XRCC6	X-ray repair cross-complementing protein 6	16403.6	16668.5	16645.3	16259.4	16075.6	16226.5	15332.1	15765.6	15321.4	0.977	0.934	0.0192936	0.00304111	0.0412011	0.0114154	keep
P13010	XRCC5	X-ray repair cross-complementing protein 5	14848.7	15396.2	14959.5	14813.5	14629.5	15006.6	13744.1	14033.2	13494.8	0.983	0.913	0.274706	0.00450524	0.355567	0.0150604	keep
Q15075	EEA1	Early endosome antigen 1	7940.3	7907.4	7785.3	6447.3	6437.2	6425.3	5858.4	5944	5943.6	0.817	0.751	4.89825e-06	3.11505e-06	0.00022389	0.000162935	keep
P33176	KIF5B	Kinesin-1 heavy chain	10363.4	10808.9	10606.6	9362.4	9164.2	9424.4	10600.8	11020.3	10840.8	0.88	1.021	0.000979449	0.268332	0.00459804	0.364292	discard
P05023	ATP1A1	Sodium/potassium-transporting ATPase subunit alpha-1	9892.8	9733.9	9640.4	12219.3	12432.3	12416.6	13109	12924.6	13101.4	1.267	1.337	1.467e-05	5.12378e-06	0.000355551	0.000198506	keep
O15020	SPTBN2	Spectrin beta chain, non-erythrocytic 2	3156.7	3017.5	3070.2	5090.2	5117	5073.3	4204.1	4050.9	4166.9	1.653	1.344	2.98786e-06	6.82187e-05	0.000208142	0.000909707	keep
O95757	HSPA4L	Heat shock 70 kDa protein 4L	9238.1	9140.1	9134.8	10160.7	10098.4	10131.8	7519.4	7463	7407.6	1.105	0.814	1.65264e-05	3.40465e-06	0.000383398	0.000165303	discard
Q14764	MVP	Major vault protein	7272.1	7377.6	7215	8948.4	8929.3	9049.8	9237.9	9224.6	9288.9	1.232	1.269	1.13159e-05	4.08592e-06	0.00032037	0.000181053	keep
P68104	EEF1A1	Elongation factor 1-alpha 1	32492.3	33664	33196.9	29473.9	28537.5	29322.3	24632.6	25341.4	24232.8	0.879	0.747	0.000853057	6.202e-05	0.00420586	0.000867669	keep
Q14839	CHD4	Chromodomain-helicase-DNA-binding protein 4	9338.5	9202.1	9350.7	8368.7	8520.2	8244	8604.7	8528.7	8630.2	0.901	0.924	0.000650554	0.000221272	0.00343771	0.00189394	keep
P07355	ANXA2	Annexin A2	31926.3	31624.9	32359.4	36872.5	37173	37540.2	39780.7	40063.2	39499.5	1.163	1.244	5.68654e-05	9.72457e-06	0.000730516	0.000267099	keep
Q13885	TUBB2A	Tubulin beta-2A chain	717.3	740	748.4	520	522.9	497.8	599.3	602.6	646.4	0.699	0.838	5.75322e-05	0.00296934	0.000734701	0.0112399	keep
Q92598	HSPH1	Heat shock protein 105 kDa	7874.4	7567.2	7826.8	8117.7	8321.3	8160.6	8462.3	8144.9	8293.4	1.057	1.07	0.0183678	0.0149865	0.0396729	0.0369691	keep
Q7KZF4	SND1	Staphylococcal nuclease domain-containing protein 1	11547.3	11565.3	11578.6	11439.7	11489.9	11455.6	10902.5	10813.3	10983.9	0.991	0.943	0.00422498	0.00020892	0.0128784	0.00182427	keep
P16615	ATP2A2	Sarcoplasmic/endoplasmic reticulum calcium ATPase 2	11544.4	11594.3	11453.9	10390.6	10366.1	10423.5	9799.4	9819.9	9749.6	0.901	0.849	1.19324e-05	2.48254e-06	0.000320563	0.000147039	keep
O43795	MYO1B	Unconventional myosin-Ib	14758.1	14886.4	14805.4	13141.8	12976.4	13121.2	12750	12957.9	12898.7	0.883	0.869	1.2199e-05	1.31443e-05	0.000323009	0.000330222	keep
P15311	EZR	Ezrin	10366.5	10367.3	10357.5	10353	10498.8	10494	13111.1	13301.2	13231.8	1.008	1.275	0.151662	5.43519e-07	0.21877	8.9975e-05	keep
Q00839	HNRNPU	Heterogeneous nuclear ribonucleoprotein U	16769.6	17356.4	16924	16583.8	16275.6	16587.3	15311	15659.1	15081.6	0.969	0.902	0.0574702	0.00234969	0.0985643	0.00948769	keep
Q9BVA1	TUBB2B	Tubulin beta-2B chain	178.2	169.2	167.4	188.3	168	150.2	174.4	179.6	174.3	0.984	1.026	0.782061	0.294242	0.825814	0.392021	discard
P52272	HNRNPM	Heterogeneous nuclear ribonucleoprotein M	18437.2	18016.7	18096.4	17433.4	17799.9	17303.1	16902.8	16232.2	16640.2	0.963	0.912	0.0269755	0.00262307	0.0539144	0.0102129	keep
P06737	PYGL	Glycogen phosphorylase, liver form	7844.3	8040.4	7994.9	6167.6	6039.1	6075.3	7307.2	7444.1	7380.3	0.766	0.927	1.05454e-05	0.00116873	0.00030809	0.00578936	keep
P05783	KRT18	Keratin, type I cytoskeletal 18	15392	15833.6	15482.4	21294.9	20635	21921	25701.9	27233.4	26177.1	1.367	1.694	8.82142e-05	1.03501e-05	0.000941163	0.000276942	keep
P53621	COPA	Coatomer subunit alpha	8984.5	8981.2	8982.2	9353.7	9308	9304	9126.3	9226.3	9128.2	1.038	1.02	2.69211e-05	0.00555827	0.000479821	0.01759	keep
P06576	ATP5F1B	ATP synthase subunit beta, mitochondrial	15156.1	14934.6	13108.5	16752.5	15110.9	16094.2	16681.2	15876.5	16589.2	1.11	1.138	0.127179	0.054854	0.189913	0.10158	keep
Q04637	EIF4G1	Eukaryotic translation initiation factor 4 gamma 1	13651.5	13629.8	13613.3	13232.1	13119.8	13398.3	14086.4	14086.5	14004.6	0.972	1.031	0.009891	0.000125578	0.0246485	0.00133968	discard
P49368	CCT3	T-complex protein 1 subunit gamma	13710	13716.7	13521.1	14695.1	14615.8	14659.3	14200.1	14020.2	14008.9	1.074	1.031	0.000136741	0.00873131	0.00123956	0.0245039	keep
P50990	CCT8	T-complex protein 1 subunit theta	12011.3	12123.2	12101.9	12737.9	12657.1	12868.9	12746.4	12651.6	12461.3	1.056	1.045	0.000631021	0.00376819	0.0033806	0.0133034	keep
Q13509	TUBB3	Tubulin beta-3 chain	4326.3	4278.2	4240.2	4290.4	4287.8	4211.5	5204.2	5091.5	5263.1	0.996	1.211	0.636875	7.18073e-05	0.704629	0.000937268	discard
Q99832	CCT7	T-complex protein 1 subunit eta	13181.2	13651.2	13186.6	14049.9	13752.2	13932.5	13488.3	13989.5	13600.5	1.043	1.026	0.0331246	0.178172	0.0632012	0.2622	keep
P20700	LMNB1	Lamin-B1	13320.8	13474.4	11649.7	10999.5	11044.4	11243.6	12171.4	12408.7	12258.9	0.866	0.958	0.0396432	0.437331	0.0730813	0.535283	keep
P04075	ALDOA	Fructose-bisphosphate aldolase A	18314.5	18872.5	18297	21143	20606.2	21548.9	23716.2	24270.8	23468.8	1.141	1.288	0.00132737	5.84685e-05	0.00564133	0.00083896	keep
O43653	PSCA	Prostate stem cell antigen	232.9	211.3	226.9	1544.2	1493.7	1529.1	1081.9	1101.2	1090.9	6.805	4.879	3.93454e-07	7.20166e-07	8.51961e-05	9.46633e-05	keep
Q92817	EVPL	Envoplakin	6162.3	5994.1	6057.9	7385	7495.3	7559.3	7030.7	6929.4	7080.4	1.232	1.155	3.86717e-05	0.000148458	0.00059803	0.00148403	keep
P13646	KRT13	Keratin, type I cytoskeletal 13	379.8	364.4	379.7	1913.7	1956.2	2048.5	2538.6	2372.4	2477	5.266	6.574	2.75343e-07	1.60879e-07	8.05438e-05	6.96604e-05	keep
Q14573	ITPR3	Inositol 1,4,5-trisphosphate receptor type 3	7536.4	7564.7	7427.5	7710.4	7757	7767.5	8196.6	8487.2	8307	1.031	1.109	0.00684985	0.00086217	0.0185989	0.00469758	keep
Q9BQG0	MYBBP1A	Myb-binding protein 1A	10088.2	10117.5	10118	9871.1	9983.4	9866.8	9042.7	9102.2	8929.4	0.98	0.893	0.00717347	3.79076e-05	0.0192355	0.000641466	keep
P11586	MTHFD1	C-1-tetrahydrofolate synthase, cytoplasmic	12091.7	11957.8	11782.7	11691	11891.5	11851.3	12374.8	12313.6	12458	0.989	1.037	0.28863	0.0118213	0.370205	0.0307916	discard
P35241	RDX	Radixin	7896.2	7799.2	7779.4	8031.4	8197.4	8313.1	11652.5	11795	11931.2	1.045	1.507	0.0157608	9.70594e-07	0.0351667	0.000103414	keep
P07237	P4HB	Protein disulfide-isomerase	16843.7	17283.3	16845.6	16786.3	16663.7	17357	18050.3	17966.1	17605.2	0.997	1.052	0.836837	0.011615	0.872144	0.0304143	discard
Q03001	DST	Dystonin	6016.1	5959.4	6053	5508.9	5512.6	5368	3786.7	3574.6	3621.7	0.909	0.609	0.000638085	1.03839e-05	0.00340112	0.000276942	keep
P46939	UTRN	Utrophin	3596.7	3417.5	3577.6	4037.5	4269.4	4137	4761.5	4633.4	4865.7	1.175	1.346	0.00214952	0.000158958	0.00795908	0.00153959	keep
P11717	IGF2R	Cation-independent mannose-6-phosphate receptor	7255.4	7176.3	7360.4	8393.2	8475.4	8294.5	7761.8	7638.5	7727.8	1.155	1.061	0.000116918	0.00244129	0.00112389	0.00974002	keep
P60174	TPI1	Triosephosphate isomerase	17732	18466.2	18022.5	18550.1	18189.7	18640.9	17802.2	18028.7	17429.8	1.021	0.982	0.202736	0.310616	0.277027	0.40917	discard
P63010	AP2B1	AP-2 complex subunit beta	10922.4	11138.2	11177.3	10558.9	10647.3	10755.1	12303.9	12644.4	12566.4	0.962	1.129	0.0118707	0.000380394	0.0282298	0.00265391	discard
P31939	ATIC	Bifunctional purine biosynthesis protein ATIC	10248.1	10253.1	10263.3	12004.5	12063.2	12137.1	12054.2	12148.2	11976.1	1.177	1.176	9.0137e-07	2.56035e-06	0.000110583	0.000147039	keep
Q9BQE3	TUBA1C	Tubulin alpha-1C chain	19537.4	19791.3	19533.4	18916.4	18395.9	18585.8	19239.8	19508.1	18842.3	0.95	0.978	0.0049838	0.116639	0.0145636	0.185961	keep
O15230	LAMA5	Laminin subunit alpha-5	3664.4	3486.2	3565.2	4908.6	4992.5	4934	4520.9	4251.8	4498.1	1.384	1.238	2.86024e-05	0.000935123	0.000497158	0.00495925	keep
P13667	PDIA4	Protein disulfide-isomerase A4	11043.5	11156.7	11143.2	9163.6	9146.8	9100.7	9667.8	9710	9639	0.822	0.87	8.64666e-07	3.54621e-06	0.000109738	0.000167331	keep
P04083	ANXA1	Annexin A1	16619	18468.3	16781.8	23115.9	21497.4	21505.4	19155.3	20547	20802.9	1.275	1.166	0.00419714	0.0218023	0.0128249	0.0490935	keep
Q99460	PSMD1	26S proteasome non-ATPase regulatory subunit 1	8900.4	8892.6	8912	9232.7	9253.8	9161.9	9253.3	9269.3	9282	1.035	1.041	0.000355502	3.26244e-06	0.0022696	0.000163479	keep
P41252	IARS1	Isoleucine--tRNA ligase, cytoplasmic	11596.3	11753.7	11925.7	13578.4	13492.7	13559.8	12538.4	12630.4	12476.1	1.152	1.067	7.00659e-05	0.00181639	0.00082288	0.00794914	keep
Q71U36	TUBA1A	Tubulin alpha-1A chain	4649.7	4597.5	4777.7	4285.3	4386.9	4306.3	4420.4	4323.8	4425	0.925	0.939	0.00451849	0.0100527	0.0135536	0.0272353	keep
P13796	LCP1	Plastin-2	9078.4	9251.3	8985.8	7796.1	7676.6	7866.9	9002.3	9286.2	8963.9	0.854	0.998	0.000145454	0.874286	0.00128843	0.906929	keep
Q5VYK3	ECPAS	Proteasome adapter and scaffold protein ECM29	5362.1	5307.8	5480.8	5014.9	5101.2	4938.3	5318.3	5344.4	5424.9	0.932	0.996	0.00618037	0.747425	0.0172127	0.8079	keep
P00558	PGK1	Phosphoglycerate kinase 1	21653.3	22441.2	21889.2	20584.2	20239.6	21030.1	20945.9	21202.8	20330.8	0.937	0.947	0.013497	0.0288673	0.0312622	0.0615207	keep
P17987	TCP1	T-complex protein 1 subunit alpha	14219.2	14198.8	14153.7	15335.6	15088.5	15296.2	14738.5	14633.1	14644	1.074	1.034	0.000166402	0.000231328	0.00139668	0.00194606	keep
O75533	SF3B1	Splicing factor 3B subunit 1	7754.4	7730	7757	7266.3	7375.7	7399	7261.6	7310.1	7288.9	0.948	0.941	0.000736609	1.03373e-05	0.00377326	0.000276942	keep
Q12906	ILF3	Interleukin enhancer-binding factor 3	11101	11324.9	11062.9	10449.9	10281.9	10440.8	9809.8	9709.8	9582.2	0.931	0.869	0.00134733	0.000147598	0.00569	0.00148181	keep
P48643	CCT5	T-complex protein 1 subunit epsilon	12257.6	12458.2	12360.7	13488.1	13214.9	13507.1	13028.4	13142.5	12950.6	1.085	1.055	0.000667604	0.00106582	0.00350516	0.00544826	keep
P17844	DDX5	Probable ATP-dependent RNA helicase DDX5	16415.6	16619.3	16552.2	14526.9	14352.7	14555.8	13845.4	13862.2	13586.5	0.876	0.833	2.02689e-05	1.62679e-05	0.00042028	0.000375385	keep
P31948	STIP1	Stress-induced-phosphoprotein 1	15001.1	15535.2	15148.9	16342.9	16116.5	16767.5	15815.2	16160.2	15665.2	1.078	1.043	0.00872566	0.039294	0.0223671	0.0784522	keep
P19367	HK1	Hexokinase-1	11400.2	11318.1	11211.5	12859.9	12658.8	12877.9	10843.1	10704.4	10604.1	1.132	0.948	7.20675e-05	0.00261829	0.000835415	0.0102029	discard
P50991	CCT4	T-complex protein 1 subunit delta	12427.9	12503.9	12438.2	12859.6	12947.2	12977.2	12917.9	12967.3	12736.5	1.038	1.033	0.000369159	0.00471435	0.00233903	0.0155198	keep
P19012	KRT15	Keratin, type I cytoskeletal 15	3402.9	3566.9	3485.9	16518.9	16471.2	17619.6	15545.2	15566.7	15233.6	4.84	4.433	4.33307e-07	6.65031e-08	8.51961e-05	6.40028e-05	keep
P06744	GPI	Glucose-6-phosphate isomerase	11290.8	11518.8	11357.2	17726.1	17167.6	18026.2	15568.9	15750.3	15131.9	1.549	1.36	9.37633e-06	2.08464e-05	0.000289996	0.000435938	keep
P25705	ATP5F1A	ATP synthase subunit alpha, mitochondrial	21457.6	22006.6	21481.1	24739.5	24381	25423.9	24370.4	24878.1	23879.3	1.148	1.126	0.000738646	0.00119125	0.00377844	0.00585038	keep
O00159	MYO1C	Unconventional myosin-Ic	7072.1	7065.5	7078	7088	7057.9	6975.9	7727.4	7843.6	7812.1	0.996	1.102	0.405398	2.68152e-05	0.490105	0.000514309	discard
Q9NR30	DDX21	Nucleolar RNA helicase 2	7274.2	7571.5	7609	7913.6	7732.3	7933.9	6892.1	6945.2	6820.9	1.05	0.92	0.0405936	0.00538986	0.0744789	0.017205	discard
Q13428	TCOF1	Treacle protein	6276.2	6317.1	6279.4	5863.7	5807.1	5789	4974.1	4946.1	4951.6	0.925	0.788	5.93401e-05	9.99662e-08	0.000742862	6.40028e-05	keep
Q93008	USP9X	Probable ubiquitin carboxyl-terminal hydrolase FAF-X	7215.3	7031.9	7161.4	6842.2	6945.3	6735.4	7113.8	7205.7	7237.8	0.959	1.007	0.0225128	0.493396	0.0464584	0.589019	discard
P26640	VARS1	Valine--tRNA ligase	6625.2	6593.9	6610.9	8126.8	8064.9	8119.7	7059.7	7086.7	6952.6	1.226	1.064	2.06795e-07	0.000493458	7.97295e-05	0.00318906	keep
Q7L5L3	GDPD3	Lysophospholipase D GDPD3	152	162.3	164.4	748.9	748.3	738.4	595.1	606.5	613.8	4.67	3.792	3.95294e-07	8.51732e-07	8.51961e-05	9.64554e-05	keep
P13797	PLS3	Plastin-3	8874	8926.8	9041.3	8706.2	8827.2	8761.5	8146.6	8284.6	8240.2	0.98	0.919	0.0389423	0.00033991	0.0720238	0.00247976	keep
Q14683	SMC1A	Structural maintenance of chromosomes protein 1A	8047.3	7952.9	8072.8	6654.9	6576.3	6505.7	7032.2	6948.4	7030.1	0.82	0.873	1.54319e-05	2.27901e-05	0.000365255	0.000464703	keep
P08779	KRT16	Keratin, type I cytoskeletal 16	5805	5804.9	5728.3	6868	6775.1	6974.3	8649.1	8731.2	8649.9	1.189	1.501	5.26173e-05	1.90661e-07	0.000699154	7.38659e-05	keep
O60506	SYNCRIP	Heterogeneous nuclear ribonucleoprotein Q	9673.9	9816	9696.3	9881.9	9831.4	9932.2	8982.2	8838.3	8724.3	1.016	0.909	0.0443625	0.000578956	0.0798416	0.0035279	discard
A5YKK6	CNOT1	CCR4-NOT transcription complex subunit 1	5146	4931.7	5084.7	5223.2	5354	5093.5	5511.5	5257.6	5498.1	1.034	1.073	0.161084	0.0241587	0.229706	0.053291	keep
P30101	PDIA3	Protein disulfide-isomerase A3	13987	13952.2	13834.5	11712	11352.4	11290.4	12064.3	12217.1	11870	0.822	0.865	7.98692e-05	8.69007e-05	0.000893491	0.00105387	keep
P49588	AARS1	Alanine--tRNA ligase, cytoplasmic	7460.6	7451.9	7329.2	9421.5	9295.2	9375	8890.5	8872.2	8827.7	1.263	1.196	4.71215e-06	8.16664e-06	0.00022389	0.000249932	keep
P67936	TPM4	Tropomyosin alpha-4 chain	21137.1	21488.2	20910.3	15251.3	15008.7	15477.4	16285.2	16318.9	16073.3	0.72	0.766	1.02282e-05	8.6212e-06	0.000303258	0.000254097	keep
Q13085	ACACA	Acetyl-CoA carboxylase 1	4862.7	4776.7	4870.5	4694.4	4816.5	4757.9	4900.4	4941.9	4974.3	0.983	1.021	0.1584	0.050932	0.226581	0.0959832	discard
Q9UDY2	TJP2	Tight junction protein ZO-2	6364.4	6226.4	6315.4	6466.3	6550.7	6419.7	6695.4	6712.9	6850.1	1.028	1.072	0.0337797	0.00202449	0.0641187	0.00855895	keep
Q14203	DCTN1	Dynactin subunit 1	5676.2	5507.8	5541.3	4683.1	4807.6	4701.2	5129.2	4880.8	5112.8	0.849	0.904	0.000182341	0.00548207	0.00147375	0.0174351	keep
Q92841	DDX17	Probable ATP-dependent RNA helicase DDX17	7451.2	7314.9	7347.3	6592.9	6548.3	6552.3	6504.9	6469.3	6340.9	0.891	0.873	4.16262e-05	0.000143991	0.000619011	0.00145994	keep
P30622	CLIP1	CAP-Gly domain-containing linker protein 1	6534.8	6433.1	6443.6	5844	5911.9	5765.5	5680.4	5691.8	5705.1	0.903	0.88	0.000309776	1.53234e-05	0.00207918	0.000360368	keep
P68366	TUBA4A	Tubulin alpha-4A chain	5059.1	5102.7	5304	5122.1	5110.4	5209.1	5312.3	5242.4	5186.6	0.998	1.018	0.933874	0.330558	0.950068	0.430053	discard
P11940	PABPC1	Polyadenylate-binding protein 1	13802.7	13501.9	13887.7	13274.8	13587.3	13426.2	12945.9	12516.3	12589.1	0.978	0.924	0.11123	0.00416254	0.170252	0.0142448	keep
Q12888	TP53BP1	TP53-binding protein 1	2717.7	2611	2651.5	2696.5	2720.7	2608.3	2768.6	2657.2	2721.4	1.006	1.021	0.761649	0.282037	0.808669	0.379261	keep
Q92878	RAD50	DNA repair protein RAD50	6885.6	6876.4	6868.9	6129.8	6052	5989.2	6037.2	6070.6	6076.9	0.881	0.881	4.68838e-05	5.06003e-07	0.000666474	8.9975e-05	keep
Q16531	DDB1	DNA damage-binding protein 1	9819.5	10065.3	9964.9	9522.6	9537.7	9425.2	9037.9	9152.8	8940.8	0.954	0.909	0.00444799	0.00063892	0.0134022	0.00376751	keep
P37802	TAGLN2	Transgelin-2	14956.2	16668	15261.2	13934.7	15240.7	15047.9	16441.5	16526	16496.4	0.943	1.055	0.252276	0.176154	0.332514	0.259895	discard
Q14974	KPNB1	Importin subunit beta-1	9219.8	9090.4	9207.5	8730.6	8814.8	8893.8	9277.1	8950.5	9077	0.961	0.992	0.00462561	0.526874	0.0137517	0.619737	keep
P42765	ACAA2	3-ketoacyl-CoA thiolase, mitochondrial	6136.9	6001.7	6171.7	7217.2	7321.8	7292.8	6752.4	6529	6724.6	1.192	1.093	5.09422e-05	0.00287349	0.000689175	0.0109521	keep
Q9Y5B9	SUPT16H	FACT complex subunit SPT16	9246.7	9279.1	9245.3	8611.7	8581.4	8544.9	7847.3	7931.7	7844.5	0.927	0.851	7.50463e-06	1.85449e-06	0.000259615	0.000140258	keep
Q15393	SF3B3	Splicing factor 3B subunit 3	6794.7	6751.5	6849.3	6528.5	6448.7	6451.5	6170.3	6084.6	6063.8	0.953	0.898	0.00110685	9.16152e-05	0.00499237	0.00108461	keep
P55786	NPEPPS	Puromycin-sensitive aminopeptidase	10469.6	10411.4	10413	10562.6	10582.9	10552.1	12801.9	12984.4	13037.4	1.013	1.241	0.00317644	3.17212e-06	0.0104757	0.000163462	keep
P54136	RARS1	Arginine--tRNA ligase, cytoplasmic	11087.4	12621.3	11121.5	11404.9	11327.2	11289.4	11340.3	11236.4	13567.7	0.977	1.038	0.639475	0.663618	0.706252	0.7374	discard
Q8WUM4	PDCD6IP	Programmed cell death 6-interacting protein	12910.3	12909.9	12923.7	11350.1	11375.1	11257.2	12935	12980.6	12989.6	0.877	1.004	2.09217e-06	0.0371	0.000169369	0.0750874	discard
P49748	ACADVL	Very long-chain specific acyl-CoA dehydrogenase, mitochondrial	5329.2	5302	5426.6	8322.9	8296.3	8394.1	7768.6	7754.1	7741.7	1.558	1.449	5.9405e-07	8.12736e-07	9.06185e-05	9.64554e-05	keep
P17655	CAPN2	Calpain-2 catalytic subunit	7183.8	7414.1	7485.9	7918.6	7866.2	7956.1	8494.5	8662.7	8639	1.075	1.168	0.00488518	0.000360282	0.0143438	0.0025723	keep
P50395	GDI2	Rab GDP dissociation inhibitor beta	8188.3	8104	8243.1	7736.7	8000.4	7790.8	8097.5	7759.6	7964.7	0.959	0.971	0.0207983	0.0906952	0.0437173	0.151385	keep
P26639	TARS1	Threonine--tRNA ligase 1, cytoplasmic	9130.9	9064.7	9181.3	14663.6	14571.4	14716	10042.4	10065.4	9829.7	1.605	1.094	5.79733e-08	0.000442966	7.97295e-05	0.00295887	keep
Q13751	LAMB3	Laminin subunit beta-3	6144.3	6089.2	6022.3	4222.3	4228	4082.5	5471.1	5552.1	5688.2	0.687	0.915	8.07513e-06	0.00225811	0.000269975	0.00923954	keep
P15144	ANPEP	Aminopeptidase N	8811.7	8925.7	8943.4	7533.6	7461.7	7450.8	8191.7	8303.7	8174.2	0.841	0.925	7.55458e-06	0.000318279	0.000259615	0.00238337	keep
Q15029	EFTUD2	116 kDa U5 small nuclear ribonucleoprotein component	5811.2	5893.5	5737.5	5679	5675	5699	5423.9	5306.3	5336.9	0.978	0.921	0.0457004	0.00127066	0.0817896	0.00612529	keep
Q08J23	NSUN2	RNA cytosine C(5)-methyltransferase NSUN2	4640.7	4776.1	4708.4	6658.3	6721.9	6660.8	4604.9	4504.3	4507.5	1.419	0.964	2.46214e-06	0.0292309	0.000192807	0.0621157	discard
Q07065	CKAP4	Cytoskeleton-associated protein 4	9343.8	9340.8	9219.6	7132	7056.3	7132.4	7896.2	7844.4	7815.9	0.764	0.844	1.17919e-06	5.8334e-06	0.000118161	0.000211526	keep
P68032	ACTC1	Actin, alpha cardiac muscle 1	2906.7	2925.1	2913.4	2946.7	2873.9	2834.9	2832.1	2916.3	2881.5	0.99	0.987	0.414553	0.199977	0.499431	0.287566	keep
O43790	KRT86	Keratin, type II cuticular Hb6	10.1	8.8	12.2	43.1	42.2	51.5	19.8	15.3	18.6	4.399	1.727	0.000198566	0.0109404	0.00156829	0.0289788	keep
Q63HN8	RNF213	E3 ubiquitin-protein ligase RNF213	3851.6	3813.4	3848.4	3764.3	3766.3	3697.9	3852	3757.4	3828.3	0.975	0.993	0.0212133	0.45972	0.044336	0.55667	keep
P22626	HNRNPA2B1	Heterogeneous nuclear ribonucleoproteins A2/B1	17305.9	17109.8	17457.8	16931.2	16747.6	16650.3	15558.8	15335.5	15274.3	0.97	0.89	0.0165849	0.000134928	0.0366282	0.00140045	keep
P56192	MARS1	Methionine--tRNA ligase, cytoplasmic	7702.1	7783.5	7839.1	8384.8	8368.5	8396.4	7598.8	7322.5	7379.8	1.078	0.956	0.00013294	0.0221126	0.00121864	0.0496102	discard
Q13045	FLII	Protein flightless-1 homolog	4715.6	4660.8	4678.7	5000.2	4967.4	4864.5	4899.6	4880.3	4865.3	1.055	1.042	0.00391674	0.000502387	0.0122062	0.00321572	keep
P78347	GTF2I	General transcription factor II-I	6744.3	6763.5	6744.7	6358.9	6196.7	6245.7	6686.1	6810.2	6715.9	0.928	0.998	0.000642581	0.737175	0.00341519	0.798815	keep
Q9UQ35	SRRM2	Serine/arginine repetitive matrix protein 2	3615.2	3542.8	3603.4	3562.1	3600.7	3557.9	3614.8	3462.4	3656	0.996	0.997	0.634792	0.879679	0.702874	0.910862	keep
P55265	ADAR	Double-stranded RNA-specific adenosine deaminase	8848.2	8821.8	8730.8	8387	8185.4	8125.7	8277.8	8358	8363.4	0.936	0.947	0.00301649	0.000480751	0.0100882	0.00313545	keep
P30153	PPP2R1A	Serine/threonine-protein phosphatase 2A 65 kDa regulatory subunit A alpha isoform	8295.8	8155.7	8306.8	8244.9	8228.6	8268.3	8682.1	8525.2	8633.8	0.999	1.044	0.921917	0.00588731	0.940572	0.0183567	discard
Q16891	IMMT	MICOS complex subunit MIC60	10492.3	10553.3	10436.4	10969.5	10965	11122.2	10777.9	10799.4	10778	1.05	1.028	0.00100666	0.00113234	0.00468988	0.00568571	keep
Q9H0A0	NAT10	RNA cytidine acetyltransferase	4772.5	4719.8	4775.3	4902.7	4852.3	4899.4	4198.9	4161.5	4209.7	1.027	0.881	0.00614014	1.63622e-05	0.0171203	0.000376382	discard
Q14160	SCRIB	Protein scribble homolog	3969.2	3890.9	3907.1	4278.6	4270.9	4254	4142.2	4029.2	4090.2	1.088	1.042	0.000179584	0.0148795	0.00146271	0.0367915	keep
Q9Y520	PRRC2C	Protein PRRC2C	5003.6	4992.9	5072.8	4724.8	4729.3	4675.5	4983.3	5017.8	5035.5	0.938	0.998	0.00047924	0.730593	0.0027931	0.79402	keep
P53618	COPB1	Coatomer subunit beta	5718.9	5673.1	5672.9	5764.8	5828.5	5735.8	5824.7	5675.9	5681.3	1.015	1.007	0.0478168	0.48878	0.0848143	0.584563	keep
O00468	AGRN	Agrin	2916.5	2852.9	2903.3	3918.1	3972	3966.6	3556.7	3508.8	3521.8	1.367	1.221	2.56347e-06	1.42077e-05	0.000195116	0.000345157	keep
Q01518	CAP1	Adenylyl cyclase-associated protein 1	11798.8	12362.3	11902.1	10084.7	9685.4	9977.9	10366.9	10812.4	10335.6	0.825	0.874	0.000507145	0.00272684	0.00289163	0.0105145	keep
Q6ZRV2	FAM83H	Protein FAM83H	3152	3133.8	3127.1	3125.5	3084.7	3072	2575.6	2591.9	2642.6	0.986	0.83	0.0705554	2.07959e-05	0.116448	0.000435938	keep
P05455	SSB	Lupus La protein	10730.6	11109.2	10913.5	11349.8	11194.2	11184.3	10766.4	10999.7	10644.8	1.03	0.99	0.0567593	0.491433	0.0976181	0.587246	discard
Q13439	GOLGA4	Golgin subfamily A member 4	3264.4	3207.3	3233	2937.4	3026.5	2954.3	3212.6	3112.1	3199.1	0.919	0.981	0.00128119	0.166871	0.00549264	0.248903	keep
O60716	CTNND1	Catenin delta-1	5641.3	5386.3	5520.2	5403.3	5558.6	5443.1	5682.3	5511.4	5674.1	0.991	1.019	0.617378	0.312529	0.686691	0.411175	discard
O60841	EIF5B	Eukaryotic translation initiation factor 5B	6320.3	6245	6253.4	6627.8	6623.4	6738.6	6801.7	6848.8	6739.9	1.062	1.084	0.000888195	0.000180291	0.00431904	0.00167144	keep
P06748	NPM1	Nucleophosmin	15857.1	16868.5	15866	16280.3	15458.8	16297.6	14277.1	15302.2	14237.1	0.989	0.902	0.694703	0.0295806	0.754345	0.06275	keep
Q92945	KHSRP	Far upstream element-binding protein 2	8525	8648.5	8468.3	7709.5	7618.2	7585.8	7162.9	7167.7	7167.9	0.894	0.838	0.000139609	9.22157e-06	0.00125017	0.000261077	keep
Q9NYU2	UGGT1	UDP-glucose:glycoprotein glucosyltransferase 1	4699.3	4569.8	4678.8	4487.7	4543.8	4405.4	4552.2	4363.9	4606.5	0.963	0.97	0.0404163	0.168675	0.0742092	0.251034	keep
P49411	TUFM	Elongation factor Tu, mitochondrial	6120.9	6155	6193.1	6765.5	6646.1	6820.1	5982	6018.1	5964.1	1.095	0.973	0.000401219	0.00298563	0.002486	0.0112644	discard
P07384	CAPN1	Calpain-1 catalytic subunit	8195.6	8378.2	8345.5	8138.8	7980.5	7915.1	6959.4	7111.6	6955.8	0.964	0.844	0.0277298	6.95548e-05	0.0549619	0.000920851	keep
P55060	CSE1L	Exportin-2	7657.6	7625.8	7641	6644.2	6697	6613.8	7397.2	7270.5	7357.4	0.87	0.961	3.51787e-06	0.00157821	0.000215032	0.00714464	keep
Q02880	TOP2B	DNA topoisomerase 2-beta	5178.3	5164.2	5199.6	4496.7	4494.2	4424.3	4551.8	4604.6	4621.2	0.863	0.886	1.3163e-05	1.72509e-05	0.000337605	0.00038944	keep
Q14697	GANAB	Neutral alpha-glucosidase AB	10699.5	10481.1	10626.4	9128.7	9372.9	9205.4	9470.3	9273.2	9430.1	0.871	0.886	0.000151756	0.00016275	0.0013267	0.00155787	keep
Q03252	LMNB2	Lamin-B2	6520.3	6727.1	6433.4	4552	4456.8	4430.9	4986	5057.2	5070.1	0.683	0.768	1.64328e-05	4.9476e-05	0.000383398	0.000766513	keep
Q96AE4	FUBP1	Far upstream element-binding protein 1	6275.1	6065.7	6202.6	6059.3	6149.4	6012.6	6081.4	5895.1	6087.3	0.983	0.974	0.21752	0.144843	0.294223	0.221338	keep
Q10567	AP1B1	AP-1 complex subunit beta-1	2277.1	2351.8	2288.1	2470.1	2453.2	2522.8	2499.1	2577.6	2578.8	1.076	1.107	0.00491601	0.00217228	0.0143958	0.00892309	keep
O95782	AP2A1	AP-2 complex subunit alpha-1	6697.9	6650.2	6675.2	6684.6	6679.1	6626.7	8412.2	8396.6	8640.4	0.998	1.271	0.658441	1.44922e-05	0.721892	0.000347482	discard
O00429	DNM1L	Dynamin-1-like protein	5420.2	5344.8	5424.6	4638.2	4680.1	4556.7	4823.6	4772.2	4890.9	0.857	0.895	7.42374e-05	0.000205275	0.000849862	0.00180364	keep
P61978	HNRNPK	Heterogeneous nuclear ribonucleoprotein K	16216.7	16691.6	16302.6	16310.3	16155.7	16361	15042.6	15737.9	15175	0.992	0.934	0.466087	0.0140181	0.549114	0.0351456	keep
O94907	DKK1	Dickkopf-related protein 1	126.6	138.2	132.6	549.6	533.1	549.4	374.3	389.1	393.7	4.107	2.912	8.28778e-07	3.492e-06	0.00010894	0.000165838	keep
P50851	LRBA	Lipopolysaccharide-responsive and beige-like anchor protein	4677.2	4556.2	4705.7	4738	4933.3	4777.3	4848.6	4794.3	4840.2	1.037	1.039	0.0859739	0.0217312	0.137817	0.0489634	keep
Q6PKG0	LARP1	La-related protein 1	5903.2	6225.2	6053.3	5856.8	5706	5884.4	5994.4	6336.3	6014.9	0.96	1.009	0.0854936	0.725768	0.137196	0.790058	discard
P40926	MDH2	Malate dehydrogenase, mitochondrial	16539.3	16364.6	13677	16396.1	16254	16675.4	17716.1	16627.6	17850.5	1.059	1.121	0.382207	0.149198	0.466262	0.22691	keep
Q92900	UPF1	Regulator of nonsense transcripts 1	4856.9	4863.6	4894.6	4941.7	5012.6	4771.3	4784.2	4827.6	4847.9	1.008	0.989	0.647774	0.0793374	0.712958	0.136068	discard
Q99798	ACO2	Aconitate hydratase, mitochondrial	6071.2	6162.7	6241.6	7895.5	7721.2	7874	6912.4	7102.6	6948.2	1.271	1.135	2.28963e-05	0.000396068	0.000444294	0.00271964	keep
P11388	TOP2A	DNA topoisomerase 2-alpha	5380.1	5392.1	5307.4	3537.9	3509.1	3389.7	4250.3	4435.5	4365.5	0.649	0.812	6.58332e-06	9.8811e-05	0.000248512	0.00113388	keep
P29373	CRABP2	Cellular retinoic acid-binding protein 2	1023.5	1030.1	1049.1	4086.6	4049.4	4248.5	1787	1763.4	1718.7	3.992	1.698	1.20208e-07	2.61677e-06	7.97295e-05	0.000147039	keep
Q9BXJ9	NAA15	N-alpha-acetyltransferase 15, NatA auxiliary subunit	10702.4	10852.5	10749.6	11276.4	11125.9	11301.7	11097.5	11434.7	11182.2	1.043	1.044	0.00267935	0.0124673	0.00926818	0.0320209	keep
P12081	HARS1	Histidine--tRNA ligase, cytoplasmic	9293.8	9154.4	9211.3	8284.1	8319.4	8222.4	8684.4	8597	8652.4	0.898	0.938	4.15003e-05	0.000260901	0.000618388	0.00211268	keep
Q9Y678	COPG1	Coatomer subunit gamma-1	6249	6174.8	6242.5	6178	6181.3	6137.5	5921.6	5964.2	5963.8	0.991	0.956	0.110086	0.00057521	0.168927	0.00351932	keep
P55196	AFDN	Afadin	3595.3	3558.3	3590.2	3450.4	3513.8	3467.4	3461.8	3397.4	3516.2	0.971	0.966	0.00957371	0.0286425	0.024066	0.0611656	keep
O95347	SMC2	Structural maintenance of chromosomes protein 2	7524.7	7510.9	7527.2	6457.7	6547.4	6480.1	7421.7	7596.4	7462.4	0.864	0.996	4.00553e-06	0.627439	0.000220248	0.707286	keep
Q1KMD3	HNRNPUL2	Heterogeneous nuclear ribonucleoprotein U-like protein 2	6847	6687.8	6888.2	6930.6	7190.9	6968.7	6666.1	6447.7	6656.1	1.033	0.968	0.0927951	0.0824312	0.146684	0.140392	discard
P09651	HNRNPA1	Heterogeneous nuclear ribonucleoprotein A1	12530.9	12410.9	12780.8	11377.4	11282.7	11116.8	11053.4	11052.7	11168.1	0.895	0.882	0.000549814	0.000175555	0.0030608	0.00163993	keep
P60842	EIF4A1	Eukaryotic initiation factor 4A-I	12534	12846.6	12740.1	12249.9	12101.2	12416.3	11469.4	11559.5	11120	0.964	0.896	0.0251849	0.00136314	0.0510566	0.00642798	keep
O15031	PLXNB2	Plexin-B2	3362.2	3290.4	3355.5	4068.8	4091.7	3965.4	3879.6	3854.7	3949	1.212	1.167	8.52851e-05	0.000101051	0.000929435	0.00114887	keep
P51659	HSD17B4	Peroxisomal multifunctional enzyme type 2	7952.6	8020.3	7881.1	8588.8	8508.5	8669.8	9017.8	9013.7	9038.6	1.08	1.135	0.00048145	1.60087e-05	0.00279552	0.000372913	keep
Q14126	DSG2	Desmoglein-2	5150.7	5097.8	5253.8	5508.1	5482.3	5542.9	6074.7	6023	6074.2	1.067	1.172	0.00236817	6.83602e-05	0.00854933	0.000909944	keep
Q9Y230	RUVBL2	RuvB-like 2	6350.7	6148.3	6266.3	7038	7049.3	6959.5	6367.4	6228.8	6335.8	1.122	1.009	0.000358415	0.483427	0.00228424	0.579655	keep
P05556	ITGB1	Integrin beta-1	8822.1	8841.5	8830.2	7046	7093.7	7021.6	8329.5	8299.1	8224.6	0.799	0.938	2.07601e-07	7.46328e-05	7.97295e-05	0.000957968	keep
P00533	EGFR	Epidermal growth factor receptor	5478.9	5339.6	5358.3	5250.7	5214.7	5142.2	4553.6	4353.7	4413.3	0.965	0.823	0.0242226	0.000235388	0.0494736	0.00197121	keep
P23246	SFPQ	Splicing factor, proline- and glutamine-rich	10211.8	10348.1	10239.5	9527.6	9514.7	9524.7	9180.8	9055.1	9027.6	0.928	0.885	5.01896e-05	4.95667e-05	0.000684158	0.000766513	keep
P33993	MCM7	DNA replication licensing factor MCM7	4964	4782.3	4864.2	4818.6	4817.4	4733.8	5141.7	5220.3	5161.7	0.984	1.063	0.249414	0.00656125	0.329553	0.0198428	discard
Q9NTJ3	SMC4	Structural maintenance of chromosomes protein 4	4642.6	4705.8	4634.3	4047.8	3966.5	4036.3	4559.8	4704.7	4704.1	0.862	0.999	4.8646e-05	0.928664	0.000671826	0.948771	keep
Q13423	NNT	NAD(P) transhydrogenase, mitochondrial	5882.8	5853.3	5898.8	8010.3	8053.9	8077.1	6204.7	6093.2	6062.4	1.369	1.041	7.55808e-08	0.00553532	7.97295e-05	0.0175249	keep
Q9Y4K1	CRYBG1	Beta/gamma crystallin domain-containing protein 1	4791.7	4830.6	4782.2	4888.8	4931.7	4809.8	4480.8	4521.9	4572.1	1.016	0.942	0.122975	0.000844006	0.184567	0.00461913	discard
Q8IWZ3	ANKHD1	Ankyrin repeat and KH domain-containing protein 1	2384.5	2306.4	2333.6	2217.5	2206.2	2139.6	2296.6	2194.9	2327.5	0.934	0.971	0.0101647	0.213774	0.0251619	0.30384	keep
Q9UQE7	SMC3	Structural maintenance of chromosomes protein 3	5911.9	6030.7	5982.9	5019.7	5043.4	4919.7	5198.7	5270.3	5227.6	0.836	0.876	4.75593e-05	4.59031e-05	0.000666474	0.00073615	keep
P36952	SERPINB5	Serpin B5	13362.7	13557	13556.5	13982.4	13720	13891.7	12694.9	12712.9	12489.4	1.028	0.936	0.0207071	0.000903981	0.0435999	0.00483591	discard
Q12931	TRAP1	Heat shock protein 75 kDa, mitochondrial	8167.5	7928.5	8162.9	9919.5	10244.5	10092.3	8680.7	8456.9	8626.9	1.247	1.062	8.22167e-05	0.00871465	0.000905983	0.0244748	keep
P36776	LONP1	Lon protease homolog, mitochondrial	5050.8	4937.2	4976.4	7265.2	7440.1	7383.5	5630.3	5453.2	5443.2	1.476	1.104	2.2785e-06	0.00150939	0.000180344	0.00692683	keep
P31947	SFN	14-3-3 protein sigma	25544.2	25611	25821.1	19678.5	19367.2	19460.1	17346.6	17346.6	17040.4	0.76	0.672	1.13992e-06	5.03303e-07	0.000118161	8.9975e-05	keep
O75165	DNAJC13	DnaJ homolog subfamily C member 13	2745.6	2651.2	2697.7	2577.2	2575.3	2470.3	2719.5	2659.3	2682.3	0.942	0.996	0.0252735	0.751651	0.0511937	0.811276	keep
O95361	TRIM16	Tripartite motif-containing protein 16	4083.5	4019.8	4108.9	5330.1	5409.8	5481.6	6098.9	6038.7	6168.6	1.328	1.499	1.07015e-05	1.43875e-06	0.000308918	0.000122899	keep
Q9ULT8	HECTD1	E3 ubiquitin-protein ligase HECTD1	3672.4	3641.4	3681.4	3050.3	3077.8	3032.3	3456.3	3454.2	3556.5	0.833	0.952	4.73502e-06	0.00838065	0.00022389	0.0236905	keep
O14980	XPO1	Exportin-1	7429.3	7467.8	7589.4	7640.1	7695.9	7618.5	7795.2	7822.2	7718.5	1.021	1.038	0.0437189	0.00801623	0.0790505	0.0229244	keep
Q02790	FKBP4	Peptidyl-prolyl cis-trans isomerase FKBP4	7298.1	7354.8	7434.7	8809.2	8740.5	8768.4	7486.8	7439.4	7320.2	1.192	1.007	7.33339e-06	0.452134	0.000257053	0.549745	keep
O43143	DHX15	Pre-mRNA-splicing factor ATP-dependent RNA helicase DHX15	11781.1	11569	11629.1	11674.8	11769.3	11588	10201.8	10096.4	10174.7	1.002	0.871	0.839156	2.47672e-05	0.873943	0.000494069	discard
P00338	LDHA	L-lactate dehydrogenase A chain	18016.8	18089.7	17943	18606.8	17793	18805.9	19785.2	20440	19417.5	1.021	1.103	0.289594	0.00293245	0.371118	0.0111439	keep
P13489	RNH1	Ribonuclease inhibitor	7197.5	7096.9	7157.8	7286.5	7257	7258.4	7268.2	7084.4	7239.6	1.016	1.007	0.0197396	0.510612	0.0419589	0.604862	keep
P08195	SLC3A2	4F2 cell-surface antigen heavy chain	11564.6	11802.6	11494.9	12369	12312.8	12611.1	9740.1	9611.3	9350.7	1.07	0.823	0.00341458	0.000175146	0.0109759	0.00163818	discard
Q7L014	DDX46	Probable ATP-dependent RNA helicase DDX46	7152	7050.3	7025.5	6200.1	6240.4	6080.5	5973.5	5844.9	5928.9	0.872	0.836	0.000137692	2.85894e-05	0.00124234	0.000532776	keep
P63104	YWHAZ	14-3-3 protein zeta/delta	13335.5	15336.5	13569	15191.9	15111.1	15930.6	15369.2	17609.1	17335.6	1.095	1.191	0.122447	0.0465929	0.183928	0.0895952	keep
Q9Y5S2	CDC42BPB	Serine/threonine-protein kinase MRCK beta	4680.5	4537.7	4613	4477.5	4594.7	4464.1	5062	4981.8	5107.1	0.979	1.095	0.167509	0.00138426	0.236998	0.00649841	discard
Q29RF7	PDS5A	Sister chromatid cohesion protein PDS5 homolog A	4844	4696.4	4849.7	4158	4188	3988.4	4305.7	4236.7	4259	0.857	0.89	0.00113057	0.000535072	0.00505906	0.00335206	keep
Q13620	CUL4B	Cullin-4B	9238.1	9199.7	9078.6	5983.9	5907.3	5729	7880.5	8034.9	8052.6	0.64	0.871	5.69124e-06	8.9701e-05	0.000238737	0.0010697	keep
Q9BSJ8	ESYT1	Extended synaptotagmin-1	7971.1	8094.5	7927	6289.9	6208.4	6217.9	7033.9	7197.1	7067.1	0.78	0.888	4.92733e-06	0.000221552	0.00022389	0.00189413	keep
Q9BUF5	TUBB6	Tubulin beta-6 chain	4047.8	4101.5	4008.9	2723.4	2643.4	2563.2	2833.8	2778	2901.5	0.652	0.7	2.17183e-05	1.49774e-05	0.000432662	0.000355641	keep
O60264	SMARCA5	SWI/SNF-related matrix-associated actin-dependent regulator of chromatin subfamily A member 5	7454.4	7438.2	7436.6	6451.9	6489.5	6370.2	6537.6	6616	6539.4	0.865	0.882	1.25179e-05	6.134e-06	0.000326753	0.000214288	keep
P07195	LDHB	L-lactate dehydrogenase B chain	10281.3	10511.8	10411.5	10423.1	10142.2	10436.2	10480.9	10595.3	10241.7	0.993	1.004	0.592472	0.779216	0.664107	0.834785	discard
P40227	CCT6A	T-complex protein 1 subunit zeta	12007.9	12254.7	11891.3	12637.4	12283	12922.1	12587.1	12446.6	12133	1.047	1.028	0.0567498	0.120638	0.0976181	0.191341	keep
P30838	ALDH3A1	Aldehyde dehydrogenase, dimeric NADP-preferring	774	751.8	832.7	3028.7	3114.9	3225.5	2470.5	2429.5	2413.1	3.972	3.101	2.59766e-06	3.43586e-06	0.000195116	0.000165303	keep
P35998	PSMC2	26S proteasome regulatory subunit 7	6261.3	6307.9	6218.9	6427.7	6400	6423.1	6465.1	6434.8	6452.8	1.025	1.03	0.00486148	0.00237637	0.014297	0.00955334	keep
Q3SY69	ALDH1L2	Mitochondrial 10-formyltetrahydrofolate dehydrogenase	4641.9	4564.9	4633.6	5675.9	5787.2	5727.7	5076.3	5034.8	5071.7	1.242	1.097	9.56611e-06	9.66191e-05	0.000294355	0.0011165	keep
Q7L576	CYFIP1	Cytoplasmic FMR1-interacting protein 1	5010.6	4996.6	5104.8	4715.7	4787.8	4676.6	4561.2	4541.8	4547.9	0.938	0.903	0.00270441	0.00011945	0.00931546	0.00129305	keep
Q9Y4L1	HYOU1	Hypoxia up-regulated protein 1	9137.5	9176.2	9117.1	7799.5	7757.8	7636.6	6999.1	7238.9	7141.4	0.846	0.779	1.4307e-05	1.51652e-05	0.00035241	0.000358942	keep
O75534	CSDE1	Cold shock domain-containing protein E1	8240.1	8196.1	8103.9	7117.1	7029.3	7036.4	7344.7	7375.4	7270.2	0.863	0.896	2.02242e-05	7.25686e-05	0.00042028	0.000940499	keep
P17980	PSMC3	26S proteasome regulatory subunit 6A	5432.5	5532	5642.7	5847	5941.9	5860.6	5809.3	5733.2	5764.9	1.063	1.042	0.0072028	0.023457	0.019287	0.0520708	keep
Q13200	PSMD2	26S proteasome non-ATPase regulatory subunit 2	8303	8280.4	8380.3	8216.2	8074.3	8235.1	8453.3	8592.2	8452.3	0.982	1.021	0.0696584	0.031993	0.115174	0.0668655	discard
P36578	RPL4	60S ribosomal protein L4	15691.2	15840.5	15752.6	15310.1	15363.9	15437.7	15131.1	15204.8	14867.5	0.975	0.956	0.00234395	0.0035866	0.0084827	0.0128785	keep
P07737	PFN1	Profilin-1	13532.7	13516.8	13690.8	13928.4	13741.1	13549.2	14352.9	14237.6	14038.6	1.012	1.046	0.263858	0.00407541	0.344372	0.0140973	keep
P26641	EEF1G	Elongation factor 1-gamma	13146.5	13375	10757.1	10565.4	11674.6	11422.5	11521.1	12013.3	11677.8	0.903	0.945	0.267068	0.501337	0.347637	0.595985	keep
O60313	OPA1	Dynamin-like 120 kDa protein, mitochondrial	5241.7	5094.2	5329.3	5736.7	5767.3	5703.6	5906.4	5857	6006.2	1.098	1.134	0.00226753	0.00112434	0.00827121	0.00566091	keep
P49419	ALDH7A1	Alpha-aminoadipic semialdehyde dehydrogenase	7963.5	8188.2	8148.4	5740.8	5634.2	5588.7	5845.2	5928	5888.1	0.698	0.727	6.68592e-06	4.67313e-06	0.000248561	0.000190049	keep
Q14247	CTTN	Src substrate cortactin	6924.9	7027.6	6743.5	6629.9	6339.5	6676.4	7247.5	7536.5	7320.6	0.949	1.068	0.0612572	0.0173534	0.103706	0.0412458	discard
O00571	DDX3X	ATP-dependent RNA helicase DDX3X	9786.6	10061.9	9771.6	9406.5	9239.5	9383.4	9141.6	9445.3	9191.6	0.946	0.938	0.00752506	0.00984221	0.019918	0.0267436	keep
Q9UHB6	LIMA1	LIM domain and actin-binding protein 1	6968.3	7041.3	6975.5	6024.2	5879.3	5866.8	5205.7	5212.4	5303.5	0.847	0.749	5.30666e-05	1.89864e-06	0.000701246	0.000140258	keep
O95049	TJP3	Tight junction protein ZO-3	133.5	134.1	132.3	535.5	532.8	519.9	332.5	347.6	349.3	3.971	2.574	1.62997e-08	5.13541e-07	7.96414e-05	8.9975e-05	keep
O00567	NOP56	Nucleolar protein 56	4122.6	4104.1	4195.3	4511	4340.5	4451.9	3833.6	3859.4	3877.3	1.071	0.931	0.00647466	0.000683278	0.0178137	0.00396032	discard
O94979	SEC31A	Protein transport protein Sec31A	5130.1	5150.1	5162.2	5063.2	4983.9	4969.6	5209.3	5384.5	5374.2	0.972	1.034	0.0100048	0.0373823	0.0248551	0.0755343	discard
O75153	CLUH	Clustered mitochondria protein homolog	4526.3	4421.7	4530	4893.1	4929.4	4829.2	4539.3	4586.3	4557.8	1.087	1.015	0.00110197	0.147961	0.00498255	0.225267	keep
P49915	GMPS	GMP synthase [glutamine-hydrolyzing]	6077.2	5930.2	6143.3	5962.9	6073.7	5857.1	6187.2	6037.8	6091.6	0.986	1.009	0.389719	0.509325	0.474091	0.603532	discard
O43242	PSMD3	26S proteasome non-ATPase regulatory subunit 3	8016.8	8130.1	8029.5	8207	8175.8	8150.8	7874.7	7978.9	7909.4	1.015	0.983	0.0391808	0.0427941	0.0723557	0.0837694	discard
Q15582	TGFBI	Transforming growth factor-beta-induced protein ig-h3	11615.9	12337.1	11868.9	5918	5721.5	5605.4	8288	8735.8	8487.2	0.481	0.712	6.56394e-06	0.000128812	0.000248512	0.00135882	keep
Q92538	GBF1	Golgi-specific brefeldin A-resistance guanine nucleotide exchange factor 1	4105.9	4158	4116.2	4485.3	4327.2	4445.1	4447.8	4625.1	4606.7	1.071	1.105	0.00394624	0.00155667	0.0122741	0.00706886	keep
Q15643	TRIP11	Thyroid receptor-interacting protein 11	3481.3	3340.6	3371.9	3689.3	3709	3636	3649.3	3554.6	3694.6	1.082	1.069	0.00457352	0.0167378	0.0136483	0.0401404	keep
Q9H4A4	RNPEP	Aminopeptidase B	5208.2	5302.7	5346.1	5940.5	5864.2	5939.2	5753.2	5880.8	5706.3	1.119	1.094	0.000218239	0.00165442	0.00165149	0.00738969	keep
P09960	LTA4H	Leukotriene A-4 hydrolase	8210.7	8227	8275.3	7952.9	7879.5	8135.4	8367.8	8388.9	8220.8	0.97	1.011	0.0348738	0.193135	0.0656881	0.279471	discard
Q92896	GLG1	Golgi apparatus protein 1	5375.4	5402.4	5289.7	5308.8	5359.5	5394.5	6201.3	6413.5	6318.6	1	1.178	0.973939	0.00014636	0.980734	0.0014718	discard
P42166	TMPO	Lamina-associated polypeptide 2, isoform alpha	3222.9	3240.7	3171.8	2872	2785.8	2871.1	2943.1	2998.3	2978.2	0.885	0.926	0.000524043	0.000789472	0.00296046	0.00439917	keep
O75083	WDR1	WD repeat-containing protein 1	10337.1	10386.8	10345.7	9574.5	9592.9	9417.5	9824.3	9924.2	9850.7	0.92	0.953	0.000159724	0.000135346	0.00135819	0.00140124	keep
P35606	COPB2	Coatomer subunit beta'	4921	4921.2	4963.7	5038.4	5031.9	5013.7	5018.6	4965.8	4942.4	1.019	1.008	0.00448676	0.204252	0.0134804	0.292795	keep
Q99996	AKAP9	A-kinase anchor protein 9	1975	1957.4	1968.3	1802.2	1827.6	1787.8	1869.6	1773.3	1854.4	0.918	0.932	0.000250263	0.0129423	0.00182576	0.0330104	keep
Q14690	PDCD11	Protein RRP5 homolog	4972.5	4992.7	5050.9	5194.1	5200.5	5156.5	4446	4456.4	4506.4	1.036	0.893	0.00288369	5.53027e-05	0.00974785	0.000825726	discard
Q93009	USP7	Ubiquitin carboxyl-terminal hydrolase 7	4733.9	4734.6	4740.1	4627.3	4692	4629.1	4412	4417.8	4452.4	0.982	0.935	0.0156463	1.95837e-05	0.0349741	0.000423986	keep
O43390	HNRNPR	Heterogeneous nuclear ribonucleoprotein R	5452.2	5436.3	5596.9	5580.4	5526.7	5480	4859.9	4898.8	4812.8	1.006	0.884	0.590834	0.000309283	0.662472	0.00234035	discard
P50570	DNM2	Dynamin-2	6434.6	6412.1	6453	6057.9	6174.3	6079.9	6878.9	6914.6	6910.6	0.949	1.073	0.00100836	8.98375e-06	0.00469483	0.000257949	discard
P18669	PGAM1	Phosphoglycerate mutase 1	6450.8	6346.7	6487.6	6866.5	6779.1	6740.2	6630.8	6675.2	6602.9	1.057	1.032	0.00292221	0.0120302	0.00984007	0.0311702	keep
P28331	NDUFS1	NADH-ubiquinone oxidoreductase 75 kDa subunit, mitochondrial	4749.8	4682.7	4749.6	4874.8	4914.3	4871.8	4797.7	4704.6	4832.8	1.034	1.011	0.00379129	0.315396	0.0118857	0.414281	keep
Q9UM54	MYO6	Unconventional myosin-VI	7011.1	7219.8	7105.1	6417.5	6338.2	6396.6	6827.2	6904.3	6792.8	0.898	0.962	0.000309975	0.0164933	0.00207918	0.0397145	keep
Q13435	SF3B2	Splicing factor 3B subunit 2	5729.3	5956.8	5729.1	5732.2	5573.1	5715.9	5596.1	5631.1	5567.4	0.977	0.964	0.221838	0.0542685	0.299075	0.100799	keep
P11047	LAMC1	Laminin subunit gamma-1	2770.9	2677.4	2777.3	3378.5	3463.7	3466.3	3171	3098.7	3132	1.253	1.143	0.000100354	0.000598236	0.00102314	0.00360067	keep
P49321	NASP	Nuclear autoantigenic sperm protein	4998.2	4983.4	5005.7	4330.7	4388.7	4429.7	4853.9	4742	4785.6	0.877	0.96	4.0214e-05	0.00393695	0.000607461	0.0137543	keep
Q05682	CALD1	Caldesmon	5891.2	5849.8	5968.5	4289	4387.8	4284.2	4323.8	4142.8	4277.9	0.732	0.72	5.69115e-06	2.0153e-05	0.000238737	0.000426282	keep
P62258	YWHAE	14-3-3 protein epsilon	9629.5	9120	9665.2	8529.5	8950.5	8765.2	9466.8	8883.2	9273.4	0.924	0.972	0.0275313	0.346954	0.0546892	0.447116	keep
P25205	MCM3	DNA replication licensing factor MCM3	6398.5	6419.9	6354	6158.8	6074.1	6131.2	6720.2	6847.9	6822	0.958	1.064	0.00106544	0.000694689	0.00486729	0.00401382	discard
Q16881	TXNRD1	Thioredoxin reductase 1, cytoplasmic	3855	3888.7	3842.5	5480.1	5503	5647.5	4909.1	4985.8	4896.2	1.435	1.277	3.59388e-06	3.36056e-06	0.000215032	0.000165303	keep
Q15233	NONO	Non-POU domain-containing octamer-binding protein	10466.3	10448	10356.1	8942.5	8926.7	8922.7	9077.3	8883.9	8883.3	0.857	0.858	1.31204e-06	4.23027e-05	0.000122253	0.000698184	keep
P07954	FH	Fumarate hydratase, mitochondrial	9272.4	9260.7	9340.2	10561.6	10696.7	10723.3	10486	10398.4	10325.7	1.147	1.12	1.42148e-05	2.62525e-05	0.00035241	0.000509881	keep
O95373	IPO7	Importin-7	4909.3	4870.9	4993.7	4931.3	4898.2	4765.1	5036.4	5085.9	5113.6	0.988	1.031	0.392385	0.0230039	0.476703	0.0512978	discard
Q02218	OGDH	2-oxoglutarate dehydrogenase, mitochondrial	5089.4	5095.4	5138.6	6489	6480.8	6564.1	6210.7	6184.3	6146.6	1.275	1.21	1.13643e-06	1.507e-06	0.000118161	0.000124417	keep
Q86V48	LUZP1	Leucine zipper protein 1	4379.8	4261.8	4372.8	3050.2	3057.6	2921.1	3299.7	3199.5	3172	0.694	0.743	2.94136e-05	3.73312e-05	0.000500339	0.00063463	keep
P49736	MCM2	DNA replication licensing factor MCM2	4638.1	4604.4	4601.3	4574.8	4702.4	4626.4	4909.3	4893.5	4991.7	1.004	1.069	0.638643	0.000570284	0.70597	0.00349822	keep
Q27J81	INF2	Inverted formin-2	2665.1	2630.2	2685.2	3610.6	3660.9	3709.5	4481.2	4469.5	4597	1.376	1.698	5.45776e-06	1.04594e-06	0.000233573	0.000106933	keep
Q9UHD8	SEPTIN9	Septin-9	8143.4	8094.6	8085.2	9030.3	9098.1	9277.2	10777.7	10805	10758	1.127	1.33	0.000139058	3.89017e-08	0.00124934	6.40028e-05	keep
Q16658	FSCN1	Fascin	8466.3	8485.4	8509.7	8584	8476.9	8427.6	7781.1	7687.2	7706	1.001	0.91	0.862724	1.91752e-05	0.893683	0.000416368	discard
Q14157	UBAP2L	Ubiquitin-associated protein 2-like	3434.4	3584.6	3527.5	3399.6	3363.9	3472	3526.2	3542.4	3417.4	0.971	0.994	0.127497	0.750888	0.190289	0.810593	keep
Q8NE71	ABCF1	ATP-binding cassette sub-family F member 1	3543.3	3467.4	3502.3	3493.5	3515.5	3478	3460.7	3370.3	3413.3	0.998	0.974	0.743878	0.0586038	0.794614	0.107249	keep
P30041	PRDX6	Peroxiredoxin-6	7115.2	7055.1	7101.4	8703.5	8658.6	8639.7	8731	8736.4	8745	1.222	1.232	4.74023e-07	1.45707e-07	8.51961e-05	6.70345e-05	keep
Q9UQ80	PA2G4	Proliferation-associated protein 2G4	8056.9	8144.1	8008	9272.9	9410.3	9572	8821.6	8806.9	8659.5	1.167	1.086	0.00012012	0.000433592	0.00114447	0.00290945	keep
Q9P265	DIP2B	Disco-interacting protein 2 homolog B	4272.4	4118.8	4142.2	3782.5	3726	3633.6	3623.3	3576.5	3646.2	0.889	0.865	0.00196636	0.000342212	0.0074434	0.0024884	keep
Q03169	TNFAIP2	Tumor necrosis factor alpha-induced protein 2	1063.1	1011	1073.7	3761.3	3821	3949.9	2847.6	2838.8	2824.9	3.664	2.704	6.48044e-07	7.57945e-07	9.06185e-05	9.64554e-05	keep
P14866	HNRNPL	Heterogeneous nuclear ribonucleoprotein L	7361.2	7410.8	7467	7333.7	7208.1	7348.1	7537.3	7722.6	7637.1	0.984	1.03	0.0980775	0.0232053	0.153508	0.0516993	discard
Q8N163	CCAR2	Cell cycle and apoptosis regulator protein 2	5368.2	5220.4	5317.1	5295	5371.3	5236.7	5217.1	5214.8	5255.9	1	0.986	0.989316	0.184631	0.992395	0.269335	keep
Q9GZV1	ANKRD2	Ankyrin repeat domain-containing protein 2	96.2	96.1	104.5	335.6	357	363.5	257.7	240	254.2	3.558	2.533	4.2201e-06	1.23401e-05	0.000223483	0.000318721	keep
P54577	YARS1	Tyrosine--tRNA ligase, cytoplasmic	7756.5	7877.1	7705.9	10000.8	9967.4	10284.9	8647.3	8728.4	8406.6	1.296	1.105	2.60819e-05	0.00158503	0.000471718	0.00716231	keep
P22234	PAICS	Multifunctional protein ADE2	6997.2	7200.3	7117.3	8029.8	7965.6	8025.4	7909.1	8138	7881.8	1.127	1.123	0.000162567	0.000910257	0.00137389	0.00485889	keep
P55884	EIF3B	Eukaryotic translation initiation factor 3 subunit B	4756.4	4849.9	4787	5089.6	5070.9	5152.5	4765.6	4790.5	4756.6	1.064	0.994	0.00116608	0.412122	0.00513953	0.511573	discard
O14974	PPP1R12A	Protein phosphatase 1 regulatory subunit 12A	4029.3	4018.3	4041.6	3591.2	3646.2	3636.6	3856.9	4001.8	3984.2	0.899	0.98	2.87973e-05	0.152618	0.000497534	0.231159	keep
Q8WUF5	PPP1R13L	RelA-associated inhibitor	3611.3	3661.6	3681.1	3475.7	3463.9	3594.2	3935.7	4018.4	3938.2	0.962	1.086	0.0401017	0.000764371	0.0737603	0.00431152	discard
P52948	NUP98	Nuclear pore complex protein Nup98-Nup96	3734.3	3786.6	3726.9	3797.8	3735.9	3796.9	3579.7	3681.9	3655.9	1.007	0.971	0.377254	0.0384203	0.460907	0.0771867	discard
P41250	GARS1	Glycine--tRNA ligase	7762.9	8011.7	7786.2	9123.8	8982.8	9288.1	8962.7	8997.7	8927.5	1.163	1.141	0.000414442	0.000212868	0.00253086	0.00184778	keep
P34897	SHMT2	Serine hydroxymethyltransferase, mitochondrial	10261.5	10440.6	10312.9	12468.5	12218.6	12557	10100.5	10034.8	9644.2	1.201	0.96	4.58793e-05	0.0562118	0.0006596	0.103521	discard
Q16787	LAMA3	Laminin subunit alpha-3	3909.2	3864.4	3907.1	3538.6	3603.9	3532.9	4481.5	4462.7	4605.1	0.914	1.16	0.000262601	0.000147831	0.00187409	0.00148181	discard
P45974	USP5	Ubiquitin carboxyl-terminal hydrolase 5	4501.2	4372.7	4356.7	4970.1	5080.4	4990.7	5080.7	4987.1	5124.6	1.137	1.148	0.000480297	0.00045177	0.00279513	0.00299323	keep
Q15021	NCAPD2	Condensin complex subunit 1	4144.5	4010.4	4135.8	3721.7	3831.5	3655.1	4061.4	4070.7	4163.7	0.912	1	0.00603188	0.973761	0.0169339	0.980662	discard
O60218	AKR1B10	Aldo-keto reductase family 1 member B10	113.5	115.7	127.3	391.9	395.7	414.1	437.1	461.4	431.5	3.371	3.731	6.52484e-06	5.58734e-06	0.000248512	0.000209166	keep
Q08378	GOLGA3	Golgin subfamily A member 3	2608.4	2513.6	2588.8	2298.5	2375.9	2319.6	2354.8	2263.6	2388.4	0.907	0.909	0.0028882	0.00814086	0.00974785	0.0231608	keep
Q9H2M9	RAB3GAP2	Rab3 GTPase-activating protein non-catalytic subunit	4304.9	4199.3	4308.8	4297.9	4282.6	4270.6	4656.7	4621.2	4625.2	1.003	1.085	0.74277	0.000739633	0.793777	0.0042042	keep
P28838	LAP3	Cytosol aminopeptidase	4680.3	4670.5	4646.8	5481.3	5445.2	5594.9	5249.3	5060.4	5105	1.18	1.101	3.96688e-05	0.00102272	0.00060331	0.00528023	keep
O76021	RSL1D1	Ribosomal L1 domain-containing protein 1	6214.6	6561.6	6304.4	6516.8	6418.4	6527.7	5730.8	5918.5	5732.6	1.02	0.911	0.306055	0.00874603	0.38856	0.0245349	discard
P10586	PTPRF	Receptor-type tyrosine-protein phosphatase F	2095.7	2017	2042.6	2307.9	2335	2355.3	2262.9	2182.9	2241.5	1.137	1.086	0.000539595	0.0060024	0.0030205	0.0186193	keep
Q14134	TRIM29	Tripartite motif-containing protein 29	5622.1	5830.3	5647.3	8063.4	7860.1	8303.4	5765.4	5805.9	5608.8	1.417	1.005	5.83743e-05	0.777172	0.000738221	0.832901	keep
P49589	CARS1	Cysteine--tRNA ligase, cytoplasmic	4320	4223.8	4268.6	5150.5	5168.1	5058	4841	4646.6	4763.6	1.2	1.112	4.02718e-05	0.00143685	0.000607461	0.00666875	keep
O00232	PSMD12	26S proteasome non-ATPase regulatory subunit 12	6905.1	6802.2	6958.4	6944	7139.3	7038.1	6910.7	6852.2	6841.5	1.022	0.997	0.10467	0.710461	0.161796	0.777189	discard
P14868	DARS1	Aspartate--tRNA ligase, cytoplasmic	7377.8	7320.2	7498.3	7648	7750.8	7678.1	6793.3	6465.3	6540.8	1.04	0.892	0.00864282	0.0022857	0.0222291	0.00930075	discard
P48147	PREP	Prolyl endopeptidase	5662.4	5613.8	5756.2	5861.5	5821.2	5645.9	5295.5	5253.6	5300.4	1.017	0.931	0.277333	0.000794423	0.358489	0.00442007	discard
Q9P0K7	RAI14	Ankycorbin	4683	4674.4	4641.9	4402.3	4334	4339.8	3516.7	3503.7	3551.4	0.934	0.755	0.000274974	5.31066e-07	0.00192674	8.9975e-05	keep
Q8WWI1	LMO7	LIM domain only protein 7	2576.7	2503.9	2576.5	2374.8	2454.8	2400.4	3186.9	3099.4	3251.4	0.944	1.246	0.0136365	0.00020009	0.0314771	0.00178647	discard
P08758	ANXA5	Annexin A5	12012.7	12016.3	12047.4	13637.4	13557.7	13582.8	14853.4	15136.4	14822.5	1.13	1.242	3.90438e-07	5.52955e-06	8.51961e-05	0.000208733	keep
Q5JPE7	NOMO2	Nodal modulator 2	3402.7	3282.3	3358.3	3389.1	3329.4	3282.4	3215.3	3065	3179.6	0.996	0.942	0.779061	0.028533	0.823473	0.0609493	keep
Q14669	TRIP12	E3 ubiquitin-protein ligase TRIP12	3685.3	3714.7	3636.7	3730.8	3627.1	3735.3	3839.8	4017	4010	1.005	1.075	0.681195	0.0106527	0.741992	0.0284009	keep
Q9H583	HEATR1	HEAT repeat-containing protein 1	3924.8	3854.5	3927	3800.4	3827.3	3700	3401	3292	3351	0.968	0.858	0.0514236	0.000167213	0.0901378	0.00158422	keep
Q7KZ85	SUPT6H	Transcription elongation factor SPT6	2713.3	2660.4	2683.9	2562.2	2614.8	2564.8	2518.4	2474.4	2574.1	0.961	0.939	0.0101573	0.00787484	0.0251575	0.0226162	keep
Q13753	LAMC2	Laminin subunit gamma-2	4979.4	4856.3	4838.2	2941.5	2881.7	2768.3	3815.5	3840.4	3864.8	0.585	0.785	1.15145e-05	1.57532e-05	0.000320563	0.000368125	keep
Q8N3C0	ASCC3	Activating signal cointegrator 1 complex subunit 3	5763	5565.7	5719	5359.1	5325.6	5273.2	5089	5146.3	5182.8	0.936	0.904	0.0046728	0.00105746	0.0138584	0.00542437	keep
P04843	RPN1	Dolichyl-diphosphooligosaccharide--protein glycosyltransferase subunit 1	7075.4	7255.8	6897.2	6719.3	6433.7	6755.3	6817.6	7160	6981.6	0.938	0.987	0.0392115	0.56505	0.0723942	0.655529	keep
Q12797	ASPH	Aspartyl/asparaginyl beta-hydroxylase	4853.4	5045.1	4900.9	4797.2	4764.1	4787.3	4638	4783.6	4678.3	0.97	0.953	0.0595865	0.0310779	0.101438	0.0652495	keep
P11387	TOP1	DNA topoisomerase 1	7752.6	7777.5	7712	9156.6	9029.7	9283.7	7963	8193.1	7924	1.182	1.036	3.7331e-05	0.0299006	0.000589686	0.0632649	keep
Q96KP4	CNDP2	Cytosolic non-specific dipeptidase	4877	4992.9	4975.6	5153.7	5034.6	5194.8	5348.4	5488.6	5401.7	1.036	1.094	0.0406295	0.00103306	0.0745261	0.00531967	keep
P04259	KRT6B	Keratin, type II cytoskeletal 6B	130.2	156.6	150.3	498.4	465.4	498.6	245.2	236.1	227.2	3.346	1.621	3.67865e-05	0.0012781	0.00058485	0.00614909	keep
Q9NSE4	IARS2	Isoleucine--tRNA ligase, mitochondrial	5991.3	5869.1	6013.1	6365.7	6501	6376.4	6357.7	6292.6	6301.1	1.077	1.06	0.00187842	0.00203648	0.00723403	0.00858566	keep
P47897	QARS1	Glutamine--tRNA ligase	4241.2	4216.1	4191.2	4046.2	4046.2	4048.9	4279.1	4365	4363	0.96	1.028	0.000283193	0.0194622	0.00196288	0.0449094	discard
O75691	UTP20	Small subunit processome component 20 homolog	3033.8	2919	2992.9	3065.7	3054.2	3020.2	2725.5	2652.3	2694	1.022	0.902	0.150177	0.00172873	0.217187	0.00766575	discard
O60271	SPAG9	C-Jun-amino-terminal kinase-interacting protein 4	3178.1	3096.3	3120.7	2922.1	2975.5	2982.1	3331.7	3317.4	3384	0.945	1.068	0.00496142	0.00257599	0.0145098	0.0100754	discard
Q9Y265	RUVBL1	RuvB-like 1	7185.3	6976.5	7280.6	7678.1	7857.2	7781.9	7181.7	6808.1	6905.8	1.087	0.974	0.00418164	0.271634	0.0127978	0.367695	discard
Q7Z460	CLASP1	CLIP-associating protein 1	2814.3	2816.4	2856.3	2512.3	2520	2530.8	2540.9	2521.7	2522.1	0.891	0.894	2.58279e-05	3.21796e-05	0.000471718	0.00058135	keep
Q96HC4	PDLIM5	PDZ and LIM domain protein 5	3517	3594.4	3610.9	2756.2	2742.7	2702.4	3058.7	3076.5	3076.9	0.765	0.859	1.17915e-05	5.41698e-05	0.000320563	0.000818624	keep
Q9UKV3	ACIN1	Apoptotic chromatin condensation inducer in the nucleus	5988.6	5903.5	5901.2	5595.2	5601.2	5614.8	5183.8	5186.7	5107	0.945	0.87	0.000329324	3.76502e-05	0.00216466	0.000638578	keep
Q15436	SEC23A	Protein transport protein Sec23A	4865	4684.1	4807.2	4281.3	4228.9	4185.1	4528.6	4507.3	4566.9	0.884	0.948	0.00069266	0.010421	0.00361096	0.0279552	keep
P32926	DSG3	Desmoglein-3	4045.9	3981	3969	3578.1	3621.3	3493.1	2917.5	2979	2962.7	0.891	0.739	0.000694189	3.92083e-06	0.00361637	0.000176465	keep
P50454	SERPINH1	Serpin H1	7691.7	7736.3	7664	6701.6	6758.5	6578.7	7050.9	7082.4	7026.5	0.868	0.916	7.26793e-05	1.6515e-05	0.000838545	0.000377538	keep
P35658	NUP214	Nuclear pore complex protein Nup214	3657.5	3591	3646.9	3424.2	3506	3407.7	3658.1	3598.8	3673.7	0.949	1.003	0.0073802	0.723459	0.0196122	0.788478	discard
P24928	POLR2A	DNA-directed RNA polymerase II subunit RPB1	3828.1	3722.1	3790.4	3699.3	3753.6	3721.6	3573.9	3510.5	3532.7	0.985	0.936	0.186953	0.00250285	0.259115	0.00989382	keep
P23526	AHCY	Adenosylhomocysteinase	8782.2	9112.6	8826.1	8918.9	8697	9008.2	8549.5	8806.8	8479.8	0.996	0.967	0.828604	0.107873	0.864544	0.174282	keep
O00515	LAD1	Ladinin-1	6467.7	6262	6386	5701.5	5780.6	5731.7	5344.4	5136.6	5245.4	0.901	0.823	0.000511577	0.000191781	0.00291014	0.00173428	keep
Q92973	TNPO1	Transportin-1	4912.5	5058.7	4891.5	5263	5039.8	5215.9	5176	5382.3	5256.3	1.044	1.064	0.0632593	0.016134	0.106522	0.0390795	keep
Q15459	SF3A1	Splicing factor 3A subunit 1	3811.5	3789.2	3778.7	3532.8	3600.9	3519.8	3521.3	3444.8	3491.2	0.936	0.919	0.00092444	0.000251944	0.00442693	0.00206291	keep
P51858	HDGF	Hepatoma-derived growth factor	5015.3	5080	5141.4	4966.4	4906.4	5083.9	4751.5	4665.4	4688.2	0.982	0.926	0.215466	0.00102428	0.291951	0.00528361	keep
P52895	AKR1C2	Aldo-keto reductase family 1 member C2	3925.6	3920.1	3960.7	2480.6	2540.6	2368.2	2858.4	3027.6	2885.4	0.626	0.743	2.32561e-05	8.0274e-05	0.000444644	0.00100322	keep
Q13310	PABPC4	Polyadenylate-binding protein 4	2927.4	2929.9	2881.3	3127.5	3064.6	3164.4	2800.8	2907	2854.4	1.071	0.98	0.0032345	0.164247	0.0106054	0.245936	discard
P62424	RPL7A	60S ribosomal protein L7a	12486	12798.9	12567.7	12825.3	12436.3	12937.3	12186.6	12544.6	11985.1	1.009	0.97	0.556835	0.115214	0.632485	0.18416	discard
P46777	RPL5	60S ribosomal protein L5	10042.5	10309.7	10372.3	10677	10497.8	10731	10033.4	10377.9	10011.9	1.038	0.99	0.0340205	0.552691	0.0645093	0.643901	discard
Q9NY33	DPP3	Dipeptidyl peptidase 3	5013.6	4850.8	4959.4	5193	5300	5248.1	5373.6	5201.4	5399.2	1.062	1.078	0.00612331	0.00801484	0.0171071	0.0229244	keep
P52209	PGD	6-phosphogluconate dehydrogenase, decarboxylating	8614.9	8557.9	8558.9	9827.2	9967.6	10022.4	10840.8	10763.6	10654.4	1.159	1.254	1.92884e-05	2.07909e-06	0.000410352	0.00014303	keep
P02786	TFRC	Transferrin receptor protein 1	5488.3	5550.5	5579.1	5452.1	5373.8	5446.3	4608.1	4555.2	4570.9	0.979	0.826	0.0352381	5.59783e-06	0.066238	0.000209166	keep
P62701	RPS4X	40S ribosomal protein S4, X isoform	15286	15787.7	15017	13999.4	13604.7	14142.9	14574.9	14913.2	14215.1	0.906	0.948	0.00612539	0.0577157	0.0171071	0.105973	keep
P43490	NAMPT	Nicotinamide phosphoribosyltransferase	7794.6	8066	8027.6	7611.2	7527.4	7673.6	5527.5	5501.8	5327.4	0.955	0.685	0.0188991	1.78567e-05	0.0405189	0.000399524	keep
P33991	MCM4	DNA replication licensing factor MCM4	4891.2	4923	4955.3	4593.5	4648	4669.5	5252.5	5248.2	5336.4	0.942	1.072	0.000628192	0.000452675	0.00336897	0.00299653	discard
Q92974	ARHGEF2	Rho guanine nucleotide exchange factor 2	4344.3	4227.9	4255.7	4434.5	4479.9	4423.6	4711.4	4722.9	4861.7	1.04	1.114	0.0125106	0.00112951	0.0294313	0.00567916	keep
Q8N1F7	NUP93	Nuclear pore complex protein Nup93	4644.6	4660.8	4729.9	4473.8	4464.4	4373.6	4660.2	4740	4771.9	0.948	1.01	0.00439314	0.342066	0.0132805	0.442366	discard
Q12788	TBL3	Transducin beta-like protein 3	3323	3286.4	3343.5	3538.3	3570.8	3485.5	3067.3	2957.6	3007.5	1.064	0.908	0.00196391	0.00113824	0.00744023	0.00569972	discard
P43353	ALDH3B1	Aldehyde dehydrogenase family 3 member B1	218.2	198.7	215.4	649.5	694.2	678.2	663.7	616.1	653.2	3.198	3.057	4.99893e-06	7.15806e-06	0.000224373	0.000237578	keep
Q9NZB2	FAM120A	Constitutive coactivator of PPAR-gamma-like protein 1	5241.8	5257.9	5278.2	5168.5	5277.4	5224	5309.9	5319.5	5382.8	0.993	1.015	0.33785	0.0355613	0.420656	0.0725921	discard
O60664	PLIN3	Perilipin-3	3067.9	3092.1	3061.8	3836.6	3841.2	3861.3	4611.1	4650.4	4723.1	1.251	1.516	3.95778e-07	6.79582e-07	8.51961e-05	9.33789e-05	keep
P46060	RANGAP1	Ran GTPase-activating protein 1	4610.3	4679.2	4618.8	4268.5	4295.5	4240.1	4338.4	4219.5	4266.9	0.921	0.922	0.000159048	0.000960389	0.00135818	0.00505681	keep
A0AVT1	UBA6	Ubiquitin-like modifier-activating enzyme 6	5496	5693.8	5519.6	4826.4	4815.4	4874.3	5581.2	5680.4	5610.7	0.869	1.01	0.000279367	0.470358	0.00194261	0.566808	discard
P23396	RPS3	40S ribosomal protein S3	14236.6	14771	14246.6	14675.8	14317.8	14758.4	13425.2	13770.8	13213.4	1.012	0.934	0.494445	0.0164654	0.574433	0.0396755	discard
Q9H2G2	SLK	STE20-like serine/threonine-protein kinase	4538.2	4501.6	4498.3	3979	4073.1	4008.2	4101.5	4046.5	4132.7	0.891	0.907	0.000101163	0.000136052	0.00102996	0.00140657	keep
P08237	PFKM	ATP-dependent 6-phosphofructokinase, muscle type	3702	3812.1	3685.8	4048.8	4000.1	4042.8	3580	3619.4	3608.8	1.08	0.965	0.0024113	0.0326941	0.00866678	0.0679992	discard
Q9H3U1	UNC45A	Protein unc-45 homolog A	4208.1	4072.2	4162.7	3935.3	3877.3	3960.4	4185.6	4115	4199.2	0.946	1.005	0.00864999	0.709582	0.0222398	0.776458	discard
Q6WCQ1	MPRIP	Myosin phosphatase Rho-interacting protein	2917	2804.1	2988.3	3172.1	3193	3223.4	3339.7	3213.6	3428.2	1.101	1.146	0.00724861	0.00666959	0.0193707	0.0200961	keep
P43243	MATR3	Matrin-3	8392.7	8647.9	8451.3	7637.9	7460.7	7641.1	7269.9	7492	7229.9	0.892	0.863	0.000682247	0.000494824	0.00356931	0.00318949	keep
Q6PEY2	TUBA3E	Tubulin alpha-3E chain	49.1	39.6	40.9	44.9	50.8	45.1	47.7	30.1	39.7	1.086	0.907	0.334222	0.499359	0.417056	0.593922	discard
P09525	ANXA4	Annexin A4	6939.9	7048.8	7067.1	7092	7278.4	7218.7	7954.4	8071	8073.9	1.025	1.145	0.0586232	5.606e-05	0.100075	0.00082863	keep
P61247	RPS3A	40S ribosomal protein S3a	12908.6	12975.3	12802.3	12937.1	12797.7	13103.2	12357.6	12239.4	11952.2	1.004	0.945	0.646988	0.00592406	0.712365	0.0184307	discard
Q99613	EIF3C	Eukaryotic translation initiation factor 3 subunit C	6413.7	6265.7	6313.1	6616.3	6723.8	6705.7	6211.4	6171.4	6207.9	1.055	0.979	0.00313915	0.0411025	0.0103718	0.0811161	discard
Q96N67	DOCK7	Dedicator of cytokinesis protein 7	3479	3385.2	3366.5	2976.8	3050.2	2987.9	3142.9	3054.8	3149.6	0.881	0.914	0.000566667	0.00309566	0.00312218	0.0115554	keep
O43175	PHGDH	D-3-phosphoglycerate dehydrogenase	4512.4	4447	4502	6322.7	6325.8	6363.4	5417.9	5094.2	5064.8	1.412	1.157	2.59e-07	0.00272509	8.05438e-05	0.0105133	keep
O95202	LETM1	Mitochondrial proton/calcium exchanger protein	5421.8	5448.7	5330.2	6077.5	6281.2	6266	5785.3	5834.3	5753.1	1.15	1.072	0.000371262	0.000861974	0.00234603	0.00469758	keep
P23528	CFL1	Cofilin-1	14761.9	17181.1	17812.5	13152.2	14642.9	14485.7	15517.7	15554.9	15395.1	0.85	0.934	0.0742438	0.321725	0.121446	0.420867	keep
Q04828	AKR1C1	Aldo-keto reductase family 1 member C1	15498.2	15560.1	15392.4	9347	9392.8	9155.4	10591.9	10570.7	10528.1	0.601	0.682	4.53619e-07	4.8657e-08	8.51961e-05	6.40028e-05	keep
P26599	PTBP1	Polypyrimidine tract-binding protein 1	9047.3	9616.2	8980.6	9336	8831.5	9458	8417.6	8735.3	8137.8	0.999	0.915	0.984112	0.0405816	0.989084	0.0802368	keep
P21796	VDAC1	Voltage-dependent anion-selective channel protein 1	12097.1	12479.5	12323.1	13755.1	13655.5	13741.9	13040.9	13214.8	12856.8	1.115	1.06	0.000304016	0.00836779	0.00205686	0.0236723	keep
P48444	ARCN1	Coatomer subunit delta	7340.2	7413.7	7454.7	7535.2	7524.9	7433.5	7618.7	7708.1	7684.4	1.013	1.036	0.11125	0.00342172	0.170252	0.0123738	keep
Q9NR09	BIRC6	Baculoviral IAP repeat-containing protein 6	2451.6	2411.1	2450.5	2427.5	2476.5	2429.9	2509.7	2530.5	2621.7	1.003	1.048	0.757309	0.0326238	0.805455	0.0678947	keep
Q5JRX3	PITRM1	Presequence protease, mitochondrial	5967	5900.9	5939.5	6031.4	6068.3	6040.5	6070.9	5912.6	6000	1.019	1.01	0.00756834	0.303326	0.020011	0.401869	keep
Q8TEX9	IPO4	Importin-4	2941.2	2933.6	2905.1	3911	3781.5	3878	3302.1	3401.4	3327.9	1.318	1.143	1.38857e-05	0.000158578	0.000347663	0.00153793	keep
O75694	NUP155	Nuclear pore complex protein Nup155	2766.1	2788.4	2793.8	2894.9	2940.5	2847.9	2727.1	2683.8	2649	1.04	0.965	0.0156507	0.016962	0.0349741	0.0405513	discard
Q16822	PCK2	Phosphoenolpyruvate carboxykinase [GTP], mitochondrial	2466.2	2457.8	2478.7	3235.7	3224.5	3159.9	2523.8	2399.5	2472.4	1.3	0.999	4.66517e-06	0.941826	0.00022389	0.958494	discard
P54886	ALDH18A1	Delta-1-pyrroline-5-carboxylate synthase	6621.7	6423.4	6381.5	6282.4	6364.6	6221.7	6008.3	5859.9	5992.2	0.971	0.919	0.0916555	0.00375522	0.145123	0.0132752	keep
Q99439	CNN2	Calponin-2	7590.1	7666.2	7695.8	6055.9	6079.6	5879.2	5716.9	5669.4	5678.7	0.785	0.744	2.85229e-05	4.28507e-07	0.000497158	8.9975e-05	keep
Q709C8	VPS13C	Vacuolar protein sorting-associated protein 13C	2078.4	1990.5	2062.3	2086.9	2121.8	2079	2358.2	2320.4	2370.2	1.026	1.15	0.159754	0.000696958	0.228345	0.00401747	keep
Q9Y6N5	SQOR	Sulfide:quinone oxidoreductase, mitochondrial	5593.5	5653	5607.8	6269.4	6129.3	6133.7	6750.4	6971	6901.8	1.1	1.224	0.000299951	3.59781e-05	0.0020429	0.000622644	keep
P63244	RACK1	Receptor of activated protein C kinase 1	9788.5	9431.2	9659.9	9104.7	9445.1	9288.6	9379.3	8599.1	8951.9	0.964	0.933	0.0731136	0.0617362	0.119917	0.111589	keep
Q5T5P2	KIAA1217	Sickle tail protein homolog	3200.6	3090.7	3069.5	3722	3836	3729.2	3551.6	3354.2	3502.8	1.206	1.112	0.000320888	0.00794114	0.0021267	0.0227362	keep
P14735	IDE	Insulin-degrading enzyme	5940.9	5875.1	5897.6	6088.5	6139.1	5956.4	6139.9	6095.8	6180.9	1.027	1.04	0.0526413	0.0016649	0.0919973	0.00741846	keep
Q9UIG0	BAZ1B	Tyrosine-protein kinase BAZ1B	3600.2	3507.6	3570.9	3102.5	3117.9	2976.5	3086.9	3086	3108.8	0.861	0.869	0.00084178	6.42655e-05	0.00416421	0.000882571	keep
P04792	HSPB1	Heat shock protein beta-1	13587.5	13465.2	13540.7	12089.8	11908.2	12058.8	10624.6	10700.6	10600.7	0.888	0.786	2.48874e-05	4.01262e-07	0.000463788	8.9975e-05	keep
Q16851	UGP2	UTP--glucose-1-phosphate uridylyltransferase	6873.2	7056	6957.7	6296.9	6209	6359.6	8050.9	8286.6	8108.8	0.903	1.17	0.000585968	0.000166547	0.00320603	0.00158422	discard
P27797	CALR	Calreticulin	9707	10017.7	9808.7	8519.8	8300.6	8453.2	9224.3	9306.8	9191.9	0.856	0.939	0.000207512	0.00318213	0.00161469	0.0117906	keep
Q92888	ARHGEF1	Rho guanine nucleotide exchange factor 1	3928.1	3865.5	3861.9	3652.6	3803.9	3696.7	4538	4605.2	4648.2	0.957	1.183	0.0289625	4.61284e-05	0.0568969	0.000738154	discard
P49790	NUP153	Nuclear pore complex protein Nup153	3844.3	3811.7	3931.8	3599.1	3633.4	3520.6	3603.4	3565.9	3689.4	0.928	0.937	0.00472537	0.0089501	0.0139861	0.0249558	keep
A6NHR9	SMCHD1	Structural maintenance of chromosomes flexible hinge domain-containing protein 1	4178.3	4162.8	4205.8	3999.8	4030.8	3969	4145	4112.5	4214.2	0.956	0.994	0.00115292	0.481003	0.00511291	0.576937	keep
P47895	ALDH1A3	Aldehyde dehydrogenase family 1 member A3	8549.7	8262.1	8563.5	4561.1	4695.2	4437.3	8095	7801.5	8149.6	0.54	0.948	6.66256e-06	0.0396572	0.000248561	0.0788748	keep
Q06210	GFPT1	Glutamine--fructose-6-phosphate aminotransferase [isomerizing] 1	5382.8	5423.8	5431.7	5560.5	5611.9	5607.3	5357.5	5255.9	5240.9	1.033	0.976	0.00127889	0.0324188	0.00548594	0.0675636	discard
Q8IVT2	MISP	Mitotic interactor and substrate of PLK1	2263.7	2180.3	2206	3128.5	3248	3193.9	3420.6	3254.3	3444.4	1.439	1.522	1.9513e-05	3.7291e-05	0.000412625	0.00063463	keep
Q9NQW6	ANLN	Anillin	4496.2	4455.7	4485.1	2508	2573.1	2430.1	3553	3579.3	3615.6	0.559	0.8	4.10166e-06	2.60224e-06	0.000220382	0.000147039	keep
Q9NZN4	EHD2	EH domain-containing protein 2	6167.7	5940.9	6140.9	5387.8	5598.5	5389.6	6801.8	6622.5	6803.6	0.897	1.108	0.00337223	0.00226058	0.0108825	0.00924453	discard
Q12905	ILF2	Interleukin enhancer-binding factor 2	5796	5713.8	5722.7	5442.6	5403.2	5403.1	5155.5	5078	4999.2	0.943	0.884	0.000332386	0.000245096	0.00216752	0.00202713	keep
Q9H223	EHD4	EH domain-containing protein 4	3828.1	3860.7	3913.6	3444.7	3475.8	3376.2	3603	3556.2	3636.4	0.887	0.93	0.000371617	0.00138923	0.00234603	0.00650961	keep
Q14533	KRT81	Keratin, type II cuticular Hb1	10986.3	10905.6	10767.8	13434	13451.6	13988.5	15571.7	15376.9	15334.4	1.252	1.417	0.000102328	1.30397e-06	0.0010361	0.0001215	keep
Q9BXP5	SRRT	Serrate RNA effector molecule homolog	6391.9	6324.3	6182.2	5917.7	5972.5	5839.2	5694	5654	5722	0.938	0.903	0.00570204	0.000620817	0.0161932	0.0036968	keep
P35222	CTNNB1	Catenin beta-1	3055.5	3046.7	3016.9	2926.4	2936.6	2849.5	3111.6	3073.4	3159.1	0.955	1.025	0.011216	0.0512023	0.0270071	0.0963938	discard
Q9Y2A7	NCKAP1	Nck-associated protein 1	5231.6	5429	5310.1	4873.8	4750.4	4944.5	5008.1	5146	4977.3	0.912	0.947	0.00445443	0.0220844	0.0134162	0.0495707	keep
Q9H0D6	XRN2	5'-3' exoribonuclease 2	4143.3	4142	4116.9	4261.7	4296.4	4252.6	4324.4	4257.1	4322.7	1.033	1.04	0.000987536	0.00205347	0.00462864	0.00860305	keep
Q92614	MYO18A	Unconventional myosin-XVIIIa	2697.6	2710.1	2637.9	2842.5	2952	2885.7	2867	2855.6	3015.3	1.079	1.086	0.00532419	0.0132282	0.0153511	0.0335769	keep
P55084	HADHB	Trifunctional enzyme subunit beta, mitochondrial	7980.1	7980.1	8095	9262.7	9149.7	9439.6	6960.2	7134	6673.4	1.158	0.863	0.000139102	0.00183032	0.00124934	0.00798638	discard
P62191	PSMC1	26S proteasome regulatory subunit 4	5771.6	5912	5848.2	6071.1	5963.4	6142.2	6201.9	6306.6	6109.6	1.037	1.062	0.0308821	0.00641223	0.0598377	0.0195555	keep
O43290	SART1	U4/U6.U5 tri-snRNP-associated protein 1	2339.8	2295.8	2361.4	2263.4	2298.5	2315.9	2116.3	2124.5	2213.2	0.983	0.922	0.183815	0.00810785	0.255488	0.0231146	keep
Q07157	TJP1	Tight junction protein ZO-1	3371.5	3388.5	3389.2	2814.9	2875.5	2923.8	3610.3	3727.2	3687.1	0.849	1.086	0.000122611	0.00096541	0.00115871	0.00507236	discard
Q9Y446	PKP3	Plakophilin-3	4823.9	4709.9	4758.5	5886.9	6026.6	5924.4	6298.2	6145.3	6292.1	1.248	1.311	2.31204e-05	1.40135e-05	0.000444294	0.00034366	keep
P36871	PGM1	Phosphoglucomutase-1	8354.4	8602.3	8390.8	9215	9172.1	9507.3	9578.1	9742	9447.3	1.1	1.135	0.00272302	0.000573647	0.00935749	0.00351299	keep
P61221	ABCE1	ATP-binding cassette sub-family E member 1	5956.5	6039	5989.9	6345.2	6205	6322.9	5787.2	5961.8	5715.9	1.049	0.971	0.00384603	0.0877371	0.0120266	0.147417	discard
Q92621	NUP205	Nuclear pore complex protein Nup205	3998.6	3929.4	4012.1	3707.1	3749.8	3630.8	3837.7	3745.5	3776.5	0.929	0.951	0.00292102	0.00661559	0.00984007	0.0199758	keep
Q92499	DDX1	ATP-dependent RNA helicase DDX1	4834	4893.3	4826.3	5189	5119.3	5200.8	4934.7	5016.3	5008.5	1.066	1.028	0.00064078	0.0155739	0.00341301	0.0379852	keep
Q14258	TRIM25	E3 ubiquitin/ISG15 ligase TRIM25	3418	3322.6	3454.4	3561.2	3654	3609.3	3405.6	3419.2	3408	1.062	1.004	0.0121348	0.759122	0.0287216	0.817781	keep
Q15365	PCBP1	Poly(rC)-binding protein 1	8694.2	8657.2	8687.5	8437.1	8477.9	8608.5	8504.5	8221.6	8153.4	0.98	0.955	0.0320067	0.0242801	0.0615011	0.0535107	keep
P20810	CAST	Calpastatin	3561.5	3655.7	3596.5	3679.4	3693.9	3824.3	3832.9	3819.4	3836.4	1.036	1.062	0.0736357	0.00143216	0.120639	0.00666231	keep
Q14103	HNRNPD	Heterogeneous nuclear ribonucleoprotein D0	7616.4	7894	7802.6	6772.8	6548.2	6696.2	6190.5	6333.2	6091.1	0.859	0.798	0.000459092	0.00012941	0.00272311	0.00136084	keep
O75976	CPD	Carboxypeptidase D	3609	3546.7	3620.3	4310.8	4322.1	4342.2	3961.6	3932.3	3969.3	1.204	1.101	1.02661e-05	0.000162544	0.000303258	0.00155787	keep
P31150	GDI1	Rab GDP dissociation inhibitor alpha	2061.4	2088.8	2052.6	1460.7	1512.8	1479.7	1605.4	1563.6	1622.8	0.718	0.773	8.64313e-06	2.97438e-05	0.000273516	0.00054736	keep
Q16643	DBN1	Drebrin	3324.6	3250.1	3280	2665.8	2682.7	2629.9	3233.8	3251.9	3275.6	0.81	0.991	1.80015e-05	0.277554	0.000395549	0.373984	keep
Q9UHX1	PUF60	Poly(U)-binding-splicing factor PUF60	3954	4102.3	4072.4	3919.5	3859.6	3870.1	3789.1	3750.4	3821.6	0.96	0.937	0.0301	0.00641311	0.0586775	0.0195555	keep
Q96TA1	NIBAN2	Protein Niban 2	3968	3874.4	4015.8	5115.4	5271.1	5331.7	6346.5	6415.5	6545.6	1.326	1.628	6.46627e-05	3.93157e-06	0.000785449	0.000176465	keep
P09972	ALDOC	Fructose-bisphosphate aldolase C	1840.5	1867.1	1906	2586.3	2577.8	2601.6	2550.9	2519.7	2571.3	1.383	1.361	6.51912e-06	1.24485e-05	0.000248512	0.000319279	keep
Q9P1W3	TMEM63C	Calcium permeable stress-gated cation channel 1	16.5	13.4	11.5	48.7	42.7	39.4	39.3	37.2	37.4	3.159	2.751	0.000677518	0.000647066	0.00354709	0.00379526	keep
O75131	CPNE3	Copine-3	6648	6689.7	6775	6196.5	6252.6	6360.3	6494.3	6521.8	6448.7	0.935	0.968	0.00209657	0.00717153	0.00782202	0.0211837	keep
P51610	HCFC1	Host cell factor 1	4009.5	3991.4	4019.5	3846	3886.2	3813.7	3860.3	3861.3	3902.2	0.961	0.967	0.00228364	0.0012207	0.00831351	0.00595463	keep
Q13283	G3BP1	Ras GTPase-activating protein-binding protein 1	6911.3	6920.6	6953.1	6233.4	6197.5	6098.2	5695.5	5579.5	5557.5	0.891	0.81	7.23431e-05	1.12231e-05	0.000837292	0.000292955	keep
O00299	CLIC1	Chloride intracellular channel protein 1	5981	6248.6	6051.5	5785.6	5722.1	5761.2	6280.1	6347.3	6215.9	0.945	1.031	0.0135165	0.102306	0.0312963	0.167164	discard
P24752	ACAT1	Acetyl-CoA acetyltransferase, mitochondrial	6761.5	6900.4	6770	7212.4	7096.7	7317.3	7033.6	7187.7	7032.9	1.058	1.04	0.00673319	0.0157047	0.0183635	0.0382535	keep
Q13561	DCTN2	Dynactin subunit 2	6411.8	6539	6441.9	5663.2	5689.3	5539.2	5845.2	5847.1	5872.6	0.871	0.906	0.000169526	8.51628e-05	0.00141323	0.00104133	keep
P54578	USP14	Ubiquitin carboxyl-terminal hydrolase 14	4744.9	4936.2	4780.9	4844.5	4777.9	4933.1	5064.7	5321.4	5181.3	1.006	1.076	0.691517	0.0171164	0.751662	0.0408276	keep
P04181	OAT	Ornithine aminotransferase, mitochondrial	6330.4	6613.7	6466.3	7077.5	6856.3	6984.9	6101.8	6196.8	5936.2	1.078	0.939	0.00871365	0.0247744	0.022358	0.0543398	discard
Q9UPU5	USP24	Ubiquitin carboxyl-terminal hydrolase 24	3148	3014.9	3041.7	3152.3	3255.3	3180.7	3238.9	3095.1	3190	1.042	1.035	0.0659022	0.143083	0.110226	0.219242	keep
Q8TEQ6	GEMIN5	Gem-associated protein 5	3981.1	4042.7	4159	3773.9	3757	3631.1	3510.1	3506.3	3598.3	0.916	0.871	0.00775525	0.000853862	0.0204099	0.00466267	keep
O15371	EIF3D	Eukaryotic translation initiation factor 3 subunit D	3589.9	3636	3585.7	3741.4	3694.6	3768.8	3494	3467.6	3387.7	1.036	0.957	0.00818331	0.0132145	0.0212778	0.0335537	discard
Q12802	AKAP13	A-kinase anchor protein 13	1656.3	1615	1658.1	1699.1	1684.9	1646.1	1617.9	1569.3	1609.6	1.02	0.973	0.189606	0.0993463	0.262348	0.163161	discard
Q5JTH9	RRP12	RRP12-like protein	4473.1	4417.5	4392	4890.3	4907.8	4858	4095.2	4047.9	4069.8	1.103	0.919	9.03378e-05	0.000190068	0.000951774	0.00172514	discard
P15170	GSPT1	Eukaryotic peptide chain release factor GTP-binding subunit ERF3A	6659.2	6699	6682.8	6784.2	6821.9	6717.8	6665.5	6730.4	6715.2	1.014	1.003	0.0438563	0.36315	0.0792212	0.463283	keep
P27348	YWHAQ	14-3-3 protein theta	4522.7	4914.4	4642.7	4611.9	4401	4769.3	4789.4	5154.2	4735.8	0.979	1.043	0.563051	0.313781	0.638598	0.412528	discard
Q8WUM0	NUP133	Nuclear pore complex protein Nup133	2046.5	2052	2057.8	2064.1	2072.7	1970.8	1969.5	1935.5	1985.4	0.992	0.957	0.640071	0.00451561	0.706805	0.0150819	keep
Q99714	HSD17B10	3-hydroxyacyl-CoA dehydrogenase type-2	3096.1	3063.7	3066.6	3449.4	3547.6	3436.9	3201.3	3047.7	3185.8	1.131	1.023	0.000312169	0.239295	0.00208708	0.333141	keep
O75116	ROCK2	Rho-associated protein kinase 2	3113.6	3046.7	3124.5	2673.3	2698.5	2639.2	2925.2	2891.4	2938.1	0.863	0.943	0.000131908	0.00311426	0.00121524	0.0115954	keep
Q9UH99	SUN2	SUN domain-containing protein 2	2629.8	2557.5	2598.6	2326.6	2355.7	2249.2	2163.8	2102.2	2148.6	0.89	0.824	0.00190305	8.23328e-05	0.00729981	0.00101857	keep
Q13464	ROCK1	Rho-associated protein kinase 1	4146.6	4048.6	4087.1	4067.3	4127	4021.6	4267.4	4210.1	4217.5	0.995	1.034	0.623407	0.0153442	0.69235	0.0375704	discard
P46063	RECQL	ATP-dependent DNA helicase Q1	6289.9	6275.5	6418.4	5731.1	5810.9	5749.1	5868	5940.3	5845.6	0.911	0.93	0.000353929	0.00109829	0.00226349	0.00556399	keep
O95573	ACSL3	Long-chain-fatty-acid--CoA ligase 3	3776.6	3773.3	3860.2	5116.5	5223.1	5211.3	4539.5	4385.5	4401.8	1.363	1.168	6.24043e-06	0.000302271	0.000244681	0.00232205	keep
P18124	RPL7	60S ribosomal protein L7	11480.2	11960	11662.1	11307.8	11076.4	11227	11346.9	11599.1	11049.1	0.958	0.968	0.0317647	0.156375	0.0611453	0.23607	keep
Q9Y3I0	RTCB	RNA-splicing ligase RtcB homolog	5201.7	5575.1	5324.7	5903.6	5721.4	5981.5	5615.4	5837.2	5500.9	1.093	1.053	0.0209624	0.125886	0.0439676	0.197447	keep
P05198	EIF2S1	Eukaryotic translation initiation factor 2 subunit 1	6988.6	7089.9	6951.5	7078.7	7081.8	7089.2	6545.7	6616.3	6488.8	1.01	0.934	0.152151	0.00113589	0.219304	0.0056996	discard
P23229	ITGA6	Integrin alpha-6	5411.6	5623.3	5396.8	4547.5	4449	4390.9	3249.6	3322.1	3280.5	0.815	0.6	0.000256827	4.10758e-06	0.00184851	0.000181053	keep
Q9UHB9	SRP68	Signal recognition particle subunit SRP68	3275.8	3250.6	3323.7	3147.7	3190.6	3142.8	3084.8	3101.3	3126.8	0.963	0.945	0.00919647	0.00181308	0.0233271	0.00794409	keep
O94906	PRPF6	Pre-mRNA-processing factor 6	4254.8	4223.1	4161.6	4064.4	4108.4	4024.6	4017.3	3968.5	3993.7	0.965	0.948	0.0156353	0.00192872	0.0349609	0.00826588	keep
P46087	NOP2	Probable 28S rRNA (cytosine(4447)-C(5))-methyltransferase	3973.3	4023.9	3972.4	4229.5	4272.2	4187.7	3889.1	3838.7	3964.1	1.06	0.977	0.0012363	0.0834086	0.00535318	0.141598	discard
P23921	RRM1	Ribonucleoside-diphosphate reductase large subunit	5051.6	5006.7	5082.8	3925.5	4022.1	3817.4	4752.1	4700.7	4776.5	0.777	0.94	8.77219e-05	0.000644773	0.000940629	0.00378529	keep
P09211	GSTP1	Glutathione S-transferase P	10345.4	10260.4	11012.5	11907	12281.9	11809.8	9623.9	9230.7	9272.6	1.139	0.89	0.0068003	0.0108541	0.0185122	0.0287918	discard
P07951	TPM2	Tropomyosin beta chain	3379.2	3496.9	3250.8	3153.5	3053.3	3199.9	2884.3	3100.2	2972.1	0.929	0.884	0.0434791	0.0144559	0.0787524	0.0360346	keep
O00116	AGPS	Alkyldihydroxyacetonephosphate synthase, peroxisomal	3698.7	3710.7	3715.7	3794.3	3890.2	3875	3904.4	3899.5	3895.3	1.039	1.052	0.00827794	4.94909e-06	0.0214632	0.000194334	keep
P42345	MTOR	Serine/threonine-protein kinase mTOR	3385.4	3264.7	3323.7	3406.7	3541.4	3402.7	3367.6	3368	3368	1.038	1.013	0.0921271	0.281349	0.145722	0.378474	keep
Q8WWM7	ATXN2L	Ataxin-2-like protein	3245.3	3333.6	3321.4	3137.9	3110.3	3171.8	3213.7	3326.1	3321.3	0.951	0.996	0.00802158	0.788482	0.0209386	0.842073	keep
O75179	ANKRD17	Ankyrin repeat domain-containing protein 17	1310.7	1296.8	1274.4	1130.7	1139.9	1153.8	1245.5	1253.6	1249.2	0.882	0.966	0.000239996	0.0141097	0.00176308	0.0353152	keep
P39023	RPL3	60S ribosomal protein L3	14831.2	14664.2	14548.3	14684.3	14912.5	15023	14437	14319.6	14087.5	1.013	0.973	0.211566	0.0387455	0.287279	0.0776493	discard
P62917	RPL8	60S ribosomal protein L8	10291.3	9783.7	10080.9	9442.5	9981.6	9616.7	9729.9	9247.6	9450.4	0.963	0.943	0.16097	0.0469876	0.229588	0.0901892	keep
O76094	SRP72	Signal recognition particle subunit SRP72	4042.3	4030.9	4002.7	4014.4	3955.1	4017.8	3808.9	3920.3	3898.8	0.993	0.963	0.278154	0.0152507	0.359335	0.0374078	keep
P62937	PPIA	Peptidyl-prolyl cis-trans isomerase A	17992.8	17934.1	16180	15198.7	16916.1	16022.4	16436	16277.3	16340.2	0.924	0.941	0.165228	0.165874	0.234435	0.247717	keep
P12268	IMPDH2	Inosine-5'-monophosphate dehydrogenase 2	3234.9	3218.9	3215.5	3416.7	3405.9	3482	3403	3433.3	3383.1	1.066	1.057	0.000880302	0.000289746	0.00429702	0.00225934	keep
P0DMN0	SULT1A4	Sulfotransferase 1A4	507.8	494	520.2	1480.7	1489.8	1495.4	2032.8	2075	2052.1	2.934	4.047	2.3829e-07	1.04508e-07	7.97295e-05	6.40028e-05	keep
P31930	UQCRC1	Cytochrome b-c1 complex subunit 1, mitochondrial	5620.9	5457.4	5553.7	6264.4	6397.6	6232.8	5998.3	5915.9	6055.7	1.136	1.08	0.000404082	0.00209793	0.00250164	0.00870021	keep
P45880	VDAC2	Voltage-dependent anion-selective channel protein 2	7365.9	7743	7687	8134.2	7836.6	8148.4	7262.8	7499.9	7232.4	1.058	0.965	0.0483328	0.139094	0.0855441	0.213905	discard
P17858	PFKL	ATP-dependent 6-phosphofructokinase, liver type	3381.8	3386.7	3418.7	3358.9	3346.1	3353.3	3685.1	3700.3	3718.9	0.987	1.09	0.0236461	3.67403e-05	0.0484439	0.000628943	discard
P30837	ALDH1B1	Aldehyde dehydrogenase X, mitochondrial	5377	5441.7	5458.1	5279.1	5250.5	5164.4	4785.4	4914.2	4778.6	0.964	0.889	0.0104841	0.000325871	0.0257674	0.00241079	keep
O95071	UBR5	E3 ubiquitin-protein ligase UBR5	2788.8	2702.2	2779.8	2579.5	2521.1	2498.7	2452.8	2416.3	2462.8	0.919	0.886	0.00357021	0.000482032	0.0113405	0.00314003	keep
Q9Y3F4	STRAP	Serine-threonine kinase receptor-associated protein	4183.3	4356.8	4220.3	3990.5	3826.1	3918.3	4100.6	4342.3	4171	0.92	0.989	0.00845427	0.60748	0.0218128	0.691031	keep
O94973	AP2A2	AP-2 complex subunit alpha-2	1489.1	1437.7	1498.3	1482.9	1498.4	1438.7	1522.3	1457.9	1513.3	0.999	1.015	0.951934	0.457829	0.963765	0.554837	discard
Q05655	PRKCD	Protein kinase C delta type	2950.4	2921.7	2989.5	3699.7	3734.6	3705.9	4163.4	4166.8	4172.2	1.257	1.411	5.99508e-06	8.46022e-07	0.000241698	9.64554e-05	keep
Q8NBN7	RDH13	Retinol dehydrogenase 13	449.4	455.3	448.5	1239	1228.2	1278.5	829.2	848.2	815.6	2.768	1.842	1.62665e-07	9.83427e-07	7.97295e-05	0.000103414	keep
P40763	STAT3	Signal transducer and activator of transcription 3	3061.2	3025.6	3009.7	3216.4	3244.4	3170.4	3429.6	3450.8	3464.2	1.059	1.137	0.00243723	2.45552e-05	0.00872092	0.000491171	keep
P78344	EIF4G2	Eukaryotic translation initiation factor 4 gamma 2	5626.5	5508.6	5579.4	5113.5	5216.1	5103.8	5357.8	5376.1	5406.7	0.923	0.966	0.00101228	0.00647949	0.00470121	0.0196764	keep
P51991	HNRNPA3	Heterogeneous nuclear ribonucleoprotein A3	4897.4	4885.5	4944.4	4905.1	4796.2	4770.3	4411.8	4440.2	4316.8	0.983	0.894	0.131226	0.000271159	0.194789	0.00217192	keep
Q01780	EXOSC10	Exosome component 10	3782.4	3701.9	3787.5	3690.2	3687.8	3574.9	3481.8	3404	3554.1	0.972	0.926	0.0884708	0.00610353	0.140899	0.0188378	keep
O15067	PFAS	Phosphoribosylformylglycinamidine synthase	3726.3	3582.5	3604.9	3791.6	3895	3907.9	3656.8	3677.8	3749.5	1.062	1.016	0.0174787	0.33912	0.0381217	0.439096	keep
Q13177	PAK2	Serine/threonine-protein kinase PAK 2	4120.4	4256.2	4113.2	3708.3	3603.5	3671.6	3746.6	3826.1	3816.5	0.879	0.912	0.000768485	0.00205056	0.00390386	0.00859741	keep
Q9BZZ5	API5	Apoptosis inhibitor 5	4527.4	4594.7	4573.6	4234.2	4270.1	4213.2	3999.4	4068	3949.9	0.929	0.877	0.000225098	0.00016717	0.00168777	0.00158422	keep
Q99459	CDC5L	Cell division cycle 5-like protein	5002	5028.3	5022.9	4453.7	4574.5	4508.9	4532.1	4537.6	4560.2	0.899	0.905	0.000176812	2.30945e-06	0.00145101	0.000145298	keep
Q06830	PRDX1	Peroxiredoxin-1	14034	14533.3	14220.8	16251.4	15750	16362.6	15773	15910.3	15310.3	1.13	1.098	0.00140634	0.00374912	0.00589189	0.0132615	keep
P11498	PC	Pyruvate carboxylase, mitochondrial	2148.4	1981	2161.8	2836.1	2973	2883.1	2403.3	2277.2	2363	1.382	1.12	0.000494997	0.0246509	0.00284669	0.0541218	keep
P10412	H1-4	Histone H1.4	17217.7	17341.3	17272.8	14774.9	14654.8	15119.3	13456.9	13481.2	12891.5	0.859	0.768	9.30239e-05	5.78223e-05	0.00097245	0.000836219	keep
Q8WYP5	AHCTF1	Protein ELYS	2346.2	2254.7	2257.3	2149.1	2204.6	2164.3	2143	2132.9	2148.1	0.95	0.937	0.0283837	0.00788355	0.0559841	0.0226241	keep
Q96QK1	VPS35	Vacuolar protein sorting-associated protein 35	6405.6	6294.1	6358.4	5775.4	5784.3	5677.4	6241	6336.4	6349.3	0.904	0.993	0.000215206	0.40489	0.00164863	0.504072	keep
P49821	NDUFV1	NADH dehydrogenase [ubiquinone] flavoprotein 1, mitochondrial	2815.1	2887.9	2929.5	3190.5	3149.3	3138.3	2877.4	2918	2936.2	1.098	1.011	0.00180116	0.42895	0.00703359	0.527658	keep
P31946	YWHAB	14-3-3 protein beta/alpha	4220.1	4254.3	4292	3965	3859.9	4044	4130.6	4269.5	4149	0.93	0.983	0.00703954	0.206503	0.0189738	0.295429	keep
P49189	ALDH9A1	4-trimethylaminobutyraldehyde dehydrogenase	4181.4	4063.7	4086.7	4258.3	4292.9	4298.7	4569.6	4553.4	4591.9	1.042	1.112	0.0110439	0.000301676	0.0266888	0.00232205	keep
P61158	ACTR3	Actin-related protein 3	5509.2	5742.5	5684.8	5784.3	5593.1	5835.8	5993	6098.2	5966.6	1.016	1.066	0.418702	0.0105149	0.503688	0.0281353	keep
Q8TCS8	PNPT1	Polyribonucleotide nucleotidyltransferase 1, mitochondrial	4410.3	4462	4495.9	5428.1	5242.1	5359.6	4814.9	4816.3	4800	1.199	1.08	9.81552e-05	0.000177284	0.0010049	0.00164979	keep
O95359	TACC2	Transforming acidic coiled-coil-containing protein 2	1229.6	1238.1	1239.7	3088.4	3119.3	3160.9	2446.5	2425.9	2472.1	2.527	1.981	2.16388e-08	3.601e-08	7.96414e-05	6.40028e-05	keep
P40222	TXLNA	Alpha-taxilin	3660.9	3814.2	3658.5	3000	2912.5	2988.1	3024.7	3292.9	3175.3	0.799	0.853	0.000175926	0.00478282	0.00144692	0.0156891	keep
Q12873	CHD3	Chromodomain-helicase-DNA-binding protein 3	1046.5	985.2	986.6	1059.3	1094.8	1063.5	1182.4	1189.7	1189.2	1.066	1.18	0.0458147	0.00115239	0.0819543	0.00573567	keep
P42224	STAT1	Signal transducer and activator of transcription 1-alpha/beta	4360.9	4357.9	4370.7	4786	4802.6	4851.4	5478.3	5593.1	5530.8	1.103	1.268	1.92374e-05	2.52132e-06	0.000410352	0.000147039	keep
Q86UE4	MTDH	Protein LYRIC	3343	3400.2	3345.2	3067.8	3101.7	3089.1	3052	3085.5	3139	0.918	0.92	0.000179972	0.00105471	0.00146271	0.00541402	keep
Q15042	RAB3GAP1	Rab3 GTPase-activating protein catalytic subunit	3294.9	3246.4	3337.8	3275.6	3237.7	3246.5	3573.2	3650.5	3640.1	0.988	1.1	0.239321	0.000812957	0.318331	0.00450616	discard
P62333	PSMC6	26S proteasome regulatory subunit 10B	3234.9	3196.2	3309.9	3487.2	3568.3	3487.4	3520.4	3445.8	3437.4	1.082	1.068	0.00346902	0.00667381	0.0111072	0.0201006	keep
P38606	ATP6V1A	V-type proton ATPase catalytic subunit A	3516.8	3528.9	3576.8	4051.9	4101.8	4048.2	3872	3965.8	3944.7	1.149	1.109	3.18731e-05	0.000311741	0.000531951	0.00234875	keep
P52701	MSH6	DNA mismatch repair protein Msh6	2926.7	2894.7	2921.3	2500.1	2622.7	2488.2	2796.7	2685.7	2811.8	0.871	0.949	0.00126332	0.0237181	0.00544457	0.0525237	keep
O94832	MYO1D	Unconventional myosin-Id	4601.5	4516.3	4524.4	3397.5	3386.1	3279	3853.4	3893.1	3981.6	0.738	0.86	1.84511e-05	0.000183482	0.000401072	0.00169037	keep
P12429	ANXA3	Annexin A3	8041	8141.7	8187.4	9080.1	9120.3	9313.8	10888.8	10977.7	11037.4	1.129	1.35	0.000214967	1.42125e-06	0.00164863	0.000122899	keep
P60228	EIF3E	Eukaryotic translation initiation factor 3 subunit E	5724.6	5630.4	5667.1	5515.9	5564.5	5417.6	5414.5	5231.5	5331	0.969	0.939	0.0275262	0.00456238	0.0546892	0.0151825	keep
P43304	GPD2	Glycerol-3-phosphate dehydrogenase, mitochondrial	5447.9	5504.9	5494.4	4499.9	4446.8	4364.1	5137.4	5117.5	5233.9	0.809	0.942	2.37978e-05	0.00141544	0.000452649	0.00660269	keep
P61981	YWHAG	14-3-3 protein gamma	6575.1	6706	6371	5380.2	5281.4	5520.1	5766.1	5931.3	5779.7	0.823	0.889	0.000590206	0.00256422	0.00321375	0.0100373	keep
Q9UIA9	XPO7	Exportin-7	4069.5	3964.5	4036.8	4168.6	4199.7	4120.7	4056.9	4196.9	4168	1.035	1.029	0.0229976	0.0910932	0.0472863	0.151943	keep
P53992	SEC24C	Protein transport protein Sec24C	2161.1	2111.2	2152.4	2361.4	2369.3	2301.9	2312.3	2221	2301.4	1.095	1.064	0.00147399	0.0134229	0.00610238	0.033919	keep
P04632	CAPNS1	Calpain small subunit 1	3351.4	3383.5	3386.6	3410	3362.8	3444.5	3535.4	3525.1	3575.8	1.009	1.051	0.291016	0.000830971	0.372728	0.00458186	keep
Q96I99	SUCLG2	Succinate--CoA ligase [GDP-forming] subunit beta, mitochondrial	4811.7	4855.4	4762.8	6491.8	6470.9	6705.4	5970	6009.8	5917.4	1.363	1.24	1.65631e-05	7.22502e-06	0.000383398	0.000237578	keep
P33992	MCM5	DNA replication licensing factor MCM5	4804.3	4660.7	4869.2	4547.1	4702.2	4555.4	5195.7	4949.6	5173.4	0.963	1.069	0.090384	0.0303642	0.143511	0.0640249	discard
Q99873	PRMT1	Protein arginine N-methyltransferase 1	5865.2	6021.6	6088.5	5613.6	5593.9	5599.5	6571.8	6957.8	6701.1	0.935	1.125	0.00382105	0.00418748	0.0119688	0.014294	discard
Q6P2E9	EDC4	Enhancer of mRNA-decapping protein 4	1536.9	1430.5	1456.1	1761.8	1741.9	1761.2	1687.8	1632.1	1683.4	1.19	1.131	0.00134052	0.00687803	0.00567756	0.0206061	keep
Q96P70	IPO9	Importin-9	4421.4	4329.5	4344.3	4294.2	4262.3	4305.3	4720.9	4603.9	4625.5	0.982	1.065	0.0665074	0.00330131	0.110986	0.012078	discard
P38919	EIF4A3	Eukaryotic initiation factor 4A-III	4658.1	4609.7	4654.7	4449.6	4510.3	4463.2	3948.5	3929.3	3933.9	0.964	0.848	0.00233462	1.48999e-06	0.00845311	0.000124417	keep
P67775	PPP2CA	Serine/threonine-protein phosphatase 2A catalytic subunit alpha isoform	4210.6	4405.8	4264.4	4236	4069.5	4214.7	4363.2	4532.5	4354.7	0.972	1.029	0.199362	0.20584	0.273583	0.294669	discard
P48163	ME1	NADP-dependent malic enzyme	2907.7	2830.4	2933.4	4059.9	4092.4	4166.7	3880.8	3720.1	3784	1.421	1.313	1.1915e-05	7.5807e-05	0.000320563	0.000963758	keep
Q7L2E3	DHX30	ATP-dependent RNA helicase DHX30	2685.1	2688.9	2653.8	2792.6	2687.5	2755.6	2664.2	2653.1	2660.4	1.026	0.994	0.100968	0.223657	0.15713	0.31521	discard
O00469	PLOD2	Procollagen-lysine,2-oxoglutarate 5-dioxygenase 2	4221.2	4332.3	4242.9	3741	3714.7	3763.7	6175.8	6468.6	6357.3	0.877	1.485	0.000116954	1.46829e-05	0.00112389	0.000350912	discard
P30876	POLR2B	DNA-directed RNA polymerase II subunit RPB2	3956.2	3895.4	3972.8	3599.5	3673.4	3622.2	3758.3	3703.7	3805	0.921	0.953	0.000644065	0.0079589	0.00341863	0.0227782	keep
O43776	NARS1	Asparagine--tRNA ligase, cytoplasmic	4008.5	3900.6	4116.9	4761.9	4843.3	4851.6	4390.8	4353	4334.6	1.202	1.088	0.000381452	0.00631396	0.00239375	0.019347	keep
P20042	EIF2S2	Eukaryotic translation initiation factor 2 subunit 2	4195	4301.9	4309.6	4167.4	4075.5	4226.1	3799.4	3939.9	3826.1	0.974	0.903	0.12242	0.00194972	0.183928	0.00832957	keep
Q7LBC6	KDM3B	Lysine-specific demethylase 3B	2723.2	2682.2	2668.9	2688.8	2648.7	2643.4	2787.8	2765.5	2805.8	0.988	1.035	0.224381	0.00923415	0.30173	0.0255348	discard
P21399	ACO1	Cytoplasmic aconitate hydratase	4019.2	3877.7	3995.2	3391.6	3438.7	3382.1	3864	3826.6	3920.9	0.859	0.976	0.000238623	0.144484	0.00175954	0.220837	keep
P27694	RPA1	Replication protein A 70 kDa DNA-binding subunit	4997.5	5021.5	5110.9	4821.2	4934	4806.5	4809	4815.6	4844.1	0.962	0.956	0.0232985	0.00340201	0.0478116	0.01233	keep
P42285	MTREX	Exosome RNA helicase MTR4	3979.3	3995.7	3983	3707.2	3687.4	3596	3568.1	3661.2	3611.2	0.919	0.907	0.000874113	0.000201369	0.004281	0.00179167	keep
Q9Y262	EIF3L	Eukaryotic translation initiation factor 3 subunit L	5820.9	5987.5	5837.4	6001.2	5898.8	6012.1	5477.5	5642	5527.6	1.015	0.943	0.237609	0.00967115	0.316568	0.0264286	discard
Q14C86	GAPVD1	GTPase-activating protein and VPS9 domain-containing protein 1	3182.4	3160.9	3199.8	3340.8	3411.2	3372.1	3341.8	3320.2	3352.4	1.061	1.049	0.0010751	0.000444088	0.00489609	0.002963	keep
P23786	CPT2	Carnitine O-palmitoyltransferase 2, mitochondrial	3299.5	3280.6	3234.8	3958.7	3934.6	3969.3	3534.8	3486.9	3513.2	1.209	1.073	7.89392e-06	0.000562586	0.000265329	0.00346834	keep
Q15046	KARS1	Lysine--tRNA ligase	3413.2	3430.6	3434.6	3869.5	3805.2	3880.9	3440.5	3484.4	3413.5	1.124	1.006	5.34177e-05	0.409396	0.000702157	0.508857	keep
Q96A65	EXOC4	Exocyst complex component 4	2454.6	2414.1	2426	2491.6	2455.1	2464.9	2562.4	2639	2656.8	1.016	1.077	0.0740769	0.00362578	0.121227	0.0129812	keep
Q8TF05	PPP4R1	Serine/threonine-protein phosphatase 4 regulatory subunit 1	3000.5	2915.8	2932.6	2457.5	2556.8	2357.5	2807.1	2705.2	2777.5	0.833	0.937	0.00185168	0.00966724	0.00716082	0.0264286	keep
Q14566	MCM6	DNA replication licensing factor MCM6	3529.2	3564	3464.8	3272.8	3319.6	3292	3668.9	3686.9	3727.3	0.936	1.05	0.00204919	0.00691366	0.00767637	0.020698	discard
Q86XP3	DDX42	ATP-dependent RNA helicase DDX42	3882	3679.9	3774.3	3453.4	3456.5	3458.8	3409.3	3344.6	3392.3	0.915	0.895	0.00450823	0.00255352	0.0135339	0.010027	keep
Q9BPX3	NCAPG	Condensin complex subunit 3	3063.9	3012	3078.4	2731.3	2749.6	2584.3	2964.4	2965	3092.1	0.881	0.985	0.00359919	0.394975	0.0114	0.494962	keep
P01024	C3	Complement C3	2846.2	2776.4	2801.6	3662.4	3731.7	3655.1	3174.9	3030.9	3192.2	1.312	1.116	1.0185e-05	0.0037179	0.000303258	0.0131891	keep
Q9UGI8	TES	Testin	3597.6	3713.8	3679.7	3645.4	3601.8	3586.5	3794.9	3882.6	3827.2	0.986	1.047	0.248022	0.016751	0.328303	0.0401512	discard
P43686	PSMC4	26S proteasome regulatory subunit 6B	4450.8	4342.9	4375.7	4582.7	4696.3	4641.4	4825.2	4724.8	4753.2	1.057	1.086	0.00542284	0.00099539	0.0155989	0.00517083	keep
Q01970	PLCB3	1-phosphatidylinositol 4,5-bisphosphate phosphodiesterase beta-3	3391.3	3373.5	3345.9	3421.6	3423.5	3429.6	3300.1	3261.8	3299.3	1.016	0.975	0.0155776	0.0104519	0.0348637	0.0280074	discard
P48449	LSS	Lanosterol synthase	2306.6	2236.7	2305.4	2439.9	2500	2479	2655.3	2600.9	2655.1	1.083	1.155	0.00298943	0.000300569	0.010016	0.00231917	keep
P35573	AGL	Glycogen debranching enzyme	3407.7	3306.2	3416.9	3347.5	3422.8	3237.9	3433.4	3344.8	3326.5	0.988	0.997	0.55751	0.867117	0.633112	0.902042	keep
Q9HCE1	MOV10	Helicase MOV-10	3805.7	3712.3	3855.4	3847.9	3910.2	3765.6	3677.9	3603.3	3748.1	1.013	0.97	0.446373	0.1253	0.531245	0.19687	discard
O75122	CLASP2	CLIP-associating protein 2	1989.2	1984.3	1937.2	1653.1	1663.4	1684.2	1822.5	1796.1	1849	0.846	0.925	7.71665e-05	0.00281129	0.000875227	0.0107668	keep
P51532	SMARCA4	Transcription activator BRG1	3919.6	3854.7	3800.6	3511.9	3564	3419.6	3722.8	3672.5	3775.4	0.907	0.965	0.00286082	0.0411146	0.00969098	0.0811161	keep
Q16555	DPYSL2	Dihydropyrimidinase-related protein 2	3611.6	3663.9	3587	2595.9	2581.9	2490	2805	2840.6	2820.3	0.706	0.779	1.77585e-05	4.24722e-06	0.000394926	0.000181766	keep
P00966	ASS1	Argininosuccinate synthase	3112.5	3314.7	3152.6	7720.1	7358.6	7953.9	5550	6144.4	5561.8	2.404	1.801	7.83134e-06	0.000109283	0.000264889	0.00120604	keep
Q9BZH6	WDR11	WD repeat-containing protein 11	2787.9	2698.4	2763.2	2608.6	2663.8	2585.7	2786.9	2725.8	2833.5	0.953	1.012	0.0208823	0.47786	0.0438684	0.573728	discard
O95602	POLR1A	DNA-directed RNA polymerase I subunit RPA1	2271.4	2162.7	2186.7	2160.1	2121	2098.5	2043.4	1969	2058.5	0.964	0.917	0.0965517	0.0128311	0.151507	0.0327837	keep
Q02818	NUCB1	Nucleobindin-1	3280.3	3241.8	3239.4	1954	1923	1920	2700.9	2728.2	2744.9	0.594	0.837	1.8708e-07	8.98741e-06	7.97295e-05	0.000257949	keep
Q8TE68	EPS8L1	Epidermal growth factor receptor kinase substrate 8-like protein 1	877.1	904.1	899.2	2109.7	2145.1	2165.1	1893	1866.6	1893.4	2.395	2.109	2.15277e-07	2.31046e-07	7.97295e-05	8.50363e-05	keep
P08621	SNRNP70	U1 small nuclear ribonucleoprotein 70 kDa	5037.5	5236.8	4980.6	4749.7	4729.2	4913.2	4976.1	5048.5	5111.7	0.943	0.992	0.0400471	0.677647	0.0736783	0.749085	keep
Q92696	RABGGTA	Geranylgeranyl transferase type-2 subunit alpha	3952.6	3840.6	3873.2	3111.8	3128.5	3005.4	2983.2	2839.6	2995.2	0.793	0.756	0.000106365	0.000127204	0.00106669	0.00135115	keep
Q7Z2W4	ZC3HAV1	Zinc finger CCCH-type antiviral protein 1	3696.2	3604.6	3544.5	3464.8	3437	3430.4	3388.7	3458.3	3440	0.953	0.949	0.0183096	0.0179323	0.0396054	0.0421859	keep
Q9NU22	MDN1	Midasin	4480.5	4711.7	4290.2	4042.6	3654.9	3963.6	3304.1	3574.9	3382.6	0.865	0.761	0.0239967	0.00158493	0.0490685	0.00716231	keep
O00203	AP3B1	AP-3 complex subunit beta-1	5194.7	5115.1	5135.3	5272.1	5271.4	5379.6	5467.7	5487.6	5504.7	1.031	1.066	0.0204775	0.000223675	0.0431906	0.00190564	keep
Q9H6S3	EPS8L2	Epidermal growth factor receptor kinase substrate 8-like protein 2	3968	3904.4	3967.5	4916.7	5102.1	5039.1	5104.4	5125.9	5217.5	1.272	1.305	3.82444e-05	6.49831e-06	0.000594635	0.000224138	keep
Q641Q2	WASHC2A	WASH complex subunit 2A	1688.5	1607.5	1694.5	1604.8	1627.2	1610.7	1697.6	1602	1684.1	0.97	0.999	0.16401	0.957711	0.23302	0.970099	keep
O14776	TCERG1	Transcription elongation regulator 1	4544	4457.9	4539.8	4148.4	4300.3	4120.8	4182.1	4168.7	4260.7	0.928	0.931	0.0069787	0.00151914	0.0188515	0.00695423	keep
Q15019	SEPTIN2	Septin-2	3237.6	3219.1	3214.1	2973.9	3009.9	2981.1	3278.7	3208.4	3215.3	0.927	1.003	6.03032e-05	0.679627	0.000750916	0.750823	discard
Q9Y263	PLAA	Phospholipase A-2-activating protein	2341.2	2303.6	2304.7	2377.1	2438.8	2401.5	2635	2570	2670.7	1.039	1.133	0.0144949	0.000553648	0.0329718	0.00343916	keep
P09110	ACAA1	3-ketoacyl-CoA thiolase, peroxisomal	2029.4	1967.8	2023.8	2323.3	2316.5	2314.6	2508.3	2493.4	2463.7	1.155	1.24	0.000129778	4.28735e-05	0.00120201	0.000705119	keep
Q9NTI5	PDS5B	Sister chromatid cohesion protein PDS5 homolog B	2233.6	2212.8	2292.2	2088.6	2157.6	2069.6	2030.6	2099.5	2048.9	0.937	0.917	0.0169543	0.00394532	0.0372316	0.0137637	keep
Q99623	PHB2	Prohibitin-2	8284.9	8350.2	8313.5	9365.7	9341.6	9415	8218.9	8435.8	8204.7	1.127	0.996	3.18055e-06	0.713233	0.000209113	0.779563	discard
P16401	H1-5	Histone H1.5	5702.1	5986.3	5815.8	6030.9	5910.1	6104.4	5866.3	6124.1	5662.1	1.031	1.008	0.146365	0.776294	0.212587	0.832552	keep
P27824	CANX	Calnexin	11262.6	11435.1	11141.1	10905.4	10707.2	10726	10126	10303.5	10069.4	0.956	0.901	0.00899883	0.000531747	0.0229364	0.00333975	keep
Q6Y7W6	GIGYF2	GRB10-interacting GYF protein 2	2866.5	2833.1	2830.3	2511.7	2558.8	2532.8	2764.1	2693.5	2790.1	0.891	0.967	6.94552e-05	0.0405166	0.000820642	0.0801298	keep
Q99575	POP1	Ribonucleases P/MRP protein subunit POP1	2705.6	2563.1	2634.1	2423.9	2471.4	2399.8	2562.7	2422.7	2526.2	0.923	0.95	0.0110382	0.0915039	0.0266839	0.152459	keep
Q9NVI7	ATAD3A	ATPase family AAA domain-containing protein 3A	5746.6	5613.4	5674.5	6249.6	6399.7	6429.4	5965.7	5842.9	6019.7	1.12	1.047	0.000518178	0.0149747	0.00293183	0.0369567	keep
P18583	SON	Protein SON	3626.4	3692.7	3638.6	3539.4	3539.2	3527.4	3669.4	3692.6	3672.7	0.968	1.007	0.00455975	0.299503	0.0136274	0.397735	discard
P07339	CTSD	Cathepsin D	4672.6	4671.5	4750.3	5871.4	5876.9	5816.1	5422.2	5513.1	5432.9	1.246	1.161	4.41708e-06	3.98643e-05	0.00022389	0.000666912	keep
P00367	GLUD1	Glutamate dehydrogenase 1, mitochondrial	4461.7	4567.7	4538.3	6176.8	6129.9	6230.5	4931.7	4979.6	4906.7	1.366	1.092	3.18556e-06	0.000430209	0.000209113	0.00288938	keep
P12236	SLC25A6	ADP/ATP translocase 3	11332.2	11446.6	11298.5	11737.3	11609	11720.9	11425.6	11521.4	11250.1	1.029	1.004	0.00544907	0.686886	0.015653	0.757024	keep
Q9UJU6	DBNL	Drebrin-like protein	3482.4	3419.9	3526.8	3358.6	3380.9	3338.7	3838.5	3706.2	3844.4	0.966	1.092	0.0239398	0.00413822	0.0489911	0.0141974	discard
P09622	DLD	Dihydrolipoyl dehydrogenase, mitochondrial	4177.4	4186.5	4111.1	5062	5084.2	5230.5	4938.2	4933.9	4873.4	1.233	1.182	5.8735e-05	1.97353e-05	0.000739846	0.000424586	keep
Q9UKK3	PARP4	Protein mono-ADP-ribosyltransferase PARP4	2222.7	2133.1	2265.2	2492	2536	2486	2468.3	2349.1	2438.7	1.135	1.096	0.00252575	0.0167043	0.00892132	0.0400915	keep
P23588	EIF4B	Eukaryotic translation initiation factor 4B	8038.8	8262	8018.2	7445.5	7285.6	7542.6	7235.2	7492.7	7479.4	0.916	0.913	0.003234	0.00363231	0.0106054	0.012992	keep
Q8NC51	SERBP1	Plasminogen activator inhibitor 1 RNA-binding protein	8069.8	8001.3	8110.4	7868.2	7758	7896.9	7977.1	7794.3	7696.9	0.973	0.971	0.0145976	0.0550634	0.0331439	0.101891	keep
P62195	PSMC5	26S proteasome regulatory subunit 8	4042.3	4043.3	3939.8	4115.8	4191.2	4218.6	4273.8	4251.8	4285.1	1.042	1.065	0.0228191	0.00206385	0.0470246	0.0086372	keep
Q8IUD2	ERC1	ELKS/Rab6-interacting/CAST family member 1	3416.7	3326.1	3368.1	2909	2895.9	2833.6	3100	2988.6	3108	0.854	0.91	0.0001501	0.00307469	0.00131534	0.0114923	keep
Q9Y2L1	DIS3	Exosome complex exonuclease RRP44	2783.7	2809.9	2782.1	2888.3	2811.9	2869.6	2553.7	2609.2	2598.2	1.023	0.927	0.0582477	0.000480903	0.0995268	0.00313545	discard
O43592	XPOT	Exportin-T	2551.7	2533.7	2541	2619.9	2610.1	2619.2	2492.8	2453.7	2549.3	1.029	0.983	0.000269223	0.197887	0.00189934	0.285337	discard
O60684	KPNA6	Importin subunit alpha-7	5075.9	5132.4	4982.6	4570.1	4537	4467.5	4864.2	4922	4901	0.894	0.967	0.00050335	0.0224204	0.00288115	0.0502241	keep
Q5GLZ8	HERC4	Probable E3 ubiquitin-protein ligase HERC4	3266	3302.4	3322.2	3568.4	3530.1	3590	4702.2	4948.2	4903.8	1.081	1.472	0.000379949	1.97201e-05	0.00239043	0.000424586	keep
Q08945	SSRP1	FACT complex subunit SSRP1	6208.9	6252.6	6166.9	5879.5	5820.4	5810.3	5479.8	5478.9	5362.4	0.94	0.876	0.000338066	8.73195e-05	0.00219639	0.0010549	keep
O95163	ELP1	Elongator complex protein 1	2090	2068.2	2053.1	2122.3	2184	2127.1	2207.5	2189.5	2237.4	1.036	1.068	0.0292689	0.00127579	0.057403	0.00614199	keep
P13804	ETFA	Electron transfer flavoprotein subunit alpha, mitochondrial	3952.8	3902.6	3900.4	6263.5	6175.4	6404.7	5291.8	5192.3	5143.3	1.603	1.329	2.08979e-06	7.19001e-06	0.000169369	0.000237578	keep
Q10471	GALNT2	Polypeptide N-acetylgalactosaminyltransferase 2	4607.3	4638	4648.3	4502.9	4558.5	4483.8	4878.6	4967	4962.8	0.975	1.066	0.0106639	0.000580358	0.0260062	0.00353351	discard
Q96T51	RUFY1	RUN and FYVE domain-containing protein 1	3053.1	2936.2	2970.7	2587.6	2687.8	2603.8	3006.5	2964	3096.5	0.879	1.012	0.00146363	0.531612	0.00606973	0.624114	discard
Q9NUU7	DDX19A	ATP-dependent RNA helicase DDX19A	3337.6	3394.1	3326.5	3637.6	3591.2	3683.8	3339.7	3360.2	3345.3	1.085	0.999	0.00106815	0.855719	0.00487457	0.894545	discard
P49454	CENPF	Centromere protein F	2388.1	2246.7	2331.6	1648.5	1695.8	1609.3	2094.4	1972.3	2129.5	0.711	0.889	0.000127549	0.0160219	0.00118997	0.0388463	keep
O95831	AIFM1	Apoptosis-inducing factor 1, mitochondrial	3740.4	3545	3655.3	4223.7	4511.7	4284.2	4088.5	3762	4012.5	1.19	1.084	0.00237327	0.0529773	0.00855936	0.0990768	keep
Q15847	ADIRF	Adipogenesis regulatory factor	796.2	828.8	821	1887.8	1844.3	2102.2	3188.3	3305.4	3133.8	2.385	3.936	3.26856e-05	2.63152e-07	0.000539459	8.9975e-05	keep
Q9Y6D6	ARFGEF1	Brefeldin A-inhibited guanine nucleotide-exchange protein 1	3481.3	3268.2	3440.1	3059.1	3225	3045	3383.3	3287.6	3474.5	0.916	0.996	0.0299729	0.87443	0.0585227	0.906929	keep
O95819	MAP4K4	Mitogen-activated protein kinase kinase kinase kinase 4	2776.6	2678.5	2732.6	2578	2653.9	2571.4	3034.1	2976.1	3045.5	0.953	1.106	0.0296134	0.00133104	0.0579518	0.00632524	discard
Q14166	TTLL12	Tubulin--tyrosine ligase-like protein 12	2656.5	2515.8	2521.3	2429.2	2488.3	2338.9	2305.4	2214.9	2321.4	0.943	0.889	0.0819694	0.00703255	0.132436	0.0209666	keep
P07910	HNRNPC	Heterogeneous nuclear ribonucleoproteins C1/C2	16686	16383.9	16659	15926	16251.9	15967.5	15012.5	14479.1	14587.7	0.968	0.886	0.0199843	0.000639293	0.042381	0.00376751	keep
P06753	TPM3	Tropomyosin alpha-3 chain	2677.5	2749.7	2678.7	2158.5	2096.3	2132.5	2530.8	2522.7	2509.4	0.788	0.933	4.07772e-05	0.00162406	0.000609167	0.00728615	keep
P07602	PSAP	Prosaposin	7396.4	7440.2	7520.2	8241.6	8230.4	8317.2	7777.9	7865.9	7647.7	1.109	1.042	6.12295e-05	0.0126204	0.00075509	0.0323494	keep
P05388	RPLP0	60S acidic ribosomal protein P0	9873.9	10054.3	9961.8	10115	9981.6	9868.8	9672.1	9672.4	9497.2	1.003	0.965	0.79152	0.0112419	0.834007	0.0296707	discard
Q08379	GOLGA2	Golgin subfamily A member 2	1949.9	1864.2	1979.9	1839	1875.4	1825.1	1857.6	1796.7	1865.3	0.956	0.953	0.0871605	0.0890301	0.139337	0.149249	keep
P67809	YBX1	Y-box-binding protein 1	2757.5	2868.3	2842.1	2452.2	2489.9	2526.8	2657.7	2740.2	2756.8	0.882	0.963	0.00103763	0.08361	0.00478273	0.141908	keep
Q9NTK5	OLA1	Obg-like ATPase 1	4285.4	4189.5	4326.3	4456.7	4501.4	4469.7	4471.8	4328.9	4453.2	1.049	1.035	0.00867042	0.0676063	0.022269	0.119714	keep
P61011	SRP54	Signal recognition particle 54 kDa protein	4511.4	4525.8	4432.5	4609.2	4525	4617.4	4370	4308.1	4363	1.021	0.968	0.0863323	0.0149335	0.138259	0.0368878	discard
Q5UIP0	RIF1	Telomere-associated protein RIF1	2313.8	2240	2312.2	1776	1711.5	1721.4	1920.1	1879.6	1903.3	0.759	0.831	6.12211e-05	0.000114519	0.00075509	0.00125071	keep
P27635	RPL10	60S ribosomal protein L10	11103.4	11197.7	10959.3	11017.9	10893.3	11163.4	10554.3	10661.6	10358.2	0.994	0.949	0.584416	0.00777232	0.657224	0.0223997	keep
P62140	PPP1CB	Serine/threonine-protein phosphatase PP1-beta catalytic subunit	1506.7	1375.6	1434.2	1644	1684.2	1662.5	1525.5	1465.7	1499.5	1.156	1.04	0.00586365	0.23527	0.0165754	0.328806	keep
Q9BTC0	DIDO1	Death-inducer obliterator 1	1673.7	1645.3	1698	1494.9	1580	1513	1555.4	1513.8	1610.5	0.914	0.933	0.00940557	0.0255	0.023725	0.0557651	keep
Q16666	IFI16	Gamma-interferon-inducible protein 16	5141.1	5216.7	5143.1	4393.9	4351.8	4360.6	3286.7	3216.6	3264.1	0.846	0.63	7.52879e-06	5.30096e-07	0.000259615	8.9975e-05	keep
Q14684	RRP1B	Ribosomal RNA processing protein 1 homolog B	3131.9	2986.4	3110.5	2831.6	2911.9	2845.7	2611	2435	2580.3	0.931	0.826	0.013964	0.00187773	0.032101	0.00810672	keep
Q9BT78	COPS4	COP9 signalosome complex subunit 4	3156.7	3141.8	3148.3	3490.2	3483	3559.6	3580.8	3506.8	3580.1	1.115	1.129	0.00010396	6.6984e-05	0.00104685	0.000902182	keep
Q14151	SAFB2	Scaffold attachment factor B2	1839.9	1801.9	1852.2	1919.4	1951	1935.1	1717.2	1731.3	1701.5	1.057	0.937	0.00443307	0.00262946	0.0133847	0.0102248	discard
O94776	MTA2	Metastasis-associated protein MTA2	4549.7	4570.4	4534.7	4218.2	4157.9	4095.9	4210	4179.4	4243.7	0.913	0.925	0.000498939	9.65922e-05	0.00286481	0.0011165	keep
O43847	NRDC	Nardilysin	3713.2	3647.7	3672.4	4584.4	4492.8	4528.9	5198.7	5329.9	5269.4	1.233	1.432	1.15905e-05	2.23517e-06	0.000320563	0.000145201	keep
P62714	PPP2CB	Serine/threonine-protein phosphatase 2A catalytic subunit beta isoform	354.9	349.4	340.2	307.2	318	327.8	349	353.3	364.8	0.912	1.022	0.0149471	0.302339	0.033765	0.400778	discard
Q12789	GTF3C1	General transcription factor 3C polypeptide 1	2335.4	2286.7	2299.2	2179.7	2181.6	2115.5	2222.8	2203.2	2232.3	0.936	0.962	0.00508304	0.00638774	0.0147758	0.0195173	keep
Q15424	SAFB	Scaffold attachment factor B1	5922.4	6021.6	5930.4	5483.7	5379.2	5610.5	4959.3	4984.1	5202.2	0.922	0.847	0.0035376	0.00049883	0.0112582	0.0032013	keep
P38159	RBMX	RNA-binding motif protein, X chromosome	9458.9	9439.3	9462.6	8780.6	8881.8	8898.4	8701.8	8805.7	8785.2	0.937	0.927	0.000101525	3.40368e-05	0.00103222	0.000603722	keep
P31040	SDHA	Succinate dehydrogenase [ubiquinone] flavoprotein subunit, mitochondrial	4802.4	4898.5	4823.7	7685	7757.2	7781.1	6424.3	6504.8	6376.2	1.599	1.329	3.08867e-07	4.4539e-06	8.42064e-05	0.000185701	keep
Q04917	YWHAH	14-3-3 protein eta	4038.1	4180.4	4155.4	3319.6	3326.9	3232.8	3588.2	3746.8	3614.2	0.798	0.885	9.03121e-05	0.00202619	0.000951774	0.00855895	keep
P15880	RPS2	40S ribosomal protein S2	10070.9	10059.6	10079.7	9688.7	9828	9590.6	9704.4	9602.2	9667	0.963	0.959	0.00636633	0.000185581	0.0175581	0.00170758	keep
Q06124	PTPN11	Tyrosine-protein phosphatase non-receptor type 11	3869.6	3815.5	3819.1	3751.4	3744.9	3821.5	3690.3	3773.2	3703.3	0.984	0.971	0.107625	0.0225911	0.165842	0.050545	keep
O15231	ZNF185	Zinc finger protein 185	1569.7	1606.7	1615.4	1767.5	1749.7	1815.5	1932.2	1972.1	2000.7	1.113	1.232	0.00162288	9.90472e-05	0.00650301	0.00113388	keep
Q3KQU3	MAP7D1	MAP7 domain-containing protein 1	3474	3394.7	3386.8	2673	2706.7	2657.9	3093.4	3100.7	3167.2	0.784	0.913	1.51141e-05	0.00117335	0.000360048	0.00580109	keep
Q6UB35	MTHFD1L	Monofunctional C1-tetrahydrofolate synthase, mitochondrial	3153.3	3178.9	3213.8	2827.9	2830.2	2715.6	2703.5	2703.4	2772.3	0.877	0.857	0.000874972	0.000103446	0.00428236	0.00116923	keep
Q16222	UAP1	UDP-N-acetylhexosamine pyrophosphorylase	3523.5	3427	3536.9	2391.1	2427.7	2318.9	3423.2	3425.5	3621.6	0.681	0.998	2.12989e-05	0.933323	0.000429297	0.951757	keep
P08240	SRPRA	Signal recognition particle receptor subunit alpha	3884.7	3898.4	3840.3	3833.9	3836.4	3747	4140.5	4217.9	4164.3	0.982	1.077	0.116608	0.000468086	0.176616	0.00307367	discard
O94826	TOMM70	Mitochondrial import receptor subunit TOM70	4648.1	4514.9	4635.5	5241.6	5361.6	5269.7	4789.9	4630.4	4604.7	1.15	1.016	0.000262136	0.352359	0.00187409	0.452656	keep
O60701	UGDH	UDP-glucose 6-dehydrogenase	4593.5	4622.4	4623.6	3248.8	3219.6	3124.2	3230.8	3289.6	3239.5	0.693	0.705	6.86413e-06	5.24919e-07	0.000248998	8.9975e-05	keep
Q9UJS0	SLC25A13	Calcium-binding mitochondrial carrier protein Aralar2	2317.8	2296.3	2344.1	2391.8	2430.1	2384.4	2351.2	2367.2	2350.7	1.036	1.016	0.0138525	0.068092	0.0319149	0.120342	keep
Q9UKM9	RALY	RNA-binding protein Raly	5520.2	5611.6	5378.7	4535.1	4511.6	4451	4521.2	4490.3	4488.3	0.818	0.818	0.000119143	8.89531e-05	0.00113898	0.0010656	keep
Q5JRA6	MIA3	Transport and Golgi organization protein 1 homolog	2123.2	2054.3	2131.6	2072.1	2155.3	2144.3	2066	2011.6	2075.7	1.01	0.975	0.593621	0.176991	0.664686	0.260984	discard
Q9Y4W6	AFG3L2	AFG3-like protein 2	3182.5	3091	3141.6	3460.5	3480.7	3487.4	3055.4	3061.4	3075.2	1.108	0.976	0.000306623	0.0506636	0.0020688	0.0955998	discard
P62136	PPP1CA	Serine/threonine-protein phosphatase PP1-alpha catalytic subunit	6348	6419.1	6414.3	6121.1	6067.1	6032	6163.3	6251	6211.6	0.95	0.971	0.000768998	0.00568955	0.00390386	0.0179207	keep
A3KMH1	VWA8	von Willebrand factor A domain-containing protein 8	2453.3	2389.3	2454.3	2593.2	2646	2552.4	2557.2	2530.8	2577.3	1.068	1.05	0.00871876	0.00881333	0.0223619	0.0246601	keep
P37837	TALDO1	Transaldolase	9629.9	9551.1	9604	9886.6	9898.4	10046.9	9708.1	9477.2	9637.4	1.036	1.001	0.00333868	0.874746	0.010825	0.90703	keep
P21964	COMT	Catechol O-methyltransferase	2991.2	3065.5	3082.4	3585.2	3643.7	3550.4	3539	3579.3	3599	1.179	1.173	0.00015835	0.00010888	0.00135708	0.0012034	keep
P29144	TPP2	Tripeptidyl-peptidase 2	3817.3	3874.8	3860.4	3808.7	3791.9	3745.1	3695.1	3681.1	3687.4	0.982	0.958	0.0554759	0.000730334	0.0959262	0.00416743	keep
P41091	EIF2S3	Eukaryotic translation initiation factor 2 subunit 3	7702.4	7736.3	7532.4	7717.1	7798.6	7837.3	7074.3	7108	6938.8	1.017	0.919	0.15476	0.00162431	0.222324	0.00728615	discard
P30520	ADSS2	Adenylosuccinate synthetase isozyme 2	4645	4591.2	4593.5	4152.1	4229.6	4117.2	4341.9	4254.8	4275.7	0.904	0.931	0.000328393	0.000566925	0.0021641	0.00348633	keep
P50993	ATP1A2	Sodium/potassium-transporting ATPase subunit alpha-2	38	34.7	39.8	58.3	52.1	54.2	57	52.7	56.1	1.463	1.474	0.00184846	0.00115072	0.00715755	0.0057349	keep
Q96HE7	ERO1A	ERO1-like protein alpha	2425.1	2433.9	2451.7	2288.5	2270.9	2251.6	2468.5	2487.2	2477.4	0.932	1.017	0.000239036	0.0128182	0.00175954	0.0327621	discard
P25786	PSMA1	Proteasome subunit alpha type-1	5907.6	5857.6	5742.9	6188.2	6084.8	6096.1	6447.9	6372.9	6363.4	1.049	1.096	0.00840962	0.000613423	0.021728	0.0036651	keep
Q9H4M9	EHD1	EH domain-containing protein 1	3035.2	3045.5	3023.6	3654.6	3652.3	3642.4	3535.4	3533.4	3548.2	1.203	1.166	1.50629e-07	3.93989e-07	7.97295e-05	8.9975e-05	keep
Q9BQ52	ELAC2	Zinc phosphodiesterase ELAC protein 2	3007.4	3026.8	3057	3094.8	3026.5	2955.6	2864.6	2829.2	2896	0.998	0.945	0.908457	0.00234117	0.930321	0.00947931	keep
Q5VT79	ANXA8L1	Annexin A8-like protein 1	393.2	394.9	405.8	323.1	317.8	313.3	238.7	245	227.3	0.799	0.596	7.25762e-05	2.75485e-05	0.000838545	0.000519961	keep
Q6NZI2	CAVIN1	Caveolae-associated protein 1	5991.2	6180	5957.5	5617.5	5542.9	5726	6930.6	7194.8	6930.6	0.931	1.161	0.0086772	0.000896924	0.0222787	0.0048166	discard
Q16181	SEPTIN7	Septin-7	4261.5	4368.8	4170.3	3987.8	3972.9	4046.8	4541.8	4682.8	4526.6	0.938	1.074	0.0118616	0.0141393	0.0282294	0.035377	discard
P35232	PHB	Prohibitin	5762.2	5719.7	5765.7	6720.5	6638.5	6819.4	6007.5	5925.6	5817.2	1.17	1.029	4.36855e-05	0.0415037	0.000637182	0.0817391	keep
P48506	GCLC	Glutamate--cysteine ligase catalytic subunit	4840.7	4898.7	4861.9	4174.2	4165.5	4039.4	3511	3551	3521.8	0.848	0.725	0.000121551	3.09688e-07	0.00115153	8.9975e-05	keep
P07942	LAMB1	Laminin subunit beta-1	1430.3	1336.4	1400.7	2016.5	2000.3	2006.3	1575	1580.4	1649.5	1.445	1.153	5.31579e-05	0.00466821	0.000701246	0.0154024	keep
O15027	SEC16A	Protein transport protein Sec16A	1836.3	1777.7	1830.5	1822.7	1848	1765.2	1739.4	1673.4	1782.4	0.998	0.954	0.927224	0.0891001	0.944814	0.149264	keep
Q15084	PDIA6	Protein disulfide-isomerase A6	6076.4	5996.9	5983.6	5447.5	5648.1	5593.4	6029.2	5921.7	6089.5	0.924	0.999	0.0026243	0.924404	0.00915086	0.945995	keep
P13861	PRKAR2A	cAMP-dependent protein kinase type II-alpha regulatory subunit	2678.1	2680.8	2660.4	2867	2862.2	2846.3	2673.8	2657.2	2733.4	1.069	1.006	3.24408e-05	0.567572	0.000537831	0.657485	keep
Q6YHK3	CD109	CD109 antigen	4030	4035.1	4013.1	3979.8	3982.2	3910.7	3306	3332.6	3274.9	0.983	0.821	0.0494157	3.12102e-06	0.0871047	0.000162935	keep
Q9P258	RCC2	Protein RCC2	3250.9	3202.6	3155.1	3235	3174.1	3233.9	2919.2	2927.3	2959.1	1.004	0.916	0.752336	0.000806355	0.801324	0.00447968	discard
Q9BTW9	TBCD	Tubulin-specific chaperone D	2296.1	2179.3	2266.1	2056.8	2198.7	2063.6	2402.7	2343	2380.1	0.937	1.057	0.0723752	0.0324704	0.118839	0.0676329	discard
Q9Y2W1	THRAP3	Thyroid hormone receptor-associated protein 3	5796.7	6095.9	5776.6	5367.5	5276.2	5394.9	5625.7	5825	5673.5	0.908	0.969	0.00660488	0.199852	0.0181074	0.287551	keep
Q13838	DDX39B	Spliceosome RNA helicase DDX39B	5195.8	5199.3	5193.1	5123	4959.4	5057.7	4830.6	4846	4761.1	0.971	0.926	0.0362925	0.000147959	0.0679941	0.00148181	keep
Q9UBE0	SAE1	SUMO-activating enzyme subunit 1	2780	2836.8	2802.1	3114.9	3054.7	3134	3366.7	3494.8	3505.7	1.105	1.231	0.000504127	0.000128688	0.00288144	0.00135882	keep
O14617	AP3D1	AP-3 complex subunit delta-1	3072.5	3020	3116	3183.6	3184.8	3180.9	3248.6	3248.5	3336.3	1.037	1.068	0.0158411	0.00661706	0.0353138	0.0199758	keep
P13798	APEH	Acylamino-acid-releasing enzyme	3461.8	3465.6	3424.2	3957.3	3969.9	4121	4315.6	4328.6	4257.2	1.164	1.246	0.000365009	4.24661e-06	0.00231823	0.000181766	keep
A2RRP1	NBAS	Neuroblastoma-amplified sequence	1999.3	1961.5	2006.9	2021.6	2001.9	1999.1	2036.1	2044.9	2079.6	1.009	1.032	0.309526	0.0293055	0.391818	0.0622382	keep
O60488	ACSL4	Long-chain-fatty-acid--CoA ligase 4	2110.4	2091.4	2107.8	2407.5	2373.9	2381	2254.5	2225.3	2279.1	1.135	1.071	1.58914e-05	0.000771876	0.000373726	0.00433393	keep
Q32MZ4	LRRFIP1	Leucine-rich repeat flightless-interacting protein 1	2159.9	2124.9	2103.9	2275.4	2310.7	2326.9	2369	2357	2391.1	1.082	1.114	0.00145922	0.000246021	0.00605487	0.00202795	keep
O00231	PSMD11	26S proteasome non-ATPase regulatory subunit 11	4842.1	4872	4774.3	4933.9	4861.7	4932.4	5070.2	5170.1	5177.5	1.017	1.064	0.100654	0.00233535	0.156741	0.00946616	keep
Q969Z3	MTARC2	Mitochondrial amidoxime reducing component 2	24.4	22.8	22.5	53.1	62.5	49.4	70.8	73.4	74.7	2.367	3.141	0.000316201	2.69021e-06	0.00210418	0.000150007	keep
Q14692	BMS1	Ribosome biogenesis protein BMS1 homolog	4029.9	3976.6	3986.4	4078.6	4057	3992.2	3526.2	3419.6	3519.3	1.011	0.873	0.217198	0.000221069	0.293896	0.00189394	discard
Q8N1G4	LRRC47	Leucine-rich repeat-containing protein 47	3939.1	3861	3884.5	3830.2	3947.2	3865.9	3899.3	3733.8	3875.9	0.996	0.985	0.754227	0.360035	0.802872	0.460268	keep
Q15691	MAPRE1	Microtubule-associated protein RP/EB family member 1	6275.1	6438.3	6334.1	4797.7	4759.7	4682.5	5040.6	5098.9	4960.5	0.748	0.793	9.59724e-06	2.92374e-05	0.000294355	0.000541268	keep
P34931	HSPA1L	Heat shock 70 kDa protein 1-like	191.5	184.8	188.1	205.9	206.5	180.6	202.1	200	177.1	1.051	1.026	0.353241	0.60825	0.43657	0.691379	keep
P31943	HNRNPH1	Heterogeneous nuclear ribonucleoprotein H	4497.4	4425.5	4528.3	3888.1	3934.5	3857.8	3948.6	3887.7	3923.6	0.868	0.874	9.2097e-05	7.9927e-05	0.000967084	0.00100229	keep
Q16513	PKN2	Serine/threonine-protein kinase N2	2196.5	2161.9	2205.3	1989.5	2026.3	2021.7	2141.6	2102.8	2195.6	0.92	0.981	0.00056649	0.240705	0.00312218	0.334434	keep
P62753	RPS6	40S ribosomal protein S6	9163.6	9502	9234.4	8692.4	8530.6	8843.5	8799.9	8995.5	8757	0.934	0.952	0.01097	0.0230042	0.0265539	0.0512978	keep
P84077	ARF1	ADP-ribosylation factor 1	7626.7	7824.6	7671.4	7495.9	7350.1	7353	7974.8	8116.6	7865.2	0.96	1.036	0.0156975	0.0415081	0.0350467	0.0817391	discard
Q5SRE5	NUP188	Nucleoporin NUP188	3954.5	3757.3	4191.2	3671.5	3720.3	3545.6	3378.4	3367.5	3453.8	0.919	0.857	0.0730092	0.00920592	0.119773	0.0254956	keep
P09382	LGALS1	Galectin-1	12773.7	13288.1	13106.4	14550.9	14186.6	14442.1	14887.4	15403.2	14831.5	1.102	1.152	0.00210988	0.00106117	0.00784952	0.00543959	keep
P12004	PCNA	Proliferating cell nuclear antigen	6095.1	6280.7	6174.8	6155.1	5990.2	6113.3	6279	6578.8	6246.9	0.984	1.03	0.254037	0.191441	0.334281	0.277401	discard
P49591	SARS1	Serine--tRNA ligase, cytoplasmic	5094.9	5304.6	5195.6	6009.3	6069.5	6321.9	5127.6	5222.1	5127.5	1.18	0.992	0.00103955	0.599188	0.00478354	0.684209	discard
Q8WXF1	PSPC1	Paraspeckle component 1	3683.2	3675.6	3643.2	4268.8	4297.9	4337.3	3838.7	3932.6	3837.5	1.173	1.055	9.71302e-06	0.00362453	0.000295444	0.0129812	keep
P12532	CKMT1B	Creatine kinase U-type, mitochondrial	5162.7	5235.4	5199.1	6835.5	6749	6984.4	4964.1	4955.7	4867.2	1.319	0.948	1.37492e-05	0.0020501	0.000347663	0.00859741	discard
Q6DD88	ATL3	Atlastin-3	3447.3	3528.9	3531.4	3755.1	3661.5	3739.1	3838.5	3854.7	3764.6	1.062	1.09	0.00575067	0.00129476	0.0163187	0.00619688	keep
Q9BUJ2	HNRNPUL1	Heterogeneous nuclear ribonucleoprotein U-like protein 1	3534.9	3456.1	3468.9	3294.6	3286.3	3246.5	3057.4	3121.2	3088.6	0.94	0.886	0.00170222	0.000191065	0.00671853	0.00172993	keep
Q9Y383	LUC7L2	Putative RNA-binding protein Luc7-like 2	4670.7	4663.4	4570.7	4114.4	4186.9	4140.8	4133	4069.3	4072.5	0.895	0.883	0.000210353	0.000132086	0.00163162	0.00138502	keep
P05141	SLC25A5	ADP/ATP translocase 2	3727.2	3855.7	3762.3	4468.8	4294.8	4485.9	3872.7	4044.7	3847.5	1.168	1.037	0.000838119	0.124526	0.00414889	0.195904	keep
Q8N201	INTS1	Integrator complex subunit 1	1622.7	1592.4	1581	1529.7	1594.8	1494.6	1536.4	1469.2	1520.6	0.963	0.944	0.138281	0.0204156	0.20305	0.0467286	keep
P52888	THOP1	Thimet oligopeptidase	4123.6	4019.5	4056.3	3799.8	3902.2	3824.2	3864.5	3722.2	3892.5	0.945	0.941	0.00661314	0.0179849	0.0181234	0.0422691	keep
Q13443	ADAM9	Disintegrin and metalloproteinase domain-containing protein 9	1580.3	1573.7	1624.2	2205.9	2173.7	2204.6	2415.2	2496.5	2466.4	1.378	1.544	8.27028e-06	6.14249e-06	0.000271602	0.000214288	keep
Q9BVP2	GNL3	Guanine nucleotide-binding protein-like 3	3617	3737.5	3602.4	3814.4	3760.8	3774.6	3336.5	3466.7	3398.5	1.036	0.931	0.0464061	0.0112925	0.0827508	0.029783	discard
Q9Y696	CLIC4	Chloride intracellular channel protein 4	2449	2490.4	2474.6	2640.2	2624.1	2627.8	3075.9	3111.6	3178.7	1.064	1.263	0.000279476	2.6976e-05	0.00194261	0.000514309	keep
Q13619	CUL4A	Cullin-4A	1525.5	1508.7	1551.2	1441.7	1469.1	1443	1576.1	1570.6	1579.1	0.949	1.031	0.00693676	0.021329	0.0187588	0.0482641	discard
P20020	ATP2B1	Plasma membrane calcium-transporting ATPase 1	1015.2	987.5	1023.6	1381.5	1350.4	1354.7	1142.5	1186.5	1144.1	1.35	1.148	2.06733e-05	0.00111729	0.000424475	0.00563315	keep
Q8IY81	FTSJ3	pre-rRNA 2'-O-ribose RNA methyltransferase FTSJ3	1970.2	1891.9	1961.3	2166.6	2191	2180.8	1947.2	1873.2	1954.1	1.123	0.992	0.000935284	0.674017	0.00444582	0.745857	discard
Q9H7D0	DOCK5	Dedicator of cytokinesis protein 5	2879.4	2876.8	2863.3	3176	3166.3	3125.5	3240.8	3236	3305	1.098	1.135	5.58952e-05	5.57701e-05	0.000720709	0.00082863	keep
O43747	AP1G1	AP-1 complex subunit gamma-1	2760.4	2851.6	2807.9	2885.6	2817.8	2796.1	2970	3074.5	3016.5	1.009	1.076	0.519629	0.00588781	0.598121	0.0183567	keep
Q15942	ZYX	Zyxin	4101.6	4091.5	4064.8	3394.9	3426.6	3382.4	3633.6	3646.1	3584.5	0.832	0.886	2.59034e-06	3.27235e-05	0.000195116	0.000586076	keep
P10155	RO60	60 kDa SS-A/Ro ribonucleoprotein	4366.2	4163.6	4299.2	4327.7	4415.2	4257.4	4352.8	4223.5	4301.2	1.013	1.004	0.488272	0.825245	0.569238	0.870229	keep
P62805	H4C2	Histone H4	15232.9	15203.1	16078.7	13859.6	14056.5	13823.6	14128	14703.5	14325.9	0.897	0.928	0.00478996	0.0264557	0.0141432	0.0573779	keep
P42330	AKR1C3	Aldo-keto reductase family 1 member C3	1767.3	1770.3	1753.6	1743.2	1732.1	1727.7	1700.4	1690.9	1701.3	0.983	0.962	0.0130617	0.000405267	0.0304648	0.00276476	keep
Q02809	PLOD1	Procollagen-lysine,2-oxoglutarate 5-dioxygenase 1	4029.1	4009.7	4064.7	3298.6	3286	3258.1	3866.2	3924.7	3930.5	0.813	0.968	2.79343e-06	0.00830322	0.000200874	0.0235167	keep
Q16543	CDC37	Hsp90 co-chaperone Cdc37	2925	2898.6	2943.8	3009.8	3049.8	3119.9	3071.9	3079.5	3074.2	1.047	1.052	0.0159032	0.000361186	0.0354094	0.00257625	keep
Q9BUQ8	DDX23	Probable ATP-dependent RNA helicase DDX23	4611.3	4588.7	4562.4	4380.4	4391.3	4278	4081.2	4137.3	4193.4	0.948	0.902	0.00389688	0.000252399	0.0121624	0.00206434	keep
O75367	MACROH2A1	Core histone macro-H2A.1	7168.8	7084.9	7084	7320	7192.1	7074.1	6910.8	6754.4	6796	1.012	0.959	0.340111	0.00602384	0.423113	0.0186622	discard
Q8TAQ2	SMARCC2	SWI/SNF complex subunit SMARCC2	1982.3	1947.6	1989.7	1806.4	1867.4	1845.2	2041.5	1993.9	2096.8	0.932	1.036	0.00394686	0.0926512	0.0122741	0.153986	discard
O00151	PDLIM1	PDZ and LIM domain protein 1	3146.6	3133.2	3143.5	3215.2	3172.6	3230.4	2630.1	2647.7	2523.4	1.021	0.828	0.0212364	0.000233484	0.0443599	0.00196196	discard
Q6PGP7	TTC37	Tetratricopeptide repeat protein 37	2518.8	2580.2	2550.3	2720.4	2723.5	2702.6	2836.7	2920.8	2875.6	1.065	1.129	0.00101986	0.000379852	0.00472447	0.00265304	keep
O60568	PLOD3	Multifunctional procollagen lysine hydroxylase and glycosyltransferase LH3	3191.3	3205.4	3140.9	2948	2949	2911.6	2990.8	3043.6	3021	0.924	0.949	0.000440709	0.00290233	0.00264271	0.0110408	keep
Q9Y2X3	NOP58	Nucleolar protein 58	2487.8	2501.5	2491.5	2698.4	2646.2	2744.4	2421.5	2443.7	2439.3	1.081	0.976	0.00184744	0.00180656	0.00715755	0.00792024	discard
O75390	CS	Citrate synthase, mitochondrial	5262.7	5487.2	5378.1	6019.2	5933.2	5990.5	5757.1	5924.2	5818.1	1.113	1.085	0.00112339	0.00509957	0.00504531	0.0164704	keep
Q05469	LIPE	Hormone-sensitive lipase	19.2	20.3	21.8	49.2	45.5	49.4	48.3	40.2	54.1	2.351	2.326	4.69993e-05	0.000874406	0.000666474	0.00473272	keep
P54819	AK2	Adenylate kinase 2, mitochondrial	3494.9	3512	3512.6	4679.8	4812.1	4802.1	3968.3	3817.9	3809.9	1.359	1.102	4.66938e-06	0.00188391	0.00022389	0.00812865	keep
P08243	ASNS	Asparagine synthetase [glutamine-hydrolyzing]	3151.3	3098.3	3140.6	6364.6	6450.8	6583.8	4730.9	4663.4	4591.5	2.066	1.489	3.31045e-07	2.44126e-06	8.51961e-05	0.000147039	keep
Q9H3S7	PTPN23	Tyrosine-protein phosphatase non-receptor type 23	1860.7	1785.9	1844.3	2002.5	2073	2045.8	2078.6	2058.3	2130.5	1.115	1.141	0.00246699	0.00120678	0.0087812	0.00591072	keep
P08708	RPS17	40S ribosomal protein S17	4549.6	4740.6	4733.2	4740	4667.1	4803.8	4476.4	4568.6	4516.4	1.013	0.967	0.445211	0.0857124	0.530097	0.144841	discard
Q9NSD9	FARSB	Phenylalanine--tRNA ligase beta subunit	5123.2	5045.4	5110.8	5858.6	5853.8	5756.6	5323.6	5269.8	5294.9	1.143	1.04	5.59061e-05	0.0021886	0.000720709	0.00898009	keep
P04844	RPN2	Dolichyl-diphosphooligosaccharide--protein glycosyltransferase subunit 2	2978.6	2896.4	2915.9	2726.8	2871.8	2755.6	3012.3	2844	2990.4	0.95	1.006	0.0462517	0.775883	0.0825322	0.832304	discard
Q13501	SQSTM1	Sequestosome-1	1194.1	1116.1	1169.3	1592.2	1637	1700.1	1546.8	1511.4	1544.5	1.417	1.323	0.000225596	0.000193759	0.00168933	0.00174325	keep
P62081	RPS7	40S ribosomal protein S7	9650	9906.4	9745	9356.9	9297.7	9521.4	9234.3	9319.8	9083.3	0.962	0.943	0.0199496	0.00550453	0.0423196	0.0174876	keep
P30044	PRDX5	Peroxiredoxin-5, mitochondrial	5173.7	5162	5195	6668.2	6624.8	6665.9	5202.6	4954.8	5006	1.285	0.976	9.63819e-08	0.181961	7.97295e-05	0.266445	discard
Q15366	PCBP2	Poly(rC)-binding protein 2	4764.5	4714.7	4862.2	4778.8	4836.8	4839.7	5091.3	4898.3	4877.4	1.008	1.037	0.46721	0.0934916	0.550174	0.155243	keep
Q7L1Q6	BZW1	Basic leucine zipper and W2 domain-containing protein 1	6042.8	6218.5	6096.4	6615.2	6723.9	6655.1	8204.6	8536.1	8317.6	1.089	1.365	0.000923387	2.69914e-05	0.00442516	0.000514309	keep
Q96I24	FUBP3	Far upstream element-binding protein 3	3325.7	3288	3242.7	3217.7	3232.2	3127.4	3235	3161.6	3206.8	0.972	0.974	0.0851752	0.0585328	0.136834	0.107179	keep
O43615	TIMM44	Mitochondrial import inner membrane translocase subunit TIM44	3512.5	3420.4	3528.5	4180.5	4331.6	4208.8	3742.7	3709.4	3809.9	1.216	1.077	0.000178977	0.0041066	0.0014622	0.0141454	keep
P12235	SLC25A4	ADP/ATP translocase 1	829.1	831.8	844	934.3	948.7	888.2	824.4	813.7	838.1	1.106	0.989	0.00819207	0.318148	0.021289	0.417448	discard
P22695	UQCRC2	Cytochrome b-c1 complex subunit 2, mitochondrial	3262.4	3262.5	3295.4	3713.3	3607	3741.1	3453	3505.2	3495.4	1.126	1.064	0.000515521	0.000392174	0.00292353	0.00270299	keep
A1A5D9	BICDL2	BICD family-like cargo adapter 2	10.9	13.7	14.1	30.8	29.5	29.9	29.2	32.5	32	2.331	2.421	0.000493191	0.000539313	0.00284289	0.00336657	keep
P36873	PPP1CC	Serine/threonine-protein phosphatase PP1-gamma catalytic subunit	485.8	497.8	485.1	376.1	400.1	382.5	486.9	486.3	507.8	0.789	1.008	0.000304591	0.645147	0.0020579	0.72271	discard
P62879	GNB2	Guanine nucleotide-binding protein G(I)/G(S)/G(T) subunit beta-2	1320.1	1162.8	1265.9	1211.9	1323.3	1181.5	1326.7	1119.1	1317.3	0.991	1.004	0.876392	0.975799	0.904446	0.98207	discard
P16435	POR	NADPH--cytochrome P450 reductase	2687.7	2725.7	2776.9	2982.6	2977.2	2962.2	2756.4	2818.6	2797.8	1.089	1.022	0.000899265	0.127452	0.00435207	0.199569	keep
Q969R2	OSBP2	Oxysterol-binding protein 2	18.9	22.2	22.7	49.7	47.6	50.5	31	45	33.4	2.317	1.715	0.000152383	0.0143081	0.00132868	0.0357386	keep
P17174	GOT1	Aspartate aminotransferase, cytoplasmic	4912	4833.2	4918.3	6165.6	6120.5	6209.3	5744.3	5490.1	5611.4	1.261	1.149	4.89564e-06	0.000621328	0.00022389	0.0036968	keep
P10515	DLAT	Dihydrolipoyllysine-residue acetyltransferase component of pyruvate dehydrogenase complex, mitochondrial	3857.2	3814.9	3847.4	4659.6	4653.8	4657.7	4208.8	4203	4099.9	1.213	1.086	5.46384e-07	0.00083446	8.74333e-05	0.00458428	keep
P61160	ACTR2	Actin-related protein 2	3235.3	3341.4	3139.9	3176.3	3118.2	3194.9	3382.7	3579	3399.5	0.977	1.066	0.294262	0.0651105	0.376183	0.116414	discard
P23381	WARS1	Tryptophan--tRNA ligase, cytoplasmic	3524.3	3455.3	3504.7	4633.2	4659.1	4787.9	4631.7	4539.2	4521.3	1.343	1.306	1.48818e-05	9.58855e-06	0.000357989	0.000267099	keep
P16403	H1-2	Histone H1.2	1594	1817.5	1580.9	1298.1	1178.9	1332.5	1121.2	1335.3	1120.3	0.763	0.716	0.00997855	0.0105305	0.0248065	0.0281669	keep
Q9H361	PABPC3	Polyadenylate-binding protein 3	63.2	73.9	77	78.3	74.3	79.2	73.3	70.2	85.7	1.083	1.071	0.261897	0.470559	0.342237	0.566904	keep
Q9Y266	NUDC	Nuclear migration protein nudC	4764.5	4664.1	4714.8	4392.4	4311.2	4363	4832.7	4946.8	4797	0.924	1.031	0.000649654	0.0536333	0.00343771	0.0999734	discard
Q13011	ECH1	Delta(3,5)-Delta(2,4)-dienoyl-CoA isomerase, mitochondrial	3426.5	3402.2	3526.8	5018.4	4969.9	5181.7	5439.3	5456.6	5412.5	1.465	1.575	2.18495e-05	2.24557e-06	0.000432662	0.000145201	keep
Q9ULV4	CORO1C	Coronin-1C	7512	7735.8	7623.8	7271.7	7249.4	7335.7	6973.8	6966	6945.7	0.956	0.913	0.00785127	0.000447613	0.0206036	0.00297641	keep
Q9BY89	KIAA1671	Uncharacterized protein KIAA1671	1688.7	1614.4	1659.3	1837.5	1944.7	1852.2	1989.7	1928.4	2032.6	1.135	1.199	0.0045147	0.000835926	0.0135478	0.0045866	keep
Q99497	PARK7	Parkinson disease protein 7	4676.7	4705.1	4695.1	4860.1	4866.4	4917.2	5091.7	5034.6	4930.5	1.04	1.07	0.000651265	0.00218224	0.003439	0.00895901	keep
Q9BZE4	GTPBP4	Nucleolar GTP-binding protein 1	5126.6	5146.8	5130	4834.4	4826.1	4695.5	4591.1	4686.2	4572.9	0.932	0.899	0.00177451	0.000157691	0.00694795	0.0015342	keep
P30154	PPP2R1B	Serine/threonine-protein phosphatase 2A 65 kDa regulatory subunit A beta isoform	843.1	879.4	830.9	745.5	775	721.7	771.4	738	771.4	0.878	0.893	0.00821643	0.00743402	0.0213331	0.0218102	keep
Q7Z417	NUFIP2	Nuclear fragile X mental retardation-interacting protein 2	2364.6	2383.1	2408.7	2291.5	2263.8	2256.7	2250	2228.5	2283.8	0.952	0.945	0.00226138	0.00314411	0.00826514	0.0116947	keep
Q96AG4	LRRC59	Leucine-rich repeat-containing protein 59	6720.1	6467.8	6582.5	6736.9	6734.6	6722.7	6160.4	6085.5	6001.8	1.021	0.923	0.126463	0.00391948	0.188976	0.0137061	discard
Q8TD16	BICD2	Protein bicaudal D homolog 2	2918.6	2889	2893	2646.9	2663.3	2596.2	2600.7	2535.6	2571.2	0.909	0.886	0.000325638	0.000110248	0.00215172	0.00121125	keep
Q96C19	EFHD2	EF-hand domain-containing protein D2	4911.2	5133.9	4969.3	4429.8	4315.7	4460.2	5228.5	5265.4	5186.1	0.88	1.044	0.00152078	0.0356573	0.00622605	0.0727274	discard
P62820	RAB1A	Ras-related protein Rab-1A	6859.9	7038.6	7026	6925.3	6892.6	7100.5	7430.3	7690.6	7373	1	1.075	0.981355	0.00934929	0.986851	0.0258043	discard
P49590	HARS2	Histidine--tRNA ligase, mitochondrial	2832.3	2804.1	2768.9	3228.2	3259.6	3135.8	2722.6	2724.8	2708.7	1.145	0.97	0.000534314	0.0115544	0.00300235	0.0303	discard
O43395	PRPF3	U4/U6 small nuclear ribonucleoprotein Prp3	2610.5	2691.5	2643.1	2621.8	2456.7	2531.9	2330.5	2425.7	2357.7	0.958	0.895	0.105517	0.00173279	0.163072	0.00767913	keep
A0FGR8	ESYT2	Extended synaptotagmin-2	2233.5	2181.2	2208.3	2537	2580.9	2499.6	2611.9	2651.1	2589.6	1.15	1.186	0.000262649	6.14798e-05	0.00187409	0.000863651	keep
P55036	PSMD4	26S proteasome non-ATPase regulatory subunit 4	3014.8	3042.2	2971.3	3077.6	3029	3090.2	3057.6	3048	3024.2	1.019	1.011	0.114305	0.214296	0.173915	0.304288	keep
Q13616	CUL1	Cullin-1	3359.2	3290.1	3323.7	3499.5	3529.9	3482.3	3327.5	3287.6	3350.9	1.054	0.999	0.00185736	0.936233	0.00717692	0.953856	discard
Q15181	PPA1	Inorganic pyrophosphatase	4844	4967.9	5042.9	5900.6	5655.3	5993.7	5293.1	5489.6	5312.7	1.181	1.084	0.0013583	0.00826032	0.0057265	0.0234043	keep
P49959	MRE11	Double-strand break repair protein MRE11	3280.8	3226.1	3236.6	2859.9	2816.8	2777.4	2833.1	2792.9	2791.6	0.868	0.864	0.000137127	3.22226e-05	0.00124004	0.00058135	keep
Q9NYQ8	FAT2	Protocadherin Fat 2	2309.5	2225.2	2282.4	1842.5	1858.3	1795.4	1189.9	1179.8	1214.8	0.806	0.526	0.000139775	1.34181e-06	0.00125017	0.000121939	keep
Q99615	DNAJC7	DnaJ homolog subfamily C member 7	2969.9	2992.1	2968.5	2894.7	2839.6	2882.5	2846.9	3010	2828.3	0.965	0.973	0.00493515	0.229267	0.0144444	0.322252	keep
Q8NFC6	BOD1L1	Biorientation of chromosomes in cell division protein 1-like 1	1328.9	1256.1	1294.3	1165.1	1138.7	1173.4	1253.8	1248.1	1299.8	0.896	0.98	0.00421887	0.386964	0.0128699	0.48758	keep
P33527	ABCC1	Multidrug resistance-associated protein 1	2013.8	1923.2	1940.3	1952.5	1988.2	1928.6	1930.5	1968	1951.9	0.999	0.995	0.944159	0.785228	0.958614	0.83976	keep
Q08752	PPID	Peptidyl-prolyl cis-trans isomerase D	3059.9	3133.7	3056.7	2948.7	2919.6	2883.6	2869.5	2811.1	2827.7	0.946	0.92	0.00594783	0.00119349	0.016749	0.00585685	keep
Q13308	PTK7	Inactive tyrosine-protein kinase 7	2346	2181.7	2259.6	2095.5	2071.1	2033.4	1973	1956.1	1968.5	0.913	0.869	0.0165702	0.00268204	0.0366175	0.0103937	keep
P49750	YLPM1	YLP motif-containing protein 1	2521.6	2547.7	2572.3	2161.4	2193	2163.5	2220	2233.7	2258.8	0.853	0.878	2.79426e-05	7.16768e-05	0.000493251	0.000937268	keep
P31689	DNAJA1	DnaJ homolog subfamily A member 1	2406.5	2398.3	2361	2126.4	2162.1	2091.1	2140.3	2116.9	2114.8	0.89	0.889	0.000501278	7.49712e-05	0.00287152	0.000958095	keep
O95678	KRT75	Keratin, type II cytoskeletal 75	537.7	543	525.8	476.3	451.5	448.3	473.2	497	486.5	0.857	0.907	0.00191164	0.00459452	0.00732158	0.0152344	keep
Q13564	NAE1	NEDD8-activating enzyme E1 regulatory subunit	2384.5	2338.3	2416.1	2415.1	2399.8	2448.2	2484.1	2462.1	2453.7	1.017	1.037	0.196755	0.0242171	0.270814	0.0533878	keep
P00491	PNP	Purine nucleoside phosphorylase	3706.2	3613.3	3670.8	3503.4	3492.1	3373.4	3434.1	3340.1	3426.1	0.943	0.928	0.0147389	0.0029709	0.0334031	0.0112399	keep
Q13618	CUL3	Cullin-3	2736.9	2871.3	2773	3809.2	3760.8	3798.1	3624.3	3790.6	3720.3	1.356	1.329	3.29117e-05	0.00012477	0.000541975	0.00133493	keep
Q9Y4F5	CEP170B	Centrosomal protein of 170 kDa protein B	1161.7	1126.8	1150.9	1089.5	1102.1	1085.2	1205.8	1170.9	1220.1	0.953	1.046	0.00885047	0.0424512	0.0226367	0.0832845	discard
O14497	ARID1A	AT-rich interactive domain-containing protein 1A	1635.1	1612.6	1648.3	1522.7	1524.6	1508.3	1593.7	1562	1691.1	0.93	0.99	0.000573166	0.688872	0.00314906	0.758759	keep
P53041	PPP5C	Serine/threonine-protein phosphatase 5	3475.6	3484.6	3370.6	3623.5	3678.4	3663.5	5254.7	5346.9	5334.1	1.061	1.543	0.00673308	3.49204e-06	0.0183635	0.000165838	keep
Q96CV9	OPTN	Optineurin	3430.1	3353.4	3336	2689.8	2733	2629.7	2763.1	2686.9	2814.7	0.796	0.817	8.39736e-05	0.000222925	0.000919836	0.00190365	keep
P14314	PRKCSH	Glucosidase 2 subunit beta	5776.1	5810.4	5727.9	4833.7	4801.4	4790.2	4847.2	4947.8	4814.7	0.833	0.844	3.24084e-06	5.03983e-05	0.000209113	0.000775973	keep
Q13347	EIF3I	Eukaryotic translation initiation factor 3 subunit I	3653	3674.5	3674.7	3810.8	3807	3763.8	3551.4	3513.8	3478.6	1.034	0.958	0.00158142	0.00248915	0.00638203	0.0098615	discard
P55263	ADK	Adenosine kinase	4079.7	4207.7	4170.7	4309.6	4353.9	4316	4370.7	4380.4	4319.9	1.042	1.049	0.0134378	0.00904755	0.0311741	0.0251792	keep
Q15008	PSMD6	26S proteasome non-ATPase regulatory subunit 6	4543	4396.1	4448.8	4446.1	4480.5	4436.2	4757.9	4806.5	4751.3	0.998	1.069	0.867293	0.00284204	0.897405	0.0108602	discard
Q53EL6	PDCD4	Programmed cell death protein 4	2808	2760	2750	3723.9	3463.6	3490.1	2916.5	2826.2	2863.1	1.284	1.035	0.000475668	0.0383276	0.00278109	0.0770327	keep
P26196	DDX6	Probable ATP-dependent RNA helicase DDX6	4683.9	4699.1	4697.3	4738.8	4710.8	4768.1	4411.8	4465.2	4393.7	1.01	0.943	0.0559778	0.000279332	0.0966126	0.00221331	discard
P19971	TYMP	Thymidine phosphorylase	1753.4	1711.3	1749.1	2236.1	2290	2256.7	2014.1	1939.5	1988.5	1.301	1.14	1.43975e-05	0.000638692	0.00035241	0.00376751	keep
Q5K651	SAMD9	Sterile alpha motif domain-containing protein 9	2376.5	2349	2390.8	3021.9	3067.4	3032.4	3188.7	3212.1	3249.2	1.282	1.356	3.5005e-06	2.23518e-06	0.000215032	0.000145201	keep
P22307	SCP2	Non-specific lipid-transfer protein	5081.6	5103.8	5093	4958.4	4896.2	4996.6	5804.9	5798.9	5725.3	0.972	1.134	0.00935532	1.07273e-05	0.0236404	0.000283024	discard
P13928	ANXA8	Annexin A8	9516.6	9994.8	9719.2	9304.6	9095	9341.6	6057.6	6116.8	5806.2	0.949	0.615	0.0339168	2.22344e-05	0.0643291	0.000457171	keep
Q6UW32	IGFL1	Insulin growth factor-like family member 1	27	17.4	22.7	57.1	45.7	52.7	102.5	139.4	126.2	2.317	5.486	0.00402031	0.000399513	0.0124238	0.00273819	keep
P21281	ATP6V1B2	V-type proton ATPase subunit B, brain isoform	2416.2	2406.2	2403.3	2712.6	2743.3	2720.1	2637.8	2611.6	2621.2	1.132	1.089	5.08472e-06	1.37692e-05	0.000226223	0.000340118	keep
P26358	DNMT1	DNA (cytosine-5)-methyltransferase 1	1808.2	1712	1785	1666.3	1730.6	1636.7	1840.3	1660.7	1798	0.949	0.999	0.08705	0.960458	0.139208	0.97176	keep
Q9H2U1	DHX36	ATP-dependent DNA/RNA helicase DHX36	2358.1	2362.9	2290.9	2235.9	2206.2	2236.5	2267.2	2289.4	2280.7	0.952	0.975	0.0113704	0.0728692	0.0272524	0.127227	keep
P54652	HSPA2	Heat shock-related 70 kDa protein 2	19.6	20	22	19.4	19.5	20.8	23.5	23	21.3	0.969	1.101	0.50804	0.106906	0.587262	0.173295	discard
Q9UNZ2	NSFL1C	NSFL1 cofactor p47	1695	1694.6	1690	1961.5	1931.2	1968.3	1904.5	1938.6	1930	1.154	1.137	1.74945e-05	1.90195e-05	0.000392647	0.000414208	keep
Q8IXB1	DNAJC10	DnaJ homolog subfamily C member 10	3190.8	3166.7	3218.6	2608.1	2744.6	2605.6	2951.1	2880	2932	0.831	0.915	0.000480348	0.000514124	0.00279513	0.0032681	keep
Q9H0U4	RAB1B	Ras-related protein Rab-1B	1353.1	1314.8	1361.6	1359.4	1381.9	1352	1508.7	1449.5	1518.3	1.016	1.111	0.279128	0.00435275	0.360341	0.0146773	keep
P29692	EEF1D	Elongation factor 1-delta	10221.4	10236.6	10181.3	10033.7	10184.6	10200.7	10386.2	10242.1	10212.3	0.993	1.007	0.258464	0.297829	0.339258	0.39587	discard
Q6P1N0	CC2D1A	Coiled-coil and C2 domain-containing protein 1A	3669	3716.1	3710.8	3225.7	3221.1	3111.8	3364	3400.1	3438.8	0.861	0.92	0.000275361	0.000367451	0.00192674	0.00260146	keep
P52789	HK2	Hexokinase-2	3617.6	3493	3584.4	3433.2	3563.3	3320.8	2799.7	2716.1	2718.9	0.965	0.77	0.188515	5.48946e-05	0.261034	0.000822972	keep
Q96ST3	SIN3A	Paired amphipathic helix protein Sin3a	2832.3	2718.7	2777.3	2456.9	2516.4	2464.1	2423.1	2379.7	2425.4	0.893	0.868	0.00128389	0.000446633	0.00549673	0.00297257	keep
A0MZ66	SHTN1	Shootin-1	2828.4	2768.3	2804	2709	2734.9	2725.6	2936	2978.4	3004.9	0.972	1.062	0.0150907	0.0028699	0.0339911	0.0109514	discard
P60981	DSTN	Destrin	5060.1	5056	5144.1	5379.3	5462.5	5437.3	5955.2	5841.4	5852.7	1.067	1.157	0.000867456	6.3031e-05	0.00425859	0.000873768	keep
Q12774	ARHGEF5	Rho guanine nucleotide exchange factor 5	1156.2	1133.1	1147.6	1165.6	1172.9	1154.8	1081.6	1045	1146	1.016	0.952	0.0932492	0.145752	0.147235	0.222406	discard
Q9BY44	EIF2A	Eukaryotic translation initiation factor 2A	3118.2	3132.4	3160.8	3228.9	3182.8	3265.1	2997.6	2962.7	2939.3	1.028	0.946	0.0297268	0.00130151	0.0581347	0.00621232	discard
P51812	RPS6KA3	Ribosomal protein S6 kinase alpha-3	2654.3	2650.9	2693.2	2677.7	2629	2722	2648.8	2676.3	2675.6	1.004	1	0.758378	0.962976	0.80632	0.973691	keep
Q5T9A4	ATAD3B	ATPase family AAA domain-containing protein 3B	344.7	353.6	342.2	375.8	395.6	390.5	363.8	336.6	358.4	1.117	1.018	0.0038591	0.546533	0.0120618	0.638576	keep
P25685	DNAJB1	DnaJ homolog subfamily B member 1	2938.8	3063.6	3004.3	3234.8	3209.8	3243.3	2802	2878.5	2887.9	1.076	0.951	0.00416624	0.031528	0.0127676	0.0660062	discard
Q14240	EIF4A2	Eukaryotic initiation factor 4A-II	578.8	580.1	565.1	471.2	480.4	475.4	444.3	435.3	461.1	0.828	0.778	4.75197e-05	0.000180915	0.000666474	0.00167301	keep
P18085	ARF4	ADP-ribosylation factor 4	3101.4	3048.3	3037.6	2667	2718	2640.8	2833.5	2777.4	2753.8	0.874	0.91	0.000219185	0.000905189	0.00165479	0.00483885	keep
P49023	PXN	Paxillin	2861.2	2775.2	2859.6	3241.5	3302.9	3295.9	2851.6	2870.8	2826.7	1.158	1.006	0.000230988	0.597863	0.00172095	0.683153	keep
Q09161	NCBP1	Nuclear cap-binding protein subunit 1	2015.2	2000.6	2046	2063.5	2101.9	2001.3	1915	1890.1	1969.1	1.017	0.953	0.341414	0.0240426	0.424232	0.0530985	discard
Q16401	PSMD5	26S proteasome non-ATPase regulatory subunit 5	2406.6	2387.6	2437.3	2695.6	2693.4	2723.9	2800.2	2676.5	2752.7	1.122	1.138	8.07321e-05	0.000872313	0.000895812	0.00472835	keep
Q92887	ABCC2	Canalicular multispecific organic anion transporter 1	273.8	244	252.4	581.9	612.4	576	533.2	520.1	533.2	2.298	2.06	2.86867e-05	3.2995e-05	0.000497158	0.000589506	keep
P09429	HMGB1	High mobility group protein B1	7265.9	7452.6	7456.6	7111.8	7030.2	7039.5	6982	7492.3	7098.2	0.955	0.973	0.0078925	0.290495	0.020675	0.388012	keep
P17812	CTPS1	CTP synthase 1	4650.3	4715	4741	4201.3	4115.8	4141.5	4412	4507.6	4541.5	0.883	0.954	0.000120091	0.010775	0.00114447	0.0286631	keep
Q8N3D4	EHBP1L1	EH domain-binding protein 1-like protein 1	1088.1	1076	1061.9	943.6	992.7	925.5	1041.9	981	998.8	0.887	0.937	0.00550837	0.0266994	0.0157771	0.0577194	keep
P40121	CAPG	Macrophage-capping protein	5309.6	5541.8	5327.2	6869.9	6774.3	7095.3	8248.1	8659.9	8384.3	1.282	1.563	0.000215233	2.306e-05	0.00164863	0.000468909	keep
Q6NUK1	SLC25A24	Calcium-binding mitochondrial carrier protein SCaMC-1	4718.6	4689.3	4708.3	3723.4	3812.3	3643.3	4075.3	4203.6	4121.6	0.792	0.878	6.03916e-05	0.000149551	0.000750916	0.00148893	keep
Q9NXH9	TRMT1	tRNA (guanine(26)-N(2))-dimethyltransferase	1780.9	1698.9	1728.4	1861.8	1888.9	1888.6	1856.7	1836.1	1821.3	1.083	1.059	0.00545016	0.0182757	0.015653	0.0426937	keep
Q9UBT2	UBA2	SUMO-activating enzyme subunit 2	4224.4	4188.5	4137.2	4545.7	4604.5	4623.3	4822.8	4762.3	4783.2	1.097	1.145	0.00030001	4.45432e-05	0.0020429	0.00072062	keep
Q9H4A3	WNK1	Serine/threonine-protein kinase WNK1	2348	2319.1	2307.3	2362.8	2317.1	2353.4	2328.8	2376.2	2413.4	1.008	1.021	0.347663	0.153064	0.430398	0.231673	keep
Q9Y5K5	UCHL5	Ubiquitin carboxyl-terminal hydrolase isozyme L5	4587.3	4782.9	4674.2	4979.7	4904.3	5053.6	5006.5	5230.7	5005.9	1.064	1.085	0.0142051	0.0124929	0.032453	0.0320644	keep
Q9P2M7	CGN	Cingulin	1575.6	1591.6	1641.3	2162	2198.1	2263.5	2830.6	2839.3	2938	1.377	1.79	6.11348e-05	4.46529e-06	0.00075509	0.000185701	keep
O95747	OXSR1	Serine/threonine-protein kinase OSR1	3322.7	3282.1	3324.6	3617.2	3670	3606.5	3542	3459.7	3532.6	1.097	1.061	0.000171084	0.00228439	0.00142299	0.00930053	keep
Q96K76	USP47	Ubiquitin carboxyl-terminal hydrolase 47	2290.5	2181	2246.2	2153.9	2168.1	2098.5	2221.7	2164.9	2235.5	0.956	0.986	0.0601755	0.457073	0.102204	0.554194	keep
O75400	PRPF40A	Pre-mRNA-processing factor 40 homolog A	4604.1	4679.7	4756.3	4739.2	4715.7	4769.3	4550	4714.7	4651.3	1.013	0.991	0.257876	0.559155	0.338667	0.650227	discard
Q9UJZ1	STOML2	Stomatin-like protein 2, mitochondrial	1330.6	1314.8	1328	1239	1239.2	1196.5	1117.2	1158.3	1159.7	0.925	0.865	0.00306486	0.000339398	0.0101853	0.00247976	keep
Q14978	NOLC1	Nucleolar and coiled-body phosphoprotein 1	5688.3	5879.1	5619.5	5007.8	4992.8	4928.6	4537.5	4724.7	4620	0.869	0.808	0.000607066	0.000280222	0.00328092	0.00221797	keep
Q15418	RPS6KA1	Ribosomal protein S6 kinase alpha-1	1041.4	1069.5	1047.1	1199.2	1163.4	1161.5	1092.7	1112.1	1100.5	1.116	1.047	0.00114168	0.00893357	0.00508402	0.0249374	keep
Q8TBC4	UBA3	NEDD8-activating enzyme E1 catalytic subunit	2442.1	2401.6	2380.6	2401	2405.2	2370.1	2561.8	2511.7	2540.7	0.993	1.054	0.493064	0.00505079	0.573161	0.0163423	discard
P62873	GNB1	Guanine nucleotide-binding protein G(I)/G(S)/G(T) subunit beta-1	3232.5	3315.7	3229.6	3216.6	3051.3	3162	3198	3345.9	3277.7	0.964	1.004	0.109955	0.793847	0.168796	0.846517	discard
P55809	OXCT1	Succinyl-CoA:3-ketoacid coenzyme A transferase 1, mitochondrial	2998.5	2990.3	2971.5	3658.4	3620.4	3632.7	2658.3	2510.5	2568.4	1.218	0.863	1.09816e-06	0.000948139	0.000118161	0.00501023	discard
O00541	PES1	Pescadillo homolog	3654	3677.7	3701.1	3602.8	3604.4	3580.9	3307	3259.2	3219.9	0.978	0.887	0.00622742	0.00015015	0.0173047	0.00148957	keep
Q93034	CUL5	Cullin-5	1860.2	1809.9	1821.3	1838.5	1832.6	1820.1	1905.4	1885.4	1894.5	1	1.035	0.997983	0.0170381	0.998617	0.0406803	discard
Q96B97	SH3KBP1	SH3 domain-containing kinase-binding protein 1	3429.2	3499.2	3455.9	2323.5	2283.4	2229.8	2304.9	2312.1	2272.2	0.658	0.663	6.10731e-06	8.47468e-07	0.000241698	9.64554e-05	keep
P52597	HNRNPF	Heterogeneous nuclear ribonucleoprotein F	4353.1	4621.1	4419.5	4576.5	4361.9	4581.3	4034.5	4284.3	4076.3	1.009	0.925	0.716286	0.0397745	0.771861	0.0790442	discard
P07099	EPHX1	Epoxide hydrolase 1	4356.7	4338.6	4474	4824	4859	4914.5	5107.4	5230.8	5168	1.108	1.177	0.000734307	0.000159687	0.00376672	0.00154259	keep
O00443	PIK3C2A	Phosphatidylinositol 4-phosphate 3-kinase C2 domain-containing subunit alpha	2235.5	2182.2	2220.8	2051.7	2065.6	1962.4	2221.6	2201.2	2249.6	0.916	1.005	0.00747399	0.621931	0.0198042	0.702261	discard
P26368	U2AF2	Splicing factor U2AF 65 kDa subunit	2606.2	2632.3	2586.8	3022.8	3014.3	3111.3	2705.5	2691.5	2697.9	1.169	1.034	0.000159622	0.00300207	0.00135819	0.0113092	keep
P30084	ECHS1	Enoyl-CoA hydratase, mitochondrial	3328.9	3299.8	3355.9	3916.3	3873.5	3941.2	3996.2	3881.6	3952.6	1.175	1.185	2.13453e-05	6.49568e-05	0.000429297	0.000885458	keep
Q96T76	MMS19	MMS19 nucleotide excision repair protein homolog	1793.4	1715.9	1773.6	1781.5	1832	1781.7	1815.4	1772.3	1847	1.021	1.029	0.26229	0.187683	0.34269	0.272977	keep
Q9H3P7	ACBD3	Golgi resident protein GCP60	1892	1884.2	1888	1711.9	1727.6	1684.1	1815	1822.1	1825.1	0.905	0.964	0.00018558	5.76475e-05	0.0014897	0.000836219	keep
P50502	ST13	Hsc70-interacting protein	4657.4	4762.6	4661	4454.7	4378.3	4476	4319.2	4442.8	4291.5	0.945	0.927	0.00474325	0.004203	0.0140278	0.0143233	keep
Q9UBB4	ATXN10	Ataxin-10	3648.3	3535.9	3580.9	3292.5	3303.7	3239.2	3472.5	3386.4	3501.6	0.914	0.962	0.00117568	0.0474383	0.00516211	0.0908412	keep
P28074	PSMB5	Proteasome subunit beta type-5	2752.2	2823.9	2778.5	3120.1	3076.4	3153.3	2997.5	3150.7	3039.2	1.119	1.1	0.000408781	0.00468762	0.00251575	0.0154456	keep
Q9H845	ACAD9	Complex I assembly factor ACAD9, mitochondrial	3103.7	3021.2	3088	3486.8	3474.2	3494	3466.4	3348	3368.4	1.135	1.105	0.000114813	0.00178563	0.00111643	0.0078536	keep
Q10570	CPSF1	Cleavage and polyadenylation specificity factor subunit 1	2583.3	2578.8	2605.8	2424.7	2423.7	2399.4	2361.6	2363.1	2371	0.933	0.913	0.000123631	1.25261e-05	0.00116375	0.000320154	keep
Q86U86	PBRM1	Protein polybromo-1	2827.2	2831.3	2822.2	2375.7	2380.3	2335.1	2487.5	2428.6	2501.5	0.836	0.875	8.37571e-06	0.000124611	0.000271602	0.00133493	keep
P16989	YBX3	Y-box-binding protein 3	2789.1	2636.8	2837.5	2292.5	2375.1	2275.1	2221.1	2061.5	2211.6	0.84	0.786	0.00253251	0.0018237	0.00892689	0.00797131	keep
Q9NYF8	BCLAF1	Bcl-2-associated transcription factor 1	6124.6	6237.4	5944.5	5578.1	5412.8	5566.4	5479.7	5533.5	5495	0.904	0.902	0.00416484	0.00196252	0.0127676	0.00836922	keep
Q9NQR4	NIT2	Omega-amidase NIT2	2780.4	2780.1	2805.2	2695.5	2699.9	2648.6	2736.4	2820.8	2813.7	0.962	1.001	0.00453561	0.960539	0.0135828	0.97176	discard
Q5SSJ5	HP1BP3	Heterochromatin protein 1-binding protein 3	5896.4	5864.1	5866.1	5299.2	5296.3	5246.5	5670.8	5555.8	5639.4	0.899	0.957	8.57989e-06	0.00227684	0.000273516	0.00928589	keep
Q15437	SEC23B	Protein transport protein Sec23B	1611.7	1560.7	1593.4	2065.3	2039	2038.7	1776.2	1768	1811.5	1.289	1.124	1.63547e-05	0.00062625	0.000383397	0.00371461	keep
P60900	PSMA6	Proteasome subunit alpha type-6	5996	5863.6	5885.4	6636	6555	6644.9	6872.5	6576.1	6731.1	1.118	1.137	0.000166231	0.000893308	0.00139668	0.00480324	keep
Q8NI27	THOC2	THO complex subunit 2	2477.5	2417.6	2493.9	2602.8	2613.9	2581.6	2300.5	2313.4	2283.7	1.055	0.933	0.00596983	0.00249399	0.0168046	0.00987412	discard
O00148	DDX39A	ATP-dependent RNA helicase DDX39A	1975.1	1787.6	1963	1978.9	2068	1948.3	1741.3	1635	1701.8	1.047	0.887	0.274123	0.0325256	0.354917	0.0677287	discard
Q9UNM6	PSMD13	26S proteasome non-ATPase regulatory subunit 13	6985.3	7060.7	6910.9	7079.3	7038.8	7325.2	7310.1	7239.2	7121.5	1.023	1.034	0.175958	0.0270708	0.246898	0.058368	keep
Q02241	KIF23	Kinesin-like protein KIF23	2047.3	1956.7	1972.7	1979.8	2000.4	1921.9	2034	2031.4	2081.5	0.988	1.028	0.533581	0.153085	0.610554	0.231673	discard
P04899	GNAI2	Guanine nucleotide-binding protein G(i) subunit alpha-2	4319.1	4238.6	4294.7	3820.2	3800.1	3684.8	4234.6	4084.8	4104	0.88	0.967	0.000516	0.054026	0.002924	0.100375	keep
P22059	OSBP	Oxysterol-binding protein 1	2324.9	2228.9	2259.5	2342.6	2413.8	2331.3	2227.2	2165.2	2193.7	1.04	0.967	0.074886	0.0851607	0.122334	0.144074	discard
P43246	MSH2	DNA mismatch repair protein Msh2	2666.9	2717.1	2658.4	2231.6	2223.9	2218.7	2565.5	2563.3	2629	0.83	0.965	1.19202e-05	0.028343	0.000320563	0.0606315	keep
P40925	MDH1	Malate dehydrogenase, cytoplasmic	9006.9	9215.4	9049.4	9877.7	9823.3	10168.3	10401	10744.3	10378.8	1.095	1.156	0.00206218	0.000391346	0.0077172	0.00270235	keep
Q9NQW7	XPNPEP1	Xaa-Pro aminopeptidase 1	3441.6	3374.7	3401.6	3357.4	3359.1	3333.5	3306.7	3297.3	3400.3	0.984	0.979	0.0562489	0.135281	0.0968987	0.209466	keep
Q9HCC0	MCCC2	Methylcrotonoyl-CoA carboxylase beta chain, mitochondrial	2378.4	2340.6	2455.2	2712	2692.8	2672.1	2328.5	2234	2287.8	1.126	0.955	0.00127276	0.0669521	0.00547241	0.118849	discard
P50995	ANXA11	Annexin A11	3558.9	3595.5	3634.1	4450.4	4467.1	4540.8	4330.9	4320.8	4362.7	1.247	1.206	1.38142e-05	9.67896e-06	0.000347663	0.000267099	keep
Q13459	MYO9B	Unconventional myosin-IXb	1454.3	1392.2	1416	1340.3	1340.1	1293.9	1425.3	1468.4	1474	0.932	1.025	0.0154838	0.214125	0.034702	0.304225	discard
Q9Y6D5	ARFGEF2	Brefeldin A-inhibited guanine nucleotide-exchange protein 2	879.3	923.3	920.1	916.6	915.3	893.2	862.6	915.4	902.9	1.001	0.985	0.95557	0.550402	0.966733	0.641853	discard
P19838	NFKB1	Nuclear factor NF-kappa-B p105 subunit	2207.4	2165.7	2257.3	1764.7	1818.5	1723.1	1712.3	1673.1	1701.1	0.8	0.767	0.000344917	4.35146e-05	0.00222129	0.000711802	keep
P48634	PRRC2A	Protein PRRC2A	1687.9	1672.7	1666.3	1683.3	1619.4	1653.7	1580.6	1537.7	1574.5	0.986	0.934	0.294823	0.00185801	0.376638	0.00805942	keep
Q14847	LASP1	LIM and SH3 domain protein 1	5071.5	5232	5109.6	6021	5939.5	6180.7	7405.8	7529.5	7405	1.177	1.449	0.000406405	4.43798e-06	0.00251179	0.000185701	keep
P12830	CDH1	Cadherin-1	4039.1	3992.1	4060.3	4646.5	4778.1	4751.7	4375.9	4296.6	4433.7	1.172	1.084	8.77606e-05	0.00149551	0.000940629	0.006876	keep
Q07866	KLC1	Kinesin light chain 1	2633.3	2511.6	2642.7	2300.9	2375.1	2271.1	2560.6	2473.9	2548.2	0.892	0.974	0.00567163	0.247909	0.0161461	0.342053	keep
Q9H4F8	SMOC1	SPARC-related modular calcium-binding protein 1	55.9	55.5	49.4	117.6	124.6	125.6	117.2	115.7	123.9	2.287	2.219	5.1693e-05	6.06051e-05	0.000694365	0.000858	keep
Q3ZCM7	TUBB8	Tubulin beta-8 chain	30.1	34.2	28.8	33.5	39.7	35.4	34.3	34.4	36.2	1.166	1.127	0.0983208	0.08896	0.15366	0.14919	keep
P61106	RAB14	Ras-related protein Rab-14	1845.4	2041.8	1851	2200.2	2022.8	2164.1	2058.7	2313.8	2087.2	1.113	1.126	0.0625489	0.0758554	0.105529	0.131381	keep
Q12769	NUP160	Nuclear pore complex protein Nup160	1411.1	1442.7	1409.6	1381.6	1389.4	1337.4	1352.1	1344.2	1356.8	0.964	0.951	0.0579438	0.00327344	0.0991456	0.0120092	keep
P35237	SERPINB6	Serpin B6	2729.5	2891.8	2830.6	2493.7	2439.3	2403.9	2919.3	2982.6	2948.4	0.868	1.047	0.0020962	0.0614716	0.00782202	0.111259	discard
Q9NVA2	SEPTIN11	Septin-11	3347.1	3290.4	3300.4	3128.3	3147.7	3126.4	3344.3	3410.6	3366.6	0.946	1.018	0.000625534	0.0789828	0.00335854	0.135586	discard
Q96T23	RSF1	Remodeling and spacing factor 1	1243.6	1186.3	1238.8	1024.7	1081.6	1016.8	1196.6	1105.3	1220.8	0.851	0.96	0.0028162	0.290184	0.00957509	0.387667	keep
P48735	IDH2	Isocitrate dehydrogenase [NADP], mitochondrial	4065.8	4038.3	4064.1	3602	3633.7	3584.6	3770.3	3747.5	3805	0.889	0.931	1.33576e-05	0.000128798	0.000340227	0.00135882	keep
O75521	ECI2	Enoyl-CoA delta isomerase 2	1893.7	1769.7	1835.4	2022.5	2064	2027.9	2142.6	2067.5	2158.6	1.112	1.158	0.00663909	0.00341185	0.0181742	0.0123596	keep
Q9H6R4	NOL6	Nucleolar protein 6	1371.6	1331.1	1404.3	1432.1	1491.1	1469.8	1257.6	1249.8	1295.9	1.07	0.926	0.0258001	0.0159284	0.0520457	0.0386758	discard
O43491	EPB41L2	Band 4.1-like protein 2	1665.6	1634.7	1700.7	1469.7	1486.1	1481	1731.2	1709.8	1768.9	0.887	1.042	0.000550121	0.0538074	0.0030608	0.100171	discard
P52292	KPNA2	Importin subunit alpha-1	2369.4	2380.9	2374.7	1602.9	1641.5	1581.8	2008.3	1897.9	2016.6	0.677	0.831	3.69198e-06	0.000702742	0.000215032	0.00404132	keep
P35754	GLRX	Glutaredoxin-1	188.1	164.5	158.3	386.3	399.3	380.8	333.3	348.7	348.7	2.283	2.017	0.000106538	0.000205332	0.00106698	0.00180364	keep
Q9Y4E1	WASHC2C	WASH complex subunit 2C	123.8	121.2	129.5	120.2	119.3	110.7	122.8	117.2	124.1	0.935	0.972	0.108678	0.345282	0.167115	0.445551	keep
P61289	PSME3	Proteasome activator complex subunit 3	3303.5	3266.4	3228.5	3365.3	3331.3	3307.3	3312.6	3288.6	3268.7	1.021	1.007	0.0671856	0.395117	0.111878	0.494973	keep
Q99729	HNRNPAB	Heterogeneous nuclear ribonucleoprotein A/B	7420	7646.5	7289.7	7514.6	7179.6	7316.2	6657.5	6882.9	6479.2	0.985	0.895	0.463448	0.00780722	0.546618	0.0224751	keep
Q14966	ZNF638	Zinc finger protein 638	1899.7	1846.6	1934.5	1856	1884.3	1895.4	1962.9	1870.5	1909.5	0.992	1.011	0.627325	0.60633	0.695862	0.690256	discard
P37268	FDFT1	Squalene synthase	3318	3380.7	3342.6	2759.6	2736.6	2685.8	3088.3	3035.7	3089.7	0.815	0.918	2.95988e-05	0.000415353	0.000502021	0.00281789	keep
P46937	YAP1	Transcriptional coactivator YAP1	2286.8	2216.6	2207.9	2039	2034.6	2015.8	2265	2199.1	2235.4	0.907	0.998	0.00113031	0.908804	0.00505906	0.933274	keep
Q15020	SART3	Squamous cell carcinoma antigen recognized by T-cells 3	2933.2	2831.4	2953.2	2947.9	2989.5	2818.4	2799.2	2763.5	2899.2	1.004	0.971	0.858091	0.198649	0.889886	0.286289	discard
O14976	GAK	Cyclin-G-associated kinase	1833.6	1750	1728.5	1673.7	1634.8	1621.6	1801.6	1756.8	1822	0.928	1.013	0.0215652	0.569042	0.044893	0.658293	discard
Q9NR45	NANS	Sialic acid synthase	2879	2920	2952.2	3457.3	3401.4	3397.3	3330.3	3433.4	3323.4	1.172	1.153	6.63496e-05	0.000374401	0.000791897	0.00264011	keep
Q00653	NFKB2	Nuclear factor NF-kappa-B p100 subunit	3034.3	2895.9	2976.4	2431.6	2461.2	2362	2513.1	2409.2	2512.6	0.815	0.835	0.000355903	0.000756869	0.00227019	0.00427248	keep
P31942	HNRNPH3	Heterogeneous nuclear ribonucleoprotein H3	3290.9	3327	3282.3	2836.7	2867.9	2880.6	2764.6	2804.1	2799.4	0.867	0.845	2.07329e-05	1.0294e-05	0.000424475	0.000276942	keep
P46782	RPS5	40S ribosomal protein S5	7088.3	7050.8	7064	6745.1	6853.3	6786.6	6827.1	6983.6	6917	0.961	0.978	0.00128993	0.0281582	0.00551084	0.0603238	keep
O75746	SLC25A12	Calcium-binding mitochondrial carrier protein Aralar1	2938.6	2926	2944.8	2722	2757.7	2686.6	2438.1	2521.4	2452.5	0.927	0.841	0.000617405	8.06063e-05	0.00332703	0.00100567	keep
P09543	CNP	2',3'-cyclic-nucleotide 3'-phosphodiesterase	3020.6	2953.3	2979.9	2803.2	2811.8	2851.9	3272.8	3318	3333.1	0.946	1.108	0.00268174	0.000272823	0.00927009	0.00217416	discard
O95817	BAG3	BAG family molecular chaperone regulator 3	2342.7	2322.4	2209.6	2432.5	2321.6	2377.5	2035.5	2137.3	2114.8	1.037	0.915	0.179362	0.0191721	0.250575	0.0443791	discard
Q5SW79	CEP170	Centrosomal protein of 170 kDa	1975	1980	2002.7	1241.3	1258.7	1243.9	1543.7	1521	1500.8	0.628	0.766	1.77415e-07	8.48433e-06	7.97295e-05	0.000252847	keep
O60502	OGA	Protein O-GlcNAcase	2173.6	2113.4	2126.9	2202.1	2216.4	2190.1	2518.4	2516.8	2522.3	1.03	1.178	0.0309118	4.29145e-05	0.0598637	0.000705119	keep
Q9H9B4	SFXN1	Sideroflexin-1	3842	3837.5	3837.3	3822.2	3916.1	3936.3	4044.2	3963.5	3921.7	1.014	1.036	0.210486	0.0177036	0.286235	0.0417413	keep
Q01469	FABP5	Fatty acid-binding protein 5	5534.5	5434.7	5530.8	4861.7	4936.8	4741.4	3208.3	3031.8	3058.8	0.881	0.564	0.00065963	6.51616e-06	0.00347569	0.000224138	keep
P14550	AKR1A1	Aldo-keto reductase family 1 member A1	2445.5	2397.6	2397.9	2904.2	2927.1	2985.7	2597.9	2534.6	2542.8	1.218	1.06	4.82729e-05	0.00458066	0.00067037	0.0152084	keep
Q9HAV4	XPO5	Exportin-5	3013	2939	3067.7	2774.7	2743.4	2680.7	2703.4	2625	2687.1	0.909	0.889	0.00401186	0.00153333	0.0124047	0.00700046	keep
Q9H2U2	PPA2	Inorganic pyrophosphatase 2, mitochondrial	2035.6	2138.3	2043.2	2414.7	2352.8	2478.5	2382.2	2536.7	2379.3	1.165	1.174	0.00216887	0.00373927	0.00801057	0.0132331	keep
Q96PK6	RBM14	RNA-binding protein 14	3030.1	2937.8	3046.1	2816.8	3013.8	2789.9	2823.3	2742.2	2826.7	0.956	0.931	0.167518	0.00895077	0.236998	0.0249558	keep
O76031	CLPX	ATP-dependent Clp protease ATP-binding subunit clpX-like, mitochondrial	2448.4	2456.5	2458.2	2744.4	2723.1	2760.6	2517.8	2584.2	2489.4	1.117	1.031	1.15714e-05	0.0523245	0.000320563	0.0980053	keep
Q8TDD1	DDX54	ATP-dependent RNA helicase DDX54	2776.1	2790.9	2796.5	2723.7	2744.8	2718.3	2479.5	2493.2	2533.7	0.979	0.898	0.00437577	9.37601e-05	0.0132334	0.0010959	keep
O14896	IRF6	Interferon regulatory factor 6	3601.5	3679.9	3632	2717.3	2637.1	2632.2	1497.3	1441.8	1405.8	0.732	0.398	1.32324e-05	1.16734e-06	0.000338207	0.000111918	keep
Q96KR1	ZFR	Zinc finger RNA-binding protein	1855	1857	1853.5	2055.4	2071.6	2076.8	1823.9	1855.5	1843.4	1.115	0.992	4.32218e-06	0.199679	0.00022389	0.287359	discard
Q9GZR7	DDX24	ATP-dependent RNA helicase DDX24	1694.7	1686.2	1697.4	1592.3	1568.1	1524.5	1494.7	1541.8	1539.4	0.923	0.901	0.00331486	0.000533398	0.0107872	0.00334726	keep
P48637	GSS	Glutathione synthetase	3188.6	3236.3	3143.6	3552.7	3466	3500.7	3176.7	3054.5	3121.5	1.099	0.977	0.00101221	0.180389	0.00470121	0.264721	discard
O43432	EIF4G3	Eukaryotic translation initiation factor 4 gamma 3	1418	1493.7	1479.5	1420.1	1417.7	1396	1434.9	1502.9	1448.9	0.964	0.999	0.098158	0.965862	0.153592	0.975448	keep
Q86W92	PPFIBP1	Liprin-beta-1	1505.5	1454.9	1543.6	1528	1551.8	1477.9	1149.5	1107.7	1133.5	1.012	0.753	0.622177	0.000151016	0.691192	0.0014912	discard
Q6PI48	DARS2	Aspartate--tRNA ligase, mitochondrial	3746.6	3719.3	3750.2	3392.9	3441.2	3384.8	3821.2	3820.4	3752.7	0.911	1.016	8.6812e-05	0.0738781	0.00093836	0.128544	discard
P06396	GSN	Gelsolin	2175.9	2122.8	2164.9	3056.5	3133.4	3090.5	3028.8	2945.2	2967.1	1.436	1.383	4.09724e-06	8.64471e-06	0.000220382	0.000254097	keep
Q13492	PICALM	Phosphatidylinositol-binding clathrin assembly protein	2211.6	2167.6	2207.9	2349.5	2411.6	2399.6	2649.5	2570.1	2625.3	1.087	1.191	0.00124407	9.43164e-05	0.00538048	0.00110026	keep
Q9C0C9	UBE2O	(E3-independent) E2 ubiquitin-conjugating enzyme	2153.6	2110.8	2117.3	1938.4	2024.5	1940.8	1971.8	1936	1973	0.925	0.922	0.00746491	0.000749301	0.0197944	0.00424263	keep
P36957	DLST	Dihydrolipoyllysine-residue succinyltransferase component of 2-oxoglutarate dehydrogenase complex, mitochondrial	4564.6	4585.2	4449.1	4830.2	4905.2	4961.5	5115.2	5095.2	4953.7	1.081	1.115	0.00310514	0.00138929	0.0102867	0.00650961	keep
O15355	PPM1G	Protein phosphatase 1G	3443	3473.9	3404.9	3213.2	3173.6	3267.9	3069.5	3094.9	3008.9	0.935	0.889	0.00288502	0.000316675	0.00974785	0.00237619	keep
Q05086	UBE3A	Ubiquitin-protein ligase E3A	1885.6	1878.4	1870.7	1736	1785.7	1728	1743.3	1779.4	1791.8	0.932	0.943	0.00252791	0.00237701	0.00892466	0.00955334	keep
Q8IZW8	TNS4	Tensin-4	2535.3	2636.1	2621.1	2835.3	2772.7	2789.5	2568.7	2533.1	2509.5	1.078	0.977	0.00569183	0.167611	0.0161753	0.249754	discard
P10768	ESD	S-formylglutathione hydrolase	3054.6	3037	3110.8	3049	3096.5	3086.4	3274.7	3191.3	3182.1	1.003	1.048	0.727117	0.015342	0.780903	0.0375704	keep
Q14694	USP10	Ubiquitin carboxyl-terminal hydrolase 10	1166.9	1121.5	1182.8	1132.5	1149.9	1118.1	1106.2	1085.9	1113.4	0.98	0.952	0.318451	0.0507609	0.401101	0.0957098	keep
Q9UNF0	PACSIN2	Protein kinase C and casein kinase substrate in neurons protein 2	2657.7	2686.9	2699.8	3099.3	3094.7	3193.6	3130.8	3124.8	3107.7	1.167	1.164	0.000163776	7.89924e-06	0.00138093	0.000248482	keep
P32455	GBP1	Guanylate-binding protein 1	3801.5	3901.7	3829.3	3307.3	3249.5	3246	3488.1	3671.8	3509.2	0.85	0.925	7.87744e-05	0.0122016	0.000886209	0.0315366	keep
Q52LJ0	FAM98B	Protein FAM98B	1203.9	1165.3	1207.8	1273.6	1282.6	1242.9	1189.4	1181	1195.8	1.062	0.997	0.0154865	0.820456	0.034702	0.866417	discard
Q9Y6E0	STK24	Serine/threonine-protein kinase 24	2330	2411.5	2381.3	2121	2119.5	2086.8	2125.9	2100.6	2097.1	0.888	0.888	0.000478916	0.000403827	0.0027931	0.00275776	keep
P25398	RPS12	40S ribosomal protein S12	9289.2	9439.8	9358.3	9357.6	9152.7	9436	8757.2	8828.5	8634.9	0.995	0.934	0.644165	0.000991615	0.710047	0.00516466	keep
Q8N4C8	MINK1	Misshapen-like kinase 1	1206	1144.1	1170.6	1204.5	1241.2	1249.7	1198.2	1179.4	1217.9	1.05	1.021	0.0629399	0.301289	0.106043	0.399602	keep
O94874	UFL1	E3 UFM1-protein ligase 1	3773.2	3712.1	3757.4	3929.8	3972.8	3869	3953.6	3803.7	3936.2	1.047	1.04	0.0072691	0.0408201	0.0193869	0.0806216	keep
Q05397	PTK2	Focal adhesion kinase 1	3223.3	3196	3189.7	2931.1	2855.3	2828.4	2990.1	2963.4	3083.8	0.897	0.941	0.000604705	0.00790154	0.00327379	0.0226669	keep
Q13724	MOGS	Mannosyl-oligosaccharide glucosidase	2285.1	2156.5	2239.1	1928	1936.8	1951.6	2050.5	1984	2066.5	0.871	0.913	0.0013386	0.0126216	0.00567756	0.0323494	keep
P11310	ACADM	Medium-chain specific acyl-CoA dehydrogenase, mitochondrial	2402.3	2435.3	2427.3	2715	2705.9	2668.1	2239.5	2322.8	2235.1	1.113	0.936	9.03804e-05	0.00717899	0.000951774	0.0211972	discard
P57740	NUP107	Nuclear pore complex protein Nup107	1793.1	1734.6	1783.8	1677.9	1663.7	1651.5	1687.3	1639.4	1641.2	0.94	0.935	0.00541218	0.00871363	0.0155804	0.0244748	keep
O00425	IGF2BP3	Insulin-like growth factor 2 mRNA-binding protein 3	3311.3	3198	3260.2	3017.8	3031.7	2917.3	2984.5	2944.6	3003.6	0.918	0.914	0.00553664	0.00154224	0.0158457	0.00702935	keep
Q14254	FLOT2	Flotillin-2	1926.3	1965.1	1892.5	1948.4	1920.7	1852.9	2011.9	1974.7	2012.5	0.989	1.037	0.588287	0.04339	0.660522	0.0845996	discard
Q8IX12	CCAR1	Cell division cycle and apoptosis regulator protein 1	2774.6	2798.5	2814.5	2761.7	2751.2	2751.2	2813.6	2741	2879.6	0.985	1.006	0.0269098	0.736481	0.0538415	0.798297	discard
P49916	LIG3	DNA ligase 3	1938.9	1945.7	1920	2190	2211.8	2215.9	2082.9	2128.6	2060.6	1.14	1.081	1.70711e-05	0.00170713	0.000389058	0.00758683	keep
Q13136	PPFIA1	Liprin-alpha-1	1548.3	1481.6	1479.8	1364.6	1340.3	1316.1	1500.8	1476.5	1527	0.892	0.999	0.00324243	0.954888	0.010622	0.968439	keep
Q15477	SKIV2L	Helicase SKI2W	1622.6	1527.4	1657.4	1794	1768.6	1773	1788.9	1783.9	1836.3	1.11	1.125	0.0135202	0.0105835	0.0312963	0.0282571	keep
P11172	UMPS	Uridine 5'-monophosphate synthase	3949.7	3876.8	3858.6	3624.3	3649.4	3584.6	3689.1	3662.5	3696.9	0.929	0.946	0.00114667	0.00187094	0.00510008	0.00810118	keep
P63208	SKP1	S-phase kinase-associated protein 1	3744.5	3800.3	3770.1	3120.6	3134.9	3046.4	3705.3	3696.1	3618.8	0.822	0.974	3.77732e-05	0.0375373	0.000594635	0.0757434	keep
Q14315	FLNC	Filamin-C	22.5	13.8	16	17.6	19.9	19.4	21.9	11.2	21.3	1.088	1.04	0.523538	0.95211	0.601493	0.967067	keep
Q14677	CLINT1	Clathrin interactor 1	2462.7	2483.1	2593.2	2622.7	2635.5	2736.3	2582	2656.4	2631.4	1.06	1.044	0.0481488	0.0753309	0.0853005	0.130688	keep
Q9Y6G9	DYNC1LI1	Cytoplasmic dynein 1 light intermediate chain 1	1949.9	1929.7	1971	1879.8	1840.8	1838.4	1987.9	1950.7	1982.7	0.95	1.012	0.00566354	0.23051	0.0161336	0.323629	discard
P08559	PDHA1	Pyruvate dehydrogenase E1 component subunit alpha, somatic form, mitochondrial	4302.2	4376.3	4358.8	4769	4771	4809.4	4740	4718.2	4719.1	1.101	1.087	8.05263e-05	9.83219e-05	0.000895812	0.00113086	keep
O14684	PTGES	Prostaglandin E synthase	343	318	331.5	738.4	750.2	762.2	648.6	671.6	631.1	2.268	1.966	4.19462e-06	1.82823e-05	0.000223483	0.000406574	keep
Q12768	WASHC5	WASH complex subunit 5	2607.1	2633.7	2633.5	2391.8	2399.2	2396.7	2543.2	2665.1	2600.6	0.913	0.992	1.27459e-05	0.574305	0.000331529	0.661574	keep
Q15056	EIF4H	Eukaryotic translation initiation factor 4H	5774.5	5708.7	5719.8	5305	5360.8	5372.8	5474.7	5484.3	5529.6	0.932	0.958	0.00018589	0.000828809	0.00149056	0.00457336	keep
Q5VTR2	RNF20	E3 ubiquitin-protein ligase BRE1A	1554.9	1453.7	1524.8	1510.5	1510.4	1499.4	1554.3	1439.7	1505.9	0.997	0.993	0.907111	0.813939	0.929202	0.862377	keep
Q9UJC3	HOOK1	Protein Hook homolog 1	1580.6	1605.1	1557	1665.6	1708.1	1696.8	1644.9	1633.6	1665.4	1.069	1.042	0.00446343	0.0163368	0.0134378	0.0394796	keep
P50552	VASP	Vasodilator-stimulated phosphoprotein	1278.7	1333.1	1306.7	1399.6	1400.1	1439.2	1961.4	2049.3	2054.2	1.082	1.548	0.00658447	2.23549e-05	0.0180682	0.000458369	keep
Q9UNX4	WDR3	WD repeat-containing protein 3	2245.7	2218.9	2303	2399.2	2406	2403.1	2022	2000.2	2054.4	1.065	0.898	0.00453529	0.00131555	0.0135828	0.00626377	discard
P23368	ME2	NAD-dependent malic enzyme, mitochondrial	1374.5	1377	1412.6	1706.5	1664.6	1619.9	1552.4	1614.5	1572.9	1.199	1.138	0.000486579	0.000875072	0.00281393	0.00473285	keep
O95487	SEC24B	Protein transport protein Sec24B	1597.7	1578.3	1564.7	1547.8	1574.9	1548	1597.8	1619.4	1636.8	0.985	1.024	0.149836	0.0629306	0.216879	0.113334	discard
Q14289	PTK2B	Protein-tyrosine kinase 2-beta	2007.3	2012.3	1966.5	1891.5	1866.6	1861.4	1670.4	1661	1626.1	0.939	0.828	0.00200742	6.70416e-05	0.00756163	0.000902182	keep
Q92797	SYMPK	Symplekin	2140.8	2102	2118.5	2113.1	2112.3	2127.3	2174	2100.1	2216.9	0.999	1.02	0.829162	0.297673	0.865003	0.395803	discard
P50579	METAP2	Methionine aminopeptidase 2	2654.6	2669.5	2617.6	3052.3	3013.4	3079.9	2778.6	2841.6	2787.9	1.152	1.059	8.12456e-05	0.00330726	0.000899321	0.0120854	keep
O60216	RAD21	Double-strand-break repair protein rad21 homolog	1300.2	1239.3	1274.7	1160.7	1137.9	1152.7	1174.3	1130.8	1136.3	0.905	0.902	0.00270337	0.00492007	0.00931546	0.0160069	keep
Q96EY7	PTCD3	Pentatricopeptide repeat domain-containing protein 3, mitochondrial	2680	2637.2	2642.9	2957.6	3002	2928.6	2747.9	2787.3	2758.9	1.117	1.042	0.00023221	0.00336437	0.0017259	0.0122478	keep
O14818	PSMA7	Proteasome subunit alpha type-7	3572.1	3663.9	3606.3	3992	3975.5	4007.6	3952.1	4002.5	4021.9	1.104	1.105	0.000213461	0.000389658	0.00164768	0.00269575	keep
Q92922	SMARCC1	SWI/SNF complex subunit SMARCC1	3483.3	3519.4	3444.3	3112.7	3054.4	3089.4	3171.2	3265.9	3249.2	0.886	0.927	0.00012928	0.00234852	0.0012013	0.00948769	keep
P55209	NAP1L1	Nucleosome assembly protein 1-like 1	3626.3	3812.4	3671.6	3439.6	3303.9	3494.8	3542	3733.7	3648.4	0.922	0.983	0.0220279	0.474209	0.0456496	0.570384	keep
Q86UK7	ZNF598	E3 ubiquitin-protein ligase ZNF598	1325.4	1272.1	1323.6	1318.8	1313.9	1308.8	1162.3	1159.5	1192.2	1.005	0.896	0.71414	0.00245994	0.770112	0.00977734	discard
Q460N5	PARP14	Protein mono-ADP-ribosyltransferase PARP14	1846.1	1904	1826.2	2025.7	1950.5	2022.1	2291.6	2350.9	2283.5	1.076	1.242	0.0141857	0.00015138	0.0324389	0.0014912	keep
O43396	TXNL1	Thioredoxin-like protein 1	1938.3	1906.8	1902.3	2127.4	2122.8	2150.6	2156.9	2048.2	2079.2	1.114	1.093	0.000112484	0.00563007	0.00109668	0.017779	keep
O15372	EIF3H	Eukaryotic translation initiation factor 3 subunit H	3367.5	3362	3471.3	3589.6	3632.3	3521.2	3413.5	3283.5	3383.5	1.053	0.988	0.0198062	0.490784	0.0420605	0.586661	discard
P05387	RPLP2	60S acidic ribosomal protein P2	2792.7	2788.4	2860.9	2809.5	2778.4	2890.8	2751	2604.1	2656.2	1.004	0.949	0.782318	0.0437436	0.825868	0.0850942	discard
Q9BTE3	MCMBP	Mini-chromosome maintenance complex-binding protein	2575.9	2590.7	2550.7	2542.5	2607.8	2500.1	2506.5	2463.9	2482.5	0.991	0.966	0.536153	0.00659353	0.61302	0.019924	keep
P51531	SMARCA2	Probable global transcription activator SNF2L2	816.6	777.4	808.3	757.9	803.1	758.3	763.2	722.5	783.7	0.965	0.945	0.22103	0.112579	0.298205	0.180504	keep
O75475	PSIP1	PC4 and SFRS1-interacting protein	3358.5	3329.5	3383.4	3118.6	3118.9	3083.9	2854.4	2799.6	2849	0.926	0.844	0.000203596	2.55974e-05	0.00159351	0.00050246	keep
Q96F07	CYFIP2	Cytoplasmic FMR1-interacting protein 2	170.4	175.9	165	163.8	172.1	170.9	149	136.1	144.9	0.991	0.841	0.735033	0.00594312	0.787451	0.0184744	keep
Q9H307	PNN	Pinin	3686.1	3706.3	3602.4	3308.7	3365.2	3328.7	3342.3	3365.1	3280.6	0.91	0.908	0.000704464	0.00114794	0.00364903	0.00572883	keep
O95793	STAU1	Double-stranded RNA-binding protein Staufen homolog 1	2681	2825.1	2766.3	2265.3	2198.2	2213.3	2470.3	2523.9	2462.6	0.807	0.901	0.000269186	0.00371195	0.00189934	0.0131808	keep
Q96GQ7	DDX27	Probable ATP-dependent RNA helicase DDX27	2612.1	2482.4	2552.8	2593.4	2621.8	2587	2552.1	2464.6	2578.8	1.02	0.993	0.255836	0.75342	0.336444	0.812471	discard
O43865	AHCYL1	S-adenosylhomocysteine hydrolase-like protein 1	2499	2561.3	2528.2	2847.5	2862.1	2899	2816	2833	2753	1.134	1.107	0.000143102	0.000826868	0.00127219	0.00456607	keep
Q9Y224	RTRAF	RNA transcription, translation and transport factor protein	3462.8	3470.3	3433	3569	3526.6	3582.8	3558	3534.2	3563	1.03	1.028	0.00687357	0.00267059	0.0186496	0.0103628	keep
Q7L2H7	EIF3M	Eukaryotic translation initiation factor 3 subunit M	2975.5	3019.1	3054.1	3138.9	3107.9	3077	2858.8	2878.5	2842.4	1.03	0.948	0.0341805	0.00315748	0.0646793	0.0117326	discard
Q86Y56	DNAAF5	Dynein assembly factor 5, axonemal	1685.1	1588.4	1662.5	1795.5	1884.8	1810.1	1744	1660.9	1771.7	1.112	1.049	0.0103122	0.146273	0.0254553	0.223062	keep
Q14137	BOP1	Ribosome biogenesis protein BOP1	2206.8	2182.9	2213.2	2376.7	2307.7	2319.4	2049.8	2064.1	2086.4	1.061	0.939	0.00418599	0.00069264	0.0127978	0.00400827	discard
O15438	ABCC3	Canalicular multispecific organic anion transporter 2	1558.8	1514.5	1575.5	2190.6	2230.5	2187.4	2003	1996.6	2038.8	1.422	1.299	1.23529e-05	4.14156e-05	0.000325755	0.000685079	keep
O43237	DYNC1LI2	Cytoplasmic dynein 1 light intermediate chain 2	2102.5	2153.2	2065.9	2094.7	2101	2087.2	2192.4	2267.6	2289.4	0.994	1.068	0.647138	0.0211926	0.712365	0.0479996	discard
Q8TAT6	NPLOC4	Nuclear protein localization protein 4 homolog	2026.5	2029.1	2047	2051.7	2102.9	2044.5	2207.5	2158.6	2267.6	1.016	1.087	0.172186	0.00465979	0.242716	0.0153884	keep
Q5VZK9	CARMIL1	F-actin-uncapping protein LRRC16A	2406.2	2365.4	2389.1	2911.6	2842.1	2882.1	3141.4	3168.9	3181.7	1.206	1.326	2.60776e-05	1.42269e-06	0.000471718	0.000122899	keep
Q96N66	MBOAT7	Lysophospholipid acyltransferase 7	644.3	630.3	662.6	1408.4	1411	1423.5	1235.9	1207.9	1240.5	2.19	1.902	7.65841e-07	2.71036e-06	0.000102497	0.000150007	keep
P51149	RAB7A	Ras-related protein Rab-7a	3770	3874	3831.7	4209	4151.1	4220.5	4119.9	4188.8	4064.7	1.096	1.078	0.000617994	0.0030475	0.00332729	0.0114278	keep
P04150	NR3C1	Glucocorticoid receptor	1814.7	1721.2	1809.5	2168.6	2227.4	2188.9	2535	2465.1	2469.9	1.232	1.397	0.000380278	6.60477e-05	0.00239046	0.000895353	keep
P18564	ITGB6	Integrin beta-6	3742.3	3824.5	3771.1	1850.5	1841.1	1682.8	2639	2617.1	2725.7	0.474	0.704	1.8711e-05	1.47395e-05	0.000402725	0.000351123	keep
Q9HC38	GLOD4	Glyoxalase domain-containing protein 4	4110.9	4216.7	4193.9	3903.5	3901.2	3797.7	3903.1	3905.7	3865.7	0.927	0.932	0.0030555	0.00114001	0.0101772	0.0057047	keep
Q9Y613	FHOD1	FH1/FH2 domain-containing protein 1	1106	1088.7	1127.6	1283.6	1304.8	1253.6	1259.3	1236.1	1310	1.156	1.145	0.000708729	0.00242772	0.00366102	0.0096964	keep
Q02878	RPL6	60S ribosomal protein L6	10665.2	10918.2	10517.4	10812.9	10554.9	10710.9	10525.6	10654.7	10347.9	0.999	0.982	0.964258	0.263641	0.973561	0.35905	keep
P63241	EIF5A	Eukaryotic translation initiation factor 5A-1	6441.2	6676.9	6507.3	6741	6615.4	6706.8	6508.5	6645.1	6353.3	1.022	0.994	0.140641	0.73469	0.205589	0.796825	discard
P09661	SNRPA1	U2 small nuclear ribonucleoprotein A'	2882.4	2765.7	2887.3	2732.2	2808.6	2783.9	2766.8	2640.2	2730.2	0.975	0.953	0.200707	0.0733397	0.274918	0.127837	keep
O75150	RNF40	E3 ubiquitin-protein ligase BRE1B	1468.2	1413.3	1474.5	1517.7	1505.9	1507.5	1627.7	1526.5	1592	1.04	1.09	0.0445275	0.0208596	0.0800994	0.047479	keep
P51114	FXR1	Fragile X mental retardation syndrome-related protein 1	2436.5	2214.6	2411.7	2087	2227.1	2096	2312.2	2089	2295.2	0.908	0.948	0.0587765	0.296594	0.100291	0.394654	keep
P32119	PRDX2	Peroxiredoxin-2	6288.1	6778.7	6265.4	6269.4	6006.9	6472	6777.6	7410.2	6755.3	0.97	1.083	0.415126	0.114984	0.500039	0.183919	discard
Q7Z2T5	TRMT1L	TRMT1-like protein	1777.3	1727.3	1787.8	1827.1	1861.1	1770.1	1737.1	1698	1759.3	1.031	0.981	0.164271	0.276835	0.233346	0.373357	discard
O00154	ACOT7	Cytosolic acyl coenzyme A thioester hydrolase	3471.1	3271.6	3424.7	3338.6	3496.1	3328.4	3719.3	3574.2	3648.8	1	1.076	0.988799	0.0258185	0.992033	0.0563087	discard
Q9Y4G6	TLN2	Talin-2	615.5	651.2	620.3	546.1	504.4	590.4	543.4	576	535.9	0.87	0.877	0.0440129	0.00974476	0.0794846	0.0265376	keep
Q9BVJ6	UTP14A	U3 small nucleolar RNA-associated protein 14 homolog A	1961.7	1927.6	1926	1926.5	1966.1	1935.8	1776.4	1756.9	1806.8	1.002	0.918	0.806146	0.00108163	0.845817	0.00550234	discard
Q15833	STXBP2	Syntaxin-binding protein 2	2152.7	2161.4	2182.1	2759.2	2758.7	2813	2782.6	2854.3	2834	1.282	1.304	5.24077e-06	6.50297e-06	0.000229384	0.000224138	keep
Q9UNE7	STUB1	E3 ubiquitin-protein ligase CHIP	2582.8	2696.2	2652	3427.7	3333.8	3583.4	3262.7	3438.5	3304.4	1.304	1.262	0.000409779	0.000324143	0.00251575	0.00240526	keep
Q8TEM1	NUP210	Nuclear pore membrane glycoprotein 210	1895.6	1828.1	1868.4	2329.6	2417.8	2329.1	2880.3	2719.8	2879.3	1.265	1.516	0.000133381	4.42112e-05	0.00122117	0.000718408	keep
O96008	TOMM40	Mitochondrial import receptor subunit TOM40 homolog	1484.8	1501.9	1454.5	1579.3	1556.6	1596.2	1755.7	1760.4	1768.9	1.066	1.19	0.00590439	5.5242e-05	0.016665	0.000825726	keep
Q9NW13	RBM28	RNA-binding protein 28	2265.5	2149	2241.1	2274.4	2363.8	2271.8	2164.1	2172.6	2241.7	1.038	0.988	0.143805	0.587518	0.209355	0.673843	discard
P0DP25	CALM3	Calmodulin-3	4221.9	4318.6	4255.1	3865.9	3753.3	3866.9	4159.2	4212.7	4129.9	0.898	0.977	0.000821271	0.0580782	0.00409301	0.106527	keep
O00170	AIP	AH receptor-interacting protein	3904.3	3971.1	3949.6	3710.8	3753.5	3724.6	4212	4216.9	4178	0.946	1.066	0.000786691	0.00037967	0.00396757	0.00265304	discard
P50213	IDH3A	Isocitrate dehydrogenase [NAD] subunit alpha, mitochondrial	3355.1	3391	3458.6	4073.8	4039.7	4170	3677.1	3661.2	3614.3	1.204	1.073	0.000141066	0.00234465	0.00126018	0.00948297	keep
Q9NVP1	DDX18	ATP-dependent RNA helicase DDX18	2401.7	2471.7	2393.3	2321	2271.5	2312.1	2090.1	2144.9	2092.3	0.95	0.871	0.0137853	0.000475862	0.03179	0.00311639	keep
P31350	RRM2	Ribonucleoside-diphosphate reductase subunit M2	3385.2	3354.8	3399.5	2164.9	2160.9	2049.1	2543.4	2541.6	2560.7	0.629	0.754	1.47692e-05	4.13453e-07	0.000356446	8.9975e-05	keep
P46100	ATRX	Transcriptional regulator ATRX	2061.7	2164.4	2104.6	1710.9	1672.8	1755.8	1804.1	1802.1	1822.4	0.812	0.858	0.000465305	0.000453884	0.0027391	0.00300183	keep
P15121	AKR1B1	Aldo-keto reductase family 1 member B1	4339.3	4354.1	4314.5	5030.1	4990.9	5008.7	5372.2	5348.7	5384.9	1.155	1.238	2.04894e-06	3.48782e-07	0.000169369	8.9975e-05	keep
Q5T1M5	FKBP15	FK506-binding protein 15	1327	1318.8	1333.7	1295.6	1279.4	1284	1463.7	1402.3	1556.1	0.97	1.111	0.0034315	0.0262341	0.0110158	0.0569756	discard
Q99733	NAP1L4	Nucleosome assembly protein 1-like 4	2713.6	2697.2	2732.4	2516	2541.8	2495.7	2608.2	2581.7	2636.8	0.928	0.961	0.000316442	0.00518029	0.00210418	0.0166661	keep
Q5VV41	ARHGEF16	Rho guanine nucleotide exchange factor 16	1201	1121.8	1177.8	1435.5	1496.5	1459.7	1396.5	1276.2	1378.1	1.255	1.157	0.000654372	0.0136583	0.00345046	0.0343958	keep
O94905	ERLIN2	Erlin-2	1280.7	1188.5	1290.1	1175.2	1367.6	1238.5	1304.8	1204	1314.9	1.006	1.017	0.934327	0.683541	0.950327	0.754354	keep
Q15417	CNN3	Calponin-3	1571.2	1546.3	1605.2	1419.2	1445.2	1405.7	1479.2	1502.6	1509.8	0.904	0.951	0.00174589	0.015908	0.0068505	0.0386464	keep
Q9NTJ5	SACM1L	Phosphatidylinositol-3-phosphatase SAC1	2695.1	2587.2	2650.9	2588.9	2635.2	2557.4	2574.2	2540.9	2622.2	0.981	0.975	0.26103	0.171099	0.34159	0.254129	keep
P20290	BTF3	Transcription factor BTF3	4140	4080.4	4049.3	3816.4	3825.6	3697.8	3598.2	3567.8	3583.3	0.924	0.876	0.00344615	4.47258e-05	0.0110484	0.000721988	keep
P11766	ADH5	Alcohol dehydrogenase class-3	5435.7	5607.8	5482.7	4509.4	4433.7	4360.9	4114.4	4276.9	4168	0.805	0.76	8.54813e-05	4.83536e-05	0.000929435	0.000762165	keep
Q6P597	KLC3	Kinesin light chain 3	2103.2	1990.4	2041.2	1856.8	1900	1865.9	2137.4	2038.6	2151	0.917	1.031	0.00750335	0.255636	0.0198677	0.350294	discard
Q8WVM8	SCFD1	Sec1 family domain-containing protein 1	2805.1	2728.1	2659.1	2587.3	2648.2	2601.3	2775	2794.5	2847.1	0.957	1.027	0.0597564	0.189648	0.10168	0.275294	discard
O43252	PAPSS1	Bifunctional 3'-phosphoadenosine 5'-phosphosulfate synthase 1	3393.9	3398.8	3373.8	2799.6	2805.2	2728	2897.2	2894	2930.8	0.82	0.858	2.78285e-05	4.96329e-06	0.000492417	0.000194334	keep
Q8N3F8	MICALL1	MICAL-like protein 1	2829.9	2835.3	2871.4	2558.3	2573.8	2543.5	2111.9	2061.1	2099.4	0.899	0.735	4.88559e-05	3.67936e-06	0.000673462	0.000170338	keep
Q7L7X3	TAOK1	Serine/threonine-protein kinase TAO1	1849.6	1895.2	1851	1669.4	1642.6	1687.7	1908.2	1907.4	1932.8	0.893	1.027	0.000553187	0.04146	0.00307171	0.0816882	discard
Q9Y2Z4	YARS2	Tyrosine--tRNA ligase, mitochondrial	1664.4	1643.7	1645.3	1679.1	1654.2	1635.6	1559.3	1525.6	1549.8	1.003	0.936	0.738085	0.000962183	0.790146	0.00506264	discard
P39748	FEN1	Flap endonuclease 1	3042.7	3025.3	3030	2620.8	2645.4	2651.6	2690.3	2619.9	2678.4	0.87	0.878	3.93114e-06	0.000100352	0.000219221	0.00114703	keep
P25788	PSMA3	Proteasome subunit alpha type-3	6063.2	6027.5	6015.3	6677.4	6675.9	6763.9	6642.5	6596.1	6611.2	1.111	1.096	2.85996e-05	8.19507e-06	0.000497158	0.000249932	keep
Q9Y305	ACOT9	Acyl-coenzyme A thioesterase 9, mitochondrial	3213.7	3085.6	3112	2770.5	2858.3	2750.4	2987.4	2885.7	2978.9	0.89	0.941	0.00245827	0.021171	0.00876025	0.0479654	keep
Q9Y277	VDAC3	Voltage-dependent anion-selective channel protein 3	3968.8	4032.3	3994.2	3899	3806.6	3845.5	3829.1	3893	3791.1	0.963	0.96	0.0105996	0.0103426	0.0259254	0.0278215	keep
P30519	HMOX2	Heme oxygenase 2	1651.1	1641.8	1660.6	1652.8	1633.8	1623.4	1819.8	1837.8	1824.9	0.991	1.107	0.226946	2.09874e-05	0.304511	0.000437643	discard
P61586	RHOA	Transforming protein RhoA	3289.1	3399.7	3353.3	3048	2944.6	2962.4	3128.3	3191.7	3085.8	0.892	0.937	0.00132514	0.00881412	0.00563511	0.0246601	keep
O15294	OGT	UDP-N-acetylglucosamine--peptide N-acetylglucosaminyltransferase 110 kDa subunit	2449.8	2416	2408.3	2259.4	2246.4	2138.9	2035.3	1998.2	2031.2	0.913	0.834	0.00749992	2.04606e-05	0.0198657	0.000431549	keep
O76027	ANXA9	Annexin A9	57.8	56.8	59.6	122.3	130.4	127.8	122.4	108.8	108.8	2.184	1.952	4.95783e-06	8.91569e-05	0.000223893	0.0010656	keep
P46379	BAG6	Large proline-rich protein BAG6	2329.4	2358	2314.5	2389.4	2376.1	2327	2345.5	2373.2	2386.7	1.013	1.015	0.258011	0.121648	0.338735	0.192462	keep
O00267	SUPT5H	Transcription elongation factor SPT5	2244.2	2263.2	2204.6	2348	2309.9	2340.1	2564.9	2629.8	2573.2	1.043	1.157	0.0105072	0.000186811	0.025807	0.00171461	keep
Q9Y4E8	USP15	Ubiquitin carboxyl-terminal hydrolase 15	1884.4	1886.8	1929.2	2032.3	2106.7	2014	2160.1	2191.4	2208.5	1.079	1.151	0.00832442	0.000150002	0.0215457	0.00148957	keep
P54727	RAD23B	UV excision repair protein RAD23 homolog B	4018.6	4176.9	3999.2	4149.5	4136.7	4189.8	4280.5	4385.2	4318.2	1.023	1.065	0.1829	0.0152939	0.254746	0.0374855	keep
Q9P2R3	ANKFY1	Rabankyrin-5	2255.6	2235.9	2196.9	2223.1	2229.7	2185.5	2326	2263.8	2273.6	0.993	1.026	0.493116	0.0869317	0.573161	0.14623	discard
Q15637	SF1	Splicing factor 1	2312.8	2232.8	2234.4	2267.1	2300.3	2334	2153.9	2070	2163.3	1.018	0.942	0.281829	0.0304911	0.363127	0.0642372	discard
Q03701	CEBPZ	CCAAT/enhancer-binding protein zeta	1467.4	1440	1452.6	1452.4	1451.5	1403.6	1274.8	1295.3	1296.7	0.988	0.887	0.385133	0.000101136	0.469365	0.00114887	keep
Q96A33	CCDC47	Coiled-coil domain-containing protein 47	2273.1	2211.9	2260.7	2351.9	2319.4	2356.4	2202.2	2196.6	2227.5	1.042	0.982	0.0134751	0.130414	0.0312312	0.203279	discard
P13645	KRT10	Keratin, type I cytoskeletal 10	729.8	730.3	778.1	2198.5	2053.3	2160	918.8	899.2	870.4	2.865	1.201	3.68802e-06	0.00226336	0.000215032	0.00924562	keep
Q99959	PKP2	Plakophilin-2	1866.5	1870.5	1851.9	2236	2282.6	2243.2	2089.2	2150.4	2102.7	1.21	1.135	1.14191e-05	0.00016706	0.000320563	0.00158422	keep
O14979	HNRNPDL	Heterogeneous nuclear ribonucleoprotein D-like	5764.5	5880.6	5705.9	5021.2	4851.7	4858.4	4687.8	4850.4	4596.6	0.849	0.815	0.000331789	0.000339751	0.00216708	0.00247976	keep
O94915	FRYL	Protein furry homolog-like	1956.3	1916.1	1978.5	1843	1855.9	1827	2007.5	2033.1	2086.5	0.944	1.047	0.00541563	0.0352655	0.0155842	0.0721684	discard
O75962	TRIO	Triple functional domain protein	1304	1230.7	1211.5	1087.2	1112.1	1026.8	987.3	940	991.1	0.861	0.779	0.0101567	0.000891619	0.0251575	0.00480118	keep
Q9UBF2	COPG2	Coatomer subunit gamma-2	1358.9	1300.8	1384.2	1454.8	1511.6	1486	1683.8	1662	1709.9	1.101	1.25	0.0109388	0.000376973	0.0264975	0.00265033	keep
Q9NUQ9	CYRIB	CYFIP-related Rac1 interactor B	2929.8	2981.2	3079.9	2872.2	2892.1	2937.9	2676.6	2729.3	2728.1	0.968	0.905	0.113939	0.00333663	0.173484	0.0121709	keep
O95433	AHSA1	Activator of 90 kDa heat shock protein ATPase homolog 1	3803.9	3928.9	3864.3	3982.3	3874.7	3887.1	3676.7	3839.9	3771.4	1.013	0.973	0.377843	0.159154	0.461551	0.239381	discard
Q5JTV8	TOR1AIP1	Torsin-1A-interacting protein 1	3400.4	3565	3444.9	3333.2	3187.8	3237.4	3100.8	3270.9	3183.6	0.937	0.918	0.0282677	0.0148055	0.0558001	0.0366947	keep
Q13740	ALCAM	CD166 antigen	2129.7	2113.8	2211.3	2977	2934.2	2988.7	2608.7	2640.6	2662.1	1.379	1.226	2.83e-05	0.000176866	0.00049599	0.00164799	keep
P28340	POLD1	DNA polymerase delta catalytic subunit	1388.9	1289.6	1347.4	1277.8	1294.9	1284.7	1304.2	1247.4	1281.5	0.958	0.952	0.125234	0.124179	0.187443	0.195525	keep
P25789	PSMA4	Proteasome subunit alpha type-4	3416.1	3588.7	3352.8	3867.6	3677.6	3878.5	3741.3	3987.3	3805.1	1.103	1.114	0.0211755	0.0180282	0.0442821	0.0423303	keep
Q12955	ANK3	Ankyrin-3	1738.3	1647.7	1741.2	1755.7	1783.5	1756.8	1784.8	1693.5	1796	1.033	1.029	0.157711	0.337996	0.22577	0.438026	keep
Q13185	CBX3	Chromobox protein homolog 3	3312.9	3591.8	3465.2	3658.3	3541.8	3713.8	3705	3896.6	3725.2	1.052	1.092	0.131851	0.0352918	0.195479	0.0721819	keep
O43896	KIF1C	Kinesin-like protein KIF1C	1804.7	1774.6	1803.4	1583.5	1595.8	1536.5	1768	1775.8	1809.3	0.876	0.995	0.000491807	0.570137	0.00283714	0.658835	keep
Q9NR12	PDLIM7	PDZ and LIM domain protein 7	6907.6	7089.8	7080.1	5170.7	5098.8	5032.3	5262.2	5464.3	5250.3	0.726	0.758	9.99493e-06	5.70885e-05	0.000302768	0.000835444	keep
P13693	TPT1	Translationally-controlled tumor protein	6718.4	6936.4	6766.5	5542.9	5462.8	5547.6	5849	6084.5	5790	0.811	0.868	4.27161e-05	0.00139183	0.000631393	0.00651735	keep
P39019	RPS19	40S ribosomal protein S19	7952.4	8278.3	7773.6	7843.2	7644.3	8020.6	7578.7	7609.7	7245	0.979	0.935	0.41892	0.0491778	0.503744	0.0931783	keep
Q9BYX2	TBC1D2	TBC1 domain family member 2A	1545.5	1484	1542.6	1555.9	1631.5	1534.5	1357.9	1278	1317.5	1.033	0.865	0.232225	0.0026828	0.310575	0.0103937	discard
Q96FW1	OTUB1	Ubiquitin thioesterase OTUB1	3190.8	3245.2	3387.8	3414.8	3359.5	3417.5	3328.9	3442.4	3313.5	1.037	1.027	0.118314	0.28701	0.178722	0.384364	keep
Q7Z478	DHX29	ATP-dependent RNA helicase DHX29	1856	1772.4	1879	1791.6	1833.3	1728.2	1840.9	1829.6	1911.5	0.972	1.014	0.314693	0.577599	0.397538	0.664744	discard
P61163	ACTR1A	Alpha-centractin	4410.6	4298.1	4347.2	3620.2	3657.3	3561.5	3902.4	3832.2	3940.2	0.83	0.894	6.54686e-05	0.000538327	0.000790024	0.00336386	keep
Q9UNH7	SNX6	Sorting nexin-6	3307.7	3338.3	3274.9	3043.6	3093.6	3049.4	3340.3	3409.4	3428	0.926	1.026	0.000525491	0.0570969	0.00296637	0.104941	discard
Q96RP9	GFM1	Elongation factor G, mitochondrial	2371.4	2415.1	2406.2	3183	3142.2	3205.5	2835.4	2919.6	2871.6	1.325	1.199	4.0396e-06	5.69923e-05	0.000220263	0.000835444	keep
Q8NAF0	ZNF579	Zinc finger protein 579	206.1	204.2	209.2	439.1	445	434.9	349.2	360.2	351.4	2.129	1.712	1.62256e-07	1.3866e-06	7.97295e-05	0.000122899	keep
Q6NXG1	ESRP1	Epithelial splicing regulatory protein 1	2417	2409.2	2397.6	2353	2262.6	2283.8	2262.6	2292.5	2313.6	0.955	0.951	0.0186863	0.00184122	0.0402075	0.00801647	keep
O60341	KDM1A	Lysine-specific histone demethylase 1A	1603.2	1528.1	1625.2	1526.2	1608.1	1523.2	1560.5	1553.6	1602.9	0.979	0.992	0.460928	0.720731	0.544343	0.786204	keep
Q92541	RTF1	RNA polymerase-associated protein RTF1 homolog	2346.6	2315.9	2349.6	2138.3	2180.2	2117.7	2245.3	2246.2	2264.7	0.918	0.964	0.000910483	0.00233891	0.0043833	0.00947536	keep
P13674	P4HA1	Prolyl 4-hydroxylase subunit alpha-1	1580.7	1618.7	1607	1356.6	1283.4	1284.2	1305	1308.4	1331.9	0.816	0.821	0.000498038	3.18671e-05	0.00286187	0.000578839	keep
Q6P996	PDXDC1	Pyridoxal-dependent decarboxylase domain-containing protein 1	1980.7	1845.1	1941.4	1984.9	2118	2027.7	2194.8	2045.7	2203.8	1.063	1.117	0.0980498	0.0259143	0.153497	0.0564531	keep
Q13217	DNAJC3	DnaJ homolog subfamily C member 3	3194.9	3151.6	3147.5	2877.4	2863.7	2807.1	2284.7	2234.1	2202.9	0.9	0.708	0.000303306	7.68744e-06	0.00205686	0.000246333	keep
Q9HC35	EML4	Echinoderm microtubule-associated protein-like 4	1221.5	1221	1224.1	1343	1313.3	1280.2	1290	1288.1	1322.9	1.074	1.064	0.0069245	0.00205095	0.0187532	0.00859741	keep
Q66K14	TBC1D9B	TBC1 domain family member 9B	2911.5	2707	2830.8	2799.1	2856.9	2709.7	3058.9	2933.2	3093	0.99	1.075	0.72922	0.0525136	0.782476	0.0982822	discard
O14964	HGS	Hepatocyte growth factor-regulated tyrosine kinase substrate	2964.3	3018.1	2948.6	2945.6	2903.2	2966.2	3108.9	3252.5	3159.8	0.987	1.066	0.239833	0.0129845	0.318781	0.0330609	discard
Q9HD20	ATP13A1	Manganese-transporting ATPase 13A1	1656.5	1587.4	1620	1600.3	1657.2	1630.5	1704.4	1609.2	1673.8	1.005	1.025	0.769443	0.299865	0.81518	0.397928	keep
P61019	RAB2A	Ras-related protein Rab-2A	4053	3950.5	4006.9	3836.6	3902.8	3797	4262.1	4145.7	4274.9	0.961	1.056	0.0210068	0.0113401	0.0440168	0.0298549	discard
Q9Y570	PPME1	Protein phosphatase methylesterase 1	2568.9	2599.5	2602.4	2294.6	2255.2	2278.4	2467.1	2535.1	2519.2	0.879	0.968	3.80278e-05	0.0238077	0.000594635	0.0526589	keep
P22223	CDH3	Cadherin-3	1444.8	1372.5	1411.3	1036.1	1031.7	987.2	1032.4	977	1015.5	0.722	0.715	0.00010996	0.000109871	0.00107923	0.00120985	keep
Q8WWN8	ARAP3	Arf-GAP with Rho-GAP domain, ANK repeat and PH domain-containing protein 3	1238.4	1144.5	1211.4	1180.7	1216	1150.3	1116.5	971	1048.9	0.987	0.873	0.672399	0.0423838	0.734897	0.0831965	keep
P27105	STOM	Stomatin	2749.3	2733.6	2746.4	4464.3	4393.5	4514.8	2280.6	2177.8	2125.3	1.625	0.8	4.63091e-07	0.000421294	8.51961e-05	0.00284248	discard
O14744	PRMT5	Protein arginine N-methyltransferase 5	3661.9	3675.2	3652.1	3795.4	3827.7	3845.5	3858.2	3967.2	3926.8	1.044	1.069	0.000553334	0.00129746	0.00307171	0.00620153	keep
Q96CW1	AP2M1	AP-2 complex subunit mu	3790.1	3826.9	3806.8	3541.2	3616.6	3606.5	4229.3	4348.4	4432.5	0.942	1.139	0.00115303	0.000732158	0.00511291	0.0041746	discard
P22087	FBL	rRNA 2'-O-methyltransferase fibrillarin	2736.7	2721.8	2785.4	2924.1	2891.8	2886.5	2631.7	2631.1	2598.2	1.056	0.954	0.00255179	0.00431691	0.008966	0.0146036	discard
Q13895	BYSL	Bystin	2315.4	2174.6	2224.8	2111.5	2184.3	2107.3	1950.2	1819.4	1957.1	0.954	0.853	0.0948271	0.00603644	0.149246	0.0186934	keep
Q8WXI9	GATAD2B	Transcriptional repressor p66-beta	2687.7	2704.1	2685.2	2426.3	2400.5	2408	2539.3	2557	2591.2	0.896	0.952	8.99741e-06	0.00144834	0.000281829	0.00671364	keep
Q96A49	SYAP1	Synapse-associated protein 1	1026.7	1048.9	1058.5	1068.7	1099.3	1078.4	1234.5	1265.4	1242	1.036	1.194	0.04566	0.000110898	0.081757	0.00121658	keep
Q2M389	WASHC4	WASH complex subunit 4	2764.8	2622.3	2767.8	2308.1	2450.7	2340.1	2620.2	2576.7	2640.5	0.871	0.961	0.00548638	0.109503	0.0157264	0.176495	keep
Q12874	SF3A3	Splicing factor 3A subunit 3	4176.4	4249.3	4213.2	3992.9	4012.3	4058.6	3894.4	3895.8	3872.3	0.954	0.923	0.00258815	0.000115727	0.00906344	0.00126132	keep
Q9NRL2	BAZ1A	Bromodomain adjacent to zinc finger domain protein 1A	2118.8	2009.5	2045.5	1730	1800.8	1694.1	1658.1	1608.1	1692.4	0.846	0.803	0.00215196	0.000522558	0.00796409	0.00329328	keep
P62280	RPS11	40S ribosomal protein S11	8175.4	8329	8315.7	8413.4	8391.9	8602.7	8003.8	7819.8	7620.1	1.024	0.945	0.0770157	0.0205036	0.125395	0.0468717	discard
O94804	STK10	Serine/threonine-protein kinase 10	1190.7	1203.1	1173.9	1073.2	1039.4	1079.5	1114.2	1152.7	1136.6	0.895	0.954	0.00126552	0.0178565	0.00544764	0.0420478	keep
Q96E39	RBMXL1	RNA binding motif protein, X-linked-like-1	531.9	521	555.4	512.7	514.8	503.7	462.9	452.6	425.1	0.952	0.834	0.071041	0.00452425	0.117066	0.0150897	keep
Q9HCS7	XAB2	Pre-mRNA-splicing factor SYF1	1762.8	1696.8	1779.3	1601.3	1706.7	1566.7	1631.7	1562.8	1635.8	0.93	0.922	0.0698465	0.0173329	0.115459	0.0412105	keep
P52306	RAP1GDS1	Rap1 GTPase-GDP dissociation stimulator 1	3635.4	3595	3632	3135.4	3162.1	3189.8	3961.9	3912.4	3999.1	0.873	1.093	2.47519e-05	0.000258721	0.000462433	0.00210067	discard
Q68CZ2	TNS3	Tensin-3	824.1	801.4	855.6	1071.4	1122.2	1118.4	1238.9	1220.7	1227	1.335	1.486	0.000278057	3.42378e-05	0.00193824	0.000605581	keep
P11177	PDHB	Pyruvate dehydrogenase E1 component subunit beta, mitochondrial	2761.9	2825.3	2806.7	3100.4	3048.7	3125	2990.9	2986.1	2904.6	1.105	1.058	0.000552451	0.00837744	0.00307144	0.0236905	keep
P08754	GNAI3	Guanine nucleotide-binding protein G(i) subunit alpha	1395.4	1411.3	1417	1398.1	1393.1	1371.7	1424.4	1395.6	1448.3	0.986	1.011	0.122884	0.422527	0.184489	0.521762	discard
Q8IZL8	PELP1	Proline-, glutamic acid- and leucine-rich protein 1	1246.5	1205	1228.4	1182.5	1199.3	1207.8	1123.1	1098.1	1154.4	0.975	0.917	0.0997021	0.00777491	0.15539	0.0223997	keep
Q9P289	STK26	Serine/threonine-protein kinase 26	1600.2	1598.3	1578.4	1376.4	1456.2	1368.8	1406	1389.4	1395.1	0.88	0.877	0.0031393	1.98472e-05	0.0103718	0.000424586	keep
Q9BXW7	HDHD5	Haloacid dehalogenase-like hydrolase domain-containing 5	1366	1375.5	1376.9	1603.5	1542.9	1573.7	1309	1327.1	1294.2	1.146	0.954	0.000280769	0.00366029	0.00194976	0.0130476	discard
Q9H6T3	RPAP3	RNA polymerase II-associated protein 3	1778.5	1735.8	1765.5	1770.3	1813.6	1784.6	1877.7	1848.8	1887.6	1.017	1.063	0.174778	0.00297528	0.24557	0.0112399	keep
P50416	CPT1A	Carnitine O-palmitoyltransferase 1, liver isoform	1949.2	1822.2	1814	1852	1903.7	1823.5	1698.6	1679.8	1727.2	0.999	0.914	0.979436	0.0221637	0.985387	0.0496945	keep
P04040	CAT	Catalase	2535	2491.7	2498.2	2698.5	2733.1	2734.8	3174.4	3012.5	3169.2	1.085	1.243	0.000290725	0.000268813	0.00199934	0.00215548	keep
Q9UPT8	ZC3H4	Zinc finger CCCH domain-containing protein 4	1158.6	1123.8	1145.7	1106.9	1072.7	1060.5	1188.2	1201.1	1234.7	0.945	1.057	0.0223137	0.0185929	0.046125	0.0432834	discard
Q14790	CASP8	Caspase-8	1451.6	1443.9	1466.3	1787	1789	1864.6	1737.1	1731.6	1780.4	1.247	1.203	0.000114327	4.76898e-05	0.00111317	0.000756562	keep
Q9BSJ2	TUBGCP2	Gamma-tubulin complex component 2	1647.8	1581.4	1624.2	1559.8	1552.8	1464.1	1589.3	1542.8	1577.8	0.943	0.97	0.0675409	0.116604	0.112292	0.185944	keep
Q9Y4W2	LAS1L	Ribosomal biogenesis protein LAS1L	1446.9	1441.7	1467.5	1496.6	1518.4	1486.4	1396.8	1358.6	1417.4	1.033	0.958	0.0167232	0.0334901	0.0368544	0.0692922	discard
Q9BZE1	MRPL37	39S ribosomal protein L37, mitochondrial	1997.6	1973.4	1973.1	2261.6	2290.3	2169.7	2086.1	2068	2091	1.131	1.051	0.00188868	0.000734532	0.00726362	0.00418166	keep
P46459	NSF	Vesicle-fusing ATPase	1679.8	1604.3	1626	1900.3	1943.4	1866.2	1915.4	1886	1943.8	1.163	1.17	0.00110485	0.000631152	0.00499237	0.00373466	keep
P16152	CBR1	Carbonyl reductase [NADPH] 1	2000.6	1950.7	1994.9	4160.8	4153.3	4286.4	4236	4282.5	4279.2	2.119	2.152	5.33898e-07	1.00705e-07	8.73339e-05	6.40028e-05	keep
Q5VT52	RPRD2	Regulation of nuclear pre-mRNA domain-containing protein 2	1149.3	1135.9	1140	1086	1089.4	1119.5	1099.2	1105.2	1124.3	0.962	0.972	0.0192569	0.0199974	0.0411452	0.0459142	keep
Q9Y5K6	CD2AP	CD2-associated protein	2603.2	2576.9	2599.1	2242.1	2249.4	2138.9	2518.3	2554.2	2592.7	0.852	0.985	0.000644156	0.174086	0.00341863	0.257629	keep
P46783	RPS10	40S ribosomal protein S10	8175.5	9996.2	8251.3	9004.9	9309.1	9157.1	9227.6	9252.9	9396.6	1.04	1.055	0.549918	0.428293	0.625746	0.527378	keep
Q15654	TRIP6	Thyroid receptor-interacting protein 6	1431	1314.2	1361.2	1384.7	1450.3	1360.6	1378.4	1327	1372.6	1.022	0.993	0.524244	0.825337	0.60221	0.870229	discard
Q13409	DYNC1I2	Cytoplasmic dynein 1 intermediate chain 2	1823	1868.7	1903.5	1668.3	1706.1	1697.6	1879.9	1906.2	1952.3	0.906	1.026	0.00233136	0.204004	0.00844543	0.292496	discard
P26373	RPL13	60S ribosomal protein L13	10361	10631.6	10394.1	10497.6	10360.7	10820.7	10398.2	10630.2	10193.4	1.009	0.995	0.579077	0.732388	0.65267	0.795094	discard
Q8NI36	WDR36	WD repeat-containing protein 36	2574.5	2538	2528.2	2522.4	2511.7	2401.8	2305.3	2214.9	2300.2	0.973	0.893	0.17465	0.00128602	0.245472	0.00617507	keep
O95486	SEC24A	Protein transport protein Sec24A	1645.3	1565.7	1536.2	1588.2	1568	1614	1672.8	1595.1	1622.6	1.005	1.03	0.826047	0.292356	0.862749	0.390124	keep
P51116	FXR2	Fragile X mental retardation syndrome-related protein 2	1177.4	1181.8	1195.7	1136.5	1115.5	1133.5	1026.1	1014.1	1031.1	0.952	0.864	0.00280321	2.73021e-05	0.00955297	0.000516635	keep
Q9Y6M1	IGF2BP2	Insulin-like growth factor 2 mRNA-binding protein 2	1319.4	1320.8	1302.7	1052	1057.5	1042.5	1137.2	1107.4	1145.7	0.799	0.86	3.26694e-06	0.000176647	0.000209113	0.00164799	keep
O60231	DHX16	Pre-mRNA-splicing factor ATP-dependent RNA helicase DHX16	2345	2276.1	2228.7	1963.1	1969	1935	1910.6	1882.5	1965.7	0.857	0.841	0.000596299	0.000876534	0.00323699	0.00473728	keep
Q9NZ08	ERAP1	Endoplasmic reticulum aminopeptidase 1	1234	1227.3	1265.5	1009.1	1029.9	996.3	882.5	863.7	882.1	0.814	0.705	0.00010936	7.80585e-06	0.00107746	0.000246604	keep
P35637	FUS	RNA-binding protein FUS	3587.7	3676.4	3715.6	3384.2	3419.6	3439.1	3220.6	3223	3185	0.933	0.877	0.00367465	0.000288732	0.0115892	0.00225382	keep
Q9NX58	LYAR	Cell growth-regulating nucleolar protein	2810.4	2744.2	2841.6	3151.6	3201.9	3221.4	2756.7	2717.8	2650.9	1.14	0.968	0.000419438	0.0999415	0.00255559	0.164029	discard
O76003	GLRX3	Glutaredoxin-3	1962.6	2021.2	2017.4	2084.1	2121.9	2070.3	2093.1	2058.1	2014.7	1.046	1.027	0.0202665	0.137117	0.0428561	0.211509	keep
P62241	RPS8	40S ribosomal protein S8	9048.4	9222.7	9272.3	9291.3	9183.3	9463.4	8844.4	8967.8	8720.9	1.014	0.963	0.283181	0.026959	0.364765	0.058204	discard
Q9Y450	HBS1L	HBS1-like protein	1881.6	1862.6	1819.1	1767.6	1759.9	1822.4	1981.9	2031.1	1978	0.962	1.077	0.0579077	0.00487354	0.0991069	0.0158876	discard
P49756	RBM25	RNA-binding protein 25	2351.8	2446.6	2371.5	2402.5	2357.2	2380.4	2325.6	2384.6	2370.9	0.996	0.988	0.774656	0.433083	0.819287	0.531144	keep
Q9BYT8	NLN	Neurolysin, mitochondrial	2748.4	2782.2	2772.9	3024.5	2969.1	2967.8	2806.5	2835.8	2858	1.079	1.024	0.000456513	0.0216897	0.00271218	0.0488934	keep
Q9UL46	PSME2	Proteasome activator complex subunit 2	3650.6	3627.7	3626.7	3618.5	3621.8	3583	3836.5	3771.4	3846.4	0.993	1.05	0.13742	0.00168393	0.202067	0.00749876	discard
P27695	APEX1	DNA-(apurinic or apyrimidinic site) endonuclease	4243	4418.8	4265.4	4532.4	4344.6	4479.9	3881.1	3922.6	3828.7	1.033	0.9	0.142338	0.00192437	0.207683	0.00825963	discard
Q562R1	ACTBL2	Beta-actin-like protein 2	211.9	202.9	220.2	269.9	268.3	273	239	212	211.5	1.277	1.043	0.000530373	0.427049	0.00298705	0.526462	keep
Q04446	GBE1	1,4-alpha-glucan-branching enzyme	1998.4	1965.7	1972.3	2062.7	2042.8	2062.9	2338.5	2291.4	2363.7	1.039	1.178	0.00305887	9.51774e-05	0.0101792	0.00110679	keep
P29317	EPHA2	Ephrin type-A receptor 2	283.9	271.9	284.5	591.3	580.8	587.2	571.2	524.7	538.4	2.094	1.945	1.20392e-06	2.1894e-05	0.000118161	0.000451433	keep
O75592	MYCBP2	E3 ubiquitin-protein ligase MYCBP2	777.2	756.4	750.8	760.5	776.6	773.5	770.5	715.5	784.1	1.011	0.994	0.404075	0.827954	0.488889	0.872061	discard
Q9NYL2	MAP3K20	Mitogen-activated protein kinase kinase kinase 20	2066.4	2056.5	2029.8	1809.1	1781.4	1792.4	1744	1751.5	1740.4	0.875	0.851	4.3654e-05	9.00597e-06	0.000637182	0.000257949	keep
P40429	RPL13A	60S ribosomal protein L13a	10371.4	10616.8	10390.6	10522.8	10329	10578.5	10130.4	10234	9921.8	1.002	0.965	0.882359	0.0398148	0.909415	0.0790854	discard
Q9H2P0	ADNP	Activity-dependent neuroprotector homeobox protein	1720.8	1761.9	1772.9	1658.6	1648.6	1666.4	1633.7	1701.2	1703	0.946	0.959	0.00457502	0.0611262	0.0136483	0.110748	keep
P80723	BASP1	Brain acid soluble protein 1	1154.8	1188.9	1157.8	2027.5	2003.1	2101.9	1404.6	1450.6	1409.9	1.751	1.218	5.2844e-06	0.000138422	0.000229384	0.00142906	keep
Q96RS6	NUDCD1	NudC domain-containing protein 1	3072	2901.5	3080.6	2748.5	2767	2736.4	2658.6	2620.1	2636.4	0.911	0.874	0.00951	0.00256094	0.0239491	0.0100364	keep
P30740	SERPINB1	Leukocyte elastase inhibitor	2587.2	2620.4	2603.8	3617.8	3514.9	3675.4	3626.1	3750.8	3728.1	1.384	1.422	1.81802e-05	5.78447e-06	0.000397106	0.000211526	keep
P52907	CAPZA1	F-actin-capping protein subunit alpha-1	1973.3	1940.9	2017.7	1635.1	1603.1	1544.8	2035.8	2022	2049.2	0.806	1.03	0.000428705	0.0699242	0.00259255	0.12296	discard
Q7Z2Z2	EFL1	Elongation factor-like GTPase 1	1753.1	1715.2	1808.1	1656	1726.3	1619.7	1656.6	1557.4	1596.7	0.948	0.912	0.0909789	0.0172028	0.144269	0.0409672	keep
O75351	VPS4B	Vacuolar protein sorting-associated protein 4B	3643.4	3617.4	3605	3451.2	3435.4	3356.8	3487	3561.8	3538.3	0.943	0.974	0.00294694	0.0205775	0.00990069	0.046974	keep
Q99536	VAT1	Synaptic vesicle membrane protein VAT-1 homolog	3660.4	3564.1	3609.5	3163.5	3198.4	3176.4	3796.5	3650.1	3731.3	0.88	1.032	0.000107306	0.085787	0.00106845	0.144855	discard
Q7Z4S6	KIF21A	Kinesin-like protein KIF21A	1515.8	1517.6	1454.7	1520	1515	1536.1	1621.1	1672.8	1646.8	1.018	1.101	0.271855	0.00441704	0.352559	0.0148465	keep
O75044	SRGAP2	SLIT-ROBO Rho GTPase-activating protein 2	1297.2	1327.6	1345.5	1368.5	1385.1	1375	1617.9	1576.7	1665.5	1.04	1.224	0.0251779	0.000450813	0.0510566	0.00299228	keep
Q9UGP8	SEC63	Translocation protein SEC63 homolog	1873.5	1847.8	1907	1970.7	1994.9	1995.8	1800.5	1802.1	1816.6	1.059	0.963	0.00455701	0.0167614	0.0136255	0.040163	discard
O95248	SBF1	Myotubularin-related protein 5	1180.5	1167.6	1159.6	1083.2	1085.7	1070.5	1109.2	1037.8	1091.9	0.924	0.923	0.000303648	0.0181176	0.00205686	0.0424724	keep
P23743	DGKA	Diacylglycerol kinase alpha	3361.8	3349.3	3344.6	2998.9	3019.2	2985.4	3111	2995.2	3083.5	0.895	0.914	6.78945e-06	0.00145499	0.000248998	0.00673172	keep
Q96G03	PGM2	Phosphoglucomutase-2	2851.4	2768.2	2736.6	2935	3048.6	2938.2	2675	2602.1	2670.9	1.068	0.951	0.0200167	0.0300436	0.0424253	0.0635309	discard
Q9UMS4	PRPF19	Pre-mRNA-processing factor 19	4289.5	4160.7	4197.2	4088.4	4178.6	4071.7	3897.3	3912	3872.8	0.976	0.924	0.111241	0.00113777	0.170252	0.00569972	keep
P52788	SMS	Spermine synthase	3174.4	3242.1	3269.8	2867.8	2936.9	2895.7	3459.3	3539.3	3545.6	0.898	1.089	0.000661145	0.00201089	0.00348118	0.00851678	discard
Q14498	RBM39	RNA-binding protein 39	1812.8	1802.8	1834.2	1883	1825.7	1837.5	1609.4	1629.7	1652.8	1.018	0.898	0.177882	0.000303294	0.248933	0.00232205	discard
Q9H0B6	KLC2	Kinesin light chain 2	2427.5	2414.1	2465.8	2072.9	2110.5	2070.9	2261	2251.2	2297.2	0.856	0.932	6.12401e-05	0.00133096	0.00075509	0.00632524	keep
Q02539	H1-1	Histone H1.1	369.2	353.8	362.5	319.1	323.2	315.5	496.3	498.9	481.5	0.882	1.36	0.000909737	4.94886e-05	0.0043833	0.000766513	discard
Q7L0Y3	TRMT10C	tRNA methyltransferase 10 homolog C	2790.5	2852	2858.8	3248.5	3155.4	3218.4	2906.3	2896.9	2875	1.132	1.021	0.000424308	0.0684816	0.00257488	0.12077	keep
O15460	P4HA2	Prolyl 4-hydroxylase subunit alpha-2	2442.6	2367.7	2398.8	1719.4	1698.4	1673.7	2117.2	2083.3	2136.9	0.706	0.879	8.22755e-06	0.000384983	0.000271602	0.00267345	keep
Q13573	SNW1	SNW domain-containing protein 1	2107.4	2208.3	2173.7	2089.3	2038	2013.9	1956.9	1977.4	2001.2	0.946	0.915	0.0345457	0.00421463	0.0652196	0.0143496	keep
Q02750	MAP2K1	Dual specificity mitogen-activated protein kinase kinase 1	1220.2	1187.9	1227.1	1222.9	1273	1189.9	1302.1	1241.9	1295	1.014	1.056	0.571828	0.0389954	0.646976	0.0779589	keep
O94925	GLS	Glutaminase kidney isoform, mitochondrial	2315.5	2433.8	2441.3	2525.8	2446.2	2460.3	2485.3	2565.8	2481.4	1.034	1.048	0.167947	0.0833851	0.237468	0.141591	keep
O00764	PDXK	Pyridoxal kinase	1492	1469.2	1541.3	1660.3	1712.7	1711.4	1850.7	1872.9	1887.5	1.129	1.246	0.00222154	0.000133099	0.00817228	0.00138971	keep
Q15154	PCM1	Pericentriolar material 1 protein	1621	1645.8	1658.7	1491.5	1505.9	1481	1708.8	1689.1	1758.2	0.909	1.047	0.000330768	0.0289779	0.00216632	0.0616671	discard
Q86XL3	ANKLE2	Ankyrin repeat and LEM domain-containing protein 2	1450.2	1440.6	1486.5	1159.9	1179.5	1141.3	1301.9	1281.9	1308.4	0.795	0.889	6.99241e-05	0.000494378	0.00082288	0.00318949	keep
Q13151	HNRNPA0	Heterogeneous nuclear ribonucleoprotein A0	2883.7	2912.8	2853.5	2484.9	2464.8	2505.5	2367.9	2351.4	2350.3	0.862	0.817	4.01073e-05	6.07441e-06	0.000607461	0.000213941	keep
P62277	RPS13	40S ribosomal protein S13	7617.3	9077.1	7641.1	8744.2	7452.7	8636.2	7512.8	9087.5	7470	1.02	0.989	0.798914	0.89847	0.840596	0.926021	discard
Q6P1J9	CDC73	Parafibromin	2599.4	2607.5	2625.1	2460.6	2411.1	2446.9	2553.7	2605.9	2604.8	0.934	0.991	0.000542497	0.29783	0.00302792	0.39587	keep
Q96SB4	SRPK1	SRSF protein kinase 1	2387	2363.5	2255.3	1872.3	1856.5	1836	1871.2	1943.3	1974.8	0.794	0.826	0.000235537	0.00129477	0.00174425	0.00619688	keep
P38117	ETFB	Electron transfer flavoprotein subunit beta	2600.2	2657.4	2674.6	4518.5	4491.1	4595.9	3465.8	3523.7	3431	1.715	1.314	1.02462e-06	1.89861e-05	0.000118161	0.000414208	keep
Q04837	SSBP1	Single-stranded DNA-binding protein, mitochondrial	3162.5	3080.3	3173.7	3688	3831.7	3737.8	3548.2	3449.1	3471.2	1.196	1.112	0.000259152	0.00114424	0.00186109	0.00571921	keep
Q7Z5K2	WAPL	Wings apart-like protein homolog	1637.4	1589.2	1569.1	1428.3	1477.5	1421.4	1548.3	1492.7	1554	0.902	0.958	0.00423392	0.076528	0.0128891	0.13229	keep
P16949	STMN1	Stathmin	9894.4	10105	9896.6	5848.7	5947.9	5893.5	7690	7764	7659	0.592	0.773	4.14371e-07	5.75956e-06	8.51961e-05	0.000211526	keep
Q16698	DECR1	2,4-dienoyl-CoA reductase, mitochondrial	3980.5	4016.5	4022.2	4745.2	4767.2	4860.5	4672.3	4562.9	4612	1.196	1.152	2.42705e-05	4.86185e-05	0.000457361	0.000764702	keep
P24534	EEF1B2	Elongation factor 1-beta	6434.3	6701.1	6609.6	5787.7	5596.9	5769.6	5644.7	5910.8	5635.9	0.869	0.871	0.000928533	0.0021334	0.00442708	0.00880762	keep
Q9Y2U8	LEMD3	Inner nuclear membrane protein Man1	1040.8	983.8	1067.4	975.7	992.6	949.9	955.4	955.6	949.1	0.944	0.925	0.103127	0.0330143	0.159747	0.0684943	keep
Q93052	LPP	Lipoma-preferred partner	1321.3	1253.6	1307.7	1227.5	1205.8	1209.1	1329.5	1295.8	1322.4	0.938	1.017	0.0201286	0.400173	0.0426378	0.49969	discard
O75439	PMPCB	Mitochondrial-processing peptidase subunit beta	1706.3	1724.6	1741.6	1955.7	1987.9	1940.7	1799.4	1782.8	1786.5	1.138	1.038	0.000152272	0.00470697	0.00132868	0.0155025	keep
P51003	PAPOLA	Poly(A) polymerase alpha	1907.7	1861	1887.9	2013.8	2047.3	2011.7	1900.8	1849.2	1891.1	1.074	0.997	0.00149102	0.815519	0.00614724	0.863303	discard
P62826	RAN	GTP-binding nuclear protein Ran	7093.5	6947.4	6626.1	6482	6276.9	6362.9	6435.3	6346	6201.2	0.925	0.918	0.0252714	0.0207734	0.0511937	0.0473122	keep
Q9UG63	ABCF2	ATP-binding cassette sub-family F member 2	2366.4	2330.6	2345.8	2350.8	2360.6	2402.8	2816.3	2896.7	2916.6	1.01	1.225	0.278531	6.21195e-05	0.359759	0.000867669	keep
P40261	NNMT	Nicotinamide N-methyltransferase	3004.7	2992.1	3043.7	3710.1	3687.5	3676.2	3841.1	4016.1	3985.6	1.225	1.31	4.00941e-06	5.16405e-05	0.000220248	0.000788643	keep
P16402	H1-3	Histone H1.3	452.3	496.2	433.2	923.6	906.1	1026.3	1264	1460.7	1281.1	2.067	2.899	0.000199983	6.38496e-05	0.00157377	0.000880144	keep
P43034	PAFAH1B1	Platelet-activating factor acetylhydrolase IB subunit beta	3475.7	3433.9	3408.6	3313.9	3312.3	3347.8	3220.9	3238.2	3178.6	0.967	0.934	0.00702821	0.000999235	0.0189574	0.00518349	keep
Q8IY17	PNPLA6	Patatin-like phospholipase domain-containing protein 6	954.6	922.3	962.8	1124.4	1118.3	1071.7	1114.8	1059.7	1098.6	1.167	1.153	0.00153129	0.00207299	0.00625517	0.00864698	keep
P31153	MAT2A	S-adenosylmethionine synthase isoform type-2	6908.9	6670.9	6868.5	5872.4	5873.4	5892.8	6194.2	6435.3	6203.4	0.863	0.921	0.000171672	0.00760444	0.00142471	0.022085	keep
P55010	EIF5	Eukaryotic translation initiation factor 5	3829.6	3940.9	3746.6	3504.4	3333.9	3404.2	3866.8	4047.3	3808.9	0.889	1.018	0.00468322	0.493725	0.0138781	0.589316	discard
P54920	NAPA	Alpha-soluble NSF attachment protein	1550.6	1478.2	1526.9	1681.3	1679.3	1742.7	2101.7	2024.3	2129.2	1.12	1.373	0.00365148	0.000105811	0.011526	0.00117833	keep
O00186	STXBP3	Syntaxin-binding protein 3	3019.4	2996.7	2982.6	2801.4	2804.5	2796.3	2977.9	3072.5	3028.5	0.934	1.009	4.83931e-05	0.41615	0.00067037	0.51527	discard
Q15813	TBCE	Tubulin-specific chaperone E	1506.4	1535.2	1495.9	1487.2	1477.7	1532.1	1664.1	1712.8	1707.1	0.991	1.12	0.542076	0.000683034	0.618543	0.00396032	discard
Q9NVH1	DNAJC11	DnaJ homolog subfamily C member 11	1946.1	1901.6	1960.9	2066.1	2159	2141.6	2044.3	1925.3	2037.5	1.096	1.034	0.00499735	0.196892	0.0145855	0.283958	keep
P84085	ARF5	ADP-ribosylation factor 5	610.4	590.6	589.6	470.8	510.8	490.4	569.2	596.2	573.3	0.822	0.971	0.00167251	0.182258	0.00664043	0.266773	keep
Q8TBA6	GOLGA5	Golgin subfamily A member 5	1146.4	1126.8	1116.1	1146.1	1190.5	1162.7	1200	1204	1235.1	1.032	1.074	0.0786192	0.0040862	0.127639	0.0141015	keep
O14787	TNPO2	Transportin-2	1059.5	1030.6	1026.5	875.3	848.5	875	915	891.8	913.9	0.834	0.873	0.000222639	0.000474255	0.001674	0.0031114	keep
Q9UKS6	PACSIN3	Protein kinase C and casein kinase substrate in neurons protein 3	1368.8	1332.8	1298.4	1364.3	1376.7	1431.2	1431.9	1390.2	1396.3	1.043	1.055	0.117152	0.0402018	0.177257	0.0796661	keep
P11908	PRPS2	Ribose-phosphate pyrophosphokinase 2	704	687.2	726.6	593.4	595.4	547.9	615.2	580	636.6	0.82	0.865	0.00325893	0.0100103	0.0106618	0.0271402	keep
Q5JSH3	WDR44	WD repeat-containing protein 44	1328.7	1288.1	1299.7	1126.3	1159.1	1136.5	1282.9	1221.9	1290.4	0.874	0.969	0.000420181	0.181349	0.00255559	0.265865	keep
Q13617	CUL2	Cullin-2	2938	2976.7	2964.1	3206.2	3225.4	3272	3178.3	3193.3	3125.1	1.093	1.07	0.000242256	0.00090221	0.00177437	0.0048357	keep
Q9Y3P9	RABGAP1	Rab GTPase-activating protein 1	1840.9	1683.9	1762.2	1603.6	1693.4	1612.9	1708.6	1568.8	1661.5	0.929	0.934	0.0763607	0.13134	0.124411	0.20444	keep
P52735	VAV2	Guanine nucleotide exchange factor VAV2	2496.6	2448.2	2488.5	2334.3	2398.2	2338.1	2153.8	2059.3	2105.1	0.951	0.85	0.00926174	0.000340532	0.0234846	0.00248183	keep
P30050	RPL12	60S ribosomal protein L12	5443	5345.3	5406.7	5436.8	5389.8	5491.7	5194.9	5130.7	5040.1	1.008	0.949	0.372926	0.00681996	0.456453	0.0204738	discard
P36507	MAP2K2	Dual specificity mitogen-activated protein kinase kinase 2	3737.6	3707.9	3619.5	3695.8	3751.4	3761.3	3949.9	3947.5	3971	1.013	1.073	0.307973	0.00203886	0.390301	0.00858893	keep
P42858	HTT	Huntingtin	2027.6	1968.4	2000.2	1831.6	1862	1777.1	1958.6	1864	1970.4	0.912	0.966	0.00469858	0.15068	0.0139124	0.228738	keep
P62263	RPS14	40S ribosomal protein S14	3481.1	3443.1	3506.2	3206.9	3204.5	3211.1	3248.1	3259.1	3213.9	0.923	0.932	0.000110243	0.00047736	0.00108056	0.00312064	keep
P52732	KIF11	Kinesin-like protein KIF11	2155	2151.9	2138.3	1265	1253.1	1218.9	1706.5	1771.3	1821.7	0.58	0.822	1.14065e-06	0.000504682	0.000118161	0.00322759	keep
Q16630	CPSF6	Cleavage and polyadenylation specificity factor subunit 6	2475.9	2435.4	2442.8	2382.4	2310.6	2364	2211.1	2208.6	2198.7	0.96	0.9	0.0170094	3.92199e-05	0.0373193	0.000657625	keep
O14950	MYL12B	Myosin regulatory light chain 12B	5562.6	5407.6	5545.2	4006.5	4072.6	3846.4	4175.4	3869.9	4094.5	0.722	0.735	7.07162e-05	0.000228635	0.00082757	0.00193003	keep
Q9H1E3	NUCKS1	Nuclear ubiquitous casein and cyclin-dependent kinase substrate 1	3445.9	3773.1	3555.3	3566.9	3398.6	3565.5	3279	3514.3	3248.8	0.977	0.932	0.51107	0.125392	0.590116	0.196957	keep
Q8N3U4	STAG2	Cohesin subunit SA-2	1826.3	1820.9	1866.5	1626.4	1632.9	1588.8	1607.7	1589.7	1637.2	0.879	0.877	0.00037137	0.000344815	0.00234603	0.00250314	keep
P62750	RPL23A	60S ribosomal protein L23a	6767.7	7154.4	6959.7	6982.9	6802.3	7115.8	6570	6875.8	6463	1.001	0.953	0.963553	0.122791	0.973204	0.193838	discard
P17480	UBTF	Nucleolar transcription factor 1	3304.1	3209.9	3255.7	3341.8	3367.4	3422.1	3120.5	3205.3	3203	1.037	0.975	0.0289005	0.108919	0.0568056	0.17563	discard
P42566	EPS15	Epidermal growth factor receptor substrate 15	1471.5	1411.7	1453	1486.4	1457.5	1470.2	1561.5	1521.2	1605.3	1.018	1.081	0.255787	0.0170314	0.336444	0.0406775	keep
Q96CS3	FAF2	FAS-associated factor 2	2297.5	2268.9	2287.7	2163.7	2247.4	2085.2	2207.4	2161.9	2196.3	0.948	0.958	0.0693255	0.0040842	0.114675	0.0141012	keep
Q9Y285	FARSA	Phenylalanine--tRNA ligase alpha subunit	2954.8	2886.9	2880.3	3151.3	3196.8	3102	2972.6	2898.7	2943.9	1.083	1.011	0.0025468	0.386829	0.00896129	0.487494	keep
Q9BWD1	ACAT2	Acetyl-CoA acetyltransferase, cytosolic	2197.9	2158.9	2105	1879.5	1854.9	1792.7	2411.6	2417.2	2421.8	0.855	1.122	0.00115598	0.00078759	0.00511297	0.00439201	discard
O75489	NDUFS3	NADH dehydrogenase [ubiquinone] iron-sulfur protein 3, mitochondrial	1537.5	2570	2523.6	2736.2	2717.1	2742.1	2649.7	2669.9	2661.9	1.236	1.204	0.229663	0.276448	0.30763	0.372944	keep
P42694	HELZ	Probable helicase with zinc finger domain	1544.5	1509.5	1554.4	1162.1	1158	1129.1	1104.4	1121	1165.3	0.748	0.736	2.19159e-05	7.40489e-05	0.000432662	0.000954595	keep
Q14676	MDC1	Mediator of DNA damage checkpoint protein 1	687.4	692.5	721.7	761.5	787.9	784.9	722.8	686.5	726.5	1.111	1.016	0.00482237	0.533723	0.0142103	0.625994	keep
Q8IZ83	ALDH16A1	Aldehyde dehydrogenase family 16 member A1	944.6	932.5	908.1	891	896.4	883.4	1195.4	1176.8	1207	0.959	1.285	0.0276158	5.30626e-05	0.0548071	0.000807012	discard
Q9HDC9	APMAP	Adipocyte plasma membrane-associated protein	2119.5	2137.5	2122.5	2164.6	2155.3	2144.9	2103.1	2081.8	2094	1.013	0.984	0.023297	0.0156962	0.0478116	0.0382456	discard
O60749	SNX2	Sorting nexin-2	2865	2841.5	2818	2944.1	2893.4	3007.6	3037.8	2954.9	2992.2	1.038	1.054	0.0389644	0.00485856	0.0720465	0.0158668	keep
Q68E01	INTS3	Integrator complex subunit 3	2065.7	2056.9	2053.8	2054.4	2077.8	2041.4	1948.3	1923.8	1915.3	1	0.937	0.934447	0.000272463	0.950327	0.00217416	keep
P21283	ATP6V1C1	V-type proton ATPase subunit C 1	3533.7	3479.2	3497.7	3541.5	3620.1	3478.5	3728.5	3703.2	3710.3	1.012	1.06	0.383467	0.000306212	0.467566	0.0023382	keep
P55795	HNRNPH2	Heterogeneous nuclear ribonucleoprotein H2	786.7	785.6	772.7	867.6	842.2	845	752.5	711.6	775.2	1.089	0.955	0.00148252	0.143817	0.00612391	0.2201	discard
P23284	PPIB	Peptidyl-prolyl cis-trans isomerase B	9982.5	9920.4	9982	9249.2	9323	9414	8893	8574.9	8428.9	0.936	0.867	0.00028422	0.00084275	0.00196557	0.00461569	keep
Q8NFF5	FLAD1	FAD synthase	1556.1	1488.6	1523.4	1680.7	1692.8	1581.5	1691.3	1599.1	1637	1.085	1.079	0.0320163	0.0216935	0.0615011	0.0488934	keep
O43684	BUB3	Mitotic checkpoint protein BUB3	2344.1	2327.3	2387	2159.1	2163	2074.4	2106.9	2059.9	2089.8	0.906	0.886	0.00320054	0.000272914	0.0105363	0.00217416	keep
Q92665	MRPS31	28S ribosomal protein S31, mitochondrial	1882.1	1878.2	1891.7	2175.4	2136.9	2193	1987.4	2009.6	1998.6	1.151	1.061	6.00364e-05	0.000105523	0.00074903	0.00117766	keep
Q9UBU9	NXF1	Nuclear RNA export factor 1	1677.4	1705.9	1673.9	1615.4	1610.4	1603.1	1501.6	1557.6	1548.5	0.955	0.911	0.00194982	0.00191488	0.00740726	0.00823128	keep
Q8WUP2	FBLIM1	Filamin-binding LIM protein 1	1563.5	1572	1578.1	1111.1	1153.3	1051.9	1071.1	1057	1070.6	0.704	0.679	0.000195133	1.80852e-07	0.00154449	7.38659e-05	keep
O75947	ATP5PD	ATP synthase subunit d, mitochondrial	4772.7	4873.5	4807.6	5615.1	5532.8	5682.9	5515	5447.9	5431.1	1.164	1.134	0.000103156	8.20742e-05	0.00104161	0.00101708	keep
Q8NBS9	TXNDC5	Thioredoxin domain-containing protein 5	3647.2	3697.3	3602.1	3384.7	3220.3	3250	3405.3	3425.9	3351.5	0.9	0.93	0.00350186	0.00192584	0.0111865	0.00826114	keep
P61224	RAP1B	Ras-related protein Rap-1b	1808.4	1903.5	1852.8	1748	1739.4	1793.5	1978.3	1889.6	1911.1	0.949	1.039	0.0411719	0.13502	0.0752399	0.20915	discard
P28066	PSMA5	Proteasome subunit alpha type-5	3329.9	3381.9	3423.2	3898.9	3825.8	3878.5	3840.4	3760.5	3781.5	1.145	1.123	0.000158578	0.000336368	0.00135732	0.00246366	keep
P35611	ADD1	Alpha-adducin	1494.4	1467.8	1503.1	1434.5	1425.2	1448.9	1620.7	1613.2	1690.7	0.965	1.103	0.0143222	0.00411828	0.0326464	0.0141614	discard
P07203	GPX1	Glutathione peroxidase 1	2176	2141.6	2160.7	2237.2	2138.2	2205.4	1947.6	1938.6	1903.8	1.016	0.894	0.333111	0.000174983	0.416018	0.00163818	discard
P50452	SERPINB8	Serpin B8	1788.4	1772.2	1826.8	1658.7	1638	1649.6	1871.7	1791.1	1900.5	0.918	1.033	0.000919073	0.184549	0.00441582	0.269269	discard
Q13148	TARDBP	TAR DNA-binding protein 43	1731.6	1807.5	1731	1677.3	1613	1656.7	1634.8	1670.1	1643.5	0.939	0.939	0.0265086	0.016211	0.0532268	0.0392402	keep
O43149	ZZEF1	Zinc finger ZZ-type and EF-hand domain-containing protein 1	1109.6	1048.8	1094.8	1214.2	1191.5	1174.9	1213.3	1156.5	1213.5	1.101	1.101	0.00786535	0.0143672	0.0206259	0.0358498	keep
P82094	TMF1	TATA element modulatory factor	2106.3	1954.9	2022.4	1918.4	1893.4	1836.5	2084.3	2016.8	2020.2	0.928	1.006	0.0423313	0.799667	0.0770335	0.851464	discard
P28070	PSMB4	Proteasome subunit beta type-4	2068.5	1975.1	2099	2208.3	2289.3	2261.1	2163.7	2043.3	2163.1	1.1	1.037	0.0105985	0.241141	0.0259254	0.334976	keep
O00178	GTPBP1	GTP-binding protein 1	1367.3	1338.3	1363.2	1275.4	1286.1	1244	1190.4	1128.3	1230.6	0.935	0.872	0.00511274	0.00631845	0.0148344	0.019347	keep
O15381	NVL	Nuclear valosin-containing protein-like	1230.2	1153.1	1181.6	1139.2	1138.3	1138.4	1155.8	1042.5	1136.6	0.958	0.935	0.0882889	0.143827	0.140663	0.2201	keep
P84098	RPL19	60S ribosomal protein L19	8093.9	8528.7	7932.3	8445.8	8126.5	8675.2	7913.3	8536.8	7792.6	1.028	0.987	0.386307	0.730401	0.470407	0.793928	discard
Q03154	ACY1	Aminoacylase-1	2275.5	2229.3	2253.2	2557.8	2562.7	2550.9	2537.2	2423	2532.1	1.135	1.109	3.10748e-05	0.00310709	0.000519868	0.011581	keep
P49257	LMAN1	Protein ERGIC-53	2795.3	2711.4	2680.5	2377.9	2366.2	2315	2369.5	2325.5	2381.5	0.862	0.864	0.000586676	0.000545399	0.00320603	0.00339503	keep
P52294	KPNA1	Importin subunit alpha-5	1362	1371.3	1353.6	1306.1	1325.9	1321.2	1365.7	1347.4	1354.5	0.967	0.995	0.00483978	0.432446	0.014256	0.530627	keep
Q7Z3B4	NUP54	Nucleoporin p54	2580.8	2591.8	2588.6	2504	2465.3	2493.8	2609	2527.3	2568	0.962	0.993	0.0012561	0.467164	0.00542616	0.563737	keep
P51648	ALDH3A2	Aldehyde dehydrogenase family 3 member A2	3077	3173.4	3096.5	3254	3332.5	3346.8	2942.8	2916.6	2900.7	1.063	0.937	0.00905387	0.00327118	0.0230448	0.0120092	discard
Q9C0D5	TANC1	Protein TANC1	2287.6	2157.8	2271.7	2008.2	2095.9	1993.2	1961.6	1922.4	1988.9	0.908	0.874	0.0161057	0.00303446	0.0357737	0.0113963	keep
Q15050	RRS1	Ribosome biogenesis regulatory protein homolog	1605.1	1601.3	1587.3	1733.4	1771.5	1810	1567.8	1555.1	1634.5	1.109	0.992	0.0013444	0.646075	0.00568416	0.723529	discard
P08865	RPSA	40S ribosomal protein SA	3525.7	3391.2	3503.8	3350.9	3490.2	3325.7	3299.2	3029.4	3237.6	0.976	0.918	0.267823	0.0393513	0.348485	0.0785426	keep
Q9P206	KIAA1522	Uncharacterized protein KIAA1522	972.1	909	940.8	1059.8	1082.5	1058.5	1064.4	1055.7	1092.1	1.134	1.138	0.00364794	0.00405985	0.0115197	0.0140567	keep
Q02543	RPL18A	60S ribosomal protein L18a	5194.9	5209.1	5139.6	5460.4	5384.1	5373.7	5235.6	5448.9	5269.4	1.043	1.026	0.00283206	0.117771	0.00961568	0.187441	keep
P30085	CMPK1	UMP-CMP kinase	3697.3	3670.5	3677.3	4240.5	4318.1	4222.6	4107.6	3987.8	3997.1	1.157	1.095	3.49379e-05	0.000748819	0.000565226	0.00424263	keep
P68036	UBE2L3	Ubiquitin-conjugating enzyme E2 L3	1748.2	1677.6	1709.5	2221.4	2238.8	2248.6	2579.3	2650.9	2658.3	1.306	1.536	2.76551e-05	9.63908e-06	0.000490528	0.000267099	keep
Q9Y295	DRG1	Developmentally-regulated GTP-binding protein 1	2291.7	2317.6	2265.8	2307.7	2267.6	2242.1	2077.8	2165.5	2128.9	0.992	0.927	0.470805	0.00508955	0.553168	0.0164461	keep
Q5T8P6	RBM26	RNA-binding protein 26	1563.6	1531.7	1561	1623.5	1663.8	1669.6	1542.1	1516.9	1539.5	1.065	0.988	0.00475306	0.213106	0.0140511	0.303125	discard
P61604	HSPE1	10 kDa heat shock protein, mitochondrial	11450	11661.1	11573.7	14313.4	14103.9	14719.2	12041.4	11928.6	11451.4	1.244	1.021	8.86135e-05	0.270988	0.000943971	0.367193	keep
Q99797	MIPEP	Mitochondrial intermediate peptidase	1572.9	1593.6	1562	1872.9	1941.6	1876	1788	1717.8	1782.1	1.203	1.118	0.000146906	0.00138037	0.00129662	0.00648846	keep
P62269	RPS18	40S ribosomal protein S18	7339.7	7470.6	7453.5	7538.6	7337.3	7531.3	7257.8	7456.4	7287.8	1.006	0.988	0.57523	0.303653	0.649627	0.402157	discard
Q16719	KYNU	Kynureninase	2955	3004.7	3024.4	2645.9	2680	2727.7	3904.8	3959.6	3906	0.896	1.31	0.000618358	5.31074e-06	0.00332729	0.000203606	discard
Q9Y5M8	SRPRB	Signal recognition particle receptor subunit beta	2013.2	2098.8	2071.2	2269	2212.7	2348.5	2219.3	2344	2255.7	1.105	1.103	0.00937857	0.0086004	0.0236829	0.0242134	keep
Q07955	SRSF1	Serine/arginine-rich splicing factor 1	5093.2	5207.4	5153.6	4771.5	4730.2	4804	4563.7	4690	4595.3	0.926	0.896	0.000589741	0.000457327	0.00321375	0.00301647	keep
Q96TA2	YME1L1	ATP-dependent zinc metalloprotease YME1L1	1537.3	1531.7	1532.1	1594.6	1596.9	1571.6	1645.2	1648.7	1685.1	1.035	1.082	0.00272023	0.000524368	0.00935247	0.00330129	keep
Q9Y5X1	SNX9	Sorting nexin-9	861.1	851.2	867	839.2	854.1	882.9	875.9	845.4	900.2	0.999	1.016	0.933935	0.448082	0.950068	0.545721	discard
Q86SQ0	PHLDB2	Pleckstrin homology-like domain family B member 2	1845.1	1810.9	1796.5	1483.4	1494.1	1493	1464.9	1482.8	1482.8	0.82	0.813	1.75494e-05	1.99296e-05	0.000392647	0.000424586	keep
P22033	MMUT	Methylmalonyl-CoA mutase, mitochondrial	2124.1	2098.9	2115	2386	2398.8	2384	2178	2225.1	2206.5	1.131	1.043	6.57363e-06	0.00418897	0.000248512	0.014294	keep
P22392	NME2	Nucleoside diphosphate kinase B	6616.7	6552	6387.9	6456.7	6381.2	6319.2	6719	6771.7	6547.9	0.98	1.025	0.166855	0.170505	0.236363	0.253413	discard
O76054	SEC14L2	SEC14-like protein 2	2255.4	2193	2190.5	2160.6	2177	2120.4	2614.5	2628.7	2659.8	0.973	1.19	0.0891397	8.64442e-05	0.14178	0.00105176	discard
Q13907	IDI1	Isopentenyl-diphosphate Delta-isomerase 1	2309.9	2275	2331.7	2050.3	2049.5	1976.2	2260.6	2253.8	2319.2	0.878	0.988	0.000788641	0.35443	0.00397344	0.455143	keep
P48047	ATP5PO	ATP synthase subunit O, mitochondrial	4049	4002.4	4188.9	4577.3	4622.8	4660.1	4460.1	4472.1	4381.4	1.132	1.088	0.00104406	0.00507444	0.00480035	0.0164045	keep
Q8NBJ5	COLGALT1	Procollagen galactosyltransferase 1	4847.7	4816.5	4761.4	4059	4005.4	3811.3	3978.3	3996.7	3982.5	0.823	0.829	0.000606048	4.20307e-06	0.00327783	0.000181766	keep
Q9Y618	NCOR2	Nuclear receptor corepressor 2	1156.5	1125.4	1139	1221	1222.7	1201.2	1214.1	1183.2	1218.2	1.065	1.057	0.00285375	0.0103256	0.00967148	0.0277905	keep
Q99590	SCAF11	Protein SCAF11	1591.6	1545.4	1526.5	1402.8	1425.3	1390.8	1452.6	1418.1	1462.9	0.905	0.929	0.00220396	0.0092343	0.00812385	0.0255348	keep
Q15738	NSDHL	Sterol-4-alpha-carboxylate 3-dehydrogenase, decarboxylating	2074.2	2061	2106.2	2214.8	2269.1	2223.8	2484.5	2408.2	2449.1	1.075	1.176	0.00187788	0.000126083	0.00723403	0.00134312	keep
P42226	STAT6	Signal transducer and activator of transcription 6	3508	3522.5	3604	3911.8	3950.1	4057.3	3960.5	3959.9	3912.4	1.121	1.113	0.00116307	0.000330888	0.00513273	0.00244055	keep
P30566	ADSL	Adenylosuccinate lyase	2573.7	2547.1	2593	2488.2	2466.3	2504.6	2371.3	2333.1	2456.1	0.967	0.928	0.00798857	0.00960175	0.0208746	0.0263824	keep
Q14444	CAPRIN1	Caprin-1	5740.4	5929.1	5971.8	5075.4	4970	5105.2	5324.7	5520.6	5371.8	0.859	0.919	0.000483542	0.00670288	0.00280048	0.0201717	keep
P18621	RPL17	60S ribosomal protein L17	5113.1	5088.6	5215.3	5374.7	5370.8	5152.2	5030	5084.2	5074.1	1.031	0.985	0.126418	0.143913	0.188947	0.2201	discard
Q9NP72	RAB18	Ras-related protein Rab-18	3117.7	3113.4	3116.6	2868.5	2875.3	2816.8	3213.9	3179.9	3269.1	0.916	1.034	0.000172942	0.0148207	0.00142716	0.0366954	discard
Q99961	SH3GL1	Endophilin-A2	3080.5	2987.3	3042.5	3198.9	3208.6	3166.6	3366.2	3269.4	3351.5	1.051	1.096	0.00704192	0.00195594	0.0189738	0.00835132	keep
Q14738	PPP2R5D	Serine/threonine-protein phosphatase 2A 56 kDa regulatory subunit delta isoform	2610.9	2608.1	2573.7	2452	2543.3	2481.9	2827.1	2849.2	2850.2	0.96	1.094	0.0240031	7.18135e-05	0.0490685	0.000937268	discard
Q9UIJ7	AK3	GTP:AMP phosphotransferase AK3, mitochondrial	2957.6	2924.5	2917.4	3066.1	3074.9	2997.6	2914.2	2889.7	2882.1	1.039	0.987	0.0141992	0.0733631	0.0324496	0.127847	discard
Q9NXV6	CDKN2AIP	CDKN2A-interacting protein	673	650.6	645.4	613.3	615.3	609.6	638.3	625.9	618.4	0.934	0.956	0.00639278	0.0471627	0.0176244	0.0904546	keep
Q15058	KIF14	Kinesin-like protein KIF14	2095.6	1988.3	2042.2	1787.8	1821.4	1701.4	1931.8	1897.5	1973.3	0.867	0.947	0.00487457	0.0459147	0.014324	0.0885455	keep
Q9UHR4	BAIAP2L1	Brain-specific angiogenesis inhibitor 1-associated protein 2-like protein 1	1896.4	1848.9	1832.3	1866.7	1806.5	1819.5	1972.7	2008.3	1979	0.985	1.069	0.34451	0.00472176	0.42743	0.0155303	discard
P19623	SRM	Spermidine synthase	1477.3	1468.3	1511.9	1763.3	1835.1	1837	1676.8	1675.1	1718.8	1.219	1.138	0.000253543	0.000462877	0.00183268	0.00304762	keep
Q9BY77	POLDIP3	Polymerase delta-interacting protein 3	2163.2	2083.1	2137.8	2020.4	2081.3	1988.8	1976	1921.1	1984	0.954	0.921	0.0533583	0.005516	0.0928755	0.0174927	keep
P46781	RPS9	40S ribosomal protein S9	8546.8	8750.1	8531.3	8163	8152.9	8472.5	8488.8	8444.2	8233.9	0.96	0.974	0.0518252	0.10544	0.090765	0.17141	keep
Q96CW5	TUBGCP3	Gamma-tubulin complex component 3	1293.1	1272.8	1325.4	1153.5	1099.1	1111.3	1189.3	1191	1178.9	0.864	0.915	0.00148472	0.00187519	0.00612613	0.00810672	keep
Q9BQ67	GRWD1	Glutamate-rich WD repeat-containing protein 1	1071.4	1027.1	1026.7	1050.3	1040.3	1029	1093.6	1058.1	1103.7	0.998	1.042	0.920556	0.0989605	0.939444	0.1626	discard
Q9Y6E2	BZW2	Basic leucine zipper and W2 domain-containing protein 2	2717.9	2661.8	2658.9	3169.8	3209.5	3197.6	2690.3	2691.9	2730.9	1.191	1.009	2.62461e-05	0.345467	0.000472365	0.44559	keep
P62829	RPL23	60S ribosomal protein L23	4606	4534.7	4604.2	4365.3	4553.2	4518.1	4594.8	4450.3	4428	0.978	0.98	0.176713	0.188099	0.247633	0.273473	keep
Q9UMX0	UBQLN1	Ubiquilin-1	1253.2	1169.4	1225.5	1150.5	1200.2	1153.7	1292.4	1211.8	1277.7	0.961	1.037	0.178825	0.273903	0.250015	0.370013	discard
O60306	AQR	RNA helicase aquarius	1843.6	1761.7	1846.7	1637.9	1604.8	1584.2	1603.6	1574.8	1592.8	0.885	0.875	0.00262309	0.00122624	0.00915086	0.00596629	keep
O95834	EML2	Echinoderm microtubule-associated protein-like 2	2385.9	2323.6	2367.8	3462.5	3460.6	3475.3	4077.4	4189.5	4158.9	1.469	1.756	1.10398e-06	9.68342e-07	0.000118161	0.000103414	keep
Q92615	LARP4B	La-related protein 4B	2210.7	2210	2210.6	2105	2041.7	2021.8	2124.3	2133.7	2157.4	0.93	0.967	0.00395598	0.00197068	0.0122817	0.00838994	keep
Q01581	HMGCS1	Hydroxymethylglutaryl-CoA synthase, cytoplasmic	2424.2	2441.3	2523.1	2304.7	2366.4	2244.5	2047.9	2000.5	2054.1	0.936	0.826	0.0278927	0.000212267	0.0551931	0.00184534	keep
Q6L8Q7	PDE12	2',5'-phosphodiesterase 12	1744.1	1672.3	1673.3	1809.4	1870.2	1777.7	1769.8	1797.7	1850.6	1.072	1.065	0.0266939	0.0306289	0.0535152	0.0644539	keep
Q14571	ITPR2	Inositol 1,4,5-trisphosphate receptor type 2	419.9	392.7	420.1	351.9	361.9	312.2	357.1	342.1	361.5	0.832	0.86	0.0215419	0.00581694	0.0448658	0.0182051	keep
Q86WJ1	CHD1L	Chromodomain-helicase-DNA-binding protein 1-like	2228.3	2198.8	2169.6	1929.5	2012.9	1914.2	2228.7	2260.8	2291	0.888	1.028	0.00237846	0.0682146	0.00856967	0.120414	discard
Q9UPT5	EXOC7	Exocyst complex component 7	1975.2	1849.7	2017.9	1898.5	1935.4	1882.4	2004.2	1932.6	2018.5	0.978	1.019	0.481472	0.54262	0.563005	0.634608	discard
Q9NX63	CHCHD3	MICOS complex subunit MIC19	2550.5	2556.4	2540.4	2658.2	2643.8	2687.2	2562.2	2634.5	2612.7	1.045	1.021	0.00103665	0.0685738	0.00478121	0.120874	keep
Q9Y6Y8	SEC23IP	SEC23-interacting protein	3153.8	3270.7	3161.5	3089.6	3028.9	3120.2	3008.6	3212.6	3065.4	0.964	0.969	0.0655752	0.233027	0.109804	0.326415	keep
Q15717	ELAVL1	ELAV-like protein 1	3455.8	3479.7	3527.9	3456.7	3510.3	3396.5	3353	3370.2	3368.3	0.99	0.964	0.441019	0.00451986	0.526103	0.0150819	keep
Q8IZH2	XRN1	5'-3' exoribonuclease 1	1166.5	1107.8	1139.4	1038	1050.7	996.6	1039.7	1035.3	1026.7	0.904	0.909	0.00983168	0.00340092	0.0245492	0.01233	keep
Q7Z3K3	POGZ	Pogo transposable element with ZNF domain	1513	1529.1	1508	1344.3	1322.7	1310.1	1411	1412.3	1436.2	0.874	0.936	9.76428e-05	0.000751692	0.00100244	0.00424977	keep
P98175	RBM10	RNA-binding protein 10	1261.6	1167.2	1301.7	1255.3	1317.3	1253.6	1249.4	1137.9	1255.5	1.026	0.976	0.511695	0.62954	0.590374	0.708786	discard
Q96EN8	MOCOS	Molybdenum cofactor sulfurase	1153.6	1100.4	1157.2	1266.2	1301.7	1237.7	1303.6	1199.4	1300.7	1.116	1.115	0.00744408	0.0272412	0.0197534	0.0586838	keep
Q9HB71	CACYBP	Calcyclin-binding protein	4664.9	4947.7	4984.5	4532.9	4518.1	4675.2	4894.8	5128.9	4942	0.94	1.025	0.0606411	0.376866	0.102805	0.477226	discard
Q8IYI6	EXOC8	Exocyst complex component 8	1865.5	1777.3	1864.1	1637.6	1674.9	1588	1721.7	1676.8	1786	0.89	0.941	0.00632997	0.0679011	0.017484	0.12012	keep
P68400	CSNK2A1	Casein kinase II subunit alpha	1366.2	1376.5	1396.9	1461.8	1473.5	1458.4	1482.8	1519.9	1505.8	1.061	1.089	0.00118265	0.000927902	0.00517874	0.00493875	keep
P41240	CSK	Tyrosine-protein kinase CSK	1988.2	1952.3	1978.2	1884.4	1836.6	1756	1751.6	1725.1	1729.6	0.925	0.88	0.0216657	5.80111e-05	0.0450639	0.000836219	keep
P42696	RBM34	RNA-binding protein 34	1092.1	1049.7	1069.6	1035.1	1048.5	1033.8	999.9	914.9	1014.7	0.971	0.912	0.0737544	0.0538356	0.12078	0.100173	keep
Q14192	FHL2	Four and a half LIM domains protein 2	2800.5	2861.3	2812.3	2551.3	2532.4	2536.3	2086.1	2164	2115.7	0.899	0.751	0.000107061	2.18344e-05	0.00106845	0.000451433	keep
Q6P3W7	SCYL2	SCY1-like protein 2	1574.5	1523	1584.1	1602.9	1684.8	1586.1	1740.2	1607.1	1754.3	1.041	1.09	0.14666	0.0490876	0.212902	0.0930314	keep
P61758	VBP1	Prefoldin subunit 3	2401.9	2367.3	2352.5	2284.9	2268.8	2246	2377	2433.1	2409.2	0.955	1.014	0.00428202	0.210959	0.0129805	0.300711	discard
Q15269	PWP2	Periodic tryptophan protein 2 homolog	2347.6	2385	2292.1	2508.6	2395.8	2437.4	2041.1	2087.8	2033.1	1.045	0.877	0.0674145	0.000769349	0.11217	0.00433112	discard
P62906	RPL10A	60S ribosomal protein L10a	4683.2	4899.8	4722.1	4837.2	4628.1	4735.4	4554.5	4736.9	4480.6	0.993	0.963	0.718756	0.15255	0.773391	0.231148	keep
O60832	DKC1	H/ACA ribonucleoprotein complex subunit DKC1	3241.4	3302.2	3252.2	3119	3165.4	3179.1	2711.2	2875.7	2746.3	0.966	0.851	0.0132186	0.00099185	0.0307627	0.00516466	keep
P42356	PI4KA	Phosphatidylinositol 4-kinase alpha	1018.7	997.9	1020.6	948.1	947.5	924	977.9	930.8	973	0.928	0.949	0.00260779	0.0378078	0.00910622	0.0761639	keep
Q13630	GFUS	GDP-L-fucose synthase	1594	1641.8	1658.4	2294.4	2240	2300.2	2235	2239.8	2142	1.396	1.352	2.1531e-05	8.80071e-05	0.000430678	0.00105853	keep
Q9Y281	CFL2	Cofilin-2	1356.7	1430.3	1389.7	1433	1375.5	1442.8	1536.7	1581.3	1560.4	1.018	1.12	0.453283	0.00282164	0.537467	0.0108009	keep
Q32P44	EML3	Echinoderm microtubule-associated protein-like 3	1236.7	1182	1187.2	1097.8	1100.7	1069.2	1059	1056	1111.4	0.906	0.895	0.00455725	0.00715837	0.0136255	0.0211702	keep
P82933	MRPS9	28S ribosomal protein S9, mitochondrial	2113.3	2097	2112.4	2544.2	2505.9	2513.3	2295.5	2299.1	2319.1	1.196	1.093	4.49924e-06	2.50675e-05	0.00022389	0.000497935	keep
Q71DI3	H3C15	Histone H3.2	500.4	497.3	518.3	514.3	503	445.3	446.3	448	439.1	0.965	0.88	0.464149	0.000849666	0.547181	0.0046432	keep
O75146	HIP1R	Huntingtin-interacting protein 1-related protein	2389.7	2247.3	2365.5	2036.8	2078.8	2016.1	1983.3	1849.8	1938.3	0.876	0.824	0.00324501	0.00229197	0.0106257	0.00932111	keep
O95716	RAB3D	Ras-related protein Rab-3D	1796.1	1767	1793.4	2037.5	2097.9	2047.9	2308.7	2323.2	2354	1.154	1.304	0.000160485	4.3115e-06	0.00136255	0.00018345	keep
Q15276	RABEP1	Rab GTPase-binding effector protein 1	1232.5	1137.4	1197.5	1205.5	1239.3	1212.6	1287.4	1197.3	1261.2	1.025	1.05	0.366284	0.200019	0.449894	0.287566	keep
Q00325	SLC25A3	Phosphate carrier protein, mitochondrial	4871.6	5034	5014	5257.6	5133.6	5327.4	5077.4	5277.9	5105	1.054	1.036	0.0252983	0.0892049	0.0512299	0.149406	keep
Q9UHD2	TBK1	Serine/threonine-protein kinase TBK1	1105.8	1084.9	1101	1085.3	1113.9	1104.1	1131.5	1084	1109.7	1.004	1.01	0.733689	0.504977	0.786583	0.599442	keep
P53582	METAP1	Methionine aminopeptidase 1	1625.3	1589.3	1620.1	1678.8	1657.4	1660.4	1589.1	1594.9	1590.4	1.033	0.988	0.0149738	0.152157	0.0337847	0.230772	discard
Q9NYL9	TMOD3	Tropomodulin-3	2447.5	2351.3	2396.8	2310.6	2299.6	2242.4	2476.4	2406.1	2481.9	0.952	1.023	0.0303227	0.203503	0.0590179	0.291872	discard
Q9H9A6	LRRC40	Leucine-rich repeat-containing protein 40	2176.9	2180.3	2255.1	1840.1	1823.7	1831.3	2035.3	1974.7	2054.6	0.831	0.917	9.67742e-05	0.00647933	0.0009963	0.0196764	keep
O00629	KPNA4	Importin subunit alpha-3	1811.6	1736.7	1718	1664.1	1718.5	1684.7	2042.7	1959.6	2100.1	0.962	1.159	0.109637	0.00467856	0.168379	0.0154296	discard
Q86UU1	PHLDB1	Pleckstrin homology-like domain family B member 1	2079	1984.1	2037.9	2065.5	2110.1	2095.7	1912.2	1819.8	1935.5	1.028	0.929	0.13738	0.0334411	0.202049	0.0692628	discard
P35251	RFC1	Replication factor C subunit 1	1775	1654.9	1668.4	1527.2	1576	1492.7	1650.8	1606.9	1642.9	0.901	0.961	0.0189122	0.173113	0.0405189	0.256499	keep
Q06323	PSME1	Proteasome activator complex subunit 1	5463.2	5651.6	5458.8	4927.6	4785.5	4861.1	5448.1	5473	5394.6	0.879	0.984	0.00083156	0.271101	0.0041331	0.367193	keep
Q15404	RSU1	Ras suppressor protein 1	2803.8	2770.3	2792.6	2275.3	2286.7	2161.2	2291	2264.4	2313.5	0.804	0.821	0.000284357	1.0188e-05	0.00196557	0.000276729	keep
Q9H190	SDCBP2	Syntenin-2	1097.2	1071.5	1112.2	2174.2	2217.7	2252.2	2934.4	2968.9	3042.3	2.025	2.727	1.19701e-06	3.18096e-07	0.000118161	8.9975e-05	keep
P32004	L1CAM	Neural cell adhesion molecule L1	1980.2	1977.3	1956.6	1180.9	1196.3	1161.6	1388.4	1345.2	1385.1	0.598	0.696	6.4827e-07	4.80471e-06	9.06185e-05	0.000192215	keep
Q96AC1	FERMT2	Fermitin family homolog 2	2189.3	2194.2	2232.3	2117.5	2164.5	2153.9	2421.1	2393	2511.2	0.973	1.107	0.0382161	0.00297464	0.0709937	0.0112399	discard
O76070	SNCG	Gamma-synuclein	970.7	1015	984.8	2408.3	2322.2	2432.5	1271.4	1294.1	1233.6	2.411	1.279	1.37681e-06	0.000213391	0.000126684	0.00184797	keep
Q9UI12	ATP6V1H	V-type proton ATPase subunit H	1846	1788.4	1880.9	1877.2	1908.5	1888.4	1840	1809.9	1811.5	1.029	0.99	0.138822	0.571762	0.20364	0.659837	discard
P08134	RHOC	Rho-related GTP-binding protein RhoC	1562.1	1575.3	1560.4	1671.3	1629	1702.6	1734.1	1716.8	1732.3	1.065	1.103	0.00883837	2.32317e-05	0.0226214	0.000471098	keep
Q12996	CSTF3	Cleavage stimulation factor subunit 3	1856.3	1800.7	1837.3	1828.6	1754.8	1759.8	1680.3	1608.3	1657.4	0.972	0.9	0.155315	0.0025894	0.222827	0.0101171	keep
P28799	GRN	Progranulin	1132.6	1132.1	1123.6	979.6	968.3	933.6	895.7	879.1	866.9	0.85	0.78	0.000385404	1.43384e-05	0.00241278	0.000347187	keep
Q9UBQ7	GRHPR	Glyoxylate reductase/hydroxypyruvate reductase	2685.5	2642	2668.4	2514	2570.4	2429.8	2796.1	2817.1	2771.2	0.94	1.049	0.0215461	0.00211989	0.0448658	0.00877151	discard
Q92890	UFD1	Ubiquitin recognition factor in ER-associated degradation protein 1	2785.8	2737.2	2758.9	2833.1	2731.5	2809.6	3035.5	3015.5	3075.7	1.011	1.102	0.417528	0.000230161	0.502768	0.00194068	keep
Q7Z5J4	RAI1	Retinoic acid-induced protein 1	638.5	587.2	606.7	577.4	569.3	549	614.5	535.1	570.7	0.925	0.939	0.0543704	0.242587	0.0943471	0.33635	keep
Q07954	LRP1	Prolow-density lipoprotein receptor-related protein 1	1027.4	947.4	996.2	931.6	952	917.1	877.6	837.9	895.6	0.943	0.879	0.087197	0.0137858	0.139337	0.0346458	keep
Q8WWQ0	PHIP	PH-interacting protein	1642.7	1677.1	1607.4	1477.9	1489.6	1474	1686.6	1577.5	1645.7	0.901	0.996	0.00121143	0.878117	0.00527654	0.909629	keep
P26583	HMGB2	High mobility group protein B2	3548	3804.8	3647.6	2934.5	2385.7	2501.7	2927.1	3144.9	2919.6	0.711	0.817	0.00636631	0.0031286	0.0175581	0.0116429	keep
P60660	MYL6	Myosin light polypeptide 6	5982.2	6071.7	6116.1	4666.6	4812.8	4648.5	4750.8	4725.5	4678.8	0.778	0.779	3.91216e-05	5.98057e-06	0.000602457	0.000213704	keep
O43172	PRPF4	U4/U6 small nuclear ribonucleoprotein Prp4	1736.4	1689.2	1702.6	1602.9	1600.2	1611.8	1608.6	1496.7	1541.7	0.939	0.906	0.00175397	0.0116781	0.00687851	0.0305155	keep
Q9UHD1	CHORDC1	Cysteine and histidine-rich domain-containing protein 1	2716.7	2703	2706.2	3126.9	3032.2	3113.7	2724.7	2671.9	2669.6	1.141	0.993	0.0001722	0.339452	0.00142633	0.439449	discard
Q92552	MRPS27	28S ribosomal protein S27, mitochondrial	2620.8	2654.8	2781.9	2952.5	2934.3	2959.5	2785.2	2805.6	2756.4	1.098	1.036	0.00688143	0.131531	0.0186572	0.204564	keep
Q07020	RPL18	60S ribosomal protein L18	6373.1	6430	6235.2	6358.8	6336.5	6441.8	6345.5	6230.7	6182.8	1.005	0.985	0.641968	0.284589	0.708369	0.381925	discard
Q5JSZ5	PRRC2B	Protein PRRC2B	1346	1330.3	1399.4	1334.4	1337.9	1340.6	1261.2	1273.9	1244.2	0.985	0.927	0.37579	0.0108766	0.459424	0.0288307	keep
P56537	EIF6	Eukaryotic translation initiation factor 6	2095.4	2056.5	2017.9	2123	2122.2	2078.5	1937.5	1954.3	1942.8	1.025	0.946	0.128757	0.00754746	0.191704	0.0220114	discard
Q96JM3	CHAMP1	Chromosome alignment-maintaining phosphoprotein 1	2061.2	1978.6	2021.2	1779.3	1841.5	1729.5	1950.2	1889.5	1932.4	0.883	0.952	0.00447698	0.031878	0.0134675	0.0666819	keep
Q9H6S0	YTHDC2	3'-5' RNA helicase YTHDC2	1747.4	1702.9	1708.8	1766.9	1794.5	1786.8	1691.6	1572.4	1655.7	1.037	0.954	0.0179803	0.107171	0.0390883	0.173413	discard
O96019	ACTL6A	Actin-like protein 6A	2530.2	2586.4	2521.6	2456.1	2478.2	2406.7	2510.2	2605.1	2606.3	0.961	1.011	0.0278751	0.506339	0.055173	0.600767	discard
P47756	CAPZB	F-actin-capping protein subunit beta	5531.1	5629.8	5624.6	5185.6	5301.4	5274.6	6603.3	6664.5	6626.8	0.939	1.185	0.0020312	1.15454e-05	0.00762841	0.000300303	discard
P35659	DEK	Protein DEK	4631.5	4737.9	4575.9	4138.4	4120.5	4158	3947.9	4067.3	3889.2	0.89	0.854	0.000385935	0.000682873	0.00241365	0.00396032	keep
P26006	ITGA3	Integrin alpha-3	1807.8	1746.7	1800.8	2238.2	2271.4	2230	2065.1	2029.2	1997.5	1.258	1.138	4.72133e-05	0.000888069	0.000666474	0.00478556	keep
Q9NUQ6	SPATS2L	SPATS2-like protein	2154.9	2163.5	2150.3	1654.1	1694.2	1630.4	1905.9	1935.1	1947.9	0.77	0.895	2.07949e-05	7.74824e-05	0.000424475	0.000983359	keep
P18754	RCC1	Regulator of chromosome condensation	1723.4	1749.7	1697.7	1796.8	1777.7	1830.3	1511.9	1591.4	1584.1	1.045	0.907	0.0220894	0.00607292	0.0457126	0.0187748	discard
O95394	PGM3	Phosphoacetylglucosamine mutase	2246.5	2220	2215.8	2089.1	2082.4	2022.1	2281	2289.4	2292.8	0.927	1.027	0.002483	0.00426602	0.00881685	0.0144711	discard
Q58FF8	HSP90AB2P	Putative heat shock protein HSP 90-beta 2	18.4	18.1	23.4	22.1	28.7	20.3	22.5	20.2	22.6	1.187	1.09	0.277353	0.367833	0.358489	0.468284	keep
O14646	CHD1	Chromodomain-helicase-DNA-binding protein 1	1973	1895.4	1936.4	1725.3	1746.2	1677.2	1695.1	1669.1	1714.2	0.887	0.875	0.00196677	0.000660681	0.0074434	0.0038628	keep
Q10713	PMPCA	Mitochondrial-processing peptidase subunit alpha	2902.2	2908.8	2927.8	3328.3	3295.9	3424.3	3169.9	3120.7	3118.9	1.15	1.077	0.000289024	0.000237977	0.00199205	0.00198162	keep
O43399	TPD52L2	Tumor protein D54	2896.3	2886.8	2864.7	2398.6	2439.3	2388	2685.8	2669.8	2753.5	0.836	0.938	1.56911e-05	0.00298711	0.000370199	0.0112644	keep
Q2NL82	TSR1	Pre-rRNA-processing protein TSR1 homolog	2124.7	2022.9	2034.9	2127.6	2130.6	2099.5	2056.7	2000	2112.2	1.028	0.998	0.156501	0.925115	0.2243	0.946459	discard
Q8N766	EMC1	ER membrane protein complex subunit 1	2166	2116	2173.8	2037.3	2099.2	2062.6	1918.7	1908.4	1984.4	0.96	0.9	0.0285867	0.00209737	0.056324	0.00870021	keep
P51665	PSMD7	26S proteasome non-ATPase regulatory subunit 7	1796.8	1814.9	1771.2	1733.5	1749.7	1737.3	1887.9	1909.1	1866.7	0.97	1.052	0.0158627	0.00608488	0.0353406	0.018796	discard
Q8NCW5	NAXE	NAD(P)H-hydrate epimerase	2708.3	2764.1	2757.1	2908	2878.6	2884.3	3017.5	3090.7	3006.3	1.054	1.108	0.00184282	0.000695957	0.00714772	0.00401484	keep
Q96PZ0	PUS7	Pseudouridylate synthase 7 homolog	1989	1902.7	1982.4	1944.6	1945.1	1894.5	1940.1	1856	1939.3	0.985	0.976	0.412302	0.308019	0.497045	0.406696	keep
Q6ZNJ1	NBEAL2	Neurobeachin-like protein 2	721.6	694.1	706.6	855.9	815.8	819.9	779.3	801	775	1.174	1.11	0.00106331	0.00235496	0.00486152	0.00949931	keep
P68431	H3C4	Histone H3.1	15567.7	14163.2	16330.7	12553.2	12868.1	12685.3	13230.8	13061.3	13357.8	0.827	0.861	0.0114521	0.0248929	0.0274142	0.0545509	keep
Q8N8S7	ENAH	Protein enabled homolog	2158.1	2129	2125.1	2423.3	2449.2	2478.6	2500.2	2486.8	2767.9	1.146	1.209	7.34657e-05	0.00580328	0.000844971	0.0181806	keep
P48739	PITPNB	Phosphatidylinositol transfer protein beta isoform	3525.6	3457.2	3469.4	3128.9	3094.9	3147.9	3119.1	3189.3	3156.4	0.897	0.906	0.000152525	0.000354666	0.00132868	0.00254702	keep
P61201	COPS2	COP9 signalosome complex subunit 2	3345.6	3282.9	3399.9	3706.4	3694.3	3680.9	3613.6	3656	3667.8	1.105	1.091	0.000634412	0.00143282	0.00338836	0.00666231	keep
Q9Y4A5	TRRAP	Transformation/transcription domain-associated protein	1134	1072.8	1117.9	1069.2	1095.9	1047.8	1077.1	1017.1	1083.5	0.966	0.956	0.181304	0.157757	0.252953	0.237717	keep
Q00577	PURA	Transcriptional activator protein Pur-alpha	1378.6	1425.4	1439.8	1416	1436.8	1435.7	1399.4	1404.2	1382.7	1.011	0.986	0.488817	0.387819	0.569694	0.488407	discard
P11217	PYGM	Glycogen phosphorylase, muscle form	138.3	130.9	126.9	141.4	148.7	150.4	133.4	128.3	122.4	1.112	0.97	0.0277386	0.433839	0.0549619	0.531904	discard
P49840	GSK3A	Glycogen synthase kinase-3 alpha	1978.3	1936.2	1962.1	1914.4	1861.8	1919.6	2240	2154	2238.2	0.969	1.129	0.0542623	0.00109133	0.0942039	0.00554404	discard
P99999	CYCS	Cytochrome c	3663.9	3969.3	3813.1	3370.3	3203.8	3218.2	3031.5	3296.7	3008.2	0.855	0.816	0.0052555	0.00544967	0.0151887	0.0173583	keep
Q9NRL3	STRN4	Striatin-4	734.8	770.9	759.1	718.6	733.5	738.7	886.9	845.4	901.5	0.967	1.163	0.11347	0.00323214	0.172966	0.0119257	discard
P06493	CDK1	Cyclin-dependent kinase 1	2632.9	2556.8	2612.1	1857.9	1855.7	1841.4	2229.5	2215.1	2212.9	0.712	0.853	3.20929e-06	6.28156e-05	0.000209113	0.000872426	keep
O60678	PRMT3	Protein arginine N-methyltransferase 3	1547	1523.9	1562.3	1775.4	1793.9	1765.8	1728.6	1746.2	1724.8	1.151	1.122	8.04957e-05	0.000146102	0.000895812	0.00147126	keep
P51572	BCAP31	B-cell receptor-associated protein 31	2935.6	3011.4	2970.5	2883.5	2796.2	2927.8	2807.2	2890.1	2875.6	0.965	0.961	0.0824178	0.0273989	0.133072	0.0589889	keep
O14802	POLR3A	DNA-directed RNA polymerase III subunit RPC1	1504.6	1382.1	1466.3	1445.8	1507.7	1419	1359.2	1272.8	1371.3	1.004	0.92	0.884563	0.0719102	0.911177	0.125824	discard
Q9BS26	ERP44	Endoplasmic reticulum resident protein 44	2933.6	2960	2963.7	2772.6	2688.6	2716.2	2586.1	2467.1	2505.7	0.923	0.853	0.00113685	0.000367678	0.00507174	0.00260146	keep
P13807	GYS1	Glycogen [starch] synthase, muscle	2188.1	2130.5	2208.3	2368.1	2435.4	2467.6	3661.4	3635.9	3667.7	1.114	1.68	0.00264631	1.24405e-06	0.00919713	0.000117403	keep
Q9P2N5	RBM27	RNA-binding protein 27	1446.9	1459.2	1440.2	1341.9	1303.1	1314.9	1310.6	1412.5	1340.4	0.911	0.935	0.000602945	0.0395508	0.00326825	0.0787699	keep
O60885	BRD4	Bromodomain-containing protein 4	1344.1	1328.3	1315.5	1288.9	1290.9	1328.8	1263.5	1249.1	1273.3	0.98	0.949	0.160295	0.00339463	0.228846	0.0123154	keep
Q8WWY3	PRPF31	U4/U6 small nuclear ribonucleoprotein Prp31	1432.1	1440.6	1463.9	1882.4	1900.7	1897	1611.5	1578.2	1552.2	1.31	1.093	3.01558e-06	0.00214295	0.000208142	0.00883711	keep
Q99567	NUP88	Nuclear pore complex protein Nup88	1579.2	1570.7	1594.5	1553.9	1583.5	1552.7	1668.7	1582	1615	0.989	1.026	0.212582	0.196068	0.288436	0.283011	discard
Q12959	DLG1	Disks large homolog 1	1825	1782.8	1800.5	1931.6	1966.4	1916.9	1901.1	1805.9	1920	1.075	1.04	0.00203523	0.122886	0.00763963	0.193894	keep
Q9BW92	TARS2	Threonine--tRNA ligase, mitochondrial	1334.6	1314	1306.9	1438.6	1446.8	1402	1362	1224.8	1335.2	1.084	0.992	0.00221873	0.788535	0.00816602	0.842073	discard
Q14141	SEPTIN6	Septin-6	830.9	815.4	837.6	886.5	890.1	956.1	1037.9	1040.3	1020	1.1	1.247	0.0212368	2.58284e-05	0.0443599	0.000504304	keep
Q92688	ANP32B	Acidic leucine-rich nuclear phosphoprotein 32 family member B	3125.6	3313.6	3113.1	2806.9	2727.5	2948.9	2908.5	2870.1	2635.9	0.888	0.881	0.0174949	0.0258904	0.0381457	0.0564344	keep
Q6DT37	CDC42BPG	Serine/threonine-protein kinase MRCK gamma	802.8	813.6	804.8	964.9	951.6	936.8	908.8	905.3	924	1.178	1.131	6.50522e-05	8.07575e-05	0.000787581	0.00100585	keep
P04264	KRT1	Keratin, type II cytoskeletal 1	411.5	423.3	395.7	2091.9	2018.5	2047.5	521.6	477	462.8	5.004	1.188	2.13721e-07	0.0138743	7.97295e-05	0.0348323	keep
Q7Z406	MYH14	Myosin-14	326.4	327.1	313.4	266.4	247.5	250.1	234.4	242.4	233.5	0.79	0.735	0.000928998	7.26999e-05	0.00442708	0.000940499	keep
Q49A26	GLYR1	Putative oxidoreductase GLYR1	1059.3	1067.4	1058.2	1100.7	1162.3	1162.7	1027.9	974.3	1012.2	1.076	0.946	0.016946	0.0267359	0.0372246	0.0577812	discard
O95336	PGLS	6-phosphogluconolactonase	2509.8	2431.1	2510.3	2727.4	2748.1	2716.6	2700.5	2617.8	2667.7	1.099	1.072	0.00105511	0.00769672	0.00483301	0.0222956	keep
P36551	CPOX	Oxygen-dependent coproporphyrinogen-III oxidase, mitochondrial	1315.1	1298.6	1305.9	1093.7	1135.4	1084.3	1209.5	1213.4	1248.5	0.845	0.937	0.0003239	0.00363828	0.00214216	0.0129997	keep
P50479	PDLIM4	PDZ and LIM domain protein 4	2074.7	2031	2015.7	1810.2	1785.7	1799.3	1823.1	1828.6	1835	0.881	0.896	0.000185009	0.000244987	0.00148674	0.00202713	keep
P30533	LRPAP1	Alpha-2-macroglobulin receptor-associated protein	3519.5	3577.5	3562.9	3493.5	3485.9	3539.5	3095.5	3208.3	3101.2	0.987	0.882	0.123562	0.000578491	0.185204	0.0035279	keep
P51148	RAB5C	Ras-related protein Rab-5C	2164	2105.8	2159.3	2202.3	2212.1	2158.1	2354	2375.3	2391.1	1.022	1.108	0.129561	0.000487783	0.192745	0.0031635	keep
Q86VS8	HOOK3	Protein Hook homolog 3	1202.4	1194.1	1179	1060.6	1056.6	1010.3	1149.4	1060.3	1126.2	0.875	0.933	0.00128573	0.0484168	0.00549673	0.0921794	keep
Q6PJT7	ZC3H14	Zinc finger CCCH domain-containing protein 14	1156.5	1171.9	1116.8	1045.1	1047.7	1011.7	1041.1	1078.4	1070.2	0.901	0.926	0.00468193	0.0126656	0.0138781	0.0324509	keep
P98160	HSPG2	Basement membrane-specific heparan sulfate proteoglycan core protein	1213.6	1164.4	1206	1124.1	1108.7	1087.5	999.7	956.3	973.8	0.926	0.817	0.00894552	0.000379394	0.0228325	0.00265304	keep
P62834	RAP1A	Ras-related protein Rap-1A	213	207.6	218.3	248	233.1	232.5	233.3	219.1	244.8	1.117	1.091	0.0125526	0.0700682	0.0295019	0.123096	keep
P28482	MAPK1	Mitogen-activated protein kinase 1	3081.2	3081.3	3129.2	2662.6	2698.8	2687.7	3995.4	4046.9	3983.8	0.866	1.294	2.51286e-05	3.34343e-06	0.000464752	0.000165303	discard
P36542	ATP5F1C	ATP synthase subunit gamma, mitochondrial	5170.3	5238.8	5281.9	6325.4	6310	6333.7	6004.7	6109.5	6034.6	1.209	1.157	7.31089e-06	5.56238e-05	0.000257053	0.00082863	keep
P46108	CRK	Adapter molecule crk	1280.3	1276.5	1267.6	1168.8	1176.7	1139.1	1297.3	1247.1	1294.3	0.911	1.004	0.000837138	0.798618	0.00414684	0.850865	discard
Q9H910	JPT2	Jupiter microtubule associated homolog 2	2260.9	2221.6	2213.6	1874.1	1874.7	1879.9	2160.6	2178.2	2143.8	0.841	0.968	1.24379e-05	0.0154076	0.000325819	0.0376794	keep
P62249	RPS16	40S ribosomal protein S16	7760.6	7761.8	7580.3	7429.5	7325.6	7394	7121.7	7206.1	7024.3	0.959	0.924	0.00903283	0.00186707	0.0230151	0.00808918	keep
P30419	NMT1	Glycylpeptide N-tetradecanoyltransferase 1	2703.3	2671.8	2611.5	2501.5	2531.3	2489.5	2570.6	2503.9	2490.5	0.942	0.947	0.00608735	0.0183305	0.0170441	0.0427943	keep
Q5QJE6	DNTTIP2	Deoxynucleotidyltransferase terminal-interacting protein 2	1421	1303.5	1376.9	1437.2	1490.5	1399	1339.9	1193.5	1312.8	1.055	0.938	0.159783	0.211615	0.228345	0.30147	discard
Q13523	PRPF4B	Serine/threonine-protein kinase PRP4 homolog	2680.4	2627.7	2683.9	2541.2	2541.3	2547.3	2323	2349.3	2368.8	0.955	0.881	0.00255044	0.00014046	0.00896552	0.00144403	keep
Q07960	ARHGAP1	Rho GTPase-activating protein 1	2134.6	2088	2110.5	1730.5	1722	1683.7	1569.7	1534.6	1551.2	0.811	0.735	3.82906e-05	4.61073e-06	0.000594635	0.000189372	keep
O75152	ZC3H11A	Zinc finger CCCH domain-containing protein 11A	1542	1571.1	1545.9	1546.6	1535.6	1554.6	1494.3	1497.3	1504.5	0.995	0.965	0.526172	0.00456237	0.603859	0.0151825	keep
Q6P158	DHX57	Putative ATP-dependent RNA helicase DHX57	1024.1	930.9	949.4	977.1	1064.6	1005.7	1038.6	902	1009.6	1.049	1.016	0.277952	0.791772	0.359138	0.844672	keep
Q9BVQ7	SPATA5L1	Spermatogenesis-associated protein 5-like protein 1	910.6	860.3	894.2	885.9	909.6	860.2	907.3	842.6	914.8	0.996	1	0.887224	0.986769	0.913641	0.989996	keep
Q9Y3A5	SBDS	Ribosome maturation protein SBDS	2735.7	2855.4	2777.3	2495.3	2462	2521.9	2487.2	2618.4	2498.7	0.894	0.909	0.00143924	0.00973665	0.00598206	0.0265253	keep
P05026	ATP1B1	Sodium/potassium-transporting ATPase subunit beta-1	2338	2367.1	2347.2	2894.6	2905.7	3062.9	4472.6	4739.6	4675	1.257	1.969	0.000253104	2.89459e-06	0.00183268	0.00015547	keep
Q13451	FKBP5	Peptidyl-prolyl cis-trans isomerase FKBP5	5961.9	6147	6061.8	12225	11827.7	12636.7	10417.5	10773.2	10250.5	2.019	1.73	4.80617e-06	5.6543e-06	0.00022389	0.000210209	keep
Q96CM8	ACSF2	Medium-chain acyl-CoA ligase ACSF2, mitochondrial	1652.1	1615	1687.2	3273.9	3326.2	3350.6	3042.2	2984	3046	2.008	1.831	1.07472e-06	1.8521e-06	0.000118161	0.000140258	keep
Q15397	PUM3	Pumilio homolog 3	2153.2	2208.3	2319.1	2166.7	2189.2	2159.8	1931.8	1893.4	1927.6	0.975	0.861	0.330461	0.00277965	0.413554	0.0106679	keep
O75477	ERLIN1	Erlin-1	2591.8	2425	2596.7	2158.9	2286.3	2234.8	2446.9	2217.7	2363	0.877	0.923	0.00956039	0.0925851	0.0240503	0.153946	keep
O43815	STRN	Striatin	1203.9	1123.5	1158	1133.4	1166	1153.4	1188.8	1198.2	1252.9	0.991	1.044	0.696845	0.167497	0.756003	0.249754	discard
O14908	GIPC1	PDZ domain-containing protein GIPC1	1182.7	1175	1163.9	1216	1221.7	1148.4	1227.3	1217.5	1182	1.018	1.03	0.433244	0.0763802	0.518639	0.132135	keep
Q9NZT2	OGFR	Opioid growth factor receptor	1134.4	1103.2	1092	977.5	992.9	958.7	1034.4	1034.1	1068.3	0.88	0.942	0.00109671	0.019092	0.00496487	0.0442356	keep
Q96HY7	DHTKD1	Probable 2-oxoglutarate dehydrogenase E1 component DHKTD1, mitochondrial	1793.9	1886.1	1823.6	1801.4	1811.7	1808.1	1543	1598.6	1576.2	0.985	0.857	0.373221	0.0010229	0.456662	0.00528023	keep
P30040	ERP29	Endoplasmic reticulum resident protein 29	3759.5	3858.4	3782.7	3966.9	3844.8	3916.6	3918.1	3964.8	3900.1	1.029	1.034	0.0774963	0.0232854	0.126039	0.0517994	keep
P39880	CUX1	Homeobox protein cut-like 1	1058.8	1007	1067	950.1	956.6	935	1030.4	924.3	1011.1	0.907	0.947	0.00737679	0.218614	0.0196102	0.309346	keep
P60891	PRPS1	Ribose-phosphate pyrophosphokinase 1	2397.5	2418.8	2401.8	2535.3	2502.6	2504.4	2416.4	2435.9	2412.2	1.045	1.006	0.000928331	0.188378	0.00442708	0.273825	keep
P48729	CSNK1A1	Casein kinase I isoform alpha	2974.6	3032.2	2983.9	2752.9	2666.6	2675.8	2578.6	2605.7	2574	0.9	0.863	0.000857044	3.11318e-05	0.00422269	0.000568638	keep
Q12929	EPS8	Epidermal growth factor receptor kinase substrate 8	911.7	770.9	917.4	1571.2	1572.7	1571.9	1257.2	1180.3	1260.8	1.814	1.422	0.000464396	0.00431546	0.00273693	0.0146036	keep
Q8TDB6	DTX3L	E3 ubiquitin-protein ligase DTX3L	1823.9	1823.9	1798.9	1741	1745.4	1665.3	1937.4	1946.3	1970.8	0.946	1.075	0.0247245	0.000464765	0.0503588	0.00305731	discard
Q9Y496	KIF3A	Kinesin-like protein KIF3A	953.6	961.1	970	790.1	827.2	783.2	858.4	869	895.1	0.832	0.909	0.000478157	0.00203646	0.00279121	0.00858566	keep
Q9UBC2	EPS15L1	Epidermal growth factor receptor substrate 15-like 1	761.2	754.6	726.5	773.9	781.1	776.4	798.2	800	815.7	1.04	1.077	0.0548607	0.0096614	0.0950635	0.0264286	keep
Q96T60	PNKP	Bifunctional polynucleotide phosphatase/kinase	753.1	732.9	707.5	827.1	869.6	825.9	1005.6	971.9	1044.4	1.15	1.378	0.00485863	0.000312607	0.0142943	0.00235286	keep
O15254	ACOX3	Peroxisomal acyl-coenzyme A oxidase 3	1686.3	1649.4	1699.3	1476.2	1522.8	1456.3	1520.5	1430.8	1531.3	0.885	0.89	0.00155064	0.00749718	0.00631668	0.0218995	keep
Q9UKV8	AGO2	Protein argonaute-2	1210	1200	1205.5	1185.2	1192.4	1175.6	1173.5	1178.1	1150.4	0.983	0.969	0.0216955	0.0145728	0.0451085	0.0362631	keep
Q8WTW3	COG1	Conserved oligomeric Golgi complex subunit 1	1305.8	1290.2	1292.2	1263.5	1253.6	1272.6	1290.3	1247.8	1285.1	0.975	0.983	0.0111638	0.204958	0.026908	0.293692	keep
P78417	GSTO1	Glutathione S-transferase omega-1	5678.1	5806.5	5739.6	4862.9	4798.5	4698.4	4937.3	4893.7	4825	0.834	0.851	0.000107385	6.47141e-05	0.00106845	0.000884894	keep
Q9NZL9	MAT2B	Methionine adenosyltransferase 2 subunit beta	2394.1	2325.8	2336.2	2045.6	2105.1	2105.2	2049.5	1961.7	2042.3	0.887	0.858	0.000786204	0.000777003	0.00396757	0.00434944	keep
Q99879	H2BC14	Histone H2B type 1-M	20910	19690.3	20964.4	16912.8	17074.8	17024.9	16476.1	16405	16492.3	0.829	0.802	0.000817418	0.000429003	0.00408206	0.0028892	keep
Q9P0V9	SEPTIN10	Septin-10	861.9	865	874.7	849	858.1	870.2	869.3	837.2	878.7	0.991	0.994	0.325496	0.692448	0.40873	0.761444	keep
O15143	ARPC1B	Actin-related protein 2/3 complex subunit 1B	3584.9	3606.3	3530.1	3890.8	3888.3	3911	4098.7	4138.1	4081.9	1.09	1.149	0.000198145	5.11605e-05	0.00156665	0.000782937	keep
P29590	PML	Protein PML	1488.4	1491	1502.9	1407.4	1363.1	1382.3	1572.1	1572.3	1573.5	0.926	1.053	0.00141669	6.86211e-05	0.0059218	0.000911665	discard
Q96AQ6	PBXIP1	Pre-B-cell leukemia transcription factor-interacting protein 1	1156.3	1073.1	1105.1	1050.4	1071.8	1064.6	1259.4	1181.3	1253	0.956	1.108	0.117056	0.0266843	0.177148	0.0577035	discard
O00264	PGRMC1	Membrane-associated progesterone receptor component 1	1573.2	1656.9	1586	1343.1	1279.8	1320.9	1354.8	1437.9	1352.6	0.819	0.861	0.000738344	0.00432224	0.00377844	0.0146036	keep
O15144	ARPC2	Actin-related protein 2/3 complex subunit 2	3686.1	3584.7	3619.9	3541.2	3531.7	3463.6	3810.1	3718.3	3752	0.967	1.036	0.0371248	0.0315132	0.0693769	0.0659939	discard
Q9BZJ0	CRNKL1	Crooked neck-like protein 1	1040.3	1033.8	1027.8	991.7	998.6	958.8	926.6	943.5	915.5	0.951	0.898	0.0177577	0.000335583	0.0386728	0.00246284	keep
Q8N335	GPD1L	Glycerol-3-phosphate dehydrogenase 1-like protein	1997.5	2015.8	1981.2	1974.7	1997.8	1904.3	1696.5	1680.7	1689.1	0.98	0.845	0.260352	7.7638e-06	0.34093	0.000246333	keep
P25787	PSMA2	Proteasome subunit alpha type-2	2518	2624.8	2582.3	3090.3	3083.7	3082.3	2980.5	2993.1	2966.9	1.198	1.157	0.000116755	0.000290751	0.00112389	0.00226239	keep
O00291	HIP1	Huntingtin-interacting protein 1	1444.1	1412.5	1384.7	1350.9	1298.1	1294.7	1388.7	1386.7	1406.7	0.93	0.986	0.0165354	0.34286	0.0365626	0.443237	keep
O95239	KIF4A	Chromosome-associated kinesin KIF4A	1179.6	1154	1163.9	862.1	899.1	835.9	1064.7	1078.4	1112.4	0.743	0.931	0.000173842	0.0077297	0.00143298	0.0223218	keep
Q00796	SORD	Sorbitol dehydrogenase	3493	3655.8	3441.7	3874.5	3802.7	3912.2	3824.4	4002	3925	1.094	1.11	0.0106236	0.00968784	0.025946	0.0264413	keep
O95758	PTBP3	Polypyrimidine tract-binding protein 3	835.3	841.7	854.2	838.2	875.7	811.9	833.5	821	833.4	0.998	0.983	0.915875	0.105335	0.936131	0.171276	keep
P32969	RPL9P8	60S ribosomal protein L9	5472.8	5878.7	5516.9	6029	5551.2	5957.5	5364.5	5713	5260	1.04	0.969	0.321449	0.394397	0.40427	0.494492	discard
Q16778	H2BC21	Histone H2B type 2-E	1324.3	1563.3	1475.4	1245	1086.8	1193.7	1036.3	1177.3	1081.5	0.808	0.755	0.0281007	0.0103607	0.0555598	0.0278441	keep
Q86VI3	IQGAP3	Ras GTPase-activating-like protein IQGAP3	839.7	821.1	825.3	549.2	541.4	532.1	741.6	749.1	772.1	0.653	0.91	3.02557e-06	0.00245902	0.000208142	0.00977734	keep
P53367	ARFIP1	Arfaptin-1	1339.2	1327.3	1327.1	1473.6	1467.7	1457.8	1467.8	1471.7	1480.6	1.102	1.107	2.41755e-05	1.36397e-05	0.000457361	0.000338053	keep
P10599	TXN	Thioredoxin	5175.3	5315.5	5227.7	5794.2	5668.7	5746.6	5717.8	5819.7	5636.2	1.095	1.093	0.000845069	0.00186177	0.00416927	0.00807095	keep
P53007	SLC25A1	Tricarboxylate transport protein, mitochondrial	3582.9	3552.2	3621.3	4092.5	4193.7	4178.6	4926.5	4920.3	4933.8	1.159	1.374	9.80461e-05	5.8862e-07	0.0010049	9.11045e-05	keep
Q92599	SEPTIN8	Septin-8	1143.9	1136.7	1151	931.6	947.4	957.4	1207.8	1206.4	1233.3	0.827	1.063	2.61477e-05	0.00160808	0.000471749	0.00724295	discard
Q5VZ89	DENND4C	DENN domain-containing protein 4C	1629.6	1530.8	1593.5	1509.6	1526.8	1511.6	1560.9	1510.2	1581.9	0.957	0.979	0.0778339	0.404915	0.126495	0.504072	keep
Q9BZF1	OSBPL8	Oxysterol-binding protein-related protein 8	2225.6	2156.6	2173.1	2127.8	2178.4	2078.4	2037.2	2013.7	2072.7	0.974	0.934	0.184934	0.00577743	0.2568	0.0181358	keep
Q9H2J4	PDCL3	Phosducin-like protein 3	2195	2114.5	2203.3	1760.3	1858	1702.8	1830.4	1778.3	1793.6	0.817	0.829	0.00209992	0.000283705	0.00783054	0.00223593	keep
P01889	HLA-B	HLA class I histocompatibility antigen, B alpha chain	1581.1	1552.9	1560.2	924	901.7	861.8	1209.7	1192	1277.9	0.573	0.784	1.21751e-05	0.000366095	0.000323009	0.00259664	keep
Q15067	ACOX1	Peroxisomal acyl-coenzyme A oxidase 1	2259.7	2199.8	2236.2	2367.1	2426.4	2347.4	2575.4	2579.5	2666.7	1.066	1.168	0.00704202	0.000353471	0.0189738	0.00254127	keep
Q5H9R7	PPP6R3	Serine/threonine-protein phosphatase 6 regulatory subunit 3	1629.2	1658	1623.8	1443.9	1421.9	1382.2	1611.6	1708.6	1671.7	0.865	1.016	0.000535045	0.427409	0.00300417	0.526729	discard
P46531	NOTCH1	Neurogenic locus notch homolog protein 1	1096.3	1051	1066.3	1129.5	1128.7	1142.9	812	756.6	815.4	1.058	0.742	0.0120333	0.000392101	0.028564	0.00270299	discard
P29353	SHC1	SHC-transforming protein 1	1070.6	1072.2	1083.2	1310.1	1357	1278	1229.6	1064.5	1190.4	1.223	1.08	0.000349728	0.161303	0.00224246	0.242169	keep
P13929	ENO3	Beta-enolase	60.4	66.6	77	86.7	73	78	63.4	63.6	71.3	1.165	0.972	0.14692	0.772827	0.213184	0.829994	discard
Q15003	NCAPH	Condensin complex subunit 2	1358.4	1370.3	1350.2	1231.1	1214.6	1218.3	1347.9	1352.4	1379.5	0.898	1	5.46849e-05	0.98336	0.000710332	0.987249	discard
P25490	YY1	Transcriptional repressor protein YY1	1348.8	1355.1	1382.6	1350.9	1397.5	1312.3	1366.9	1391.6	1334	0.994	1.001	0.754208	0.928582	0.802872	0.948771	discard
Q96IZ0	PAWR	PRKC apoptosis WT1 regulator protein	1396.3	1405.7	1418.8	1205.5	1214.2	1204.5	1226.5	1195	1236.3	0.859	0.867	8.63323e-06	0.000219771	0.000273516	0.00188767	keep
Q12965	MYO1E	Unconventional myosin-Ie	1115.1	1068.4	1095.7	1013.2	1019.4	1006.3	938.4	889.9	960.2	0.927	0.85	0.00423624	0.00321038	0.0128909	0.0118633	keep
A3KN83	SBNO1	Protein strawberry notch homolog 1	1200.8	1129.5	1208.8	1173.5	1196.9	1107.1	1124.1	1029.8	1141.4	0.983	0.931	0.609181	0.136252	0.67901	0.21066	keep
Q96CT7	CCDC124	Coiled-coil domain-containing protein 124	1538.3	1544.5	1524.5	1591.8	1584.6	1625.8	1564.4	1556.4	1554.6	1.042	1.015	0.00928254	0.027105	0.0235211	0.0584247	keep
Q96C86	DCPS	m7GpppX diphosphatase	2792.2	2815.6	2854.4	3153.8	3145.4	3113.1	3040.8	3099.7	3063.1	1.112	1.088	0.000146589	0.000592313	0.00129537	0.00357378	keep
O00161	SNAP23	Synaptosomal-associated protein 23	1215.5	1185.7	1204.5	1304.3	1322.4	1300.2	1223.1	1229.5	1221.2	1.089	1.019	0.000666717	0.0674996	0.003503	0.11964	keep
P14678	SNRPB	Small nuclear ribonucleoprotein-associated proteins B and B'	3769.5	3867.5	3716.1	3696.2	3630.9	3579.9	3501	3530.9	3416.3	0.961	0.92	0.054848	0.00560356	0.0950635	0.0177181	keep
P07741	APRT	Adenine phosphoribosyltransferase	2027.6	1996.2	2042.3	2704.4	2726.5	2675.9	2590.8	2456.2	2508.3	1.336	1.245	4.71845e-06	0.000204149	0.00022389	0.00180364	keep
Q9BWF3	RBM4	RNA-binding protein 4	1913.2	1891	1886.4	1719.7	1697.6	1684.1	1666.7	1708.1	1707	0.896	0.893	0.00012818	0.000247737	0.00119434	0.00203981	keep
P34896	SHMT1	Serine hydroxymethyltransferase, cytosolic	1185.1	1240.8	1196.6	1376	1344.9	1425.7	1576.4	1599.5	1611	1.145	1.321	0.00356586	5.42709e-05	0.0113384	0.000818624	keep
P62266	RPS23	40S ribosomal protein S23	7159.9	7287.2	7166.1	7330.3	7135.7	7120.4	7164.6	7131.4	7024.7	0.999	0.986	0.911662	0.174549	0.932395	0.258174	keep
P62995	TRA2B	Transformer-2 protein homolog beta	3594.8	3780.5	3735.1	3588.8	3512.5	3590.3	3344.8	3409.8	3368.8	0.962	0.911	0.0853287	0.00457893	0.136991	0.0152084	keep
O00442	RTCA	RNA 3'-terminal phosphate cyclase	1563.9	1525.8	1550.6	1504.7	1561.4	1533.7	1595.2	1567	1640	0.991	1.035	0.531276	0.0862746	0.608418	0.145358	discard
Q9HAU5	UPF2	Regulator of nonsense transcripts 2	882.4	878	907.5	878.2	873.9	855.4	894.3	876.5	907.1	0.977	1.004	0.155352	0.806344	0.222827	0.855999	discard
Q92917	GPKOW	G-patch domain and KOW motifs-containing protein	1406	1343.7	1426.2	1311.9	1384	1330.4	1341.1	1276.3	1303.3	0.964	0.939	0.204792	0.0520381	0.279472	0.0976178	keep
P83731	RPL24	60S ribosomal protein L24	9468.9	9508.8	9510.3	9338.7	9340.9	9506.9	9081.9	9011.1	8808.4	0.989	0.944	0.154126	0.00347688	0.221614	0.0125334	keep
P20340	RAB6A	Ras-related protein Rab-6A	2921.4	3032.9	3031.5	2725.2	2713.9	2616.8	2693.1	2745.5	2710.4	0.897	0.907	0.00364239	0.00201736	0.0115071	0.00853926	keep
P55145	MANF	Mesencephalic astrocyte-derived neurotrophic factor	3362.8	3409.8	3455.2	2741.2	2729.8	2648.3	2533.7	2500.8	2471.8	0.794	0.734	6.63306e-05	8.19427e-06	0.000791897	0.000249932	keep
Q9HAV7	GRPEL1	GrpE protein homolog 1, mitochondrial	2770	2668.4	2737.9	2665.1	2747.3	2666.5	2726.6	2626.7	2701.6	0.988	0.985	0.467605	0.395738	0.550462	0.495393	keep
P50225	SULT1A1	Sulfotransferase 1A1	94.7	92.3	88.2	185.1	168.9	191.8	251.4	278.3	271.9	1.983	2.913	9.31446e-05	8.66434e-06	0.00097245	0.000254097	keep
Q15386	UBE3C	Ubiquitin-protein ligase E3C	1688.9	1609.6	1681.8	1503.4	1541.9	1518.4	1597.8	1596.8	1635.5	0.916	0.97	0.0069133	0.152799	0.0187298	0.231384	keep
Q7RTP6	MICAL3	[F-actin]-monooxygenase MICAL3	1688.9	1620.6	1659.9	1565.1	1603	1497.3	1434.2	1398.5	1474.5	0.939	0.867	0.0529237	0.0018041	0.0922936	0.00791888	keep
P15531	NME1	Nucleoside diphosphate kinase A	1901.8	1950.7	1883	2038.7	2035.7	2049.8	1930.6	1954.1	1891.4	1.068	1.007	0.00360073	0.644153	0.0114	0.721816	keep
Q9NR50	EIF2B3	Translation initiation factor eIF-2B subunit gamma	1718.7	1644.9	1702.4	1777.1	1761	1729.5	1739.1	1727.2	1781.4	1.04	1.036	0.0653939	0.0959641	0.109525	0.158562	keep
P00390	GSR	Glutathione reductase, mitochondrial	2345	2319.7	2352.3	3350.6	3330.6	3339.5	3034.7	3161.8	3029.4	1.428	1.315	1.62272e-07	4.78476e-05	7.97295e-05	0.000757433	keep
Q9NUQ8	ABCF3	ATP-binding cassette sub-family F member 3	1212.6	1257.4	1223.1	1407.4	1365.5	1423	1377.3	1371.8	1388.2	1.136	1.12	0.0015002	0.000584883	0.00616237	0.00355518	keep
Q14019	COTL1	Coactosin-like protein	3832.5	3923	3842.2	4495.9	4306.2	4548.8	4205.2	4422.3	3883.5	1.151	1.079	0.00152372	0.125603	0.00623462	0.197178	keep
O75717	WDHD1	WD repeat and HMG-box DNA-binding protein 1	819.6	808	822.2	681.8	693.5	651.1	744.4	763.3	754.1	0.827	0.923	0.00063188	0.000893021	0.00338274	0.00480324	keep
P25325	MPST	3-mercaptopyruvate sulfurtransferase	2845.8	2751.7	2843	2681.8	2692	2645.6	2651	2602.5	2658.6	0.95	0.937	0.0140063	0.00748617	0.0321386	0.0218995	keep
Q969X6	UTP4	U3 small nucleolar RNA-associated protein 4 homolog	1832.2	1728.7	1793.3	1817.8	1831.4	1766.6	1596.8	1470.2	1589.3	1.012	0.87	0.596642	0.0115334	0.667561	0.0302637	discard
Q8N257	H2BU1	Histone H2B type 3-B	1449.1	1396	1359.8	768	770.1	750.5	942.4	947.4	963.7	0.544	0.679	7.23209e-06	3.90165e-05	0.000257053	0.000657209	keep
Q16204	CCDC6	Coiled-coil domain-containing protein 6	2316.1	2227.1	2297.5	2256	2312.7	2210.5	2399.2	2413.5	2418.2	0.991	1.057	0.635834	0.010294	0.703709	0.0277257	discard
Q5T6F2	UBAP2	Ubiquitin-associated protein 2	621.6	597.4	622	584.3	603	576.8	517	513.6	550.4	0.958	0.859	0.0853807	0.00407966	0.137045	0.0140987	keep
Q9UBS8	RNF14	E3 ubiquitin-protein ligase RNF14	1229.6	1212.2	1220.7	1044.5	1079.8	1010.6	1129.1	1133.4	1203.6	0.856	0.946	0.00134207	0.0580744	0.00568085	0.106527	keep
P49721	PSMB2	Proteasome subunit beta type-2	3995.7	3998.5	3941.6	4328.8	4411.2	4339.5	4364.9	4361.2	4322.3	1.096	1.093	0.000263986	9.24899e-05	0.00187755	0.00108931	keep
O14929	HAT1	Histone acetyltransferase type B catalytic subunit	1963.6	2056.7	2090.4	1697.3	1665.8	1626.4	1798.1	1779.9	1843.7	0.817	0.887	0.000836216	0.00511975	0.00414684	0.0165147	keep
P08133	ANXA6	Annexin A6	1873.5	1839.4	1816.4	1103.3	1160.2	1056.5	1278.4	1255.7	1332.1	0.6	0.699	5.70401e-05	5.34667e-05	0.000731485	0.000811482	keep
P55039	DRG2	Developmentally-regulated GTP-binding protein 2	1304.3	1291.8	1363	1412.3	1499	1491.1	1421.6	1421.6	1477	1.112	1.091	0.0136135	0.0138096	0.031453	0.0346936	keep
Q7Z2K6	ERMP1	Endoplasmic reticulum metallopeptidase 1	1945.8	1848.7	1891.8	1959.8	1990.9	1996.1	2100.7	2054.8	2040	1.046	1.09	0.047167	0.00756636	0.0838031	0.0220253	keep
P39687	ANP32A	Acidic leucine-rich nuclear phosphoprotein 32 family member A	5182.1	5182.3	5246.9	5022.3	4957.9	5055.5	5048.2	4967.6	5017	0.963	0.963	0.0060005	0.00378521	0.0168587	0.0133395	keep
O00625	PIR	Pirin	1097	1057.1	1076.8	2108.4	2093.5	2177.6	1625.1	1676.1	1652.8	1.975	1.533	1.90557e-06	6.72877e-06	0.000165022	0.000226818	keep
Q8NDI1	EHBP1	EH domain-binding protein 1	893.6	890.6	893.3	763.5	774.2	767.9	739.2	725.2	749	0.861	0.827	3.63178e-06	3.55663e-05	0.000215032	0.000620388	keep
Q9Y606	PUS1	tRNA pseudouridine synthase A	1608.3	1579.8	1593.8	1625.6	1573.8	1593.2	1374	1349.8	1389.9	1.002	0.86	0.849831	0.000111518	0.882812	0.00122155	discard
Q12904	AIMP1	Aminoacyl tRNA synthase complex-interacting multifunctional protein 1	2268.1	2351.6	2335.8	2611.6	2579	2653.4	2429.6	2473.7	2409.7	1.128	1.051	0.000959127	0.0206792	0.00451993	0.0471414	keep
Q86TU7	SETD3	Actin-histidine N-methyltransferase	1215.4	1192.1	1194.1	1252.7	1288.4	1213.2	1281.2	1291.5	1274.4	1.042	1.068	0.0889064	0.000832498	0.141501	0.00458247	keep
O14745	SLC9A3R1	Na(+)/H(+) exchange regulatory cofactor NHE-RF1	1812.2	1738.7	1776.6	2690.8	2703.2	2725.6	2546.9	2462.8	2474.6	1.524	1.405	4.66103e-06	2.8321e-05	0.00022389	0.000530461	keep
P02795	MT2A	Metallothionein-2	10858.1	10505	11029.8	6083.7	6100.3	5950.6	7306.2	7241	7246.2	0.56	0.673	3.7976e-06	1.11293e-05	0.000215032	0.000291541	keep
Q14CX7	NAA25	N-alpha-acetyltransferase 25, NatB auxiliary subunit	2283	2275.8	2264.5	2241.4	2249.3	2200.2	2172.9	2090.1	2119.1	0.981	0.935	0.0535078	0.00449175	0.0930696	0.0150352	keep
Q14997	PSME4	Proteasome activator complex subunit 4	1453.5	1352.2	1435.6	1324.9	1302.9	1306.1	1221.5	1226.1	1261.7	0.928	0.875	0.0309591	0.00551889	0.059908	0.0174927	keep
Q9UKG1	APPL1	DCC-interacting protein 13-alpha	2026.5	2019.6	2063.6	1780.3	1853.5	1750.4	2007.9	1997.2	2054.1	0.881	0.992	0.0022613	0.487535	0.00826514	0.583536	keep
Q8WXX5	DNAJC9	DnaJ homolog subfamily C member 9	2284.3	2404.3	2368.5	2035	2017.2	2041.4	2127.3	2223	2182	0.863	0.926	0.000716657	0.0176634	0.00369679	0.0417066	keep
O60784	TOM1	Target of Myb protein 1	707.1	680.4	742.6	827.9	854.7	821.5	813.4	765.8	808.5	1.176	1.121	0.00444671	0.0226805	0.0134022	0.0507143	keep
Q15642	TRIP10	Cdc42-interacting protein 4	933.6	952.1	922.6	1005	1017.4	1029.6	1057.5	1079	1079.4	1.087	1.145	0.00195179	0.000286928	0.00740954	0.00224689	keep
Q8IYB3	SRRM1	Serine/arginine repetitive matrix protein 1	2108.4	2130.9	2070.2	1807	1817.4	1782.5	1869.9	1841.2	1869.4	0.857	0.884	0.000111741	0.000240212	0.00109234	0.00199599	keep
O60934	NBN	Nibrin	1030.7	1073.9	1038.7	1032.1	986.4	990.7	931.3	984.9	959.6	0.957	0.915	0.0848721	0.0122084	0.136407	0.0315431	keep
O94901	SUN1	SUN domain-containing protein 1	1286.9	1261.7	1253.8	1130	1135	1140.8	1180.1	1209.8	1186.2	0.896	0.94	0.000188283	0.00491412	0.00150647	0.0159986	keep
Q9H0H5	RACGAP1	Rac GTPase-activating protein 1	1390.7	1336	1357.1	1305.3	1296.2	1270.1	1393.9	1381.8	1390	0.948	1.02	0.0202052	0.169893	0.0427387	0.252643	discard
Q92804	TAF15	TATA-binding protein-associated factor 2N	534.6	542.9	569	644.3	654.2	666.6	514	550.1	522.3	1.194	0.963	0.00111724	0.250907	0.00502593	0.345478	discard
P09104	ENO2	Gamma-enolase	687.7	691.9	719.9	558	525.7	495.8	587.1	609.6	574.7	0.752	0.844	0.0015193	0.00162255	0.00622472	0.00728615	keep
P62495	ETF1	Eukaryotic peptide chain release factor subunit 1	3339.6	3239.2	3288.5	3285.5	3346.4	3278.2	3099.8	3042.5	3128.9	1.004	0.94	0.710999	0.00666633	0.767648	0.0200945	discard
O43823	AKAP8	A-kinase anchor protein 8	917.4	950.5	921.4	930.5	903.6	915.2	858.1	916.9	874.8	0.986	0.95	0.362804	0.0848648	0.446664	0.143772	keep
O94808	GFPT2	Glutamine--fructose-6-phosphate aminotransferase [isomerizing] 2	1076.2	1111.7	1090.2	1134.3	1111.4	1146.7	1531.8	1547.2	1574.8	1.035	1.42	0.0596478	9.41579e-06	0.101519	0.000265554	keep
Q9Y608	LRRFIP2	Leucine-rich repeat flightless-interacting protein 2	1214	1157.6	1206.5	1087.7	1070.4	1063	1149.1	1158.8	1221.3	0.9	0.986	0.00306954	0.596611	0.0101916	0.682251	keep
P04424	ASL	Argininosuccinate lyase	1297.9	1251.2	1281.8	1424.9	1448.2	1444.3	1642.9	1686.8	1668.1	1.127	1.305	0.000544828	3.57626e-05	0.00303824	0.000622337	keep
Q9Y4F1	FARP1	FERM, ARHGEF and pleckstrin domain-containing protein 1	1106	1101	1104.1	1070.6	1094.4	1081.3	1551.8	1594.6	1607	0.98	1.436	0.038021	4.54713e-06	0.0707643	0.000188042	discard
Q99543	DNAJC2	DnaJ homolog subfamily C member 2	1463.5	1482.7	1439.8	1512	1459.5	1425.9	1468.5	1461.6	1459.3	1.003	1.001	0.90669	0.927439	0.9289	0.948309	keep
Q53FA7	TP53I3	Quinone oxidoreductase PIG3	2547.6	2568.6	2531	2371.5	2412.1	2410.7	3936.1	3980	4086.5	0.941	1.57	0.000957184	2.91466e-06	0.00451366	0.00015547	discard
P62979	RPS27A	Ubiquitin-40S ribosomal protein S27a	5730.7	6187.4	5898.8	5920.5	5643	5851.1	5339.7	5927.7	5426.8	0.977	0.937	0.44468	0.171144	0.529572	0.254144	keep
Q9NR19	ACSS2	Acetyl-coenzyme A synthetase, cytoplasmic	1643.9	1702.4	1739.2	2228.2	2230.7	2266.2	2203	2320.3	2270.8	1.322	1.336	8.5789e-05	0.000201673	0.000931405	0.00179167	keep
Q9HCU4	CELSR2	Cadherin EGF LAG seven-pass G-type receptor 2	650.6	627.5	641.6	665.6	707.7	697.4	595.4	608.3	595.1	1.079	0.937	0.0238466	0.00703661	0.0488139	0.0209702	discard
Q9C0J8	WDR33	pre-mRNA 3' end processing protein WDR33	822.6	813.4	783.8	797.7	802.3	767.9	778.7	735	790.1	0.979	0.952	0.340908	0.135384	0.423817	0.209538	keep
Q9NQT8	KIF13B	Kinesin-like protein KIF13B	903	881.2	952.8	978.3	969.6	989.2	1037.4	1010.3	1051.7	1.073	1.132	0.0404423	0.0085562	0.0742375	0.0241034	keep
Q96Q15	SMG1	Serine/threonine-protein kinase SMG1	722.5	709	715.7	654.8	660.8	648.2	626.3	617.1	641.1	0.915	0.878	0.000329435	0.000455249	0.00216466	0.00300816	keep
Q9Y376	CAB39	Calcium-binding protein 39	4450.5	4407.4	4449.2	4094.5	4181.9	4135.6	4186.9	4154.4	4101.6	0.933	0.935	0.000537617	0.00058867	0.00301401	0.00356056	keep
O95833	CLIC3	Chloride intracellular channel protein 3	2495.2	2472.9	2450	2390	2448.4	2462.8	3009.1	3110.7	3096.7	0.984	1.242	0.206735	4.90993e-05	0.281758	0.000766513	discard
Q99614	TTC1	Tetratricopeptide repeat protein 1	1854.4	1854.7	1876.5	2003.2	1966.5	1985.1	1987.6	2028.6	1966.5	1.066	1.071	0.00064233	0.00230018	0.00341519	0.00934934	keep
Q96T37	RBM15	RNA-binding protein 15	1873.6	1840.7	1878.8	1819.3	1857.7	1812.5	1760.7	1736	1765.1	0.981	0.941	0.134471	0.00177456	0.198724	0.0078172	keep
Q16836	HADH	Hydroxyacyl-coenzyme A dehydrogenase, mitochondrial	4924.8	4985.8	4697.7	4656.5	4558.2	4545.1	4484.4	4669.6	4434.1	0.942	0.93	0.0389109	0.0394162	0.0719837	0.0786352	keep
Q8NB16	MLKL	Mixed lineage kinase domain-like protein	2218.8	2170.5	2154.9	1671.7	1646.9	1553.2	1825.4	1842.1	1898	0.744	0.85	0.000253773	0.000384587	0.00183268	0.00267322	keep
Q53LP3	SOWAHC	Ankyrin repeat domain-containing protein SOWAHC	1279.2	1226.2	1266.3	1079.2	1062.7	1026.3	1103.3	1054	1069.2	0.84	0.855	0.000879277	0.00109554	0.00429515	0.00556158	keep
Q4G0J3	LARP7	La-related protein 7	1517.8	1545.2	1533.3	1574.6	1629.6	1550.8	1471.1	1423.6	1461.4	1.035	0.948	0.0956665	0.00887737	0.15047	0.0248088	discard
Q15031	LARS2	Probable leucine--tRNA ligase, mitochondrial	1434.6	1403.1	1369.3	1519.1	1560.2	1534.9	1470.5	1415.9	1453.6	1.097	1.032	0.0039927	0.149413	0.0123592	0.22719	keep
Q08AD1	CAMSAP2	Calmodulin-regulated spectrin-associated protein 2	1668.4	1552.5	1598.3	1186	1204	1112.7	1079.6	1062.4	1103.4	0.727	0.673	0.000564714	7.4831e-05	0.00311609	0.000957968	keep
Q9P2B4	CTTNBP2NL	CTTNBP2 N-terminal-like protein	1170.3	1176.5	1188.6	1006.9	1015.9	990.3	1069.8	1024	1069.3	0.852	0.895	5.29174e-05	0.00184344	0.000701246	0.00801982	keep
Q9Y2Z0	SUGT1	Protein SGT1 homolog	2648	2750.4	2741.7	2553.1	2519.7	2578.7	2573.1	2691	2633.7	0.94	0.97	0.0112247	0.163668	0.0270193	0.245319	keep
P63167	DYNLL1	Dynein light chain 1, cytoplasmic	2299.4	2490.5	2289.4	2296.1	2161.4	2233.5	2240.2	2477.8	2263.5	0.945	0.986	0.159895	0.753112	0.228409	0.812257	keep
P18031	PTPN1	Tyrosine-protein phosphatase non-receptor type 1	2551	2416.1	2497.5	2436.7	2515.7	2413.9	2538.3	2517.6	2542.8	0.987	1.018	0.549309	0.325223	0.625149	0.424538	discard
Q9NRY4	ARHGAP35	Rho GTPase-activating protein 35	850.9	868.9	817.3	908.7	941.5	909.8	1074.7	1128.8	1129.7	1.088	1.314	0.0169006	0.000363299	0.0371803	0.00258695	keep
P31146	CORO1A	Coronin-1A	1396.2	1336.2	1379.6	776.3	808.1	725.9	1325.4	1302.8	1326.5	0.562	0.962	6.99388e-05	0.0537991	0.00082288	0.100171	keep
Q9UID3	VPS51	Vacuolar protein sorting-associated protein 51 homolog	1159.3	1112.8	1166.1	1104.4	1074.5	1095.7	1149.3	1115.1	1138.2	0.952	0.99	0.0446328	0.582571	0.08023	0.669525	keep
Q9Y3B7	MRPL11	39S ribosomal protein L11, mitochondrial	2508.8	2503.2	2518.4	2645.9	2696.4	2707	2707	2688.7	2673.3	1.069	1.072	0.000786938	6.79047e-05	0.00396757	0.000908124	keep
Q9Y5L0	TNPO3	Transportin-3	1732	1674.9	1691.5	1674.2	1659.1	1621.2	1715.8	1710.9	1737.6	0.972	1.013	0.106875	0.306341	0.164858	0.404844	discard
Q9NZL4	HSPBP1	Hsp70-binding protein 1	1230.2	1237.6	1207	2390.4	2387.8	2401.8	1990.9	1850.9	1851.8	1.954	1.549	1.07833e-07	6.64938e-05	7.97295e-05	0.000899744	keep
P14324	FDPS	Farnesyl pyrophosphate synthase	3419.9	3554.8	3468.1	4757.2	4696.8	5002.8	6731.5	7121.9	6789.2	1.384	1.977	0.000129819	5.25431e-06	0.00120201	0.000202497	keep
Q16512	PKN1	Serine/threonine-protein kinase N1	954.4	928.4	946.5	619.2	635.6	560.6	665.3	621.5	678	0.642	0.694	0.000340098	0.000189974	0.00220569	0.00172514	keep
O95232	LUC7L3	Luc7-like protein 3	2827.6	2844.4	2773.9	2646.3	2696.7	2671	2553.9	2555.6	2557.1	0.949	0.908	0.0049166	0.000217413	0.0143958	0.00187617	keep
Q9BTV4	TMEM43	Transmembrane protein 43	2525.2	2436.8	2500.9	2247.9	2247.9	2208.7	2293.9	2289.3	2313.6	0.898	0.924	0.000913921	0.00209586	0.00439557	0.00870021	keep
Q15061	WDR43	WD repeat-containing protein 43	2020.6	2001.1	1934.6	1959.3	1940.8	1937.5	1699	1698.3	1695.7	0.98	0.855	0.216886	0.000290062	0.293528	0.00225941	keep
Q14671	PUM1	Pumilio homolog 1	2630.5	2599.3	2599.3	2246.3	2212.6	2228.9	2246.2	2322.7	2294.2	0.854	0.877	1.17229e-05	0.000236922	0.000320563	0.00197912	keep
Q15758	SLC1A5	Neutral amino acid transporter B(0)	1675.9	1665.3	1645.1	1970	1983.2	1962.1	1880.6	1822.1	1856.7	1.186	1.115	1.08059e-05	0.000522255	0.000310713	0.00329328	keep
Q9Y6K5	OAS3	2'-5'-oligoadenylate synthase 3	1835.1	1729.4	1803.7	1838.1	1836.8	1779.5	1835.6	1824.4	1810	1.016	1.019	0.477581	0.35085	0.559522	0.451123	keep
Q9P2I0	CPSF2	Cleavage and polyadenylation specificity factor subunit 2	1042.7	1062	1055.7	1032.8	985.4	1022.2	1036	990.8	1017.3	0.962	0.963	0.0632676	0.0551152	0.106522	0.10191	keep
P10644	PRKAR1A	cAMP-dependent protein kinase type I-alpha regulatory subunit	2645	2682.8	2705.3	2811.4	2762.2	2873.5	3322.2	3382.2	3300.9	1.052	1.246	0.0190222	2.36281e-05	0.0407042	0.00047782	keep
O43264	ZW10	Centromere/kinetochore protein zw10 homolog	1442.6	1429.7	1440.4	1372.3	1380.4	1339.1	1444.7	1427.5	1458.3	0.949	1.004	0.00559726	0.578605	0.0160068	0.66559	discard
P63151	PPP2R2A	Serine/threonine-protein phosphatase 2A 55 kDa regulatory subunit B alpha isoform	2455	2427	2428	2604	2673.3	2600.5	2527.3	2557.2	2585.7	1.078	1.049	0.00155153	0.00318272	0.00631682	0.0117906	keep
Q05209	PTPN12	Tyrosine-protein phosphatase non-receptor type 12	1036.4	1004.1	1095	1335.8	1391.2	1339.9	1845.4	1714.7	1848.7	1.297	1.725	0.000793274	0.000104041	0.00398586	0.00116923	keep
P39656	DDOST	Dolichyl-diphosphooligosaccharide--protein glycosyltransferase 48 kDa subunit	4953.1	4996.5	4988.4	4946.6	4908.2	4882.9	4871.3	4962.8	4880.7	0.987	0.985	0.04316	0.080693	0.0782322	0.137911	keep
P46977	STT3A	Dolichyl-diphosphooligosaccharide--protein glycosyltransferase subunit STT3A	4426.7	4531.6	4391.5	4351.5	4227.3	4263.9	4425	4518.5	4436.1	0.962	1.002	0.0385239	0.85282	0.0714294	0.892467	discard
Q9UKY7	CDV3	Protein CDV3 homolog	1257.9	1289.7	1283.4	1286.3	1276.7	1348.5	1400.6	1375.7	1389.5	1.021	1.087	0.334519	0.000816723	0.417335	0.00451943	keep
P35249	RFC4	Replication factor C subunit 4	1931.4	1849.9	1918.9	1661.1	1726.2	1655	1762.7	1781.2	1810.6	0.885	0.939	0.00297383	0.0158312	0.00997083	0.0385108	keep
Q13596	SNX1	Sorting nexin-1	1952.8	1986.3	2010.8	2053.4	1996.1	1977.5	2224.2	2327.1	2214.4	1.013	1.137	0.416191	0.00204329	0.501241	0.00859482	keep
P12955	PEPD	Xaa-Pro dipeptidase	1757.3	1772.3	1722.3	1823.8	1836.1	1793	1851.3	1854.9	1900	1.038	1.067	0.0272087	0.00538468	0.054292	0.0171959	keep
Q6IBS0	TWF2	Twinfilin-2	2021.6	2013.7	2028.7	1804.7	1779.7	1692.8	1896.7	1890.4	1900.8	0.87	0.938	0.00204905	1.79954e-05	0.00767637	0.000401406	keep
P47755	CAPZA2	F-actin-capping protein subunit alpha-2	5064.9	5101.7	4970.8	4619.2	4633.1	4754.6	5447.6	5406.6	5314.8	0.925	1.068	0.00294292	0.0034527	0.0098917	0.012457	discard
Q9BYG3	NIFK	MKI67 FHA domain-interacting nucleolar phosphoprotein	1189.7	1216	1251.7	1265.9	1225.1	1233.2	1136.7	1096.7	1106.5	1.018	0.913	0.363787	0.00762325	0.447648	0.0221098	discard
Q6ZNB6	NFXL1	NF-X1-type zinc finger protein NFXL1	882.6	865	892.8	856.8	842.7	851.8	836.7	780.5	832.7	0.966	0.928	0.0304747	0.0360548	0.0592354	0.0733148	keep
P60953	CDC42	Cell division control protein 42 homolog	4069.6	4195.7	4136.2	4030.8	3981.5	3975.7	4101.5	4197.5	4128.5	0.967	1.002	0.0262589	0.858598	0.0528119	0.896601	discard
Q93050	ATP6V0A1	V-type proton ATPase 116 kDa subunit a1	1101	1116.4	1157.2	1297.1	1289.5	1262.4	1139.9	1061.2	1089.5	1.141	0.975	0.00148458	0.37721	0.00612613	0.477497	discard
O00505	KPNA3	Importin subunit alpha-4	1271.9	1273.1	1259	1375.3	1349.3	1373.1	1498.2	1483.5	1444.6	1.077	1.164	0.000464069	0.000188916	0.00273693	0.00172319	keep
O75934	BCAS2	Pre-mRNA-splicing factor SPF27	2304.5	2286.3	2257.6	2231.3	2255.6	2190.3	2078.4	2089	2069.1	0.975	0.911	0.0724629	0.000143281	0.11893	0.00145662	keep
P46778	RPL21	60S ribosomal protein L21	7044.4	7254.5	7129.6	8190.4	8024.4	8251.8	7026.7	7416	6980.1	1.142	1	0.000374008	0.979878	0.0023591	0.985231	discard
Q9BRZ2	TRIM56	E3 ubiquitin-protein ligase TRIM56	569.1	538.7	539.9	489	488.1	474	516.5	500.3	538.4	0.881	0.944	0.00352058	0.105752	0.0112137	0.171879	keep
P05166	PCCB	Propionyl-CoA carboxylase beta chain, mitochondrial	796.6	797.1	801.6	906.5	876.6	863.9	775.9	721.3	772.1	1.105	0.947	0.00227512	0.0820503	0.00829478	0.139938	discard
P20073	ANXA7	Annexin A7	3519.5	3396.5	3367.4	3404.7	3546.6	3460.9	3694.9	3674.4	3813.5	1.013	1.087	0.525707	0.00921183	0.603702	0.0255014	keep
Q14651	PLS1	Plastin-1	1395.5	1339.2	1365.8	1618.8	1644.9	1624.5	1603.4	1587.1	1604.7	1.192	1.169	0.000164905	0.000226836	0.00138886	0.00192366	keep
Q6PJG6	BRAT1	BRCA1-associated ATM activator 1	1050.8	970.2	1066	1008.5	1021.9	1017.1	1024	943.5	966.3	0.987	0.95	0.704417	0.254131	0.761635	0.348678	keep
P00492	HPRT1	Hypoxanthine-guanine phosphoribosyltransferase	2299.8	2314.1	2305.4	2059.2	2047.6	2074.5	2218.3	2190.5	2158.6	0.893	0.949	1.12895e-05	0.00295344	0.00032037	0.0112121	keep
P35268	RPL22	60S ribosomal protein L22	2982	3126.6	3016.8	3325.8	3168.1	3285.4	2740.9	2961.1	2825	1.072	0.934	0.027449	0.0626764	0.0546235	0.112996	discard
Q9UHG3	PCYOX1	Prenylcysteine oxidase 1	2054	1980.5	2064.2	1809.6	1812.2	1769	1868.2	1868.2	1922.4	0.884	0.928	0.00126035	0.00982698	0.00543584	0.0267121	keep
Q8NBF2	NHLRC2	NHL repeat-containing protein 2	753.9	728.5	735.3	768.9	759.8	725.9	740.3	720.5	758.4	1.017	1.001	0.467096	0.976588	0.550127	0.982595	keep
P16930	FAH	Fumarylacetoacetase	1442.6	1387.5	1422.3	2559.7	2558.6	2577.1	1932.1	1852.2	1812.6	1.81	1.316	8.79798e-07	0.00023441	0.000109766	0.00196749	keep
Q92769	HDAC2	Histone deacetylase 2	1056.2	1026.3	1132.9	1005.5	1008.6	941.4	987.5	945.3	1022.2	0.919	0.919	0.0857582	0.0857992	0.137561	0.144855	keep
Q3LXA3	TKFC	Triokinase/FMN cyclase	966.3	932.8	944.5	1364.2	1411.6	1382.5	1342.9	1273	1295.9	1.462	1.376	1.20323e-05	7.10019e-05	0.000322072	0.000931631	keep
O15347	HMGB3	High mobility group protein B3	2032.1	2095.2	2062.8	1801.5	1782.7	1738.8	1589.7	1677.5	1600.8	0.86	0.786	0.000388166	0.000226676	0.00242349	0.00192366	keep
Q8WW12	PCNP	PEST proteolytic signal-containing nuclear protein	2027.6	2072.6	2011.2	2113.5	2154.6	2137.7	2202.1	2244.8	2198.3	1.048	1.087	0.0112318	0.00171411	0.0270196	0.00760553	keep
O95155	UBE4B	Ubiquitin conjugation factor E4 B	699	639.3	686.4	639.4	614.8	596.3	572.8	525.4	588.5	0.914	0.833	0.0573734	0.013839	0.0984563	0.0347557	keep
P00505	GOT2	Aspartate aminotransferase, mitochondrial	1945.4	1919	1962.9	2254.5	2232.2	2265.4	1748.8	1745.8	1748.5	1.159	0.9	4.82579e-05	8.91741e-05	0.00067037	0.0010656	discard
Q99598	TSNAX	Translin-associated protein X	1121.5	1126.7	1166.2	1113.2	1120.8	1112.4	1129.3	1119.6	1132.1	0.98	0.99	0.187056	0.490594	0.259209	0.586533	keep
P35052	GPC1	Glypican-1	1373.1	1321	1374.6	1523	1495.1	1546.1	1259.6	1264.6	1181.9	1.122	0.911	0.0021209	0.0213987	0.00787291	0.048392	discard
P19784	CSNK2A2	Casein kinase II subunit alpha'	1797.9	1858.3	1820.3	1753.4	1814.8	1783.9	1794.7	1750.8	1784.2	0.977	0.973	0.172183	0.0901063	0.242716	0.150641	keep
P24666	ACP1	Low molecular weight phosphotyrosine protein phosphatase	869	877.6	891.5	987.5	992.8	983	1016	1004.3	1008.4	1.123	1.148	0.000128745	7.213e-05	0.0011981	0.000939733	keep
Q8IWA0	WDR75	WD repeat-containing protein 75	1710.3	1646.1	1694.5	1729.3	1688.2	1665	1510.2	1448.1	1471.8	1.006	0.877	0.715778	0.00145213	0.771426	0.00672273	discard
Q9P2R7	SUCLA2	Succinate--CoA ligase [ADP-forming] subunit beta, mitochondrial	3558.7	3510	3557.8	3796.1	3822.8	3941.9	3985.8	3952.9	4060.8	1.088	1.129	0.00248771	0.000187865	0.0088233	0.00171785	keep
Q96EP5	DAZAP1	DAZ-associated protein 1	1896.5	1777.5	1869.1	1853.4	1887.5	1773.9	1789	1640.4	1789.5	0.995	0.942	0.859692	0.157629	0.891295	0.237622	keep
O00139	KIF2A	Kinesin-like protein KIF2A	1593.6	1561.8	1569.2	1378.1	1352.4	1371.9	1398.3	1401.2	1412.8	0.868	0.892	7.07125e-05	7.45603e-05	0.00082757	0.000957968	keep
Q5M775	SPECC1	Cytospin-B	967.7	989.9	974	900.3	908.2	892.3	875.1	836	908.9	0.921	0.894	0.000633206	0.0108256	0.00338491	0.0287679	keep
Q14746	COG2	Conserved oligomeric Golgi complex subunit 2	632.8	636.6	655.9	697.4	690.7	744.1	640.7	625.4	645.9	1.107	0.993	0.0171324	0.66367	0.0374922	0.7374	discard
Q9P0L0	VAPA	Vesicle-associated membrane protein-associated protein A	3253.4	3184	3270.2	3090.8	3211.4	3110.5	3362.2	3237.2	3281.9	0.97	1.018	0.0981731	0.268499	0.153592	0.364451	discard
Q9H7Z7	PTGES2	Prostaglandin E synthase 2	1060.6	1053.1	1082.6	1295	1289.7	1315.2	1161	1170.4	1177.8	1.22	1.098	4.07987e-05	0.000544495	0.000609167	0.00339376	keep
Q9Y2D5	AKAP2	A-kinase anchor protein 2	797.8	770.8	784.6	725.7	722.7	727.6	833.5	786.1	855.2	0.925	1.052	0.00151823	0.136728	0.00622472	0.211086	discard
Q9NSY1	BMP2K	BMP-2-inducible protein kinase	414.8	418.5	420.5	413.1	407.7	416.1	459.4	451	484.6	0.987	1.113	0.13153	0.00834366	0.195127	0.0236222	discard
O75347	TBCA	Tubulin-specific chaperone A	5531.8	5536.2	5577.3	5106.8	5121.3	5222.2	5748.1	5606.5	5502.1	0.928	1.013	0.000573256	0.389691	0.00314906	0.490314	discard
P07948	LYN	Tyrosine-protein kinase Lyn	1150.2	1099.2	1131	1192.1	1227.7	1172.2	1120.5	1041.3	1093.7	1.063	0.963	0.0326285	0.208167	0.062449	0.297249	discard
P23497	SP100	Nuclear autoantigen Sp-100	1055	1030.8	1053.4	1003.4	1043.1	974.9	1046.9	1041.3	1077.9	0.962	1.009	0.139739	0.552752	0.20466	0.643901	discard
P82675	MRPS5	28S ribosomal protein S5, mitochondrial	1755.8	1714.4	1712.8	1785.8	1854.7	1854.1	1853.3	1792.5	1827	1.06	1.056	0.0175841	0.0125463	0.0383289	0.0321901	keep
Q16539	MAPK14	Mitogen-activated protein kinase 14	1152.2	1076.3	1108.9	998.1	1043.6	985.8	1049.3	1038.4	1073.9	0.907	0.947	0.0206298	0.0714089	0.0434743	0.125123	keep
Q13671	RIN1	Ras and Rab interactor 1	489.1	513.8	497.2	536.7	529	525.6	448.3	432.3	459.3	1.061	0.893	0.0197889	0.00771479	0.0420393	0.0223138	discard
O75821	EIF3G	Eukaryotic translation initiation factor 3 subunit G	1458.4	1412.3	1439.4	1397.3	1455.4	1417.3	1421.5	1378.8	1389.4	0.991	0.972	0.568379	0.0961027	0.64347	0.158719	keep
P23193	TCEA1	Transcription elongation factor A protein 1	1526.5	1556.1	1537.2	1655.7	1597.8	1596.7	1429.4	1445.2	1466.2	1.05	0.94	0.0213943	0.00253575	0.0446255	0.00998164	discard
Q9P2B2	PTGFRN	Prostaglandin F2 receptor negative regulator	2292.7	2212.8	2214.1	1548.9	1569.5	1483.3	1661.3	1589.5	1703.1	0.685	0.737	5.24927e-05	0.000197836	0.000699154	0.00177594	keep
Q3YEC7	RABL6	Rab-like protein 6	1436.7	1388.5	1425.5	1414.3	1454.9	1389	1525.8	1475.8	1526.2	1.002	1.065	0.925668	0.0141986	0.943746	0.0355012	keep
Q8N1P7	CRYBG2	Beta/gamma crystallin domain-containing protein 2	611.4	569.1	567.2	928.7	933.2	949.5	861.8	831.8	896.5	1.609	1.482	4.76247e-05	0.000272216	0.000666474	0.00217416	keep
P55327	TPD52	Tumor protein D52	2383.8	2431.2	2415	2501.3	2545.1	2526.2	2713	2811.7	2733.5	1.047	1.142	0.00377939	0.000418598	0.0118541	0.00283208	keep
Q6IN85	PPP4R3A	Serine/threonine-protein phosphatase 4 regulatory subunit 3A	1457.5	1384.1	1443.5	1319	1350.1	1241.5	1331.9	1342.7	1370.3	0.913	0.944	0.0361463	0.0329234	0.0677508	0.0683636	keep
O75822	EIF3J	Eukaryotic translation initiation factor 3 subunit J	2302.7	2275.8	2320.7	2272.4	2314.2	2336.7	2168.2	2177	2123.9	1.003	0.938	0.746281	0.00249589	0.796603	0.00987412	discard
P30086	PEBP1	Phosphatidylethanolamine-binding protein 1	4559.8	4458.4	4501	4097.7	4287.6	4135.3	4324	4122.1	4173.2	0.926	0.933	0.00734217	0.0118292	0.0195393	0.030801	keep
O00193	SMAP	Small acidic protein	1811.1	1757.9	1808.3	1665.1	1761.4	1684.7	1732.4	1597.5	1646.8	0.951	0.926	0.0607316	0.0381048	0.102935	0.0766992	keep
Q15262	PTPRK	Receptor-type tyrosine-protein phosphatase kappa	1228.7	1215.3	1219.9	1164.9	1193.6	1137	1139.1	1075.3	1128.4	0.954	0.912	0.0304111	0.00711021	0.0591587	0.0210617	keep
Q9NRY5	FAM114A2	Protein FAM114A2	1332.9	1330	1376.8	1468.4	1509.6	1484.6	1509.3	1542.9	1509.4	1.105	1.129	0.00193971	0.000811026	0.00738655	0.00449884	keep
Q9Y2T2	AP3M1	AP-3 complex subunit mu-1	2130.4	2040.8	2091.7	2211.4	2246.3	2140.9	2258	2257.4	2241	1.054	1.079	0.0504316	0.00391192	0.088589	0.0136927	keep
Q12849	GRSF1	G-rich sequence factor 1	1371.8	1372.6	1367.3	1483	1489.7	1463	1455.5	1413.3	1483.2	1.079	1.058	0.000168296	0.0159307	0.00140616	0.0386758	keep
Q9Y2W2	WBP11	WW domain-binding protein 11	2100.4	2059.7	2119.2	2027.3	2064.7	2026.3	1952	1932.7	1979.3	0.974	0.934	0.0677777	0.00327436	0.112621	0.0120092	keep
Q13330	MTA1	Metastasis-associated protein MTA1	1418.7	1443.9	1409.3	1256.4	1279.3	1269.3	1417.5	1447	1432.2	0.891	1.006	0.000204396	0.568897	0.00159637	0.658229	discard
Q9UPN6	SCAF8	SR-related and CTD-associated factor 8	1177.6	1149.4	1143.1	1021.3	1009.2	965	1067.8	1069	1094	0.863	0.931	0.00165568	0.00409058	0.00659852	0.01411	keep
Q15785	TOMM34	Mitochondrial import receptor subunit TOM34	1896	1826	1852.4	1524.8	1572.2	1517.6	1517.9	1482.3	1540	0.828	0.814	0.000265391	0.000193937	0.00188384	0.00174325	keep
Q9UPN9	TRIM33	E3 ubiquitin-protein ligase TRIM33	929	906.1	886.3	822.5	833.9	815.3	808.9	778.7	794.3	0.908	0.875	0.0031204	0.00159198	0.0103233	0.00718932	keep
P61026	RAB10	Ras-related protein Rab-10	2144.4	2201.7	2164.2	2102.1	2117.8	2068.7	2343.8	2380.8	2315.3	0.966	1.081	0.0288712	0.00219515	0.0567782	0.00900193	discard
Q15435	PPP1R7	Protein phosphatase 1 regulatory subunit 7	1903.7	1878.4	1856.1	2214.6	2246.9	2238.1	2005	2061.6	2056.2	1.188	1.086	3.47299e-05	0.00200566	0.000563098	0.00850672	keep
Q8TE77	SSH3	Protein phosphatase Slingshot homolog 3	1059.8	981	1090.6	1206.4	1190.1	1166.1	1116.6	1091.9	1123.3	1.138	1.064	0.0172391	0.127254	0.0376773	0.199301	keep
Q08209	PPP3CA	Serine/threonine-protein phosphatase 2B catalytic subunit alpha isoform	1555.1	1563.5	1638.6	1712.9	1713.5	1703.9	1631.9	1637.3	1647.8	1.078	1.034	0.010534	0.119263	0.0258298	0.189569	keep
Q01105	SET	Protein SET	3760.1	3653.9	3701	4535.1	4645.8	4618	4139	3995.4	4048.9	1.241	1.096	3.95737e-05	0.00226281	0.00060311	0.00924562	keep
P49757	NUMB	Protein numb homolog	1188.4	1179.3	1185.6	1107.7	1117.8	1072.7	1220.4	1254.1	1280.4	0.928	1.057	0.00418345	0.017458	0.0127978	0.0413786	discard
P53602	MVD	Diphosphomevalonate decarboxylase	1628.4	1613.4	1585.5	1714.5	1743.5	1740	2184.8	2206.6	2181.1	1.077	1.362	0.00143218	3.64079e-06	0.00595608	0.000169778	keep
Q9H7N4	SCAF1	Splicing factor, arginine/serine-rich 19	618	618.5	586.1	546.9	556.4	547.7	635.6	637	670.1	0.906	1.066	0.00612591	0.061722	0.0171071	0.111589	discard
O60443	GSDME	Gasdermin-E	1238.1	1195.6	1206.3	1073.8	1082.5	1032.5	830.1	729.7	769.5	0.876	0.64	0.00180826	0.000323631	0.00704638	0.00240388	keep
P49720	PSMB3	Proteasome subunit beta type-3	2023.8	1972.4	2031.8	2276.3	2317.8	2223.3	2281.1	2231.6	2292.2	1.131	1.129	0.00127496	0.000618524	0.00547604	0.00368959	keep
Q7Z4V5	HDGFL2	Hepatoma-derived growth factor-related protein 2	2930.9	2910.5	2914	2381	2413.3	2386.1	2828	2843.4	2862.7	0.82	0.975	1.89165e-06	0.00345356	0.000165022	0.012457	keep
Q9HAU0	PLEKHA5	Pleckstrin homology domain-containing family A member 5	1631.7	1590.3	1645.2	1417.5	1485.7	1445.4	1541.5	1504.7	1523.2	0.893	0.939	0.00270343	0.00699252	0.00931546	0.0208726	keep
Q14318	FKBP8	Peptidyl-prolyl cis-trans isomerase FKBP8	1351.2	1346	1377.7	1431.5	1382.4	1446.2	1430.8	1481.1	1494.6	1.045	1.081	0.0454856	0.00666486	0.0814844	0.0200945	keep
P30626	SRI	Sorcin	2838.1	2851.5	2876.2	2162.7	2193.6	2096.8	2564.2	2534.5	2556.9	0.753	0.894	3.40336e-05	2.81596e-05	0.000554252	0.000528783	keep
Q8N7H5	PAF1	RNA polymerase II-associated factor 1 homolog	1120.5	1126.9	1162.2	1172.8	1125.1	1154.8	1136.7	1162.5	1153.4	1.013	1.013	0.491944	0.390533	0.572251	0.491068	keep
P23634	ATP2B4	Plasma membrane calcium-transporting ATPase 4	1673.2	1590.2	1629.7	3130.2	3232.7	3177.2	4468.4	4397.6	4596.9	1.95	2.751	2.74782e-06	8.39901e-07	0.000200264	9.64554e-05	keep
Q9UP83	COG5	Conserved oligomeric Golgi complex subunit 5	1398.2	1366.8	1364.8	1487	1476	1432.8	1481.2	1467.7	1541.5	1.064	1.087	0.0106224	0.00791644	0.025946	0.0226782	keep
Q9H0L4	CSTF2T	Cleavage stimulation factor subunit 2 tau variant	939.2	914.6	943.3	847	835.1	824.6	874.7	848.6	860.6	0.896	0.924	0.000898208	0.0036929	0.00434983	0.0131448	keep
P83881	RPL36A	60S ribosomal protein L36a	6830.4	7355.9	7040.3	7483.5	7108.3	7675.5	7256.5	7933.9	7115.2	1.049	1.051	0.200039	0.286681	0.274309	0.384173	keep
P19525	EIF2AK2	Interferon-induced, double-stranded RNA-activated protein kinase	2471.6	2407.3	2437.8	1910.7	1986.7	1954	2222.2	2215.2	2218.8	0.8	0.91	8.08069e-05	0.000248306	0.000895812	0.00203993	keep
Q4V328	GRIPAP1	GRIP1-associated protein 1	967.1	908.4	940.1	920.6	904.4	837.3	955.9	882.4	889.7	0.946	0.969	0.174675	0.36394	0.245472	0.464131	keep
Q00688	FKBP3	Peptidyl-prolyl cis-trans isomerase FKBP3	4473	4563.3	4636.9	4324.2	4350.1	4471.8	4955.9	5045.5	4904.6	0.961	1.09	0.0552502	0.00289712	0.0956258	0.0110267	discard
Q9H2D6	TRIOBP	TRIO and F-actin-binding protein	847.1	870.2	938.9	967.2	994.4	1032.3	891.4	816.7	850	1.127	0.963	0.0291284	0.402209	0.057177	0.501807	discard
Q9UN86	G3BP2	Ras GTPase-activating protein-binding protein 2	1869.8	1735.1	1827.5	1695	1778.4	1694.2	1791.1	1713.4	1735.1	0.951	0.965	0.143076	0.236625	0.208469	0.330386	keep
Q15819	UBE2V2	Ubiquitin-conjugating enzyme E2 variant 2	1912.2	1946.8	1980.3	1992.3	2003.8	1973.2	2041.5	2011.2	2015.4	1.022	1.039	0.116238	0.025825	0.176236	0.0563087	keep
Q96BJ8	ELMO3	Engulfment and cell motility protein 3	1311	1253.2	1296.6	1458.5	1509.4	1475.9	1443.5	1428.3	1425.3	1.151	1.113	0.00113433	0.00161518	0.0050697	0.00725843	keep
P28290	ITPRID2	Protein ITPRID2	1065	1016.4	1044.6	968	988.4	958.8	1072.7	1040.9	1063	0.933	1.016	0.0127554	0.375392	0.0299021	0.476014	discard
O60333	KIF1B	Kinesin-like protein KIF1B	398	394.7	395.8	383.9	392	399.7	402	394.2	415.2	0.989	1.019	0.405933	0.285934	0.490572	0.38338	discard
P55268	LAMB2	Laminin subunit beta-2	397.1	394.5	397.8	376.5	390.7	408.3	400.5	369.8	410.4	0.988	0.993	0.629414	0.805155	0.697758	0.855107	keep
Q99700	ATXN2	Ataxin-2	1180.8	1244.1	1152.3	1286.5	1256.3	1302.1	1231.7	1229.7	1232.6	1.075	1.033	0.0436599	0.222442	0.0790022	0.313857	keep
Q8IWE2	FAM114A1	Protein NOXP20	1470.5	1384.8	1483.5	1062.2	1137.8	1056.2	1342.9	1316	1368.5	0.75	0.928	0.000879336	0.0384744	0.00429515	0.0772353	keep
Q15057	ACAP2	Arf-GAP with coiled-coil, ANK repeat and PH domain-containing protein 2	952.9	890.1	908.8	920.5	925.7	883.7	988.4	909	994.3	0.992	1.051	0.770069	0.235994	0.815726	0.329693	discard
P57053	H2BS1	Histone H2B type F-S	402.4	422.6	456.6	376.7	398.8	345.4	368.6	390.8	372.9	0.875	0.884	0.0732996	0.0398192	0.120169	0.0790854	keep
Q16576	RBBP7	Histone-binding protein RBBP7	3878.7	3734.5	3881.1	3238.2	3264	3129.6	3590.7	3366.4	3483.8	0.838	0.908	0.000618879	0.0129771	0.00332766	0.0330609	keep
O95235	KIF20A	Kinesin-like protein KIF20A	1207.9	1160.3	1182.9	872.2	881.7	850	1126.1	1106.5	1129.7	0.733	0.947	4.06526e-05	0.0147745	0.000609167	0.036655	keep
Q9Y512	SAMM50	Sorting and assembly machinery component 50 homolog	2737	2695.2	2693.9	2854.1	2912.2	2829.5	2746.6	2688.2	2714.1	1.058	1.003	0.00494509	0.748187	0.0144677	0.808249	keep
Q9UNF1	MAGED2	Melanoma-associated antigen D2	1189.6	1129.9	1182.8	999	1019.3	949.5	1017.8	986.9	1046.5	0.847	0.871	0.00340619	0.00420995	0.0109537	0.0143403	keep
Q99829	CPNE1	Copine-1	2141.1	2177.9	2077.5	1775.6	1775.1	1769.8	1898.1	1900.1	1916.6	0.832	0.893	0.000184941	0.00135005	0.00148674	0.00640317	keep
Q9NZN5	ARHGEF12	Rho guanine nucleotide exchange factor 12	622.1	627.4	627.3	680.6	680.9	655.8	732	639.3	729.2	1.075	1.119	0.00484363	0.0681137	0.0142616	0.120352	keep
Q9H3Q1	CDC42EP4	Cdc42 effector protein 4	1194.4	1197.7	1187	1027.6	1046.6	1038.7	1036.7	1066.9	1073.2	0.87	0.888	1.94545e-05	0.000411493	0.000412625	0.00279944	keep
P84243	H3-3A	Histone H3.3	753	798.5	770.9	575.9	564.6	569.3	679	658.4	625.3	0.736	0.845	7.00918e-05	0.00462109	0.00082288	0.0152949	keep
P62244	RPS15A	40S ribosomal protein S15a	5294.4	5288	5117	4974.3	4869.6	4995.5	4617.5	4575	4479.6	0.945	0.871	0.0146677	0.000644851	0.0332723	0.00378529	keep
Q92905	COPS5	COP9 signalosome complex subunit 5	1768	1774.5	1764.8	1903.3	1923.3	1901	1987.5	1990.9	1939.9	1.079	1.115	4.64488e-05	0.000217269	0.000663903	0.00187617	keep
Q15907	RAB11B	Ras-related protein Rab-11B	3652.8	3746.6	3646.2	4195	4158	4149.6	4454.5	4462.6	4476	1.132	1.213	0.000189653	2.66352e-05	0.0015125	0.000514309	keep
Q9BZK7	TBL1XR1	F-box-like/WD repeat-containing protein TBL1XR1	1654.1	1529.9	1604.2	1489.7	1548.4	1502.5	1632.9	1539.4	1573.4	0.948	0.991	0.108057	0.775364	0.166448	0.831869	keep
Q8TDN6	BRIX1	Ribosome biogenesis protein BRX1 homolog	2178.5	2183.2	2159.7	2530	2606.2	2543.5	2001.4	1979.6	1930.8	1.178	0.907	7.31998e-05	0.0009091	0.00084323	0.00485623	discard
Q96EK6	GNPNAT1	Glucosamine 6-phosphate N-acetyltransferase	1870.6	1609.1	1800.1	1622.2	1826.1	1596.6	1835.5	1580.3	1782.8	0.956	0.985	0.504955	0.820892	0.584522	0.866693	keep
Q86V21	AACS	Acetoacetyl-CoA synthetase	1839	1796.5	1785.9	1781.7	1819	1797.8	2038.2	1991.9	2035.4	0.996	1.119	0.717143	0.000644822	0.772313	0.00378529	discard
P21127	CDK11B	Cyclin-dependent kinase 11B	1767.5	1767.6	1765.2	1651.4	1650.9	1582.1	1534	1536.9	1558.2	0.922	0.873	0.00453555	1.06397e-05	0.0135828	0.000281722	keep
P31749	AKT1	RAC-alpha serine/threonine-protein kinase	2514.3	2537.3	2510.2	2226.2	2242.5	2215.4	2250.6	2303.6	2314.9	0.884	0.908	1.43263e-05	0.000496184	0.00035241	0.00319327	keep
Q9Y4C2	TCAF1	TRPM8 channel-associated factor 1	1765.6	1691.1	1724.6	1218.6	1276.1	1209.7	1383.2	1356.6	1385.3	0.715	0.796	8.71902e-05	8.74187e-05	0.000939688	0.0010549	keep
Q9HAV0	GNB4	Guanine nucleotide-binding protein subunit beta-4	1046.5	1013.9	1051.4	937.9	957	906.6	990.2	910.5	970.1	0.9	0.923	0.00569354	0.0429459	0.0161753	0.0839864	keep
P28288	ABCD3	ATP-binding cassette sub-family D member 3	3573.2	3609.1	3552.5	4078.3	4089.4	4129.4	4184.8	4395.9	4248.9	1.146	1.195	2.20183e-05	0.000308581	0.00043336	0.00234035	keep
Q92620	DHX38	Pre-mRNA-splicing factor ATP-dependent RNA helicase PRP16	899.1	922.4	933.2	1154.5	1157.5	1157.3	932.6	958.1	959.6	1.259	1.035	3.08048e-05	0.0763704	0.0005187	0.132135	keep
Q9UBS4	DNAJB11	DnaJ homolog subfamily B member 11	1325.4	1333.4	1293.2	1354.1	1343.8	1356.1	1443.4	1383.9	1426.3	1.026	1.076	0.0591932	0.00932325	0.100885	0.0257517	keep
Q9Y314	NOSIP	Nitric oxide synthase-interacting protein	1036.8	1054	1059.7	1374.6	1361.5	1431.7	1448.6	1525.2	1504.6	1.323	1.421	7.55119e-05	3.05404e-05	0.000862104	0.000560471	keep
O43663	PRC1	Protein regulator of cytokinesis 1	1225.7	1193.9	1203.9	866.4	875.5	823.1	965.2	972.4	993.8	0.708	0.809	7.36496e-05	5.45893e-05	0.000845764	0.000820065	keep
Q6KC79	NIPBL	Nipped-B-like protein	861.1	789.9	838.7	879	910.4	837.2	793.8	740.5	765.9	1.055	0.924	0.203113	0.0719772	0.27749	0.125909	discard
Q9H2K8	TAOK3	Serine/threonine-protein kinase TAO3	1086	1014.5	1095.3	1183.2	1192.1	1181.9	1196.8	1146.4	1171.5	1.113	1.1	0.0115575	0.0247382	0.0275859	0.0542766	keep
Q9H269	VPS16	Vacuolar protein sorting-associated protein 16 homolog	908.4	846.4	882.8	1028.2	1042.8	996.6	983.3	982.5	1001.2	1.163	1.125	0.00350087	0.00529892	0.0111865	0.0169736	keep
O94888	UBXN7	UBX domain-containing protein 7	1597.4	1632.5	1634.3	1393.9	1417.7	1399.3	1506.2	1496.7	1546	0.866	0.935	8.9872e-05	0.00565446	0.0009505	0.0178331	keep
P36543	ATP6V1E1	V-type proton ATPase subunit E 1	2049.2	2040.7	2076.5	2273.6	2290.4	2304.6	2258.3	2317.6	2195.9	1.114	1.098	7.93165e-05	0.00472504	0.000888659	0.0155342	keep
Q9UK76	JPT1	Jupiter microtubule associated homolog 1	1490.5	1453.3	1461.7	1434.3	1423	1444.9	1695.1	1676.1	1752.7	0.977	1.163	0.055038	0.000614144	0.0953259	0.00366644	discard
P62847	RPS24	40S ribosomal protein S24	4134.3	4497.7	4284.3	4417.2	4219.8	4406.2	4056	4410.4	4034.5	1.01	0.968	0.740235	0.432742	0.791715	0.530814	discard
Q66K74	MAP1S	Microtubule-associated protein 1S	707.1	655.7	697.4	602.6	590	557.9	660.9	610.9	630.3	0.85	0.923	0.0075597	0.0703907	0.0199953	0.123515	keep
O75436	VPS26A	Vacuolar protein sorting-associated protein 26A	1754.7	1740.4	1758.1	1578.9	1583.2	1629.9	1751.2	1730.2	1747.6	0.912	0.995	0.00098323	0.394394	0.00461285	0.494492	keep
Q9NQC3	RTN4	Reticulon-4	1601.2	1627.7	1672.3	1658.5	1692.1	1666.7	1845.4	1802.6	1862.1	1.024	1.124	0.168738	0.00182471	0.238494	0.00797131	keep
Q9NP81	SARS2	Serine--tRNA ligase, mitochondrial	1094.6	1050.7	1119.4	1183	1189	1176.2	1347.1	1359.3	1396.4	1.087	1.257	0.0112808	0.000438617	0.02711	0.00293514	keep
P45973	CBX5	Chromobox protein homolog 5	1882.6	1845.3	1920	2078.2	2158	2140.1	2461.4	2389.4	2466.9	1.129	1.296	0.00169359	7.31693e-05	0.00669659	0.000944911	keep
Q0VDF9	HSPA14	Heat shock 70 kDa protein 14	2016.8	2073.5	2021.9	2058.1	1979.9	2063.7	2025.1	2156.9	2021	0.998	1.015	0.915213	0.568107	0.935678	0.657728	discard
P05165	PCCA	Propionyl-CoA carboxylase alpha chain, mitochondrial	1376	1342.6	1307.2	1463.9	1539.8	1497	1298.2	1172.5	1227.7	1.118	0.919	0.00585615	0.0604782	0.0165606	0.109894	discard
Q9UI10	EIF2B4	Translation initiation factor eIF-2B subunit delta	1041	1050	1077.5	1107.3	1075.7	1083.5	1083.3	1060.7	1141.5	1.031	1.037	0.0872086	0.211527	0.139337	0.301403	keep
Q9H9J2	MRPL44	39S ribosomal protein L44, mitochondrial	1156.8	1163.8	1147.8	1365.6	1318.7	1347.4	1226.6	1305.9	1286.5	1.162	1.101	0.00016212	0.00765387	0.00137327	0.0221811	keep
Q96FQ6	S100A16	Protein S100-A16	2237.9	2203.6	2151.5	2759.4	2723	2747.5	3062.2	3124.9	3015.7	1.248	1.396	5.20741e-05	2.69218e-05	0.00069821	0.000514309	keep
P37108	SRP14	Signal recognition particle 14 kDa protein	2701.9	2801.4	2730.5	2505.2	2450.4	2525.5	2544.9	2725.9	2508.4	0.909	0.945	0.00240042	0.108207	0.00863612	0.17475	keep
Q13153	PAK1	Serine/threonine-protein kinase PAK 1	402.1	406.1	401.8	357.2	358.2	349	389.9	383.2	403.1	0.88	0.972	0.000136645	0.134517	0.00123956	0.208415	keep
P57721	PCBP3	Poly(rC)-binding protein 3	100.1	94.5	101	96.7	106.4	100.8	96.1	85.7	100.7	1.028	0.956	0.473931	0.417712	0.556042	0.516943	discard
P49841	GSK3B	Glycogen synthase kinase-3 beta	1498.6	1569.3	1535.6	1487.8	1454.3	1466.7	1414.3	1450.3	1409.3	0.958	0.928	0.0443362	0.0099388	0.0798416	0.0269663	keep
P04179	SOD2	Superoxide dismutase [Mn], mitochondrial	2727.6	2787.2	2717	2242.1	2168.3	2180.6	2193.4	2169.7	2109.5	0.801	0.786	6.93009e-05	6.87371e-05	0.000820135	0.000911665	keep
Q96PU5	NEDD4L	E3 ubiquitin-protein ligase NEDD4-like	1268.9	1229.6	1285.9	1466.1	1553.3	1440.3	1676.5	1644.9	1707	1.178	1.329	0.00342087	7.57867e-05	0.0109903	0.000963758	keep
Q9UJV9	DDX41	Probable ATP-dependent RNA helicase DDX41	1023.6	1039	1061.3	1033.4	1040.2	1036.2	944	889	944.3	0.995	0.889	0.699987	0.00648522	0.758852	0.0196828	keep
Q9Y624	F11R	Junctional adhesion molecule A	1967.5	1914	1956.4	1574.6	1561.4	1558	1663.1	1614.9	1683.5	0.804	0.85	1.72737e-05	0.000402952	0.000391237	0.00275663	keep
Q8TCJ2	STT3B	Dolichyl-diphosphooligosaccharide--protein glycosyltransferase subunit STT3B	2423.7	2398.9	2400.6	2485.6	2458.4	2494.1	2476.6	2493.3	2534.6	1.03	1.039	0.00585332	0.00749079	0.0165606	0.0218995	keep
P14927	UQCRB	Cytochrome b-c1 complex subunit 7	3858	3991.7	3943.9	4413.3	4323.8	4575.9	4168.6	4244.7	4172.1	1.129	1.067	0.00332618	0.0049472	0.0108058	0.0160568	keep
O75937	DNAJC8	DnaJ homolog subfamily C member 8	2631.9	2693.8	2611.9	2684.7	2647.9	2673.5	2536.8	2751.1	2602.7	1.009	0.994	0.441277	0.814616	0.526201	0.86279	discard
P29323	EPHB2	Ephrin type-B receptor 2	1508.8	1322.7	1456	1491.8	1581.5	1547.2	1667	1582.8	1677.1	1.078	1.149	0.150572	0.0319404	0.217497	0.0667935	keep
P61006	RAB8A	Ras-related protein Rab-8A	1643.6	1572	1605.4	1710.8	1786.4	1698.8	1958.4	1907.9	1973.7	1.078	1.211	0.0211333	0.000309355	0.044219	0.00234035	keep
P83436	COG7	Conserved oligomeric Golgi complex subunit 7	970.9	879.6	908.3	958.4	1022.1	964.1	1007.4	906.9	1020.1	1.067	1.064	0.139162	0.265432	0.203977	0.361021	keep
P56545	CTBP2	C-terminal-binding protein 2	2612.4	2745.1	2612.4	2753.7	2652.2	2775.5	2808.7	3048.4	2945.3	1.027	1.104	0.291991	0.0266497	0.373708	0.0576627	keep
Q9ULA0	DNPEP	Aspartyl aminopeptidase	1205.5	1171.4	1185.7	1156.4	1155.7	1134	1148.7	1128.6	1145.8	0.967	0.961	0.0341305	0.0161331	0.0646347	0.0390795	keep
O43488	AKR7A2	Aflatoxin B1 aldehyde reductase member 2	1864	1898.3	1859.7	1795.9	1798.9	1699.6	1846.3	1956.6	1870.9	0.942	1.009	0.0378593	0.659132	0.0705347	0.733909	discard
Q5RKV6	EXOSC6	Exosome complex component MTR3	1489.1	1480.3	1480.8	1443.9	1442.2	1461.6	1413.6	1413.8	1395.1	0.977	0.949	0.00760674	0.000400655	0.0200981	0.00274346	keep
P18858	LIG1	DNA ligase 1	905.4	819.1	882.8	740.1	781.9	682	975.4	913.4	979.2	0.845	1.1	0.0276145	0.063647	0.0548071	0.114186	discard
Q99661	KIF2C	Kinesin-like protein KIF2C	1259.2	1219.9	1258	761.6	789.7	735.1	999.7	978.8	1014.1	0.612	0.801	2.90967e-05	0.000109957	0.000498022	0.00120985	keep
P46926	GNPDA1	Glucosamine-6-phosphate isomerase 1	1351	1285.6	1366.7	1505.7	1514	1460.3	1331.2	1252.1	1291.7	1.119	0.968	0.00672386	0.275574	0.0183635	0.372066	discard
P23919	DTYMK	Thymidylate kinase	2549.1	2452.8	2578.8	2666.5	2700.3	2670.7	2753.8	2728.7	2772.4	1.06	1.089	0.0199102	0.00570437	0.0422482	0.0179597	keep
Q9BYD6	MRPL1	39S ribosomal protein L1, mitochondrial	2514.1	2432.9	2478.7	2873.6	2925.7	2924.4	2873.6	2830.7	2949.2	1.175	1.165	0.000135472	0.000561384	0.0012357	0.00346383	keep
Q9H1A4	ANAPC1	Anaphase-promoting complex subunit 1	981.1	946.6	964.3	902	916.6	872.1	875.9	847.4	895.4	0.93	0.905	0.0157689	0.00644225	0.0351742	0.0196118	keep
Q9BSC4	NOL10	Nucleolar protein 10	1611	1685.7	1647.5	1675.8	1675.5	1672.5	1421.2	1465.7	1419.7	1.016	0.871	0.285336	0.00118349	0.367067	0.005835	discard
Q6NVY1	HIBCH	3-hydroxyisobutyryl-CoA hydrolase, mitochondrial	1745	1685.9	1676.8	1833.5	1874.9	1781.9	1824.2	1822.3	1829.7	1.075	1.072	0.0201422	0.00510437	0.0426544	0.0164723	keep
P19174	PLCG1	1-phosphatidylinositol 4,5-bisphosphate phosphodiesterase gamma-1	1368.8	1417.2	1359.5	1048.4	1063.7	1001.7	1157.3	1180	1129.1	0.751	0.836	0.000208525	0.00059079	0.00162086	0.00356752	keep
O60879	DIAPH2	Protein diaphanous homolog 2	1267.7	1243.1	1308.6	1166.7	1148.3	1123.8	1223	1115.6	1217.3	0.9	0.931	0.00476322	0.0970625	0.0140755	0.160017	keep
O95861	BPNT1	3'(2'),5'-bisphosphate nucleotidase 1	1963.9	1943.8	1933.9	1909.2	1892.7	1909.7	1873.1	1851.4	1852.9	0.978	0.955	0.0140532	0.00141125	0.032196	0.00659151	keep
O60318	MCM3AP	Germinal-center associated nuclear protein	624.8	573.4	588.9	593.2	591.1	553.3	565.9	563.9	580.3	0.972	0.957	0.457232	0.18166	0.541082	0.266162	keep
Q9H078	CLPB	Caseinolytic peptidase B protein homolog	1071.7	1045.3	1039.6	1106.4	1158.2	1117.8	1231	1220	1274	1.072	1.18	0.0145617	0.00051501	0.0331034	0.00327091	keep
Q9P270	SLAIN2	SLAIN motif-containing protein 2	869.5	841.3	859.8	812.2	814	772.6	754.4	760.9	788	0.933	0.896	0.0240292	0.00262365	0.0491058	0.0102129	keep
Q13418	ILK	Integrin-linked protein kinase	2245.2	2186.7	2229.1	2019.9	2039.5	1968.8	1974.9	1951.9	2041.5	0.905	0.896	0.00161213	0.00212802	0.00647514	0.00879033	keep
P10321	HLA-C	HLA class I histocompatibility antigen, C alpha chain	876.7	880.3	880.6	760	743.6	728.4	809.9	803	808	0.846	0.918	0.000172261	8.05192e-06	0.00142633	0.000249035	keep
Q8N0X7	SPART	Spartin	1869	1873.1	1834.6	1894.9	1862.9	1910.5	1699	1727	1733.4	1.016	0.925	0.176474	0.000994008	0.247434	0.00517072	discard
Q9BST9	RTKN	Rhotekin	1717.5	1639.6	1691.4	1306.7	1320.3	1301.7	1573.8	1569.8	1547.4	0.778	0.929	6.22088e-05	0.00745158	0.000764472	0.0218356	keep
Q8WX92	NELFB	Negative elongation factor B	1122.6	1115.1	1137.1	1056.3	1107.6	1119.4	980.9	1036.7	995.4	0.973	0.893	0.212428	0.00290801	0.28829	0.0110567	keep
Q15334	LLGL1	Lethal(2) giant larvae protein homolog 1	824.1	767.3	813.7	702.3	724.1	667.4	779.3	746.2	799	0.871	0.966	0.012834	0.316259	0.0300385	0.415341	keep
P09758	TACSTD2	Tumor-associated calcium signal transducer 2	3588.9	3610	3455.4	3567	3540.8	3629.2	2916.7	2889.8	2894.8	1.008	0.817	0.639413	0.000133657	0.706252	0.00139028	discard
P61916	NPC2	NPC intracellular cholesterol transporter 2	2352.6	2405	2391.5	1992.2	1978.2	2047.9	2574.1	2742.4	2620.2	0.842	1.11	0.000158768	0.00645602	0.00135736	0.0196375	discard
Q69YN2	CWF19L1	CWF19-like protein 1	758.7	810.2	756	774.1	735.8	789.7	728.5	782.6	732.6	0.989	0.965	0.74202	0.331002	0.79309	0.430402	keep
P43897	TSFM	Elongation factor Ts, mitochondrial	2123.8	2127	2147	2290.4	2241	2317.3	2162.6	2188	2141.7	1.07	1.015	0.00280741	0.10669	0.00955401	0.173097	keep
Q9NUQ3	TXLNG	Gamma-taxilin	1080.6	1037.6	1058.4	892.5	908.3	904.8	933.5	900.3	895.4	0.852	0.859	0.000238865	0.000984258	0.00175954	0.00515301	keep
O15042	U2SURP	U2 snRNP-associated SURP motif-containing protein	2496.7	2436.6	2463.2	2288.8	2301.7	2295.4	2133.2	2085.2	2174.6	0.931	0.864	0.000587921	0.000483064	0.00320828	0.0031418	keep
P55735	SEC13	Protein SEC13 homolog	1518.4	1542.6	1504	1547.2	1499.8	1545.3	1556.9	1550.8	1561.1	1.006	1.023	0.662611	0.0419199	0.72614	0.0824369	keep
Q9ULV0	MYO5B	Unconventional myosin-Vb	1051.7	1047.4	1024.6	1068.5	1068.3	1070	1064.3	1054.7	1107.4	1.027	1.033	0.0316457	0.131665	0.0609802	0.204642	keep
Q9NQ88	TIGAR	Fructose-2,6-bisphosphatase TIGAR	1212.7	1234.1	1216.6	1372.1	1392.8	1448.4	1393.9	1452.9	1415.1	1.15	1.163	0.00119926	0.000336698	0.00524214	0.00246366	keep
P07686	HEXB	Beta-hexosaminidase subunit beta	1873.6	1780.4	1833.7	1746.8	1792.4	1725.2	1896	1802.7	1830.8	0.959	1.008	0.0895569	0.736429	0.142351	0.798297	discard
O15446	POLR1G	DNA-directed RNA polymerase I subunit RPA34	211.5	201.6	196.3	219.9	222.3	216.8	225	186.2	204.7	1.081	1.011	0.0267447	0.8971	0.0535841	0.925022	keep
Q14376	GALE	UDP-glucose 4-epimerase	1200.1	1199.3	1200.5	1749.8	1783.2	1785.8	1622.6	1603.4	1581.6	1.477	1.335	4.79554e-07	2.55936e-06	8.51961e-05	0.000147039	keep
P82650	MRPS22	28S ribosomal protein S22, mitochondrial	1392	1408.5	1423.9	1578.6	1577.7	1519.9	1475.9	1524.7	1501.2	1.107	1.066	0.00199604	0.0051507	0.00753095	0.0165927	keep
P04439	HLA-A	HLA class I histocompatibility antigen, A alpha chain	995.7	962.4	979.9	863.2	853.3	826.2	886.3	965.1	949.2	0.865	0.953	0.000910118	0.15684	0.0043833	0.236627	keep
Q8WUA2	PPIL4	Peptidyl-prolyl cis-trans isomerase-like 4	791.2	783.6	772.6	772.8	787.9	743.2	762.8	774.8	764.2	0.981	0.981	0.363882	0.0820895	0.447679	0.139972	keep
Q9NYH9	UTP6	U3 small nucleolar RNA-associated protein 6 homolog	1464.8	1492.2	1488.3	1447.7	1438.6	1443	1292.4	1314.9	1280.4	0.974	0.875	0.0121489	0.000159223	0.0287457	0.00154013	keep
Q9UKK9	NUDT5	ADP-sugar pyrophosphatase	1065.5	1028.8	1095.5	1136.5	1183.4	1147.2	1081	1109	1082.7	1.087	1.026	0.0188683	0.264107	0.0404926	0.359484	keep
Q9UDR5	AASS	Alpha-aminoadipic semialdehyde synthase, mitochondrial	1421.8	1354.6	1383.6	1002.3	1040.9	972.5	1004.3	994.3	1020.7	0.725	0.726	0.000183064	3.63428e-05	0.00147756	0.000624673	keep
P08648	ITGA5	Integrin alpha-5	1474.4	1462.1	1471.9	1516.7	1511.5	1554.3	2119.2	2092.1	2173.3	1.039	1.448	0.0134477	5.49351e-06	0.0311774	0.000208442	keep
Q9ULW0	TPX2	Targeting protein for Xklp2	1321.7	1312	1378.4	912.3	947.7	882.6	1100	1032.2	1075.7	0.684	0.8	0.000120575	0.000755103	0.00114523	0.00426578	keep
Q9NPQ8	RIC8A	Synembryn-A	1750.4	1675.3	1708.3	1544.6	1538.4	1558.8	1624.1	1687.6	1663.4	0.904	0.969	0.00162132	0.136873	0.0065003	0.211265	keep
Q9Y5X3	SNX5	Sorting nexin-5	1705.4	1725.1	1744.4	2035.9	2088.6	2034	1980.8	2018	2005.5	1.19	1.16	8.87482e-05	6.32009e-05	0.00094404	0.000874478	keep
Q8NFW8	CMAS	N-acylneuraminate cytidylyltransferase	1763	1777.3	1818.3	1684.6	1637.5	1586.1	1591.5	1570.1	1653.3	0.916	0.899	0.0111085	0.00400769	0.0268098	0.0139417	keep
P60510	PPP4C	Serine/threonine-protein phosphatase 4 catalytic subunit	616.6	574.1	602.8	592.4	593.1	591.8	592.5	560.4	593.1	0.991	0.974	0.703182	0.396543	0.761082	0.496167	keep
Q2TAY7	SMU1	WD40 repeat-containing protein SMU1	1811.2	1786.4	1738.2	1709.8	1694.7	1762.3	1637.2	1605.2	1592.4	0.968	0.906	0.129977	0.00253537	0.193167	0.00998164	keep
Q5JTZ9	AARS2	Alanine--tRNA ligase, mitochondrial	1278.8	1156.4	1244.6	1219.7	1267	1228.6	1292.8	1186	1236.4	1.01	1.01	0.764001	0.813164	0.810815	0.861872	keep
Q9NVH2	INTS7	Integrator complex subunit 7	669.1	643.6	653.7	664.8	674.2	657.6	649.2	611.1	668.2	1.015	0.981	0.316758	0.522971	0.39953	0.616033	discard
O15085	ARHGEF11	Rho guanine nucleotide exchange factor 11	479.2	504.9	511.2	475.7	482.6	455.1	491.5	478.1	490	0.945	0.976	0.10134	0.332511	0.157642	0.431983	keep
Q13098	GPS1	COP9 signalosome complex subunit 1	1745.4	1789.8	1728.4	1843.8	1781.2	1804.9	1809.9	1920.6	1902.8	1.032	1.07	0.0979361	0.0330073	0.153385	0.0684943	keep
Q93074	MED12	Mediator of RNA polymerase II transcription subunit 12	463.5	480.8	481.5	472.7	457.8	456.7	495.4	491.6	474.5	0.973	1.025	0.175811	0.246275	0.246739	0.340565	discard
Q9UL15	BAG5	BAG family molecular chaperone regulator 5	898.7	874.3	871.7	875.7	859.4	822.1	880.2	879.2	875	0.967	0.996	0.183299	0.719288	0.254867	0.784978	keep
Q9Y3T9	NOC2L	Nucleolar complex protein 2 homolog	1539.9	1524.6	1601.3	1660.6	1704.2	1685.8	1480.4	1419.6	1469.8	1.082	0.937	0.00904062	0.0297232	0.023027	0.0629618	discard
P20936	RASA1	Ras GTPase-activating protein 1	684.4	701.7	700.1	733.2	718.2	714	747	742.8	764.6	1.038	1.081	0.0302153	0.00287563	0.0588399	0.0109521	keep
P49755	TMED10	Transmembrane emp24 domain-containing protein 10	2799.4	2870.6	2844.4	3096.1	3053.6	3105.6	2891.7	3014	2907.1	1.087	1.035	0.000748711	0.0831268	0.00382461	0.141313	keep
Q9H8H0	NOL11	Nucleolar protein 11	1841.5	1866.7	1883	1850.6	1886.9	1828.9	1613.2	1656.6	1635	0.996	0.877	0.708623	0.000199119	0.765621	0.00178412	keep
P62913	RPL11	60S ribosomal protein L11	4400.3	4533.4	4382.4	4305.5	4264.6	4446.5	4372.9	4384.7	4277.1	0.978	0.979	0.240314	0.183514	0.319305	0.268131	keep
P12931	SRC	Proto-oncogene tyrosine-protein kinase Src	702.1	749.2	746.6	530.7	526.2	504.7	479.6	463.7	457.4	0.71	0.637	0.000199272	5.90921e-05	0.00157218	0.000846259	keep
P24844	MYL9	Myosin regulatory light polypeptide 9	236.8	228.1	224.2	143.6	148.5	142	162.2	151.9	146	0.63	0.668	2.52875e-05	0.000308106	0.000465353	0.00234035	keep
P41214	EIF2D	Eukaryotic translation initiation factor 2D	1065.7	1005.4	1062	1030.9	1022.9	983.3	1007.9	975.1	1011.9	0.969	0.956	0.264176	0.113428	0.344726	0.181706	keep
Q9BVI4	NOC4L	Nucleolar complex protein 4 homolog	965.8	963	1007.8	1087.9	1073.8	1093.2	892.6	900.7	936.7	1.108	0.93	0.00274266	0.0249508	0.00940321	0.0546453	discard
O75306	NDUFS2	NADH dehydrogenase [ubiquinone] iron-sulfur protein 2, mitochondrial	2586.4	2516.3	2564.9	2596	2640.5	2689.4	2381.3	2338.2	2387.6	1.034	0.927	0.0642616	0.00191462	0.107924	0.00823128	discard
Q9UJ70	NAGK	N-acetyl-D-glucosamine kinase	1427.4	1379.9	1422.9	1295.8	1285.2	1249.9	1460.5	1428.5	1505	0.906	1.039	0.00295737	0.111037	0.00993122	0.178537	discard
P00387	CYB5R3	NADH-cytochrome b5 reductase 3	2968.6	3029.9	2980.8	2787.5	2796.4	2868.5	3166.2	3262.4	3114.1	0.941	1.063	0.00533303	0.0154288	0.0153706	0.0377064	discard
Q5VT25	CDC42BPA	Serine/threonine-protein kinase MRCK alpha	754.5	746.3	783.9	774.8	788.8	751.1	756.8	754.2	776.3	1.013	1.001	0.56146	0.945217	0.637007	0.961545	keep
P62316	SNRPD2	Small nuclear ribonucleoprotein Sm D2	3614.5	3635.8	3545.1	3427	3350.5	3370.7	3505	3447.9	3371.7	0.94	0.956	0.00372909	0.0302803	0.0117257	0.063903	keep
O60343	TBC1D4	TBC1 domain family member 4	925.9	870.8	911.1	1063.7	1081.2	1071.3	1047.6	1004.9	1041.3	1.188	1.143	0.000811975	0.00404603	0.00406136	0.0140286	keep
Q13867	BLMH	Bleomycin hydrolase	2443.6	2318.9	2438.6	1844.6	1895.1	1816.5	2230.4	2162.9	2262	0.772	0.924	0.000253952	0.0220292	0.00183268	0.0494984	keep
Q6YP21	KYAT3	Kynurenine--oxoglutarate transaminase 3	1824.6	1847.2	1807.7	1597.1	1585.1	1553.4	1678.9	1728	1756.5	0.864	0.942	0.000148622	0.0151678	0.00130706	0.0372913	keep
Q12907	LMAN2	Vesicular integral-membrane protein VIP36	2323.6	2248.5	2334.3	2250.9	2297.9	2223.8	1980.5	1877.1	1889.1	0.981	0.832	0.268102	0.000872067	0.348705	0.00472835	keep
Q8WUD1	RAB2B	Ras-related protein Rab-2B	58.4	56.6	58.3	61	60.3	56.8	55.6	45.8	56.9	1.028	0.913	0.330331	0.243527	0.413488	0.337336	discard
Q86WB0	ZC3HC1	Nuclear-interacting partner of ALK	1199.8	1155.6	1205.5	1144.1	1170.3	1111	1182.8	1167.4	1173.5	0.962	0.99	0.125929	0.498451	0.188318	0.593225	keep
Q9NY27	PPP4R2	Serine/threonine-protein phosphatase 4 regulatory subunit 2	1669.6	1583.5	1652.7	1522.9	1541.4	1520.8	1559.4	1541.3	1597.8	0.935	0.958	0.0159209	0.0906018	0.0354381	0.151298	keep
Q13404	UBE2V1	Ubiquitin-conjugating enzyme E2 variant 1	518.2	473.9	506.7	502.6	496.5	523.1	526.8	486.1	504.1	1.016	1.012	0.635186	0.747592	0.703205	0.807961	keep
Q9Y6Q5	AP1M2	AP-1 complex subunit mu-2	2604.1	2606.9	2607.6	2745.1	2705.4	2743.1	2895.8	3026.7	2943.1	1.048	1.134	0.000597296	0.000628751	0.00324001	0.00372644	keep
Q6NZY4	ZCCHC8	Zinc finger CCHC domain-containing protein 8	636.7	596.3	636.1	590.5	575.8	567.1	582.5	541.5	570	0.927	0.906	0.0384356	0.0325888	0.0713015	0.0678411	keep
Q96I25	RBM17	Splicing factor 45	1220.8	1211.3	1197.2	1146.9	1150.1	1081.7	1046.4	1002.8	1048.5	0.931	0.854	0.0257987	0.0005277	0.0520457	0.00331716	keep
O43852	CALU	Calumenin	1320.6	1328.5	1316.5	1171.2	1136.4	1101.3	1221.2	1230	1273.1	0.86	0.939	0.00108049	0.00866299	0.00490956	0.0243576	keep
P62888	RPL30	60S ribosomal protein L30	3745.8	3908	3760.7	3611.5	3549.9	3757.6	3494.5	3688.5	3441.3	0.957	0.931	0.108427	0.045042	0.166903	0.087045	keep
Q8NI35	PATJ	InaD-like protein	1077	1078.2	1030.8	1071.9	1080.4	1134	982.2	919.4	914.6	1.031	0.884	0.250267	0.0105813	0.330482	0.0282571	discard
P00568	AK1	Adenylate kinase isoenzyme 1	991.7	1038.9	1033	1350.8	1318	1355	1345.9	1418.9	1372.1	1.313	1.35	8.94862e-05	0.000146107	0.000947782	0.00147126	keep
Q14257	RCN2	Reticulocalbin-2	1075.7	1073.1	1084.2	903.2	900.9	869.7	962.9	936.3	968.5	0.827	0.887	0.000112086	0.000385799	0.00109425	0.00267407	keep
P10606	COX5B	Cytochrome c oxidase subunit 5B, mitochondrial	2398.5	2486.4	2448.2	2652	2577.9	2662.3	2310.6	2387.4	2244.7	1.076	0.947	0.00723312	0.0562764	0.019354	0.103588	discard
P61088	UBE2N	Ubiquitin-conjugating enzyme E2 N	3226.8	3209.4	3237.9	2856.4	2861.8	2812.6	3055.5	3059.8	2991.7	0.882	0.941	3.19416e-05	0.00143647	0.000531951	0.00666875	keep
Q9Y617	PSAT1	Phosphoserine aminotransferase	2464.8	2511.8	2435.2	4771.9	4692.9	4926.9	3839.2	3970.1	3914.8	1.942	1.582	2.50465e-06	4.16693e-06	0.000194071	0.000181496	keep
O95299	NDUFA10	NADH dehydrogenase [ubiquinone] 1 alpha subcomplex subunit 10, mitochondrial	1673.9	1696.9	1721.3	1914.8	1894.6	1878.9	1681.3	1774.6	1702.2	1.117	1.013	0.000341898	0.524904	0.00221152	0.617915	keep
Q9H936	SLC25A22	Mitochondrial glutamate carrier 1	1117.9	1111.1	1104.8	1309	1266.9	1319.3	1157.3	1225.1	1201.2	1.168	1.075	0.000269143	0.0134168	0.00189934	0.0339151	keep
P20339	RAB5A	Ras-related protein Rab-5A	915.8	924.4	906.9	932.2	933.7	910.1	931.2	932.1	955.6	1.011	1.026	0.353751	0.0633582	0.437058	0.113807	keep
Q99848	EBNA1BP2	Probable rRNA-processing protein EBP2	2029.3	2082	2041.9	2477.9	2467.9	2514.1	1970.4	1940.1	1958.6	1.212	0.954	3.581e-05	0.0061687	0.000575541	0.0189832	discard
P11274	BCR	Breakpoint cluster region protein	719.3	716.8	722.4	632.6	653.8	620.7	676.5	635	685.7	0.884	0.925	0.00127155	0.0302511	0.00547041	0.0638595	keep
P62070	RRAS2	Ras-related protein R-Ras2	2050.4	2148.8	2119.3	1856.4	1815.3	1811.1	1918	2074.7	2019.3	0.868	0.951	0.000892927	0.136302	0.00433564	0.210692	keep
O95425	SVIL	Supervillin	821.6	800.4	840	965.3	954.7	979.8	757.1	721.7	743	1.178	0.902	0.000495009	0.0064886	0.00284669	0.0196828	discard
Q6FI81	CIAPIN1	Anamorsin	2326.2	2286	2300.5	2195.7	2276.3	2203.2	2291.9	2166.6	2258	0.966	0.972	0.0493192	0.173639	0.0869554	0.257122	keep
Q14241	ELOA	Elongin-A	942.9	837.7	898.5	833.5	853.8	794.3	801.6	760.7	791.6	0.926	0.879	0.133514	0.027299	0.197507	0.0587911	keep
Q13123	IK	Protein Red	1349.4	1382.3	1382.4	1333	1312.5	1311.8	1295.3	1280	1249.4	0.962	0.93	0.0155955	0.00539637	0.0348931	0.0172183	keep
Q16775	HAGH	Hydroxyacylglutathione hydrolase, mitochondrial	1176.4	1123.6	1180.6	1053.5	1134.8	1025.5	1244.1	1206.7	1284.6	0.923	1.073	0.0785074	0.0428008	0.127486	0.0837694	discard
P07858	CTSB	Cathepsin B	2309.2	2385.3	2361.4	1757.6	1663	1688.3	1762.4	1899	1782.2	0.724	0.771	7.14775e-05	0.000494495	0.00083251	0.00318949	keep
Q96DG6	CMBL	Carboxymethylenebutenolidase homolog	2657.5	2664.3	2744.8	5084.1	5239.2	5199.4	4235.2	4195.9	4146.1	1.924	1.559	1.16346e-06	3.24566e-06	0.000118161	0.000163479	keep
Q9UDY4	DNAJB4	DnaJ homolog subfamily B member 4	566.6	574.4	589	821	814	819.1	719.4	712.6	707.5	1.419	1.237	7.30089e-06	6.66198e-05	0.000257053	0.000899795	keep
P61254	RPL26	60S ribosomal protein L26	5121.2	7004.7	6954	6723.7	6707.7	7017.6	6607.8	6830.2	6591.7	1.072	1.05	0.488989	0.602027	0.569713	0.686116	keep
Q15126	PMVK	Phosphomevalonate kinase	1368.1	1325.7	1358.7	1452	1547.1	1475.1	1438.9	1386	1483.6	1.104	1.063	0.00981786	0.049473	0.024523	0.0936172	keep
Q9UIF9	BAZ2A	Bromodomain adjacent to zinc finger domain protein 2A	1113.1	1099	1127.3	1088.7	1081.1	1036.5	1091.4	1075.6	1100.7	0.96	0.979	0.0742084	0.0949703	0.121415	0.157308	keep
Q14155	ARHGEF7	Rho guanine nucleotide exchange factor 7	1242	1269.1	1230.1	1066.4	1124.5	1071.6	1250.7	1261.1	1261.2	0.872	1.008	0.00206662	0.425458	0.00772986	0.524853	discard
O94763	URI1	Unconventional prefoldin RPB5 interactor 1	730	727.6	715.3	797.4	839.1	823.8	846.7	857.3	863.2	1.132	1.181	0.00155693	3.91524e-05	0.00632413	0.000657625	keep
Q9Y315	DERA	Deoxyribose-phosphate aldolase	1513.6	1446.3	1494.6	1398.4	1428.7	1366.1	1877.2	1818.7	1905.5	0.941	1.257	0.032123	0.000288626	0.0616106	0.00225382	discard
Q8WTT2	NOC3L	Nucleolar complex protein 3 homolog	1960.8	2067	1977.9	2233.3	2206	2226	1955.7	2083.9	1976	1.11	1.002	0.00335883	0.95527	0.0108631	0.968472	keep
P31937	HIBADH	3-hydroxyisobutyrate dehydrogenase, mitochondrial	911.9	880.1	916.3	1227.5	1227.3	1209.6	1212.4	1169.6	1220.8	1.353	1.33	2.42705e-05	0.000100515	0.000457361	0.00114712	keep
Q13637	RAB32	Ras-related protein Rab-32	1294.1	1307.6	1286.5	1154.1	1168.5	1144.6	1110.8	1122.8	1145.7	0.892	0.869	0.000116237	0.000164158	0.00112271	0.00156728	keep
O75396	SEC22B	Vesicle-trafficking protein SEC22b	1937.4	1988	1984.7	2253.8	2205.6	2262.4	2430.4	2394.5	2440.5	1.137	1.229	0.000362118	3.43061e-05	0.00230384	0.000605581	keep
Q13049	TRIM32	E3 ubiquitin-protein ligase TRIM32	1595.5	1536.6	1615.7	1570.1	1586.3	1522.1	1495.4	1467.2	1481.6	0.985	0.936	0.495515	0.0147912	0.575404	0.0366758	keep
P61313	RPL15	60S ribosomal protein L15	7896.7	7693.9	7596.3	7462.8	7440.7	7555.6	7325.1	7500.9	7309.2	0.969	0.955	0.0615946	0.0303182	0.104206	0.0639646	keep
Q9H0S4	DDX47	Probable ATP-dependent RNA helicase DDX47	1948.9	1940.9	2062.5	1949.8	1972.2	1915.7	1696.4	1646	1681.3	0.981	0.844	0.421022	0.00141821	0.5059	0.00661142	keep
Q7Z434	MAVS	Mitochondrial antiviral-signaling protein	745.9	683.6	697.4	703.4	715.6	724.9	841.3	840.4	853.4	1.008	1.192	0.77274	0.00278308	0.817938	0.0106755	keep
Q9BXS5	AP1M1	AP-1 complex subunit mu-1	1466.3	1420.1	1463.1	1538	1527.1	1547.3	1519.1	1546.5	1517	1.06	1.054	0.00591685	0.0122585	0.0166875	0.0316326	keep
P61086	UBE2K	Ubiquitin-conjugating enzyme E2 K	1846.9	1849.6	1853.2	1654.8	1681.7	1608.3	1859.7	1791.6	1788.4	0.891	0.98	0.000906649	0.18949	0.00437837	0.27517	keep
Q7LG56	RRM2B	Ribonucleoside-diphosphate reductase subunit M2 B	494.5	504.2	496.3	801.7	828.1	835.3	660.1	633	661	1.649	1.307	3.50965e-06	6.44573e-05	0.000215032	0.000883557	keep
Q969Q0	RPL36AL	60S ribosomal protein L36a-like	1354.9	1507.8	1414.3	1462.4	1389.7	1497	1482	1695.4	1518.8	1.017	1.098	0.674521	0.147485	0.736677	0.224723	keep
P24539	ATP5PB	ATP synthase F(0) complex subunit B1, mitochondrial	2352.6	2308.3	2310.5	2644.3	2633.4	2697.2	2685.2	2690.7	2652.1	1.144	1.152	0.000152854	5.09571e-05	0.00132997	0.000781449	keep
P41227	NAA10	N-alpha-acetyltransferase 10	2319.3	2325.2	2309.3	2433	2436.2	2478.2	2467.4	2556.9	2456	1.057	1.076	0.000922694	0.00481526	0.00442472	0.0157604	keep
Q69YQ0	SPECC1L	Cytospin-A	1217.5	1224.7	1195.6	970.4	969.4	967.7	990.7	1072.7	1028.4	0.799	0.85	6.64965e-06	0.0024805	0.000248561	0.0098378	keep
Q9UNN5	FAF1	FAS-associated factor 1	1554.1	1480.8	1504.1	1547	1552.4	1533.2	1665.8	1626.6	1698.1	1.021	1.099	0.23396	0.00739368	0.312725	0.0217005	keep
P52565	ARHGDIA	Rho GDP-dissociation inhibitor 1	3840.4	3689.4	3933.9	3596.2	3719	3579.8	3754.4	3744	3735.3	0.95	0.98	0.0849789	0.34848	0.136549	0.448475	keep
O75828	CBR3	Carbonyl reductase [NADPH] 3	1406.8	1368.1	1402.1	899.2	900.4	834.5	968.5	955.3	981.6	0.631	0.696	6.483e-05	6.61011e-06	0.000786184	0.000225264	keep
Q96D46	NMD3	60S ribosomal export protein NMD3	885.5	876.6	869.3	956.8	950.2	926.1	888.1	901	897	1.077	1.021	0.00280928	0.0394291	0.00955596	0.0786352	keep
Q9NQG5	RPRD1B	Regulation of nuclear pre-mRNA domain-containing protein 1B	1586.3	1527.9	1546.4	1237.4	1293.4	1268.6	1282.8	1262.3	1276.3	0.815	0.82	0.000269776	7.92806e-05	0.0019003	0.000997581	keep
P98194	ATP2C1	Calcium-transporting ATPase type 2C member 1	1420.3	1430.3	1440.9	1302	1325.8	1311.8	1533.9	1499.5	1504.2	0.918	1.057	0.000216679	0.00247606	0.00165111	0.0098308	discard
O75312	ZPR1	Zinc finger protein ZPR1	1707.5	1658.3	1667.8	1811.6	1827.5	1822.2	1772.5	1733.2	1811.5	1.085	1.056	0.000932507	0.0246139	0.00443996	0.0540683	keep
Q9Y394	DHRS7	Dehydrogenase/reductase SDR family member 7	1070.1	1078.6	1077.4	1024.8	1033.1	1010.4	1086.2	1090.1	1087.7	0.951	1.012	0.00194875	0.0121242	0.00740726	0.0313691	discard
Q01804	OTUD4	OTU domain-containing protein 4	757.2	717.9	719.1	731.3	746.8	691.1	652.8	666	626.4	0.989	0.887	0.707766	0.00869256	0.765032	0.0244314	keep
Q8TC07	TBC1D15	TBC1 domain family member 15	1354.3	1346.4	1375	1380.3	1401.3	1354.2	1360.1	1375.9	1381.5	1.015	1.01	0.281003	0.26109	0.362253	0.3563	keep
Q4G0N4	NADK2	NAD kinase 2, mitochondrial	1238.7	1243.2	1253	1649.2	1599.8	1641.3	1258.6	1237.9	1244.4	1.309	1.002	1.14074e-05	0.802257	0.000320563	0.853418	keep
O15118	NPC1	NPC intracellular cholesterol transporter 1	1011.1	924.2	1029	891.8	889.4	869.1	915.8	878.3	928.8	0.894	0.919	0.0317276	0.0869023	0.0610899	0.146214	keep
Q9Y5J1	UTP18	U3 small nucleolar RNA-associated protein 18 homolog	1178.1	1224.5	1214.8	1191.2	1198.3	1226.2	1029.6	1019.6	1029.9	1	0.851	0.979114	0.00019245	0.985271	0.00173819	keep
Q96EE3	SEH1L	Nucleoporin SEH1	1512.7	1482.4	1531.6	1519.3	1544.7	1469.8	1410.3	1398	1433.7	1.002	0.937	0.937942	0.00573631	0.953091	0.0180295	discard
Q9NR31	SAR1A	GTP-binding protein SAR1a	2794.7	2877.3	2794.7	2617.9	2585.7	2705.8	3331	3358	3289.5	0.934	1.179	0.0149762	0.000135079	0.0337847	0.00140045	discard
Q6GQQ9	OTUD7B	OTU domain-containing protein 7B	719.3	689.1	667.9	660	676.4	663.6	718.7	679.4	709.5	0.963	1.015	0.178778	0.610144	0.249997	0.692733	discard
Q99747	NAPG	Gamma-soluble NSF attachment protein	1453.6	1444.8	1489.3	1987.6	2030.1	2039.4	1597.5	1585.6	1595.2	1.38	1.089	1.21528e-05	0.00086499	0.000323009	0.00470002	keep
P04049	RAF1	RAF proto-oncogene serine/threonine-protein kinase	1521	1510.5	1539.8	1369.8	1387.8	1330.6	1478.8	1443.3	1469.4	0.894	0.961	0.00120924	0.0119816	0.00527009	0.031077	keep
Q8NEB9	PIK3C3	Phosphatidylinositol 3-kinase catalytic subunit type 3	1393.6	1401.2	1414.5	1319.8	1325.2	1318	1330	1339.8	1335.8	0.941	0.952	0.000203707	0.000512815	0.00159351	0.0032626	keep
Q8IY67	RAVER1	Ribonucleoprotein PTB-binding 1	1319.7	1309.8	1275	1357.6	1393.3	1317.2	1252.9	1287.2	1296.9	1.042	0.983	0.101582	0.304169	0.157885	0.402621	discard
O95140	MFN2	Mitofusin-2	1021.7	1043.4	1032.6	955.6	925.3	936.6	889.3	846.5	886.9	0.91	0.847	0.00105917	0.000623537	0.00484861	0.00370448	keep
Q9Y217	MTMR6	Myotubularin-related protein 6	1075.2	1035.8	1095.4	1085	1086.5	1034.4	1105.9	1119.1	1157	1	1.055	0.995258	0.0661864	0.996375	0.117879	discard
Q96DV4	MRPL38	39S ribosomal protein L38, mitochondrial	1555	1584.6	1524.9	1698.9	1718.4	1675.5	1660.4	1688.3	1644.4	1.092	1.07	0.00269942	0.00723457	0.00931134	0.0213185	keep
Q07812	BAX	Apoptosis regulator BAX	995.2	929.4	936.3	894.3	945.3	852.4	1281.1	1201.1	1320.1	0.941	1.329	0.172329	0.00129365	0.242824	0.00619688	discard
Q92879	CELF1	CUGBP Elav-like family member 1	1835.2	1805.8	1826.1	1812	1815.2	1780.6	1717.6	1641.3	1675.7	0.989	0.921	0.233087	0.00410852	0.311664	0.0141454	keep
P57737	CORO7	Coronin-7	777.8	731.1	756.7	643.9	653.1	633.9	676.5	608.5	670.4	0.852	0.863	0.00130527	0.0181257	0.00556162	0.0424779	keep
Q96HP0	DOCK6	Dedicator of cytokinesis protein 6	658.7	641.2	638	704	707.2	674.7	678.6	632.7	686.2	1.076	1.031	0.0149846	0.336641	0.0337933	0.436578	keep
Q2M2I8	AAK1	AP2-associated protein kinase 1	516.3	494.7	477.4	474.1	507.2	490.8	483.5	489.3	498.4	0.989	0.988	0.734185	0.669191	0.787	0.742078	keep
O43719	HTATSF1	HIV Tat-specific factor 1	1713.9	1809.2	1682.2	1924.1	1830.2	1932.3	1781	1889.5	1787.8	1.092	1.049	0.0337752	0.176365	0.0641187	0.260113	keep
Q96T88	UHRF1	E3 ubiquitin-protein ligase UHRF1	1199.1	1149.2	1174	794.9	786.3	767.2	947.2	963.3	982.4	0.667	0.821	1.49386e-05	0.000261991	0.000358185	0.00211692	keep
Q9NYY8	FASTKD2	FAST kinase domain-containing protein 2, mitochondrial	1310.7	1252.6	1342.4	1408.5	1424.8	1413.8	1356	1259	1320.1	1.087	1.008	0.0149711	0.814616	0.0337847	0.86279	keep
Q8IWX8	CHERP	Calcium homeostasis endoplasmic reticulum protein	1631.8	1618.1	1608.7	1464.5	1493.1	1470.9	1354.4	1326	1348.3	0.911	0.829	0.000206558	1.65804e-05	0.00160897	0.000377858	keep
Q9NZM3	ITSN2	Intersectin-2	711.2	670.2	685.8	679.3	680.1	646.3	670	640.4	682.3	0.97	0.964	0.278707	0.223899	0.359924	0.315491	keep
Q9BU23	LMF2	Lipase maturation factor 2	944.6	928.1	892.8	797.4	797.6	756.7	981.2	960.7	969.5	0.85	1.053	0.0025697	0.0436435	0.009016	0.0849669	discard
Q14116	IL18	Interleukin-18	2234.7	2216.8	2235.7	3606.3	3554.5	3650.8	3170.4	3111.7	3119.4	1.617	1.406	5.09255e-07	7.82708e-07	8.51961e-05	9.64554e-05	keep
O60826	CCDC22	Coiled-coil domain-containing protein 22	897.8	879	900	774.9	798.1	738.4	815.6	810	852.7	0.863	0.926	0.00350737	0.0121557	0.0111865	0.0314288	keep
Q96FZ2	HMCES	Abasic site processing protein HMCES	1065.2	1068.5	1047.2	1048	1080.9	1077.1	1140.6	1105.3	1159.9	1.008	1.071	0.538085	0.0116049	0.614847	0.0304106	keep
Q9Y4X5	ARIH1	E3 ubiquitin-protein ligase ARIH1	1423.4	1428	1430	1495.5	1521.7	1502.7	1555.1	1587.4	1587.7	1.056	1.105	0.00053727	0.000142986	0.00301401	0.00145662	keep
Q9P2E3	ZNFX1	NFX1-type zinc finger-containing protein 1	616.3	587.2	610	700.1	677.4	744.3	674	677.1	657.2	1.17	1.107	0.00747255	0.00419558	0.0198042	0.0143046	keep
Q99426	TBCB	Tubulin-folding cofactor B	2089.2	2137.7	2106.7	1809.6	1753.1	1807.9	1970.5	2065.5	2070	0.848	0.964	0.000183952	0.10205	0.0014826	0.16682	keep
Q9H3D4	TP63	Tumor protein 63	1791.8	1819.5	1735.5	1269.8	1262.8	1228.9	979.8	994.2	1002.4	0.704	0.557	3.39059e-05	2.88273e-06	0.000553395	0.00015547	keep
Q14118	DAG1	Dystroglycan	1049.2	1069.6	1036.7	1474.3	1462.6	1452.8	1275.1	1280.8	1291.6	1.391	1.219	5.10162e-06	3.58944e-05	0.000226223	0.000622644	keep
O75410	TACC1	Transforming acidic coiled-coil-containing protein 1	573.9	512.4	528.4	551.8	569.6	575.2	686.3	669.5	704.6	1.051	1.276	0.234499	0.00268853	0.313333	0.010405	keep
Q5VIR6	VPS53	Vacuolar protein sorting-associated protein 53 homolog	986.9	976.8	959.7	938.3	968.2	974.4	1068.5	1021.6	1058.2	0.985	1.077	0.359786	0.00961809	0.44369	0.0263939	discard
O15511	ARPC5	Actin-related protein 2/3 complex subunit 5	1930.8	1899.7	1889.3	1828.5	1788.8	1784.9	2031.3	1924	1972.6	0.944	1.036	0.00480379	0.104605	0.0141669	0.170353	discard
Q07666	KHDRBS1	KH domain-containing, RNA-binding, signal transduction-associated protein 1	2184.6	2135	2169.9	1901.2	1918.4	1891.6	1832.9	1835.7	1800.6	0.88	0.843	8.8222e-05	4.94932e-05	0.000941163	0.000766513	keep
O14647	CHD2	Chromodomain-helicase-DNA-binding protein 2	1089.2	1062.7	1081.8	1104.5	1090.9	1075.4	1011.8	1026.4	1032.4	1.011	0.95	0.344652	0.00546905	0.427512	0.017405	discard
P08581	MET	Hepatocyte growth factor receptor	1007.4	951.7	981.4	1008.7	1034.1	964.2	751.5	697.9	723.2	1.023	0.739	0.445264	0.00035757	0.530097	0.00256038	discard
Q13547	HDAC1	Histone deacetylase 1	1496	1530.2	1523.9	1459.4	1477.6	1450	1461.3	1459.5	1480.7	0.964	0.967	0.0147623	0.0164452	0.0334318	0.0396506	keep
O15382	BCAT2	Branched-chain-amino-acid aminotransferase, mitochondrial	1023.9	1011.8	1022.1	1105.3	1120.5	1076.2	1703.9	1780.9	1782.8	1.08	1.723	0.00348196	3.80946e-06	0.0111389	0.00017417	keep
P78362	SRPK2	SRSF protein kinase 2	1068.8	1040.4	1060.4	963	967.1	944.4	1029.9	1012.4	1070.2	0.907	0.982	0.000836839	0.370889	0.00414684	0.471278	keep
Q9NV06	DCAF13	DDB1- and CUL4-associated factor 13	1566.9	1526.3	1529.9	1613.9	1650.7	1608.8	1384.9	1330.2	1327.5	1.054	0.874	0.0106237	0.0011382	0.025946	0.00569972	discard
Q6UN15	FIP1L1	Pre-mRNA 3'-end-processing factor FIP1	776.2	733.4	731.5	729.9	798.3	734	736.3	776.1	767.1	1.009	1.017	0.810956	0.532614	0.849622	0.624891	keep
P62330	ARF6	ADP-ribosylation factor 6	1786.1	1775.3	1744.1	2239.6	2221.2	2268	2306.4	2248.9	2271.1	1.268	1.287	1.43224e-05	1.6197e-05	0.00035241	0.000374926	keep
O94966	USP19	Ubiquitin carboxyl-terminal hydrolase 19	663	638.3	677.5	742.1	763.3	764.6	674.4	653	702.2	1.147	1.026	0.00231498	0.407981	0.00839023	0.507288	keep
P27361	MAPK3	Mitogen-activated protein kinase 3	1816.9	1798.3	1825.4	1757.6	1744.3	1786.5	2232.2	2241.3	2298.2	0.972	1.245	0.0269478	2.7132e-05	0.0538736	0.000514739	discard
Q9BQS8	FYCO1	FYVE and coiled-coil domain-containing protein 1	657.6	638.5	636.9	549.6	561.1	531.8	617.1	578.3	621.6	0.85	0.94	0.000952192	0.0683775	0.00450147	0.120644	keep
O60645	EXOC3	Exocyst complex component 3	989.6	948	974.8	936.4	937	894.2	905.4	870	894.8	0.95	0.917	0.0625886	0.00735085	0.105572	0.0216006	keep
P04626	ERBB2	Receptor tyrosine-protein kinase erbB-2	517.4	537.8	569.6	593.8	624.2	587.4	618.2	568.6	616.3	1.111	1.11	0.0345668	0.0561831	0.0652427	0.103494	keep
O00566	MPHOSPH10	U3 small nucleolar ribonucleoprotein protein MPP10	1651.1	1590.8	1660.6	1700.5	1768.8	1652.6	1500.2	1467.4	1511.8	1.045	0.914	0.141834	0.00505507	0.207064	0.016349	discard
O43681	GET3	ATPase GET3	1226.2	1185.2	1175.1	1309.7	1307.5	1253.4	1261.2	1240	1226.6	1.079	1.039	0.0170794	0.0646528	0.037434	0.115793	keep
Q96M27	PRRC1	Protein PRRC1	2631.4	2630.3	2566.4	2480.5	2521.5	2508.2	2486.4	2432.9	2497.8	0.959	0.947	0.0124029	0.00963826	0.0292339	0.0264247	keep
Q15645	TRIP13	Pachytene checkpoint protein 2 homolog	1030.2	992.9	993.7	1294.9	1331.6	1259.9	980.8	920.7	942.1	1.288	0.943	0.000227743	0.0551452	0.00170022	0.10194	discard
Q9P287	BCCIP	BRCA2 and CDKN1A-interacting protein	1823.4	1858.2	1861.2	2043.2	2066.4	2034.2	1893.6	1844.9	1809.4	1.108	1.001	0.000218299	0.959845	0.00165149	0.971459	keep
[truncated: 5,363 more rows]

## Sheet: 2-PhosphoProteo
Supplemental data 3: Quantitative information of phosphosites identified in MCF10A wild type and PTEN KO clones
Accession	Phosphosite	GeneName	SiteNo	SiteAA	MCF10A_WT_1	MCF10A_WT_2	MCF10A_WT_3	MCF10A_PTEN_KO1_1	MCF10A_PTEN_KO1_2	MCF10A_PTEN_KO1_3	MCF10A_PTEN_KO2_1	MCF10A_PTEN_KO2_2	MCF10A_PTEN_KO2_3	FC_(KO1/WT)	FC_(KO2/WT)	Pval_(KO1/WT)	Pval_(KO2/WT)	FDR_(KO1/WT)	FDR_(KO2/WT)	Consistent between KO1 and KO2
Q9NRG9	AAAS_pS495	AAAS	495	S	27.7067	24.1778	26.3037	30.5265	35.6582	25.2855	32.8318	24.3784	31.8168	1.17	1.139	0.237128	0.296931	0.402802	0.492561	keep
Q6PD74	AAGAB_pS310	AAGAB	310	S	17.2795	19.4491	17.5076	26.9634	25.5876	27.4842	24.7869	20.0171	22.6574	1.476	1.244	0.000826156	0.0406874	0.0134325	0.138694	keep
Q6PD74	AAGAB_pS311	AAGAB	311	S	17.2795	19.4491	17.5076	26.9634	25.5876	27.4842	24.7869	20.0171	22.6574	1.476	1.244	0.000826156	0.0406874	0.0134325	0.138694	keep
Q2M2I8	AAK1_pS21	AAK1	21	S	2.48269	5.94913	2.62191	3.56302	1.95246	3.76926	6.74029	3.91396	3.953	0.84	1.321	0.730975	0.379896	0.838031	0.567975	discard
Q2M2I8	AAK1_pT606	AAK1	606	T	14.201	23.7965	17.7614	24.8449	20.244	32.0388	29.3529	37.2385	27.8638	1.383	1.694	0.174991	0.0358778	0.331715	0.128082	keep
Q2M2I8	AAK1_pT620	AAK1	620	T	66.6353	64.8302	61.911	80.6013	83.545	76.6417	80.666	71.905	79.8313	1.245	1.202	0.00265635	0.0126189	0.024293	0.0656493	keep
Q2M2I8	AAK1_pS623	AAK1	623	S	43.7946	43.4744	44.3188	48.7267	59.4988	53.712	51.2044	50.2105	50.1356	1.231	1.152	0.0243309	8.85188e-05	0.0920792	0.00434289	keep
Q2M2I8	AAK1_pS624	AAK1	624	S	13.7044	17.466	16.1544	16.6595	10.3789	12.0931	14.459	10.2881	17.1618	0.827	0.886	0.261005	0.452607	0.428051	0.633965	keep
Q2M2I8	AAK1_pS637	AAK1	637	S	215.199	197.389	202.395	230.152	207.373	221.916	190.794	192.678	188.201	1.072	0.93	0.156242	0.052591	0.308563	0.163017	discard
Q9NY61	AATF_pS316	AATF	316	S	6.15706	5.79658	9.04983	12.4224	9.45404	6.91032	9.78429	6.70964	8.96656	1.371	1.212	0.234322	0.329101	0.400105	0.522494	keep
Q9NY61	AATF_pS320	AATF	320	S	6.15706	5.79658	9.04983	14.3484	10.6872	6.91032	11.6324	6.70964	8.96656	1.521	1.3	0.193942	0.289897	0.354691	0.485327	keep
Q9NY61	AATF_pS321	AATF	321	S	6.15706	5.79658	9.04983	14.3484	10.6872	6.91032	11.6324	6.70964	8.96656	1.521	1.3	0.193942	0.289897	0.354691	0.485327	keep
O94911	ABCA8_pY507	ABCA8	507	Y	15.5913	12.3559	14.3782	15.9855	13.2562	12.7213	14.3503	14.3139	12.1482	0.991	0.964	0.930836	0.711691	0.959827	0.831838	keep
O94911	ABCA8_pT512	ABCA8	512	T	15.5913	12.3559	14.3782	15.9855	13.2562	12.7213	14.3503	14.3139	12.1482	0.991	0.964	0.930836	0.711691	0.959827	0.831838	keep
O94911	ABCA8_pS518	ABCA8	518	S	15.5913	12.3559	14.3782	15.9855	13.2562	12.7213	14.3503	14.3139	12.1482	0.991	0.964	0.930836	0.711691	0.959827	0.831838	keep
P33527	ABCC1_pS418	ABCC1	418	S	33.268	29.288	27.3187	32.645	29.287	31.0964	25.7653	29.8579	25.8391	1.035	0.906	0.604574	0.266732	0.73875	0.46246	discard
P33527	ABCC1_pS918	ABCC1	918	S	20.1594	21.966	21.4828	26.4819	24.0461	22.9297	23.4823	22.8128	23.2359	1.155	1.093	0.0449462	0.0296359	0.135107	0.113755	keep
P33527	ABCC1_pS919	ABCC1	919	S	20.1594	21.966	21.4828	26.4819	24.0461	22.9297	23.4823	22.8128	23.2359	1.155	1.093	0.0449462	0.0296359	0.135107	0.113755	keep
O15439	ABCC4_pT646	ABCC4	646	T	20.8546	18.0762	17.0002	10.5928	11.4065	9.89432	12.8283	13.1956	13.016	0.57	0.698	0.00156813	0.00432292	0.0182281	0.03391	keep
Q8NE71	ABCF1_pS105	ABCF1	105	S	27.1109	27.6863	24.2739	22.9189	22.5047	25.9137	30.0051	31.1998	22.561	0.902	1.059	0.161492	0.677637	0.31587	0.808158	discard
Q8NE71	ABCF1_pT108	ABCF1	108	T	116.388	115.016	99.6328	111.706	104.2	108.995	116.868	121.78	113.384	0.981	1.063	0.772748	0.305296	0.861855	0.500695	discard
Q8NE71	ABCF1_pS109	ABCF1	109	S	116.388	115.016	99.6328	111.706	104.2	108.995	116.868	121.78	113.384	0.981	1.063	0.772748	0.305296	0.861855	0.500695	discard
Q8IZP0	ABI1_pS183	ABI1	183	S	231.287	236.363	229.798	222.641	233.987	244.531	211.993	221.083	213.076	1.005	0.926	0.877959	0.00826804	0.92839	0.0500455	discard
Q8IZP0	ABI1_pS222	ABI1	222	S	4.07161	2.82202	2.96023	2.31115	2.56903	3.92632	3.58757	3.13117	3.76017	0.894	1.063	0.56056	0.601432	0.702817	0.751441	discard
Q9NYB9	ABI2_pS368	ABI2	368	S	31.1825	25.627	27.657	27.5412	23.3268	27.1701	29.0267	30.0816	27.8638	0.924	1.03	0.370716	0.628666	0.540302	0.771918	discard
P42684	ABL2_pS631	ABL2	631	S	6.75291	12.1271	12.6021	5.00749	9.86508	13.6636	12.3934	9.72898	13.2088	0.906	1.122	0.712763	0.550819	0.824854	0.712847	discard
P42684	ABL2_pS817	ABL2	817	S	2.87992	2.89829	2.70649	2.21485	1.64418	2.04169	1.95686	3.24299	1.44622	0.695	0.783	0.0155233	0.273192	0.0692634	0.468914	keep
O14639	ABLIM1_pS216	ABLIM1	216	S	13.1086	10.6779	12.0101	14.541	15.7225	18.5322	15.5461	15.8795	14.9443	1.363	1.295	0.0295141	0.0134319	0.103343	0.0680512	keep
O14639	ABLIM1_pS431	ABLIM1	431	S	28.6005	32.3388	28.7565	58.4528	58.5739	68.3179	41.855	44.8428	47.5324	2.066	1.497	0.000376455	0.00176232	0.0092378	0.0205989	keep
O14639	ABLIM1_pS452	ABLIM1	452	S	7.54737	6.86438	8.11948	11.5557	12.7424	15.2341	10.654	13.3075	10.1235	1.755	1.513	0.00410024	0.0135071	0.0310353	0.0682106	keep
O14639	ABLIM1_pS455	ABLIM1	455	S	7.54737	6.86438	8.11948	11.5557	12.7424	15.2341	10.654	13.3075	10.1235	1.755	1.513	0.00410024	0.0135071	0.0310353	0.0682106	keep
O14639	ABLIM1_pS706	ABLIM1	706	S	32.9701	34.7032	32.8162	47.6675	54.669	53.555	42.5073	41.5998	39.7228	1.551	1.232	0.000697128	0.00147122	0.0125734	0.018773	keep
O94929	ABLIM3_pS277	ABLIM3	277	S	7.34875	5.11015	8.11948	14.1558	11.5093	11.6219	11.3063	14.0902	9.15939	1.812	1.679	0.0175196	0.0498556	0.0751949	0.157379	keep
O94929	ABLIM3_pT279	ABLIM3	279	T	7.34875	5.11015	8.11948	14.1558	11.5093	11.6219	11.3063	14.0902	9.15939	1.812	1.679	0.0175196	0.0498556	0.0751949	0.157379	keep
O94929	ABLIM3_pS372	ABLIM3	372	S	18.6698	24.4829	19.3683	25.6152	24.1489	29.683	24.5694	30.7525	25.7427	1.271	1.297	0.0810217	0.07382	0.199231	0.203484	keep
O94929	ABLIM3_pS373	ABLIM3	373	S	4.36953	7.39827	5.07467	10.2076	10.6872	5.6539	6.95771	6.03868	5.88129	1.576	1.121	0.162262	0.454752	0.316971	0.634738	keep
O94929	ABLIM3_pS379	ABLIM3	379	S	2.87992	2.21185	2.36818	6.83715	7.50157	3.29811	3.91371	3.13117	3.18168	2.364	1.371	0.0412943	0.0414556	0.128262	0.140303	keep
O94929	ABLIM3_pS503	ABLIM3	503	S	40.716	40.6524	39.5824	45.4526	44.7012	58.8947	54.3571	55.1309	52.2568	1.232	1.337	0.0888698	9.5194e-05	0.212511	0.00437182	keep
O94929	ABLIM3_pS504	ABLIM3	504	S	18.5705	16.4745	16.4081	16.3706	17.6749	22.1444	24.7869	27.6214	26.8997	1.092	1.541	0.458835	0.00113938	0.616843	0.0158572	keep
O94929	ABLIM3_pT543	ABLIM3	543	T	15.3927	17.3135	12.5175	14.2521	10.2761	8.00969	15.8723	10.0645	11.859	0.719	0.836	0.143656	0.312923	0.292816	0.507584	keep
Q6UWZ7	ABRAXAS1_pS406	ABRAXAS1	406	S	48.462	45.7625	51.2542	60.1862	56.6215	63.9204	49.6824	43.1654	44.0615	1.242	0.941	0.0106164	0.323248	0.0551007	0.517334	discard
Q8N961	ABTB2_pS365	ABTB2	365	S	2.18476	2.82202	2.53734	1.54077	3.39112	2.6699	3.15271	3.01934	2.79602	1.008	1.189	0.883684	0.0972065	0.932181	0.243548	keep
P09110	ACAA1_pS291	ACAA1	291	S	11.4204	11.5932	12.6021	16.2743	15.1059	18.8463	13.8067	13.7548	15.9084	1.41	1.221	0.00904672	0.0252975	0.0500285	0.102465	keep
Q13085	ACACA_pS23	ACACA	23	S	7.24944	7.62708	8.11948	7.99273	10.3789	8.79495	9.893	10.1763	3.56734	1.181	1.028	0.123107	0.840435	0.264451	0.912281	keep
Q13085	ACACA_pS25	ACACA	25	S	31.8777	34.5507	38.9904	27.7338	34.0139	26.0708	34.8973	24.602	29.31	0.833	0.842	0.134976	0.201429	0.281737	0.388709	keep
Q13085	ACACA_pS29	ACACA	29	S	81.6307	73.8302	82.2943	83.6828	87.1415	78.9975	91.7548	70.8985	76.9388	1.051	1.008	0.330042	0.972817	0.501132	0.987427	keep
Q13085	ACACA_pS80	ACACA	80	S	7.84529	6.10167	6.76623	9.052	8.32366	5.33979	10.5453	7.93974	10.7984	1.097	1.414	0.7074	0.0494883	0.820718	0.156678	keep
Q9H845	ACAD9_pS337	ACAD9	337	S	15.9885	19.6016	19.5375	28.5042	34.3223	25.9137	29.8964	31.8708	26.2248	1.61	1.596	0.0112827	0.00610055	0.0570974	0.0415467	keep
Q15057	ACAP2_pS540	ACAP2	540	S	76.864	103.042	80.7719	109.972	89.1968	123.286	98.6039	138.554	104.224	1.237	1.31	0.18072	0.127346	0.339254	0.286727	keep
Q5T8D3	ACBD5_pT181	ACBD5	181	T	1.98615	2.51694	2.70649	1.54077	4.11045	3.14105	3.044	4.47309	3.2781	1.22	1.497	0.697311	0.0572961	0.813249	0.172805	keep
Q5T8D3	ACBD5_pS444	ACBD5	444	S	3.47576	5.4915	3.0448	3.94821	7.50157	4.71158	6.63157	7.49243	8.29166	1.345	1.866	0.327273	0.0263789	0.497929	0.10514	keep
Q96AP0	ACD_pS110	ACD	110	S	10.6259	10.6016	11.5872	10.7854	12.5369	12.8783	7.82743	12.0774	8.96656	1.103	0.88	0.198859	0.334867	0.359459	0.527107	discard
Q96AP0	ACD_pS425	ACD	425	S	12.3141	12.5847	20.1295	11.3632	13.0507	14.6059	14.2416	15.3203	14.2694	0.867	0.973	0.527632	0.996993	0.676579	0.998467	keep
Q96AP0	ACD_pS435	ACD	435	S	8.83836	10.2203	13.1096	12.1335	9.96785	8.32379	6.95771	4.36127	5.88129	0.946	0.535	0.749796	0.0241997	0.849297	0.0994586	keep
Q9UKV3	ACIN1_pS1004	ACIN1	1004	S	548.375	548.616	534.871	601.766	607.319	615.332	550.637	566.853	556.12	1.118	1.026	0.000459226	0.102122	0.0102137	0.251183	keep
Q9UKV3	ACIN1_pS240	ACIN1	240	S	12.3141	10.9067	12.7713	9.2446	10.6872	7.85263	11.6324	12.0774	9.44863	0.772	0.921	0.0588929	0.396296	0.161304	0.583324	keep
Q9UKV3	ACIN1_pS243	ACIN1	243	S	12.3141	10.9067	11.5026	7.22234	10.6872	7.85263	10.0017	10.3999	9.44863	0.742	0.86	0.0660122	0.0282222	0.173265	0.109553	keep
Q9UKV3	ACIN1_pS410	ACIN1	410	S	75.7716	85.8047	75.5281	105.446	110.571	115.748	94.6901	89.7974	74.7214	1.399	1.093	0.00250292	0.360026	0.0232676	0.55031	keep
Q9UKV3	ACIN1_pT414	ACIN1	414	T	16.5843	19.2203	19.9604	25.1338	27.6428	21.9874	18.4814	19.1225	16.1012	1.341	0.963	0.0286137	0.654925	0.100862	0.790304	discard
Q9UKV3	ACIN1_pT682	ACIN1	682	T	1.48961	4.11863	5.07467	5.10379	3.28836	3.92632	3.47886	2.23655	1.25339	1.153	0.652	0.565566	0.465659	0.707566	0.644205	discard
Q9UKV3	ACIN1_pS729	ACIN1	729	S	39.9216	39.3558	34.7615	43.4304	39.3576	44.9171	39.8981	45.5137	38.5659	1.12	1.087	0.127539	0.283486	0.271083	0.479932	keep
Q9UKV3	ACIN1_pS863	ACIN1	863	S	15.5913	8.77115	13.1096	8.37792	10.7899	11.6219	7.50129	10.8473	9.73788	0.822	0.75	0.417159	0.250139	0.581185	0.44394	keep
P25106	ACKR3_pS350	ACKR3	350	S	46.4759	43.7795	48.5477	19.8374	18.1887	23.715	17.1769	11.7419	16.1012	0.445	0.324	0.000620441	0.000717751	0.0116878	0.0124972	keep
P53396	ACLY_pS455	ACLY	455	S	69.7138	76.0421	63.2643	109.587	100.603	135.85	192.316	177.47	178.946	1.656	2.625	0.00865754	8.06903e-05	0.0486963	0.00434289	keep
P53396	ACLY_pS481	ACLY	481	S	214.802	198.915	201.718	249.219	243.647	279.868	217.537	220.748	221.079	1.256	1.071	0.00989493	0.0453282	0.0528929	0.148757	keep
O95573	ACSL3_pT688	ACSL3	688	T	9.83144	8.16098	11.7563	12.2298	9.45404	10.3655	12.3934	13.3075	7.32751	1.077	1.11	0.571073	0.72121	0.711745	0.837899	keep
O60488	ACSL4_pT679	ACSL4	679	T	9.83144	8.16098	11.7563	12.2298	9.45404	10.3655	12.3934	13.3075	7.32751	1.077	1.11	0.571073	0.72121	0.711745	0.837899	keep
Q9NR19	ACSS2_pS267	ACSS2	267	S	51.044	48.6608	53.6224	73.2827	74.1937	83.7091	77.0784	61.2814	71.154	1.508	1.366	0.00129009	0.0132952	0.0168023	0.0677223	keep
Q9NR19	ACSS2_pS28	ACSS2	28	S	6.95152	6.17794	8.0349	8.76311	8.52919	9.58021	9.893	8.38705	7.13468	1.27	1.201	0.0438222	0.21173	0.13332	0.399652	keep
Q9NR19	ACSS2_pS30	ACSS2	30	S	77.2612	77.186	87.8764	123.646	120.744	141.033	122.956	126.7	121.29	1.591	1.531	0.00201101	0.000683089	0.0210113	0.0121778	keep
P68133	ACTA1_pS325	ACTA1	325	S	23.7345	24.7118	26.05	27.9264	30.4173	30.6253	30.0051	29.7461	24.5857	1.194	1.132	0.0114687	0.161538	0.057412	0.337741	keep
P68133	ACTA1_pS35	ACTA1	35	S	20.656	20.8982	22.836	19.6448	21.9909	22.3015	20.3296	26.1676	22.1754	0.993	1.067	0.888516	0.498611	0.934278	0.669504	discard
P68133	ACTA1_pT68	ACTA1	68	T	32.5728	32.7202	29.1794	33.0302	34.014	33.1381	32.6143	33.3246	30.0814	1.06	1.016	0.194994	0.749399	0.355622	0.857018	keep
P62736	ACTA2_pS325	ACTA2	325	S	23.7345	24.7118	26.05	27.9264	30.4173	30.6253	30.0051	29.7461	24.5857	1.194	1.132	0.0114687	0.161538	0.057412	0.337741	keep
P62736	ACTA2_pS35	ACTA2	35	S	20.656	20.8982	22.836	19.6448	21.9909	22.3015	20.3296	26.1676	22.1754	0.993	1.067	0.888516	0.498611	0.934278	0.669504	discard
P62736	ACTA2_pT68	ACTA2	68	T	32.5728	32.7202	29.1794	33.0302	34.014	33.1381	32.6143	33.3246	30.0814	1.06	1.016	0.194994	0.749399	0.355622	0.857018	keep
P60709	ACTB_pS233	ACTB	233	S	3.87299	5.33896	6.00503	6.25936	3.69941	4.71158	3.69629	5.47954	3.76017	0.964	0.85	0.840361	0.424783	0.908037	0.608856	keep
P60709	ACTB_pS235	ACTB	235	S	6.75291	8.38979	8.71152	5.68158	13.6673	7.38148	9.132	4.80858	7.13468	1.121	0.884	0.863486	0.496862	0.920565	0.669504	discard
P60709	ACTB_pS323	ACTB	323	S	23.7345	24.7118	26.05	27.9264	30.4173	30.6253	30.0051	29.7461	24.5857	1.194	1.132	0.0114687	0.161538	0.057412	0.337741	keep
P60709	ACTB_pS33	ACTB	33	S	20.656	20.8982	22.836	19.6448	21.9909	22.3015	20.3296	26.1676	22.1754	0.993	1.067	0.888516	0.498611	0.934278	0.669504	discard
P68032	ACTC1_pS325	ACTC1	325	S	23.7345	24.7118	26.05	27.9264	30.4173	30.6253	30.0051	29.7461	24.5857	1.194	1.132	0.0114687	0.161538	0.057412	0.337741	keep
P68032	ACTC1_pS35	ACTC1	35	S	20.656	20.8982	22.836	19.6448	21.9909	22.3015	20.3296	26.1676	22.1754	0.993	1.067	0.888516	0.498611	0.934278	0.669504	discard
P68032	ACTC1_pT68	ACTC1	68	T	32.5728	32.7202	29.1794	33.0302	34.014	33.1381	32.6143	33.3246	30.0814	1.06	1.016	0.194994	0.749399	0.355622	0.857018	keep
P63261	ACTG1_pS233	ACTG1	233	S	3.87299	5.33896	6.00503	6.25936	3.69941	4.71158	3.69629	5.47954	3.76017	0.964	0.85	0.840361	0.424783	0.908037	0.608856	keep
P63261	ACTG1_pS235	ACTG1	235	S	6.75291	8.38979	8.71152	5.68158	13.6673	7.38148	9.132	4.80858	7.13468	1.121	0.884	0.863486	0.496862	0.920565	0.669504	discard
P63261	ACTG1_pS323	ACTG1	323	S	23.7345	24.7118	26.05	27.9264	30.4173	30.6253	30.0051	29.7461	24.5857	1.194	1.132	0.0114687	0.161538	0.057412	0.337741	keep
P63261	ACTG1_pS33	ACTG1	33	S	20.656	20.8982	22.836	19.6448	21.9909	22.3015	20.3296	26.1676	22.1754	0.993	1.067	0.888516	0.498611	0.934278	0.669504	discard
P63267	ACTG2_pS324	ACTG2	324	S	23.7345	24.7118	26.05	27.9264	30.4173	30.6253	30.0051	29.7461	24.5857	1.194	1.132	0.0114687	0.161538	0.057412	0.337741	keep
P63267	ACTG2_pS34	ACTG2	34	S	20.656	20.8982	22.836	19.6448	21.9909	22.3015	20.3296	26.1676	22.1754	0.993	1.067	0.888516	0.498611	0.934278	0.669504	discard
P63267	ACTG2_pT67	ACTG2	67	T	32.5728	32.7202	29.1794	33.0302	34.014	33.1381	32.6143	33.3246	30.0814	1.06	1.016	0.194994	0.749399	0.355622	0.857018	keep
P12814	ACTN1_pS140	ACTN1	140	S	228.804	232.855	228.868	155.521	158.252	141.504	142.524	137.771	133.92	0.659	0.6	0.000289794	1.11229e-05	0.00819889	0.00187513	keep
P12814	ACTN1_pT340	ACTN1	340	T	3.37645	5.41523	8.20405	3.46672	8.11814	3.76926	2.71786	3.13117	3.37451	0.903	0.543	0.772266	0.105331	0.861826	0.255597	keep
P35609	ACTN2_pS147	ACTN2	147	S	228.804	232.855	228.868	155.521	158.252	141.504	142.524	137.771	133.92	0.659	0.6	0.000289794	1.11229e-05	0.00819889	0.00187513	keep
P35609	ACTN2_pT347	ACTN2	347	T	3.37645	5.41523	8.20405	3.46672	8.11814	3.76926	2.71786	3.13117	3.37451	0.903	0.543	0.772266	0.105331	0.861826	0.255597	keep
Q08043	ACTN3_pS154	ACTN3	154	S	228.804	232.855	228.868	155.521	158.252	141.504	142.524	137.771	133.92	0.659	0.6	0.000289794	1.11229e-05	0.00819889	0.00187513	keep
Q08043	ACTN3_pT354	ACTN3	354	T	3.37645	5.41523	8.20405	3.46672	8.11814	3.76926	2.71786	3.13117	3.37451	0.903	0.543	0.772266	0.105331	0.861826	0.255597	keep
O43707	ACTN4_pS159	ACTN4	159	S	228.804	232.855	228.868	155.521	158.252	141.504	142.524	137.771	133.92	0.659	0.6	0.000289794	1.11229e-05	0.00819889	0.00187513	keep
O43707	ACTN4_pT359	ACTN4	359	T	3.37645	5.41523	8.20405	3.46672	8.11814	3.76926	2.71786	3.13117	3.37451	0.903	0.543	0.772266	0.105331	0.861826	0.255597	keep
O43707	ACTN4_pS656	ACTN4	656	S	2.08546	2.44067	2.11445	2.02226	2.15799	2.51284	3.15271	3.46665	3.37451	1.008	1.505	0.942681	0.00205843	0.968209	0.0224628	keep
Q9H981	ACTR8_pS132	ACTR8	132	S	9.53352	5.72031	7.44285	9.91868	5.85739	4.55453	9.893	9.72898	8.77373	0.896	1.251	0.628547	0.183831	0.759201	0.365628	discard
P78536	ADAM17_pT735	ADAM17	735	T	19.9608	20.7457	21.4828	18.2966	23.0185	16.8046	21.8516	24.602	24.9714	0.935	1.149	0.47304	0.0440071	0.628778	0.145994	discard
Q13443	ADAM9_pS758	ADAM9	758	S	32.3742	30.6609	27.7415	43.2377	37.0968	44.6029	55.9879	53.789	48.2073	1.376	1.74	0.0119114	0.000955715	0.0587713	0.0145498	keep
Q13443	ADAM9_pS799	ADAM9	799	S	9.83144	8.00844	10.9951	8.47421	11.3037	11.4648	17.8291	13.7548	14.173	1.084	1.587	0.589318	0.0200785	0.72528	0.0883661	keep
Q13443	ADAM9_pS817	ADAM9	817	S	14.0024	17.8474	14.3782	16.9484	22.5047	18.0611	12.7196	14.0902	19.6686	1.244	1.005	0.132923	0.968591	0.278761	0.984953	keep
P55265	ADAR_pT601	ADAR	601	T	21.1525	17.6948	24.7813	28.9857	25.7931	22.6156	24.2433	27.9568	33.938	1.216	1.354	0.17302	0.0928471	0.329882	0.235754	keep
P55265	ADAR_pS825	ADAR	825	S	61.5706	67.881	70.538	59.4158	64.7396	58.1095	67.729	66.7609	65.2727	0.911	0.999	0.151729	0.993351	0.303137	0.996817	discard
Q96EY9	ADAT3_pS18	ADAT3	18	S	18.1733	16.7796	22.1594	19.3559	19.7302	19.6316	18.0466	17.5569	16.2941	1.028	0.909	0.697449	0.366192	0.813249	0.555912	discard
O43306	ADCY6_pS576	ADCY6	576	S	14.6975	12.4321	13.1941	9.43719	13.6673	7.06737	11.5237	15.544	18.8009	0.748	1.138	0.175275	0.500626	0.332169	0.670758	discard
O60503	ADCY9_pS354	ADCY9	354	S	60.8755	61.0167	65.125	68.853	70.0832	66.2762	59.1406	48.4213	53.4137	1.097	0.861	0.0279311	0.0688465	0.0997595	0.19522	discard
O60503	ADCY9_pS357	ADCY9	357	S	60.8755	61.0167	65.125	68.853	70.0832	66.2762	59.1406	48.4213	53.4137	1.097	0.861	0.0279311	0.0688465	0.0997595	0.19522	discard
O60503	ADCY9_pS610	ADCY9	610	S	3.77368	3.05083	6.17419	7.02975	8.32366	5.33979	7.93614	8.72253	7.03827	1.592	1.823	0.114869	0.0421466	0.252392	0.141463	keep
O60503	ADCY9_pS688	ADCY9	688	S	6.55429	7.55081	6.85081	15.3114	14.9004	16.8046	14.459	13.5311	12.4375	2.244	1.929	0.000128568	0.000405202	0.00607	0.00928909	keep
O60503	ADCY9_pT690	ADCY9	690	T	6.55429	7.55081	6.85081	15.3114	14.9004	16.8046	14.459	13.5311	12.4375	2.244	1.929	0.000128568	0.000405202	0.00607	0.00928909	keep
O60503	ADCY9_pS691	ADCY9	691	S	17.4781	18.9914	16.7464	33.5117	28.4649	32.3529	29.1354	30.0816	32.6846	1.773	1.727	0.000762412	0.000409447	0.0131753	0.00931615	keep
P35611	ADD1_pS12	ADD1	12	S	11.5197	6.71183	7.35828	6.64455	9.45404	4.08337	6.849	10.0645	7.2311	0.789	0.944	0.41908	0.840786	0.582792	0.912281	keep
P35611	ADD1_pS358	ADD1	358	S	9.13629	7.09319	6.00503	9.1483	10.8927	8.952	8.15357	8.05157	8.77373	1.304	1.123	0.113517	0.354446	0.250439	0.54453	keep
P35611	ADD1_pS726	ADD1	726	S	23.2379	25.3982	27.2341	35.0524	35.5554	40.9908	37.0716	42.6062	40.1085	1.471	1.579	0.00474137	0.00170447	0.0337077	0.0202129	keep
P35612	ADD2_pS512	ADD2	512	S	13.4065	12.8898	13.617	14.7336	15.517	18.2181	19.1337	18.8988	15.7156	1.214	1.347	0.0447546	0.0110468	0.134816	0.0603815	keep
P35612	ADD2_pS713	ADD2	713	S	23.2379	25.3982	27.2341	35.0524	35.5554	40.9908	37.0716	42.6062	40.1085	1.471	1.579	0.00474137	0.00170447	0.0337077	0.0202129	keep
Q9UEY8	ADD3_pS423	ADD3	423	S	10.2287	9.61013	7.86574	2.31115	1.95246	2.6699	11.7411	11.63	9.64146	0.25	1.192	0.000322296	0.156807	0.00863887	0.331318	discard
Q9UEY8	ADD3_pS442	ADD3	442	S	8.83836	6.17794	8.28863	3.94821	6.98777	3.61221	8.15357	8.38705	6.36337	0.624	0.983	0.0976514	0.930441	0.225998	0.963872	keep
Q9UEY8	ADD3_pS677	ADD3	677	S	7.9446	11.2118	8.54237	11.0743	12.7424	10.2084	12.0673	12.1892	12.5339	1.228	1.328	0.159334	0.048948	0.31344	0.155424	keep
Q9UEY8	ADD3_pS681	ADD3	681	S	2.78061	2.97456	7.44285	3.17783	2.56903	3.92632	6.52286	4.36127	7.42393	0.733	1.387	0.557493	0.312252	0.700715	0.50704	discard
Q9UEY8	ADD3_pS693	ADD3	693	S	23.2379	25.3982	27.2341	35.0524	35.5554	40.9908	37.0716	42.6062	40.1085	1.471	1.579	0.00474137	0.00170447	0.0337077	0.0202129	keep
Q86SQ4	ADGRG6_pS1162	ADGRG6	1162	S	7.05083	7.55081	6.68165	11.3632	11.0982	14.1347	14.7851	14.4257	13.4016	1.719	2.002	0.00316893	0.000112876	0.0266274	0.00476349	keep
Q86SQ4	ADGRG6_pS1164	ADGRG6	1164	S	6.95152	7.93217	9.21899	16.9484	13.359	19.0034	13.8067	16.1031	15.0407	2.046	1.865	0.00571753	0.00249951	0.0378233	0.0248438	keep
Q86SQ4	ADGRG6_pS1165	ADGRG6	1165	S	14.0024	15.483	15.9006	28.3116	24.4572	33.1381	28.5919	30.5289	28.4423	1.893	1.929	0.002745	0.000126203	0.0247258	0.00504412	keep
O95490	ADGRL2_pS1430	ADGRL2	1430	S	93.5476	87.6352	87.7073	58.2602	53.9497	51.3562	58.7057	53.9008	53.028	0.608	0.616	0.000306235	0.000222512	0.00847361	0.00686891	keep
Q9H2P0	ADNP_pS709	ADNP	709	S	52.1364	44.8473	43.7268	47.7638	45.3177	34.5516	49.8999	53.2298	45.6041	0.907	1.057	0.413705	0.469938	0.578564	0.647648	discard
Q16186	ADRM1_pT217	ADRM1	217	T	4.66745	6.40675	6.68165	2.50375	2.36351	3.61221	2.82657	3.24299	5.97771	0.478	0.678	0.0129666	0.168056	0.061915	0.345749	keep
Q6ZN18	AEBP2_pS206	AEBP2	206	S	18.6698	22.0423	24.0201	19.6448	22.7102	22.7726	29.4616	23.9311	27.5746	1.006	1.251	0.922796	0.0787909	0.956476	0.212036	keep
Q6ZN18	AEBP2_pS24	AEBP2	24	S	11.4204	7.77963	10.6568	11.1706	13.0507	9.26611	4.13114	6.82147	11.4733	1.122	0.751	0.485014	0.32261	0.641197	0.516911	discard
Q6ZN18	AEBP2_pS390	AEBP2	390	S	3.47576	3.05083	2.11445	1.63706	1.54142	2.04169	3.58757	2.68386	2.98885	0.604	1.072	0.0460588	0.652411	0.137575	0.788656	discard
Q8TED9	AFAP1L1_pS747	AFAP1L1	747	S	18.9677	13.805	16.6618	13.0002	17.2639	39.8914	35.1147	30.1934	24.7786	1.419	1.822	0.53005	0.0119052	0.67872	0.0631951	keep
Q8N556	AFAP1_pS342	AFAP1	342	S	8.63975	8.38979	11.7563	5.87417	4.72702	9.58021	11.5237	7.04512	6.36337	0.701	0.866	0.174172	0.476784	0.330947	0.653889	keep
Q8N556	AFAP1_pS343	AFAP1	343	S	8.63975	8.38979	11.7563	5.87417	4.72702	9.58021	11.5237	7.04512	6.36337	0.701	0.866	0.174172	0.476784	0.330947	0.653889	keep
Q8N556	AFAP1_pS664	AFAP1	664	S	33.7645	30.6609	27.9953	16.4669	18.1887	17.747	18.0466	21.1354	19.3793	0.567	0.634	0.000793169	0.00300437	0.013404	0.0269537	keep
Q8N556	AFAP1_pS668	AFAP1	668	S	70.2103	74.1353	66.5628	48.0526	48.606	59.523	57.9447	77.4964	72.0217	0.741	0.984	0.0161811	0.816628	0.0711065	0.898078	keep
Q8N556	AFAP1_pS679	AFAP1	679	S	15.3927	11.1355	10.6568	15.0225	15.6197	14.4488	15.4374	12.8601	14.0765	1.213	1.14	0.155815	0.328159	0.307881	0.521656	keep
Q8N556	AFAP1_pS682	AFAP1	682	S	15.3927	11.1355	10.6568	15.0225	15.6197	14.4488	15.4374	12.8601	14.0765	1.213	1.14	0.155815	0.328159	0.307881	0.521656	keep
P55196	AFDN_pS1083	AFDN	1083	S	32.3742	35.9998	33.662	36.5932	37.1996	36.9074	34.8973	37.3503	32.4917	1.085	1.026	0.058259	0.642043	0.16023	0.782005	keep
P55196	AFDN_pT1101	AFDN	1101	T	14.7968	8.69488	9.38815	8.28162	8.32366	6.12506	6.849	5.7032	7.61676	0.691	0.613	0.145949	0.0661806	0.295973	0.190552	keep
P55196	AFDN_pS1107	AFDN	1107	S	13.1086	12.4321	17.1693	17.7188	13.8728	21.5162	14.3503	16.8859	15.5228	1.243	1.095	0.259344	0.422337	0.426072	0.60722	keep
P55196	AFDN_pS1172	AFDN	1172	S	29.8915	29.8982	25.2888	16.5632	18.7026	13.9777	29.2441	21.9182	27.9602	0.579	0.93	0.00553333	0.504358	0.0371545	0.67468	keep
P55196	AFDN_pS1173	AFDN	1173	S	8.93767	13.3474	8.62694	13.578	15.2087	14.4488	10.0017	10.7354	15.2335	1.399	1.164	0.0690659	0.464235	0.178979	0.643003	keep
P55196	AFDN_pS1182	AFDN	1182	S	42.1063	49.6523	36.876	31.3931	40.1797	32.9811	46.3122	36.7912	46.6646	0.813	1.009	0.146657	0.933709	0.297169	0.965634	discard
P55196	AFDN_pS1201	AFDN	1201	S	6.45498	4.9576	6.59707	3.37043	5.54911	4.86863	9.56686	4.9204	3.953	0.766	1.024	0.18494	0.888282	0.344097	0.939506	discard
P55196	AFDN_pT1211	AFDN	1211	T	5.56122	5.41523	4.82094	1.44447	6.26844	7.53853	8.04486	4.47309	1.63905	0.965	0.896	0.656575	0.554899	0.78173	0.716286	keep
P55196	AFDN_pT1232	AFDN	1232	T	64.2519	65.7455	71.9758	65.7715	63.8148	72.0872	50.987	52.2234	43.5794	0.999	0.727	0.975795	0.0084664	0.986823	0.0508792	discard
P55196	AFDN_pS1238	AFDN	1238	S	80.1411	77.2624	77.8962	73.9568	79.8455	83.8661	72.6211	90.4683	77.6138	1.01	1.023	0.829091	0.792686	0.900367	0.882999	keep
P55196	AFDN_pS1275	AFDN	1275	S	71.6007	49.4998	61.1498	43.5266	62.2733	58.7377	82.5141	73.8061	77.5174	0.903	1.283	0.541162	0.0808461	0.686596	0.216028	discard
P55196	AFDN_pT1330	AFDN	1330	T	134.86	130.118	127.205	90.1348	90.841	94.3887	119.912	126.7	112.419	0.702	0.915	9.0733e-05	0.0814626	0.00566372	0.217291	keep
P55196	AFDN_pT1334	AFDN	1334	T	7.84529	10.7542	8.71152	7.70383	9.04299	11.6219	9.132	10.6236	9.44863	1.039	1.069	0.841729	0.515919	0.908736	0.683729	keep
P55196	AFDN_pT1352	AFDN	1352	T	19.2656	19.2203	17.6768	17.4299	20.5523	14.4488	17.2856	13.7548	16.1977	0.934	0.841	0.499994	0.0742504	0.653566	0.203959	keep
P55196	AFDN_pS1698	AFDN	1698	S	1.88684	2.3644	1.86071	5.97047	2.98008	2.35579	2.93529	2.01289	5.78488	1.85	1.756	0.135975	0.212641	0.283088	0.400627	keep
P55196	AFDN_pS1721	AFDN	1721	S	86.0003	89.1606	88.7222	64.5196	63.5065	67.5327	97.8429	90.1329	87.8337	0.741	1.045	0.000156538	0.277382	0.00646617	0.47267	discard
P55196	AFDN_pS1779	AFDN	1779	S	4.07161	4.27117	3.72143	3.08153	4.11045	5.33979	3.26143	5.25589	6.45978	1.039	1.241	0.932797	0.434636	0.961171	0.61826	keep
P55196	AFDN_pS1799	AFDN	1799	S	70.6076	79.3216	67.8315	105.543	106.358	125.014	212.21	231.259	195.144	1.547	2.933	0.00385452	9.25469e-05	0.0299086	0.00436937	keep
P55196	AFDN_pS216	AFDN	216	S	101.294	95.7962	97.5183	65.29	58.8822	65.491	68.8161	73.3588	66.7189	0.644	0.709	0.000335131	0.000444923	0.00880139	0.00973287	keep
P55196	AFDN_pS246	AFDN	246	S	36.0486	45.5337	41.8661	24.4597	26.8207	27.1701	31.0923	30.417	37.1196	0.635	0.799	0.00406192	0.0736618	0.0309001	0.203409	keep
P55196	AFDN_pT566	AFDN	566	T	26.9123	26.9999	26.4729	22.4374	25.5876	27.6413	27.6134	26.2794	30.1778	0.941	1.046	0.353769	0.350467	0.523857	0.542172	discard
P51825	AFF1_pS212	AFF1	212	S	4.96537	5.11015	7.52743	6.25936	4.21321	4.39748	4.13114	6.9333	3.37451	0.845	0.82	0.416381	0.420113	0.580671	0.605059	keep
P51825	AFF1_pS750	AFF1	750	S	16.0878	16.4745	20.4678	24.8449	16.1335	23.0867	22.7213	20.6881	17.6439	1.208	1.151	0.311517	0.25426	0.482807	0.4485	keep
Q9UHB7	AFF4_pS1043	AFF4	1043	S	21.1525	16.7033	19.2838	17.3336	21.7854	16.0194	25.113	22.4773	19.2829	0.965	1.17	0.747589	0.203669	0.847964	0.390204	discard
Q9UHB7	AFF4_pS1055	AFF4	1055	S	14.3996	10.6779	12.7713	13.578	14.6949	13.1924	10.2191	12.5247	11.6662	1.096	0.909	0.351347	0.435067	0.521061	0.618344	discard
Q9UHB7	AFF4_pS1058	AFF4	1058	S	64.6492	65.5929	70.1151	80.4087	75.2213	79.1546	57.9447	70.5631	60.6448	1.172	0.944	0.00776933	0.401787	0.0457439	0.589225	discard
Q9UHB7	AFF4_pS32	AFF4	32	S	3.47576	2.97456	2.79107	7.41494	6.88501	6.12506	3.37014	2.68386	6.36337	2.21	1.344	0.000752893	0.436386	0.0131753	0.619601	keep
Q9UHB7	AFF4_pS703	AFF4	703	S	38.5313	39.9659	45.1646	43.9119	41.4128	40.6766	32.6143	42.8299	30.4671	1.019	0.856	0.719588	0.226308	0.829398	0.417979	discard
Q9UHB7	AFF4_pS706	AFF4	706	S	17.3788	15.7881	18.438	16.2743	19.0108	11.936	11.415	12.6365	15.2335	0.915	0.761	0.50684	0.0441007	0.65932	0.14611	keep
Q9UHB7	AFF4_pS814	AFF4	814	S	8.24252	11.822	7.61201	9.72609	10.2761	14.2918	9.45814	9.84081	13.3052	1.239	1.178	0.294146	0.379453	0.463684	0.567603	keep
Q9UHB7	AFF4_pS836	AFF4	836	S	59.1872	55.6014	49.5626	42.5637	42.5432	40.8337	49.6824	47.7503	45.9898	0.766	0.873	0.00801394	0.0768203	0.0467402	0.208217	keep
Q6ULP2	AFTPH_pS151	AFTPH	151	S	6.75291	2.97456	7.2737	7.22234	3.80217	4.08337	3.69629	4.24944	6.65261	0.889	0.859	0.814	0.756792	0.892058	0.860577	keep
Q6ULP2	AFTPH_pS411	AFTPH	411	S	4.17091	2.21185	6.5125	7.80013	9.35128	5.02569	3.58757	4.02579	6.94185	1.72	1.129	0.172595	0.671497	0.329405	0.803545	keep
Q9UPQ3	AGAP1_pS422	AGAP1	422	S	7.15014	2.13558	6.76623	5.48898	6.88501	2.82695	7.28386	7.15695	2.89244	0.947	1.08	0.982419	0.812779	0.990152	0.895658	discard
Q9UPQ3	AGAP1_pT836	AGAP1	836	T	29.395	31.4998	27.3186	35.0524	37.9189	49.6287	29.1355	28.0686	35.9627	1.39	1.056	0.0475013	0.596282	0.140605	0.747232	keep
P52594	AGFG1_pT177	AGFG1	177	T	39.5244	33.9405	24.0201	29.3709	27.6428	27.4842	25.7653	26.5031	30.467	0.867	0.849	0.456855	0.403314	0.615068	0.590662	keep
P52594	AGFG1_pS181	AGFG1	181	S	171.902	171.914	156.554	125.38	117.148	131.453	162.854	155.775	159.277	0.747	0.955	0.00311288	0.251753	0.0263914	0.445268	keep
O00116	AGPS_pS65	AGPS	65	S	3.07853	1.60169	3.12938	5.48898	7.39881	4.39748	7.17514	6.03868	3.18168	2.213	2.099	0.0378347	0.0924123	0.120541	0.235203	keep
Q9UPW5	AGTPBP1_pS1168	AGTPBP1	1168	S	6.95152	8.16098	6.5125	2.40745	3.28836	3.61221	2.60914	8.1634	6.36337	0.43	0.792	0.00364785	0.396897	0.0288241	0.583867	keep
Q8WYP5	AHCTF1_pS1160	AHCTF1	1160	S	34.2611	34.4744	39.075	34.6672	34.3223	33.4522	31.7446	35.6729	33.1666	0.95	0.933	0.326158	0.27757	0.497034	0.472883	keep
Q8WYP5	AHCTF1_pS1222	AHCTF1	1222	S	50.6468	49.4235	49.5626	45.3563	46.5509	47.4299	49.8999	47.6385	49.5571	0.931	0.983	0.00909255	0.351761	0.0501845	0.543163	keep
Q8WYP5	AHCTF1_pS1250	AHCTF1	1250	S	12.2148	10.6779	13.4479	11.2669	10.6872	4.39748	11.9586	11.63	12.8231	0.725	1.002	0.270433	0.943023	0.43838	0.970613	discard
Q8WYP5	AHCTF1_pT1257	AHCTF1	1257	T	28.7992	31.7287	29.7714	19.067	21.8882	18.2181	25.7653	25.0493	22.4646	0.655	0.812	0.00238191	0.0142603	0.0226166	0.0708233	keep
Q8WYP5	AHCTF1_pS1541	AHCTF1	1541	S	72.7924	76.1946	71.8066	53.4453	49.942	48.8434	75.5564	74.8125	77.0353	0.689	1.03	0.000330793	0.209069	0.00876777	0.396412	discard
Q8WYP5	AHCTF1_pS1944	AHCTF1	1944	S	28.8985	29.4405	23.5127	19.7411	19.4219	19.1604	25.2217	22.9246	23.6216	0.713	0.877	0.010017	0.175481	0.0531305	0.354084	keep
Q8WYP5	AHCTF1_pS2222	AHCTF1	2222	S	27.2102	22.1185	25.8808	18.4892	21.6826	16.4905	24.6781	22.1418	24.2965	0.753	0.946	0.0473769	0.494849	0.140402	0.667992	keep
Q8WYP5	AHCTF1_pS2226	AHCTF1	2226	S	4.36953	8.16098	5.49756	2.79264	4.72702	2.04169	3.044	4.13761	5.01356	0.53	0.676	0.0962747	0.180733	0.223979	0.361754	keep
Q8WYP5	AHCTF1_pS528	AHCTF1	528	S	25.7206	23.0338	26.7266	19.4522	17.8805	17.4328	22.069	26.1676	25.8391	0.726	0.981	0.00450197	0.793374	0.0326073	0.882999	keep
Q5TGY3	AHDC1_pS1064	AHDC1	1064	S	25.3234	18.7626	18.2688	22.3411	23.9434	26.2278	20.9819	27.1741	25.9355	1.163	1.188	0.234784	0.248203	0.400675	0.442095	keep
Q5TGY3	AHDC1_pS1476	AHDC1	1476	S	3.57507	5.18642	2.70649	9.3409	7.39881	10.2084	6.74029	7.71609	5.97771	2.35	1.782	0.0140649	0.0397522	0.0648617	0.136433	keep
Q5TGY3	AHDC1_pS1507	AHDC1	1507	S	12.3141	8.23725	9.13441	12.1335	12.9479	15.8623	8.58843	13.3075	11.5698	1.379	1.127	0.0854111	0.538891	0.206199	0.703314	keep
Q5TGY3	AHDC1_pS596	AHDC1	596	S	15.6906	16.627	19.7066	20.5115	19.1136	21.2021	20.7644	20.9117	23.6216	1.169	1.255	0.0993196	0.0453908	0.22832	0.148757	keep
Q8IVF2	AHNAK2_pS1710	AHNAK2	1710	S	16.8823	12.7372	12.6867	13.8669	14.3866	12.2501	12.7196	11.2946	10.0271	0.957	0.805	0.747609	0.14267	0.847964	0.310495	keep
Q8IVF2	AHNAK2_pS260	AHNAK2	260	S	113.508	119.288	130.25	224.181	237.173	244.531	232.649	228.687	230.624	1.944	1.906	0.000151438	9.02393e-05	0.0064447	0.00434289	keep
Q8IVF2	AHNAK2_pS294	AHNAK2	294	S	29.2957	20.4406	25.9654	37.171	31.5477	32.5099	40.5504	43.389	42.4225	1.337	1.669	0.0632044	0.00828564	0.168723	0.0500797	keep
Q8IVF2	AHNAK2_pT296	AHNAK2	296	T	17.2795	14.644	11.418	13.9632	17.5722	14.2918	17.7204	22.1418	20.8256	1.057	1.4	0.670467	0.0653641	0.792361	0.189108	keep
Q8IVF2	AHNAK2_pT298	AHNAK2	298	T	8.63975	5.79658	9.72646	8.9557	9.96785	13.3495	12.7196	12.1892	13.3052	1.336	1.582	0.204327	0.0386407	0.366189	0.134123	keep
Q8IVF2	AHNAK2_pS3408	AHNAK2	3408	S	3.57507	5.56777	1.69156	2.50375	2.36351	5.49684	6.52286	3.6903	1.92829	0.957	1.121	0.980459	0.839355	0.989526	0.911776	discard
Q8IVF2	AHNAK2_pS4897	AHNAK2	4897	S	2.6813	2.74575	3.55227	2.50375	2.87732	3.29811	3.805	3.24299	2.69961	0.967	1.086	0.803282	0.579543	0.883774	0.73368	discard
Q8IVF2	AHNAK2_pS509	AHNAK2	509	S	10.328	8.16098	8.7961	13.2891	15.0031	9.42316	18.9163	16.6623	21.404	1.382	2.088	0.117266	0.0018325	0.256167	0.0211828	keep
Q8IVF2	AHNAK2_pS5707	AHNAK2	5707	S	52.0372	52.7031	50.6621	54.5046	53.9496	53.712	85.1233	88.6791	95.0648	1.044	1.73	0.0263182	8.9963e-05	0.097074	0.00434289	keep
Q8IVF2	AHNAK2_pS593	AHNAK2	593	S	88.6816	94.8046	91.3441	63.9418	83.4422	74.1289	147.634	161.59	141.44	0.806	1.64	0.0494943	0.000352203	0.144355	0.0086452	discard
Q8IVF2	AHNAK2_pS842	AHNAK2	842	S	15.3927	9.99148	14.4628	25.5189	26.6151	21.3591	18.4814	24.4902	22.7538	1.844	1.649	0.0143151	0.032529	0.0656166	0.120571	keep
Q09666	AHNAK_pS1010	AHNAK	1010	S	2.6813	5.64404	4.56721	3.65932	11.201	3.92632	3.805	3.57848	3.37451	1.457	0.834	0.542864	0.57645	0.687821	0.731849	discard
Q09666	AHNAK_pS1068	AHNAK	1068	S	15.3927	18.6101	19.1146	18.8744	14.2838	18.5322	21.8516	21.4709	24.1037	0.973	1.269	0.800183	0.0349685	0.881263	0.126248	discard
Q09666	AHNAK_pS115	AHNAK	115	S	34.8569	29.1355	37.3834	36.1117	23.8406	34.0804	32.9404	30.0816	39.7228	0.928	1.014	0.596478	0.918515	0.731936	0.957029	discard
Q09666	AHNAK_pS135	AHNAK	135	S	18.9677	20.8982	17.3385	28.7931	29.5953	28.5836	52.6177	50.546	52.546	1.52	2.722	0.00154927	5.48934e-05	0.0180884	0.00387537	keep
Q09666	AHNAK_pT158	AHNAK	158	T	8.73906	1.60169	2.36818	7.22234	7.09053	5.18274	4.02243	4.24944	8.00241	1.534	1.281	0.256416	0.445163	0.424308	0.626975	keep
Q09666	AHNAK_pS210	AHNAK	210	S	66.3373	64.1438	66.3937	85.6088	97.0067	85.5937	96.7557	99.1908	83.3023	1.362	1.418	0.00205919	0.00338863	0.0212502	0.0293216	keep
Q09666	AHNAK_pS212	AHNAK	212	S	10.6259	8.08471	9.30357	15.9855	16.8529	22.7726	15.3287	18.2279	15.2335	1.985	1.742	0.00742753	0.00478794	0.0443773	0.0362108	keep
Q09666	AHNAK_pS216	AHNAK	216	S	86.0002	83.1352	75.1898	102.942	120.95	103.184	115.128	111.156	111.262	1.339	1.382	0.0122325	0.00150186	0.0596544	0.0189783	keep
Q09666	AHNAK_pS220	AHNAK	220	S	21.2518	17.2372	18.6071	36.3043	45.4205	37.2215	36.4193	35.1137	34.7092	2.083	1.861	0.00144037	0.000576284	0.0178682	0.0111909	keep
Q09666	AHNAK_pS2397	AHNAK	2397	S	97.6192	90.3047	87.7073	91.8682	86.0112	75.2282	127.848	133.522	124.278	0.918	1.399	0.260459	0.000913478	0.427255	0.0140538	discard
Q09666	AHNAK_pS2708	AHNAK	2708	S	22.4435	21.4321	25.5425	26.7708	30.4174	33.1381	41.855	45.6256	44.3508	1.301	1.899	0.0320369	0.000383677	0.108572	0.00905718	keep
Q09666	AHNAK_pT2845	AHNAK	2845	T	18.5705	18.6101	21.229	23.8819	24.8682	31.8817	32.0707	29.8579	30.8527	1.38	1.588	0.034771	0.000682945	0.114499	0.0121778	keep
Q09666	AHNAK_pS3220	AHNAK	3220	S	22.4435	21.4321	25.5425	26.7708	30.4174	33.1381	41.855	45.6256	44.3508	1.301	1.899	0.0320369	0.000383677	0.108572	0.00905718	keep
Q09666	AHNAK_pT3366	AHNAK	3366	T	4.17091	2.89829	7.78117	3.56302	2.98008	2.984	10.2191	8.49888	6.65261	0.642	1.708	0.285401	0.126262	0.453591	0.286078	discard
Q09666	AHNAK_pS3412	AHNAK	3412	S	82.8224	93.4318	86.6078	83.2014	83.7504	74.2859	109.475	118.09	97.7644	0.918	1.238	0.176136	0.0315602	0.3333	0.118233	discard
Q09666	AHNAK_pS3426	AHNAK	3426	S	75.8709	75.8895	79.1649	76.0753	75.2213	78.8405	101.757	99.4145	103.453	0.997	1.319	0.872549	0.000109695	0.925841	0.00465992	discard
Q09666	AHNAK_pS41	AHNAK	41	S	38.0348	38.593	39.8362	34.4746	31.0339	32.667	54.792	52.447	53.1245	0.843	1.377	0.00672609	7.06247e-05	0.0417836	0.00418941	discard
Q09666	AHNAK_pS4522	AHNAK	4522	S	16.8823	20.2118	19.2838	17.5262	17.9832	20.1027	17.1769	22.9246	18.608	0.986	1.041	0.862757	0.741786	0.920258	0.852106	discard
Q09666	AHNAK_pT4766	AHNAK	4766	T	13.5058	11.4406	11.3334	15.1188	14.7976	16.1764	12.7196	13.1956	13.2088	1.27	1.078	0.0184079	0.248687	0.077209	0.442435	keep
Q09666	AHNAK_pS4908	AHNAK	4908	S	4.17091	6.63556	5.15925	5.87417	7.29605	6.28211	5.10957	5.7032	7.03827	1.218	1.118	0.228166	0.502069	0.393329	0.671857	keep
Q09666	AHNAK_pS5031	AHNAK	5031	S	33.268	37.1439	31.463	43.4304	48.5033	42.4042	34.7886	33.8837	39.4336	1.319	1.061	0.0123018	0.428053	0.0598993	0.612292	keep
Q09666	AHNAK_pS5099	AHNAK	5099	S	13.903	14.1864	10.7414	12.3261	12.3314	14.4488	17.6117	17.1096	16.5833	1.007	1.321	0.913741	0.0349962	0.949828	0.126248	keep
Q09666	AHNAK_pS5110	AHNAK	5110	S	66.0395	60.9404	52.1846	61.3418	70.9053	75.3853	80.7747	80.1802	74.9142	1.159	1.316	0.182776	0.0188438	0.341671	0.0849322	keep
Q09666	AHNAK_pS511	AHNAK	511	S	37.8361	40.3473	37.8063	34.4746	38.741	39.5773	49.465	55.4664	48.8822	0.972	1.326	0.574672	0.00354378	0.714933	0.03018	discard
Q09666	AHNAK_pS5332	AHNAK	5332	S	7.74598	8.77115	10.4877	10.2076	9.24852	10.2084	12.7196	11.9655	10.5092	1.098	1.303	0.344118	0.0612413	0.514237	0.181379	keep
Q09666	AHNAK_pS5400	AHNAK	5400	S	15.9885	18.4575	18.2688	31.682	33.7057	31.0964	21.308	19.6816	21.3076	1.83	1.182	0.000316243	0.034153	0.00858559	0.124513	keep
Q09666	AHNAK_pS5448	AHNAK	5448	S	166.241	170.313	163.574	272.812	277.559	292.589	310.814	289.522	265.815	1.685	1.732	2.6925e-05	0.000303426	0.00356828	0.00798634	keep
Q09666	AHNAK_pT553	AHNAK	553	T	3.37645	6.0254	6.00503	2.69634	2.56903	5.6539	7.06643	3.35482	6.5562	0.709	1.102	0.301209	0.805565	0.471571	0.890566	discard
Q09666	AHNAK_pS5552	AHNAK	5552	S	38.6306	43.5507	42.1197	41.1192	32.7809	32.667	58.2709	58.3739	50.4249	0.857	1.344	0.132359	0.00809205	0.277887	0.0494958	discard
Q09666	AHNAK_pS570	AHNAK	570	S	67.7277	70.8556	75.2743	158.602	152.395	153.44	149.048	137.995	149.539	2.172	2.041	1.93425e-05	5.9758e-05	0.00316762	0.00392532	keep
Q09666	AHNAK_pS5731	AHNAK	5731	S	103.677	108.381	99.6328	128.75	128.452	141.19	169.811	168.412	171.329	1.278	1.635	0.00343541	3.81082e-05	0.0278745	0.00334732	keep
Q09666	AHNAK_pS5739	AHNAK	5739	S	52.5336	44.2371	46.0104	83.9718	95.4652	102.241	107.845	100.645	95.5469	1.973	2.129	0.000943847	0.000269758	0.0140628	0.00746122	keep
Q09666	AHNAK_pS5749	AHNAK	5749	S	101.095	89.008	100.986	144.928	162.363	171.972	192.968	183.956	213.172	1.646	2.027	0.0016237	0.000309266	0.0186151	0.0081118	keep
Q09666	AHNAK_pS5752	AHNAK	5752	S	176.668	171.686	169.24	258.657	279.305	294.788	311.792	309.65	336.583	1.609	1.851	0.000289226	3.15031e-05	0.00819889	0.00308746	keep
Q09666	AHNAK_pS5763	AHNAK	5763	S	17.8753	16.0169	20.8062	16.6595	19.8329	10.6796	40.7679	37.6858	38.1802	0.862	2.132	0.430525	0.000665579	0.592707	0.0120848	discard
Q09666	AHNAK_pS5782	AHNAK	5782	S	164.354	162.152	146.404	239.204	243.441	251.127	202.1	220.3	210.28	1.552	1.338	0.000356899	0.00273029	0.00910025	0.0256845	keep
Q09666	AHNAK_pT5794	AHNAK	5794	T	8.93767	9.76267	9.72646	12.9039	11.9203	11.3078	13.698	10.6236	12.5339	1.271	1.297	0.00757801	0.0331085	0.0448975	0.121648	keep
Q09666	AHNAK_pT5824	AHNAK	5824	T	248.269	257.948	248.236	354.569	341.784	363.577	235.801	248.257	216.354	1.405	0.928	0.000103055	0.146365	0.00570555	0.316078	discard
Q09666	AHNAK_pS5841	AHNAK	5841	S	41.1132	38.5167	41.866	41.2155	35.9664	42.0902	46.9646	53.5653	40.4942	0.982	1.161	0.733549	0.166101	0.839834	0.343479	discard
Q09666	AHNAK_pT590	AHNAK	590	T	32.1756	33.2541	32.5625	35.245	31.3422	40.2055	36.528	38.4686	28.828	1.09	1.06	0.327342	0.603842	0.497934	0.75358	keep
Q09666	AHNAK_pS93	AHNAK	93	S	31.2818	26.3897	28.4182	44.0081	53.6414	38.0068	38.5936	46.1847	53.3173	1.576	1.604	0.0159031	0.011568	0.0701705	0.0620341	keep
P02765	AHSG_pS138	AHSG	138	S	489.487	460.828	465.686	450.578	444.134	457.023	283.527	308.867	276.035	0.955	0.613	0.0859692	0.000223775	0.207281	0.00687153	keep
C9J069	AJM1_pS109	AJM1	109	S	3.17784	3.05083	2.11445	3.08153	7.60434	3.29811	2.06557	3.57848	5.78488	1.676	1.37	0.236607	0.492151	0.402189	0.666353	keep
Q96IF1	AJUBA_pS119	AJUBA	119	S	56.0094	54.8387	52.5229	67.1197	76.4544	75.2283	54.1397	56.0255	50.8105	1.339	0.985	0.00298363	0.680061	0.0258273	0.80932	discard
Q96IF1	AJUBA_pS136	AJUBA	136	S	15.3927	23.3389	17.9305	41.5044	35.3499	35.0228	30.3313	35.3374	27.8638	1.974	1.651	0.00658052	0.0217513	0.0413516	0.0926293	keep
Q96IF1	AJUBA_pS137	AJUBA	137	S	32.1756	27.61	28.249	53.5416	53.7442	56.2249	33.8101	33.5482	43.483	1.857	1.259	0.000244705	0.0822887	0.0077668	0.218645	keep
Q96IF1	AJUBA_pS155	AJUBA	155	S	15.2933	16.322	13.9554	22.7263	25.2793	28.2695	18.6989	14.5376	24.0072	1.674	1.256	0.00272183	0.24004	0.0245941	0.432863	keep
Q96IF1	AJUBA_pS159	AJUBA	159	S	18.4712	19.2965	17.3385	26.5782	28.2594	31.8817	21.8516	21.8063	26.514	1.574	1.273	0.00186823	0.0294762	0.0201555	0.113372	keep
Q96IF1	AJUBA_pS230	AJUBA	230	S	14.5981	17.9999	15.8161	20.2226	18.908	16.0194	17.9378	14.9849	19.4757	1.139	1.082	0.233828	0.478608	0.399443	0.655508	keep
Q96IF1	AJUBA_pS237	AJUBA	237	S	6.55429	2.28813	4.14432	6.35566	9.65956	5.33979	5.10957	6.03868	4.53149	1.644	1.207	0.190215	0.440372	0.350459	0.623148	keep
Q96IF1	AJUBA_pS39	AJUBA	39	S	4.07161	6.7881	5.66672	6.45196	7.50157	5.02569	3.47886	4.58492	7.80959	1.148	0.96	0.482662	0.799043	0.639206	0.886339	discard
Q96IF1	AJUBA_pS79	AJUBA	79	S	85.0072	79.1692	84.9162	94.4683	101.014	101.77	64.1415	65.3072	73.7572	1.193	0.816	0.0061101	0.0146398	0.0394493	0.0720294	discard
P00568	AK1_pS38	AK1	38	S	8.93767	10.4491	9.04983	11.3632	12.8452	10.5225	12.176	12.1892	14.0765	1.221	1.352	0.0603534	0.0122613	0.163761	0.0644548	keep
Q9UKA4	AKAP11_pT1100	AKAP11	1100	T	50.1503	53.4659	53.6224	49.2082	47.8868	56.2249	51.9654	58.1502	55.6312	0.975	1.054	0.641407	0.255832	0.76845	0.45065	discard
Q9UKA4	AKAP11_pS1240	AKAP11	1240	S	7.05083	7.24573	10.3185	8.47421	9.35128	6.43916	9.893	8.05157	10.5092	0.986	1.156	0.950965	0.35286	0.972069	0.543606	discard
Q9UKA4	AKAP11_pS1242	AKAP11	1242	S	192.557	186.33	191.653	246.715	266.871	267.304	239.715	243.225	235.348	1.369	1.259	0.000382605	8.00153e-05	0.0093534	0.00434289	keep
Q9UKA4	AKAP11_pS448	AKAP11	448	S	3.47576	2.97456	6.25876	7.22234	8.2209	5.968	7.50129	6.82147	6.5562	1.685	1.643	0.0816115	0.0755841	0.20042	0.206422	keep
Q02952	AKAP12_pS612	AKAP12	612	S	12.1155	9.61013	7.44285	2.98523	4.31597	3.92632	1.73943	2.4602	1.83188	0.385	0.207	0.00611957	0.000902653	0.0394767	0.0139441	keep
Q12802	AKAP13_pS1565	AKAP13	1565	S	33.6652	29.4405	29.7714	31.1042	30.5201	25.4425	32.3969	40.0342	29.7921	0.937	1.101	0.435602	0.410303	0.597519	0.597078	discard
Q12802	AKAP13_pS1876	AKAP13	1876	S	84.5106	85.1946	89.3988	102.846	86.525	92.347	87.1888	88.2319	79.735	1.087	0.985	0.201655	0.682415	0.36269	0.811294	discard
Q12802	AKAP13_pS1906	AKAP13	1906	S	12.1155	15.483	13.7016	19.2596	17.3667	16.0194	10.2191	15.7677	14.8479	1.275	0.989	0.0506937	0.88352	0.146324	0.936586	discard
Q12802	AKAP13_pS2390	AKAP13	2390	S	3.37645	2.82202	1.35325	2.02226	2.67179	2.04169	2.06557	2.23655	2.31395	0.892	0.876	0.86827	0.835308	0.923289	0.909044	keep
Q12802	AKAP13_pS2398	AKAP13	2398	S	3.57507	5.4915	5.7513	2.98523	2.77455	2.6699	2.93529	3.35482	3.85659	0.569	0.685	0.0246882	0.100394	0.0928757	0.248648	keep
Q12802	AKAP13_pS2709	AKAP13	2709	S	19.5636	15.6355	16.4081	15.8892	12.1258	10.6796	11.5237	14.7612	13.016	0.75	0.762	0.0933413	0.0506904	0.218771	0.159084	keep
Q12802	AKAP13_pS790	AKAP13	790	S	3.77368	4.9576	3.97516	8.18532	3.59665	5.81095	3.47886	8.1634	6.5562	1.385	1.432	0.333574	0.319049	0.503762	0.513223	keep
Q12802	AKAP13_pS983	AKAP13	983	S	142.804	147.813	150.295	115.846	118.792	122.815	166.224	163.156	158.313	0.811	1.106	0.000753664	0.00820308	0.0131753	0.0497852	discard
Q02040	AKAP17A_pS537	AKAP17A	537	S	63.1595	63.9912	62.0802	47.9564	46.3453	59.8371	57.9447	71.6813	61.1269	0.815	1.008	0.0583995	0.95416	0.160411	0.976392	discard
Q92667	AKAP1_pS151	AKAP1	151	S	9.53352	11.8983	10.9951	10.4965	10.6872	6.75327	9.78429	10.2881	10.1235	0.862	0.931	0.366924	0.368531	0.536328	0.558487	keep
Q92667	AKAP1_pS445	AKAP1	445	S	24.0324	22.5762	20.3833	9.91868	12.9479	14.1347	12.8283	13.6429	14.0765	0.552	0.605	0.00671642	0.00082022	0.0417579	0.013349	keep
Q92667	AKAP1_pT533	AKAP1	533	T	19.365	14.4915	19.1146	20.3189	17.8805	16.3335	16.5246	11.8537	15.7156	1.029	0.832	0.782067	0.256912	0.867763	0.451779	discard
Q9Y2D5	AKAP2_pS152	AKAP2	152	S	31.2818	35.2371	37.2143	26.6745	25.2793	27.0131	32.1794	37.3503	31.8168	0.761	0.977	0.00800831	0.76404	0.0467402	0.86608	keep
Q9Y2D5	AKAP2_pS155	AKAP2	155	S	8.44113	8.46606	7.86574	8.47421	9.5568	6.59621	13.1544	9.3935	8.87015	0.994	1.268	0.886699	0.150176	0.934278	0.321551	discard
Q9Y2D5	AKAP2_pS465	AKAP2	465	S	8.0439	5.26269	9.72646	5.10379	7.29605	10.6796	11.8499	11.2946	12.6303	1.002	1.553	0.968982	0.0631215	0.983169	0.184538	discard
Q9Y2D5	AKAP2_pS720	AKAP2	720	S	138.931	137.974	138.369	137.128	138.317	150.771	150.895	149.961	144.236	1.026	1.072	0.454883	0.00835622	0.613605	0.0504176	keep
Q9Y2D5	AKAP2_pS748	AKAP2	748	S	63.5568	49.1947	47.4482	31.2005	34.2195	41.3049	76.1	68.9975	77.9994	0.666	1.393	0.0307434	0.0270857	0.106189	0.106788	discard
O43823	AKAP8_pS323	AKAP8	323	S	3.87299	7.70335	2.36818	4.33341	1.95246	6.28211	2.06557	5.7032	4.53149	0.901	0.882	0.85462	0.848927	0.915327	0.917856	keep
O43823	AKAP8_pS328	AKAP8	328	S	11.9169	16.1694	12.3484	15.8892	15.1059	17.5899	9.34943	14.9849	11.859	1.202	0.895	0.146356	0.512627	0.296639	0.681011	discard
O43823	AKAP8_pS339	AKAP8	339	S	3.57507	2.74575	5.49756	3.65932	5.96016	4.39748	2.93529	3.24299	3.08527	1.186	0.784	0.481572	0.377186	0.637986	0.565969	discard
Q9H9L7	AKIRIN1_pS22	AKIRIN1	22	S	16.485	15.0254	14.1245	13.7706	13.4617	16.1764	11.3063	10.2881	11.2805	0.951	0.72	0.521444	0.00391755	0.670923	0.0320405	keep
Q53H80	AKIRIN2_pS18	AKIRIN2	18	S	8.83836	10.8305	7.2737	6.45196	10.4817	7.22442	5.43571	9.95264	9.54505	0.897	0.925	0.560557	0.682591	0.702817	0.811376	keep
Q53H80	AKIRIN2_pS21	AKIRIN2	21	S	120.559	116.313	106.399	73.8605	76.4544	72.8724	100.452	96.7307	101.621	0.65	0.87	0.000418646	0.026337	0.00990333	0.105042	keep
Q53H80	AKIRIN2_pS57	AKIRIN2	57	S	31.8777	33.2541	29.5177	19.2596	18.1887	20.2598	24.2433	23.7074	27.3818	0.61	0.796	0.000452639	0.0156544	0.0102137	0.0750341	keep
O60218	AKR1B10_pS160	AKR1B10	160	S	4.96537	4.88133	9.30357	5.58528	1.8497	4.86863	5.00086	5.03223	4.53149	0.642	0.761	0.286894	0.349919	0.455581	0.541672	keep
O60218	AKR1B10_pS163	AKR1B10	163	S	4.96537	4.88133	9.30357	5.58528	1.8497	4.86863	5.00086	5.03223	4.53149	0.642	0.761	0.286894	0.349919	0.455581	0.541672	keep
O43488	AKR7A2_pS255	AKR7A2	255	S	19.5636	25.9321	23.2589	20.704	20.3467	21.6733	18.8076	16.9978	17.1618	0.912	0.77	0.367235	0.0443182	0.53656	0.146613	keep
Q96B36	AKT1S1_pS183	AKT1S1	183	S	82.3259	80.0844	71.4683	131.447	134.926	136.321	148.178	164.498	169.208	1.722	2.06	0.00025772	0.000257584	0.00794619	0.00726534	keep
Q96B36	AKT1S1_pS202	AKT1S1	202	S	3.47576	2.05931	5.83587	7.80013	4.00769	4.24042	11.415	10.6236	11.3769	1.411	2.939	0.3553	0.0180666	0.525232	0.0827567	keep
Q96B36	AKT1S1_pS203	AKT1S1	203	S	3.47576	2.05931	5.83587	7.80013	4.00769	4.24042	11.415	10.6236	11.3769	1.411	2.939	0.3553	0.0180666	0.525232	0.0827567	keep
Q96B36	AKT1S1_pT246	AKT1S1	246	T	21.3511	27.0761	25.3734	41.7933	45.626	50.4139	108.171	102.658	96.9931	1.868	4.171	0.00216365	5.06371e-05	0.0216926	0.00383347	keep
P31749	AKT1_pS473	AKT1	473	S	7.05083	2.82202	2.02987	6.16307	6.57672	2.51284	8.371	7.38061	3.47093	1.281	1.615	0.559441	0.295622	0.702358	0.491121	keep
P31751	AKT2_pS126	AKT2	126	S	28.0047	25.7795	22.4131	25.1338	18.5998	27.6413	29.2441	34.331	28.5387	0.937	1.209	0.610653	0.0939933	0.744732	0.237467	discard
P31751	AKT2_pS474	AKT2	474	S	4.17091	4.72879	5.66672	6.25936	10.8927	7.53853	6.74029	9.61715	9.64146	1.695	1.785	0.0518149	0.0180873	0.148318	0.0827567	keep
Q9Y243	AKT3_pS34	AKT3	34	S	24.0324	18.5338	21.5674	26.4819	30.2118	27.7983	44.138	54.1244	55.8241	1.317	2.403	0.0297226	0.00113986	0.103803	0.0158572	keep
Q9H8T0	AKTIP_pS30	AKTIP	30	S	44.7877	37.9066	39.9208	31.1042	35.4526	35.4939	44.138	39.5869	38.8551	0.832	1	0.0500703	0.993279	0.145362	0.996817	discard
P54886	ALDH18A1_pS427	ALDH18A1	427	S	86.0003	90.1521	87.369	66.7344	72.4467	78.6834	63.4891	62.847	61.8982	0.827	0.714	0.0177899	2.8055e-05	0.0757523	0.0029849	keep
P54886	ALDH18A1_pS79	ALDH18A1	79	S	14.5982	13.0423	8.11948	11.7483	12.0231	15.2341	11.415	11.2946	11.6662	1.091	0.961	0.607338	0.961942	0.741287	0.981298	discard
P51648	ALDH3A2_pS293	ALDH3A2	293	S	31.5798	29.4405	23.5972	23.0152	23.8406	24.5002	18.1553	18.8988	19.9578	0.843	0.674	0.142696	0.0134879	0.291646	0.0682106	keep
P04075	ALDOA_pS36	ALDOA	36	S	144.691	146.517	141.161	220.233	224.842	236.679	194.924	199.947	179.813	1.577	1.329	4.58767e-05	0.00110465	0.00461512	0.0156264	keep
P04075	ALDOA_pS39	ALDOA	39	S	36.2472	34.3981	40.682	52.7712	62.5817	62.1929	50.1173	50.0987	55.6312	1.595	1.4	0.00335197	0.00508145	0.0274629	0.0376214	keep
P04075	ALDOA_pS46	ALDOA	46	S	4.76676	3.73727	5.7513	5.87417	6.16568	5.33979	6.088	5.81502	8.96656	1.219	1.464	0.183233	0.112048	0.342241	0.264768	keep
P04075	ALDOA_pT9	ALDOA	9	T	12.0162	11.3644	12.8558	19.1633	21.2716	23.2438	15.3287	18.3397	13.1124	1.757	1.291	0.00105626	0.0748233	0.0150227	0.204985	keep
Q6P6C2	ALKBH5_pS252	ALKBH5	252	S	3.07853	3.05083	5.58214	6.25936	3.08284	2.984	2.39171	2.34837	2.89244	1.052	0.652	0.925423	0.137437	0.957492	0.303301	discard
Q6P6C2	ALKBH5_pS361	ALKBH5	361	S	16.2864	18.305	15.6469	13.6743	17.4694	20.731	17.8291	17.7806	15.2335	1.033	1.012	0.885167	0.877149	0.933132	0.934158	keep
Q6P6C2	ALKBH5_pS384	ALKBH5	384	S	15.0947	15.483	15.7315	8.85941	7.50157	12.0931	9.78429	9.61715	10.7984	0.614	0.652	0.0225887	0.000353381	0.0879109	0.0086452	keep
Q8TCU4	ALMS1_pS92	ALMS1	92	S	1.68823	2.97456	1.60698	3.56302	7.19329	2.19874	1.73943	2.23655	1.92829	2.066	0.942	0.177863	0.913566	0.335558	0.953978	discard
Q96Q42	ALS2_pS1464	ALS2	1464	S	5.85914	6.71183	3.12938	10.015	11.3037	13.0354	8.26229	7.71609	13.016	2.188	1.847	0.0285161	0.0906549	0.100706	0.232314	keep
Q96Q42	ALS2_pS483	ALS2	483	S	37.6375	40.0422	35.1844	48.6304	43.8791	46.6447	49.1388	45.2901	47.7252	1.233	1.26	0.0117814	0.00640574	0.0582822	0.0427842	keep
Q96Q42	ALS2_pS492	ALS2	492	S	9.83144	14.1102	9.98019	14.6373	11.7148	13.6636	7.93614	11.63	16.0048	1.18	1.049	0.264187	0.931051	0.43215	0.963975	keep
Q96Q42	ALS2_pT510	ALS2	510	T	14.7968	15.8643	13.7016	14.541	19.6274	16.6476	17.6117	14.6494	13.3052	1.145	1.027	0.249033	0.826006	0.41575	0.904297	keep
Q5JTC6	AMER1_pS868	AMER1	868	S	1.68823	4.27117	1.60698	4.7186	4.41874	2.04169	2.17429	2.79568	4.04941	1.477	1.192	0.356446	0.529946	0.526515	0.695606	keep
Q6DCA0	AMMECR1L_pS74	AMMECR1L	74	S	10.328	6.55929	10.1493	7.02975	7.60434	6.91032	3.58757	7.26878	9.83429	0.797	0.765	0.24317	0.38027	0.40975	0.568057	keep
Q8IY63	AMOTL1_pS793	AMOTL1	793	S	10.328	7.93217	9.38815	9.62979	11.4065	5.33979	10.4366	10.6236	9.44863	0.954	1.103	0.728544	0.293926	0.836259	0.489487	discard
Q8IY63	AMOTL1_pS828	AMOTL1	828	S	40.2195	32.2626	37.6372	37.171	43.2625	29.2118	37.3977	35.4493	36.9268	0.996	0.997	0.926353	0.991092	0.957982	0.99597	discard
Q9Y2J4	AMOTL2_pS50	AMOTL2	50	S	6.75291	3.1271	8.45779	10.5928	9.24852	13.9777	6.74029	2.90751	8.5809	1.844	0.994	0.104799	0.966204	0.237234	0.984232	discard
Q9Y2J4	AMOTL2_pS667	AMOTL2	667	S	8.54044	7.16946	6.93539	7.02975	4.00769	4.86863	7.50129	3.91396	7.13468	0.702	0.819	0.100344	0.342139	0.229621	0.534077	keep
Q01433	AMPD2_pS100	AMPD2	100	S	12.0162	14.1101	11.1643	11.652	13.5645	15.8623	15.8723	15.9913	15.6192	1.102	1.273	0.452772	0.0238803	0.611676	0.0984134	keep
Q01433	AMPD2_pS168	AMPD2	168	S	47.6676	43.4744	47.4482	47.0897	42.7487	47.587	34.5711	37.7977	41.2655	0.992	0.82	0.857331	0.0277612	0.916448	0.108376	keep
Q9H1A4	ANAPC1_pS688	ANAPC1	688	S	141.811	140.033	139.3	106.794	110.777	126.27	129.805	133.745	136.62	0.816	0.95	0.0158982	0.0312676	0.0701705	0.117458	keep
Q9UJX6	ANAPC2_pS218	ANAPC2	218	S	3.27715	6.33048	5.41298	6.16307	3.49388	4.08337	3.69629	3.46665	7.13468	0.915	0.952	0.770277	0.832829	0.860369	0.907729	keep
Q9UJX6	ANAPC2_pS314	ANAPC2	314	S	9.23559	10.2966	12.4329	16.2743	17.9832	6.12506	11.6324	11.7419	12.8231	1.263	1.132	0.715416	0.228521	0.826591	0.420625	keep
Q9UJX6	ANAPC2_pS534	ANAPC2	534	S	6.25637	5.33896	3.0448	2.50375	3.59665	3.29811	2.17429	2.57203	1.44622	0.642	0.423	0.168276	0.0383205	0.323284	0.133602	keep
Q9UJX5	ANAPC4_pS777	ANAPC4	777	S	32.2749	39.0507	31.6321	31.7783	31.2394	39.5773	40.1156	33.7719	31.1419	0.996	1.02	0.964058	0.860025	0.980279	0.924392	discard
Q9UJX4	ANAPC5_pT232	ANAPC5	232	T	9.13629	6.86438	8.37321	11.3632	12.2286	5.6539	10.4366	7.15695	9.15939	1.2	1.098	0.63272	0.560964	0.762535	0.720913	keep
Q01484	ANK2_pS898	ANK2	898	S	14.201	15.2542	14.4628	22.1485	17.2639	23.4009	14.6764	12.301	16.2941	1.43	0.985	0.0218944	0.816532	0.0861407	0.898078	discard
Q12955	ANK3_pS1405	ANK3	1405	S	1.58892	4.9576	2.19902	2.21485	2.87732	2.19874	2.17429	1.78924	3.08527	0.834	0.806	0.849703	0.76012	0.91213	0.863061	keep
Q12955	ANK3_pS1459	ANK3	1459	S	80.3397	76.7284	79.0803	93.6979	77.3793	92.1899	74.7954	79.2856	82.0489	1.115	1	0.168787	0.98451	0.324102	0.99216	discard
Q12955	ANK3_pS913	ANK3	913	S	8.0439	8.84742	6.93539	9.3409	11.9203	5.49684	9.34943	8.1634	9.54505	1.123	1.136	0.779281	0.206475	0.865817	0.393517	keep
Q12955	ANK3_pS916	ANK3	916	S	8.0439	8.84742	6.93539	9.3409	11.9203	5.49684	9.34943	8.1634	9.54505	1.123	1.136	0.779281	0.206475	0.865817	0.393517	keep
Q12955	ANK3_pS959	ANK3	959	S	94.0442	81.2284	85.5928	48.5341	51.3806	46.4876	55.2269	54.6836	57.1739	0.561	0.641	0.000368892	0.00058964	0.00914497	0.0113337	keep
Q8IWZ3	ANKHD1_pS1670	ANKHD1	1670	S	52.0371	55.6777	51.3388	33.1265	28.4649	30.6253	55.7704	51.2169	49.8464	0.58	0.986	0.000413107	0.746773	0.00987534	0.855883	keep
Q8IWZ3	ANKHD1_pT1678	ANKHD1	1678	T	5.3626	4.42371	4.90552	3.46672	4.00769	2.04169	4.02243	4.13761	7.13468	0.648	1.041	0.0910614	0.974079	0.215164	0.987908	discard
Q8IWZ3	ANKHD1_pS1679	ANKHD1	1679	S	5.3626	4.42371	4.90552	3.46672	4.00769	2.04169	4.02243	4.13761	7.13468	0.648	1.041	0.0910614	0.974079	0.215164	0.987908	discard
Q8IWZ3	ANKHD1_pS2281	ANKHD1	2281	S	9.63282	7.47454	8.71152	8.57051	13.6673	14.2918	9.56686	11.7419	12.6303	1.415	1.315	0.142174	0.0706018	0.291131	0.198614	keep
Q8IWZ3	ANKHD1_pT2323	ANKHD1	2323	T	7.34875	8.00844	7.35828	7.12604	4.21321	3.61221	8.04486	10.0645	6.45978	0.658	1.082	0.0903433	0.656352	0.214204	0.791393	discard
Q86XL3	ANKLE2_pS259	ANKLE2	259	S	14.3003	13.3474	16.3235	4.91119	10.8927	9.42316	14.2416	13.9784	16.1977	0.574	1.01	0.0736023	0.886166	0.186762	0.938075	discard
Q86XL3	ANKLE2_pS268	ANKLE2	268	S	52.5336	49.7286	51.8462	15.6965	19.1136	14.4488	43.8119	43.9481	41.3619	0.32	0.838	0.000171224	0.0023415	0.00650055	0.0240649	keep
Q86XL3	ANKLE2_pS512	ANKLE2	512	S	18.7691	16.9321	17.5076	10.3039	11.8175	12.8783	20.7644	15.9913	15.2335	0.658	0.977	0.00415631	0.768581	0.0311476	0.868621	keep
Q86XL3	ANKLE2_pS528	ANKLE2	528	S	4.07161	9.53385	8.88068	3.94821	1.64418	2.984	3.47886	7.49243	2.6032	0.381	0.604	0.0629278	0.263494	0.168387	0.458625	keep
Q86XL3	ANKLE2_pS662	ANKLE2	662	S	17.4781	22.3474	21.3982	23.1115	22.0937	17.747	25.3304	19.458	24.9714	1.028	1.139	0.820542	0.322202	0.896036	0.516645	keep
Q86XL3	ANKLE2_pS866	ANKLE2	866	S	27.4089	32.0338	30.1943	14.3484	17.3667	14.1347	29.5703	34.4428	30.467	0.512	1.054	0.00111325	0.465714	0.0155168	0.644205	discard
Q86XL3	ANKLE2_pS875	ANKLE2	875	S	8.83836	7.93217	8.37321	2.88894	3.49388	3.92632	6.95771	4.47309	7.13468	0.41	0.738	0.000688864	0.104429	0.0125083	0.254383	keep
Q6UB99	ANKRD11_pS276	ANKRD11	276	S	18.2726	20.8982	13.7862	11.0743	16.7501	11.6219	9.45814	14.5376	15.9084	0.745	0.754	0.171977	0.220654	0.328474	0.411257	keep
Q6UB98	ANKRD12_pS1799	ANKRD12	1799	S	3.77368	6.17794	7.52743	2.79264	3.08284	3.14105	3.91371	2.57203	2.21754	0.516	0.498	0.0403611	0.0614725	0.126143	0.181713	keep
Q6UB98	ANKRD12_pS568	ANKRD12	568	S	10.0301	6.48302	8.54237	3.65932	4.62426	6.43916	5.65314	6.26233	4.91715	0.588	0.672	0.0591212	0.0564245	0.161695	0.17104	keep
Q6ZTN6	ANKRD13D_pS465	ANKRD13D	465	S	10.9238	10.6779	11.6717	12.7113	11.5093	10.9937	11.415	14.6494	12.2447	1.058	1.151	0.332821	0.159864	0.503028	0.33539	keep
Q6ZTN6	ANKRD13D_pT469	ANKRD13D	469	T	10.9238	10.6779	11.6717	12.7113	11.5093	10.9937	11.415	14.6494	12.2447	1.058	1.151	0.332821	0.159864	0.503028	0.33539	keep
O75179	ANKRD17_pT12	ANKRD17	12	T	3.87299	4.1949	1.5224	3.17783	4.00769	3.61221	2.82657	2.23655	2.41037	1.126	0.779	0.567263	0.652746	0.708698	0.788882	discard
O75179	ANKRD17_pS1696	ANKRD17	1696	S	9.13629	10.7542	8.88068	7.41494	4.11045	3.14105	9.56686	9.50533	7.52034	0.51	0.924	0.0474965	0.458598	0.140605	0.638403	keep
O75179	ANKRD17_pS1700	ANKRD17	1700	S	9.13629	10.7542	8.88068	7.41494	4.11045	3.14105	9.56686	9.50533	7.52034	0.51	0.924	0.0474965	0.458598	0.140605	0.638403	keep
O75179	ANKRD17_pS1709	ANKRD17	1709	S	10.5266	12.966	12.6021	5.29638	4.00769	4.39748	7.50129	9.72898	9.64146	0.38	0.744	0.000752931	0.0500163	0.0131753	0.157623	keep
O75179	ANKRD17_pS19	ANKRD17	19	S	1.48961	5.11015	1.01493	2.50375	1.8497	2.82695	2.93529	1.90107	2.79602	0.943	1.002	0.744627	0.66778	0.846016	0.800573	discard
O75179	ANKRD17_pS2401	ANKRD17	2401	S	87.2913	83.2878	89.8217	75.2087	90.1217	77.427	88.3847	96.7307	95.0648	0.932	1.076	0.293075	0.10796	0.462382	0.259164	discard
O15084	ANKRD28_pS1011	ANKRD28	1011	S	11.8176	17.1609	15.7315	21.9559	19.4219	25.2855	18.5901	18.4515	18.2224	1.491	1.236	0.0405869	0.117885	0.126535	0.272742	keep
A6NCL7	ANKRD33B_pS405	ANKRD33B	405	S	6.75291	7.24573	7.78117	12.0372	13.8728	10.0514	10.0017	8.61071	7.906	1.651	1.218	0.00829813	0.072549	0.0478443	0.201632	keep
A6NCL7	ANKRD33B_pS416	ANKRD33B	416	S	4.86607	6.10167	5.7513	7.89643	11.612	11.4648	3.15271	4.02579	7.2311	1.853	0.862	0.0134513	0.463257	0.0629173	0.642077	discard
Q6NXT1	ANKRD54_pS63	ANKRD54	63	S	45.1849	43.7032	44.2342	45.1637	40.6935	57.4813	49.0301	48.5331	46.9539	1.077	1.086	0.570715	0.0073059	0.711533	0.0462771	keep
Q92625	ANKS1A_pT318	ANKS1A	318	T	6.05775	12.2033	8.20405	6.83715	4.62426	8.952	5.97929	9.95264	5.68846	0.771	0.817	0.414194	0.51188	0.57909	0.680765	keep
Q92625	ANKS1A_pS647	ANKS1A	647	S	65.4436	67.8048	74.0056	68.5641	70.3915	75.0712	75.0129	69.333	68.4544	1.033	1.027	0.510251	0.592846	0.662274	0.744557	keep
Q92625	ANKS1A_pS677	ANKS1A	677	S	15.3927	12.7372	13.3633	13.2891	13.1534	17.5899	12.937	10.0645	14.0765	1.061	0.894	0.655642	0.36137	0.781186	0.551138	discard
Q9NQW6	ANLN_pS140	ANLN	140	S	3.27715	2.74575	5.49756	3.46672	2.26075	2.19874	6.74029	2.23655	1.63905	0.688	0.921	0.240351	0.652911	0.406451	0.788882	keep
Q9NQW6	ANLN_pS141	ANLN	141	S	2.18476	1.90677	1.94529	2.21485	2.15799	2.51284	2.39171	2.79568	3.2781	1.141	1.402	0.107111	0.0298453	0.240809	0.11421	keep
Q9NQW6	ANLN_pS295	ANLN	295	S	59.2866	57.2794	62.3339	49.5934	47.6812	47.1158	57.6186	70.5631	63.248	0.807	1.07	0.00180543	0.364815	0.019823	0.554936	discard
Q9NQW6	ANLN_pT320	ANLN	320	T	21.9469	23.1863	26.4729	16.6595	11.612	17.1187	23.8084	22.1418	20.0542	0.634	0.922	0.0268763	0.339942	0.0978898	0.532327	keep
Q9NQW6	ANLN_pS323	ANLN	323	S	38.2334	44.1608	46.2641	33.7043	26.6152	35.1798	40.8766	40.9288	40.5906	0.742	0.951	0.0439124	0.462235	0.133508	0.641625	keep
Q9NQW6	ANLN_pT364	ANLN	364	T	31.977	34.7795	33.9157	21.667	23.0185	25.7566	32.5056	34.7783	34.0344	0.7	1.006	0.00313036	0.845717	0.0264012	0.91542	discard
Q9NQW6	ANLN_pT515	ANLN	515	T	13.5058	13.1186	14.9703	7.60753	12.4341	9.10906	9.78429	13.8666	14.173	0.701	0.909	0.065662	0.444624	0.172586	0.626621	keep
Q9NQW6	ANLN_pS97	ANLN	97	S	5.06468	5.11015	1.5224	3.94821	1.8497	2.6699	2.283	1.67741	4.72432	0.724	0.742	0.635548	0.635102	0.764601	0.776933	keep
Q4KMQ2	ANO6_pS256	ANO6	256	S	3.27715	4.72879	4.56721	2.98523	3.08284	2.984	2.283	2.90751	2.12112	0.72	0.582	0.0547215	0.0233734	0.153725	0.0971192	keep
Q4KMQ2	ANO6_pS909	ANO6	909	S	29.8915	31.271	28.5027	21.8596	29.1842	24.8143	31.4184	29.5224	27.3818	0.846	0.985	0.119325	0.756021	0.258571	0.860253	keep
Q92688	ANP32B_pT244	ANP32B	244	T	74.5799	95.186	68.0006	80.3124	73.166	78.2122	65.0111	66.9846	63.4408	0.974	0.822	0.882572	0.140897	0.931398	0.307287	keep
Q9H6X2	ANTXR1_pS563	ANTXR1	563	S	17.776	17.6186	18.9454	14.0595	10.9955	13.8206	16.742	15.6558	14.0765	0.715	0.855	0.0145113	0.0460481	0.0662347	0.14987	keep
P04083	ANXA1_pS37	ANXA1	37	S	16.0878	12.5084	14.3782	20.03	13.4617	14.4488	12.8283	14.5376	14.5586	1.116	0.976	0.524488	0.813192	0.673746	0.895982	discard
A6NMY6	ANXA2P2_pS112	ANXA2P2	112	S	3.27715	6.94065	7.86574	8.9557	4.00769	5.968	9.893	7.82792	7.61676	1.047	1.401	0.875231	0.236363	0.927408	0.428212	keep
A6NMY6	ANXA2P2_pS127	ANXA2P2	127	S	33.1687	32.7202	34.1695	34.4746	42.6459	36.4362	39.8981	38.0213	37.1196	1.135	1.15	0.132292	0.00493463	0.277887	0.0369437	keep
A6NMY6	ANXA2P2_pT19	ANXA2P2	19	T	27.9054	28.9829	21.0599	23.4004	22.7102	26.856	31.4184	30.1934	29.8885	0.936	1.174	0.630014	0.170754	0.760366	0.348144	discard
P07355	ANXA2_pS112	ANXA2	112	S	3.27715	6.94065	7.86574	8.9557	4.00769	5.968	9.893	7.82792	7.61676	1.047	1.401	0.875231	0.236363	0.927408	0.428212	keep
P07355	ANXA2_pS127	ANXA2	127	S	33.1687	32.7202	34.1695	34.4746	42.6459	36.4362	39.8981	38.0213	37.1196	1.135	1.15	0.132292	0.00493463	0.277887	0.0369437	keep
P07355	ANXA2_pT19	ANXA2	19	T	27.9054	28.9829	21.0599	23.4004	22.7102	26.856	31.4184	30.1934	29.8885	0.936	1.174	0.630014	0.170754	0.760366	0.348144	discard
[truncated: 7,173 more rows]

## Sheet: 3-TotalProteo_FC1.5-Pvalue0.05
Supplemental data 3: A list of proteins with significant alterations in PTEN KO cells
[truncated: 165 more rows]

## Sheet: 4-Phospho_FC1.5-Pvalue0.05
Supplemental data 3: A list of phosphosites with significant alterations in PTEN KO cells
[truncated: 512 more rows]
