# Supplementary material for: Proteomic Analysis of PTEN-Deficient Cells Reveals Src-Mediated Upregulation of EphA2 and Therapeutic Potential of Dual Inhibition
Source: Mol Cell Proteomics. 2025 Oct 21;24(12):101316. doi: 10.1016/j.mcpro.2025.101316 (PMC12686823; doi:10.1016/j.mcpro.2025.101316)
Supplement: Supplementary Data 4 [file mmc4.xlsx]

## Sheet: 1-IdentifiedKinases_TP
Supplemental data 4: A list of identified protein kinases in total proteomics
GeneName	Accession	ProteinName	MCF10A_WT_1	MCF10A_WT_2	MCF10A_WT_3	MCF10A_PTEN_KO1_1	MCF10A_PTEN_KO1_2	MCF10A_PTEN_KO1_3	MCF10A_PTEN_KO2_1	MCF10A_PTEN_KO2_2	MCF10A_PTEN_KO2_3	Log2_FC_KO1_WT	Log2_FC_KO2_WT	Consistent	MCF10A_WT_1.1	MCF10A_WT_2.1	MCF10A_WT_3.1	MCF10A_PTEN_KO1_1.1	MCF10A_PTEN_KO1_2.1	MCF10A_PTEN_KO1_3.1	MCF10A_PTEN_KO2_1.1	MCF10A_PTEN_KO2_2.1	MCF10A_PTEN_KO2_3.1	Pval_KO1_WT	Pval_KO2_WT	FDR_KO1_WT	FDR_KO2_WT	Kinase.Name	Group	Family	SubFamily	UniprotID
AAK1	Q2M2I8	AP2-associated protein kinase 1	9.01207	8.95041	8.89905	8.88905	8.98641	8.93899	8.91737	8.93458	8.96116	-0.0158866	-0.0167689	keep	516.3	494.7	477.4	474.1	507.2	490.8	483.5	489.3	498.4	0.734185	0.669191	0.787	0.742078	AP2-associated protein kinase 1	Other	NAK	NA	Q2M2I8
ABL1	P00519	Tyrosine-protein kinase ABL1	4.67807	4.82782	4.42626	4.66107	4.59694	4.76553	4.96809	4.75489	4.96347	0.0227499	0.245411	keep	25.6	28.4	21.5	25.3	24.2	27.2	31.3	27	31.2	0.822304	0.139578	0.859432	0.214541	Tyrosine-protein kinase ABL1	TK	Abl	NA	P00519
ABL2	P42684	Tyrosine-protein kinase ABL2	7.56377	7.42626	7.50541	7.44377	7.44543	7.37156	7.38198	7.34341	7.47978	-0.0789181	-0.0967102	keep	189.2	172	181.7	174.1	174.3	165.6	166.8	162.4	178.5	0.169197	0.164111	0.239005	0.245832	Abelson tyrosine-protein kinase 2	TK	Abl	NA	P42684
ABR	Q12979	Active breakpoint cluster region-related protein	8.38931	8.21043	8.25739	8.33002	8.30058	8.38068	8.51649	8.55075	8.53993	0.0497609	0.248081	keep	335.3	296.2	306	321.8	315.3	333.3	366.2	375	372.2	0.428835	0.0101207	0.514197	0.0273691	Active breakpoint cluster region-related protein	Atypical	BCR	NA	Q12979
MYLK	Q15746	Myosin light chain kinase, smooth muscle	5.53916	5.46271	5.40259	3.70044	3.93546	3.15381	3.57289	2.32193	3.47249	-1.83697	-2.24684	keep	46.5	44.1	42.3	13	15.3	8.9	11.9	5	11.1	0.00134434	0.00434767	0.00568416	0.0146669	Myosin light chain kinase	CAMK	MLCK	NA	Q15746
AKT2	P31751	RAC-beta serine/threonine-protein kinase	8.91139	8.90689	8.91618	8.91976	8.94339	8.8645	9.28147	9.22207	9.20384	-0.00189874	0.324682	discard	481.5	480	483.1	484.3	492.3	466.1	622.3	597.2	589.7	0.927749	0.000162189	0.945212	0.00155725	RAC-beta serine/threonine-protein kinase	AGC	Akt	NA	P31751
BUB1	O43683	Mitotic checkpoint serine/threonine-protein kinase BUB1	7.83605	7.82591	7.80929	7.11582	7.14057	7.02126	7.43546	7.37851	7.45861	-0.73033	-0.399206	keep	228.5	226.9	224.3	138.7	141.1	129.9	173.1	166.4	175.9	3.94434e-05	9.02532e-05	0.00060311	0.00107327	Mitotic checkpoint serine/threonine-protein kinase BUB1	Other	BUB	NA	O43683
ARAF	P10398	Serine/threonine-protein kinase A-Raf	9.04603	8.98868	9.04521	9.02348	9.01179	8.95942	8.99266	8.8157	8.99294	-0.0283958	-0.0907451	keep	528.6	508	528.3	520.4	516.2	497.8	509.4	450.6	509.5	0.357542	0.20853	0.441367	0.297652	Serine/threonine-protein kinase A-Raf	TKL	RAF	NA	P10398
ATM	Q13315	Serine-protein kinase ATM	8.24745	8.2588	8.31832	8.06016	8.19081	8.11426	8.20555	8.27566	8.22062	-0.152452	-0.0409347	keep	303.9	306.3	319.2	266.9	292.2	277.1	295.2	309.9	298.3	0.0250145	0.252289	0.0508477	0.347122	Serine-protein kinase ATM	Atypical	PIKK	ATM	Q13315
ATR	Q13535	Serine/threonine-protein kinase ATR	6.81762	6.96347	7.03232	6.95303	6.97269	6.89845	6.79572	6.93546	6.88996	0.00117404	-0.0656794	discard	112.8	124.8	130.9	123.9	125.6	119.3	111.1	122.4	118.6	0.959933	0.443705	0.97008	0.541105	Serine/threonine-protein kinase ATR	Atypical	PIKK	ATR	Q13535
AURKA	O14965	Aurora kinase A	9.53275	9.57781	9.52513	8.848	8.82655	8.79604	9.0561	9.11816	9.14211	-0.721729	-0.439506	keep	740.7	764.2	736.8	460.8	454	444.5	532.3	555.7	565	5.43794e-06	0.000133566	0.000233573	0.00139028	Aurora kinase A	Other	Aur	NA	O14965
PKN1	Q16512	Serine/threonine-protein kinase N1	9.89845	9.8586	9.88646	9.27426	9.31198	9.13083	9.37786	9.27961	9.40514	-0.640158	-0.526063	keep	954.4	928.4	946.5	619.2	635.6	560.6	665.3	621.5	678	0.000340098	0.000189974	0.00220569	0.00172514	Serine/threonine-protein kinase N1	AGC	PKN	NA	Q16512
AURKB	Q96GD4	Aurora kinase B	7.40088	7.39917	7.42122	6.82146	6.80735	6.72656	6.97154	6.95187	6.96694	-0.621401	-0.443652	keep	169	168.8	171.4	113.1	112	105.9	125.5	123.8	125.1	3.37059e-05	1.12838e-06	0.000551353	0.000111918	Aurora kinase B	Other	Aur	NA	Q96GD4
PLK1	P53350	Serine/threonine-protein kinase PLK1	9.87067	9.79035	9.83162	9.26209	9.24745	9.18364	9.53935	9.50343	9.54959	-0.599793	-0.300328	keep	936.2	885.5	911.2	614	607.8	581.5	744.1	725.8	749.4	5.67521e-05	0.000377552	0.000730336	0.0026515	Serine/threonine-protein kinase PLK1	Other	PLK	NA	P53350
STK38L	Q9Y2H1	Serine/threonine-protein kinase 38-like	5.82018	5.88264	5.61176	5.2555	5.25172	5.15381	5.14975	5.41278	5.2211	-0.555	-0.510567	keep	56.5	59	48.9	38.2	38.1	35.6	35.5	42.6	37.3	0.00337067	0.0108424	0.0108822	0.0287815	Serine/threonine-protein kinase 38-like	AGC	NDR	NA	Q9Y2H1
BCKDK	O14874	[3-methyl-2-oxobutanoate dehydrogenase [lipoamide]] kinase, mitochondrial	7.96116	8.13237	7.96982	7.94427	8.00282	7.97842	7.64602	7.85736	7.74819	-0.047922	-0.270187	keep	249.2	280.6	250.7	246.3	256.5	252.2	200.3	231.9	215	0.474114	0.0306264	0.556168	0.0644539	[3-methyl-2-oxobutanoate dehydrogenase [lipoamide]] kinase	Atypical	PDHK	NA	O14874
MARK1	Q9P0L2	Serine/threonine-protein kinase MARK1	6.78398	6.75489	6.75889	6.26303	6.33628	6.13955	6.21529	6.35931	6.30012	-0.517417	-0.473195	keep	110.2	108	108.3	76.8	80.8	70.5	74.3	82.1	78.8	0.000865731	0.000376117	0.0042541	0.00264684	Serine/threonine-protein kinase MARK1	CAMK	CAMKL	MARK	Q9P0L2
AKT3	Q9Y243	RAC-gamma serine/threonine-protein kinase	7.07895	6.84172	7.08321	6.59991	6.56529	6.30743	6.50938	6.39403	6.77873	-0.50897	-0.435769	keep	135.2	114.7	135.6	97	94.7	79.2	91.1	84.1	109.8	0.0138712	0.0339713	0.0319442	0.0700341	RAC-gamma serine/threonine-protein kinase	AGC	Akt	NA	Q9Y243
BMP2K	Q9NSY1	BMP-2-inducible protein kinase	8.69627	8.70908	8.71596	8.69035	8.67136	8.70079	8.84361	8.81698	8.92065	-0.0195784	0.153958	discard	414.8	418.5	420.5	413.1	407.7	416.1	459.4	451	484.6	0.13153	0.00834366	0.195127	0.0236222	BMP-2-inducible protein kinase	Other	NAK	NA	Q9NSY1
BMPR1A	P36894	Bone morphogenetic protein receptor type-1A	3.03562	3.26303	3.07039	2.72247	2.88753	2.1375	3.37851	2.20163	2.98185	-0.509861	-0.194219	keep	8.2	9.6	8.4	6.6	7.4	4.4	10.4	4.6	7.9	0.0858782	0.488304	0.137723	0.584171	Bone morphogenetic protein receptor type-1A	TKL	STKR	STKR1	P36894
BMPR2	Q13873	Bone morphogenetic protein receptor type-2	6.85425	6.89239	6.92837	6.77083	6.81121	6.69905	6.8009	6.76553	6.91528	-0.130878	-0.0633207	keep	115.7	118.8	121.8	109.2	112.3	103.9	111.5	108.8	120.7	0.0284962	0.267028	0.0561757	0.36279	Bone morphogenetic protein receptor type-2	TKL	STKR	STKR2	Q13873
BRAF	P15056	Serine/threonine-protein kinase B-raf	3.37851	3.23266	3.30743	2.7866	3.16993	2.51096	2.94486	3.18587	3.37851	-0.459432	-0.126856	keep	10.4	9.4	9.9	6.9	9	5.7	7.7	9.1	10.4	0.0687822	0.360703	0.113949	0.460721	Serine/threonine-protein kinase B-raf	TKL	RAF	NA	P15056
SRC	P12931	Proto-oncogene tyrosine-protein kinase Src	9.45553	9.54921	9.54419	9.05175	9.03947	8.97928	8.90569	8.85705	8.83731	-0.493101	-0.649978	keep	702.1	749.2	746.6	530.7	526.2	504.7	479.6	463.7	457.4	0.000199272	5.90921e-05	0.00157218	0.000846259	Proto-oncogene tyrosine-protein kinase Src	TK	Src	NA	P12931
CDK1	P06493	Cyclin-dependent kinase 1	11.3624	11.3201	11.351	10.8595	10.8577	10.8466	11.1225	11.1132	11.1117	-0.49002	-0.228826	keep	2632.9	2556.8	2612.1	1857.9	1855.7	1841.4	2229.5	2215.1	2212.9	3.20929e-06	6.28156e-05	0.000209113	0.000872426	Cyclin-dependent kinase 1	CMGC	CDK	CDC2	P06493
BRD4	O60885	Bromodomain-containing protein 4	10.3924	10.3754	10.3614	10.3319	10.3342	10.3759	10.3032	10.2867	10.3144	-0.0289773	-0.0749929	keep	1344.1	1328.3	1315.5	1288.9	1290.9	1328.8	1263.5	1249.1	1273.3	0.160295	0.00339463	0.228846	0.0123154	BRD4 protein	Atypical	BRD	NA	O60885
GRK6	P43250	G protein-coupled receptor kinase 6	7.78986	7.71973	7.63154	7.22786	7.42459	7.13443	7.51017	7.24508	7.38716	-0.44775	-0.330306	keep	221.3	210.8	198.3	149.9	171.8	140.5	182.3	151.7	167.4	0.00963616	0.0202895	0.0241794	0.0464834	G protein-coupled receptor kinase 6	AGC	GRK	GRK	P43250
BUB1B	O60566	Mitotic checkpoint serine/threonine-protein kinase BUB1 beta	9.82225	9.76238	9.74618	9.47107	9.49225	9.35226	9.74399	9.68335	9.73098	-0.337479	-0.0576361	keep	905.3	868.5	858.8	709.7	720.2	653.6	857.5	822.2	849.8	0.00236335	0.123842	0.00853611	0.195162	Mitotic checkpoint serine/threonine-protein kinase BUB1 beta	Other	BUB	NA	O60566
CAMK1	Q14012	Calcium/calmodulin-dependent protein kinase type 1	6.78921	6.73471	6.73064	6.71425	6.8189	6.84925	6.7252	6.49665	6.84046	0.0435149	-0.0573513	discard	110.6	106.5	106.2	105	112.9	115.3	105.8	90.3	114.6	0.397673	0.566752	0.482253	0.657062	Calcium/calmodulin-dependent protein kinase type 1	CAMK	CAMK1	NA	Q14012
MLKL	Q8NB16	Mixed lineage kinase domain-like protein	11.1156	11.0838	11.0734	10.7071	10.6855	10.601	10.834	10.8471	10.8903	-0.425762	-0.233706	keep	2218.8	2170.5	2154.9	1671.7	1646.9	1553.2	1825.4	1842.1	1898	0.000253773	0.000384587	0.00183268	0.00267322	Mixed lineage kinase domain-like protein	TKL	TKL-Unique	NA	Q8NB16
DAPK3	O43293	Death-associated protein kinase 3	9.64115	9.64728	9.63081	9.27193	9.21432	9.17493	9.18041	9.18413	9.21796	-0.41882	-0.445498	keep	798.5	801.9	792.8	618.2	594	578	580.2	581.7	595.5	0.000125419	4.15902e-06	0.00117706	0.000181496	Death-associated protein kinase 3	CAMK	DAPK	NA	O43293
CAMKK1	Q8N5S9	Calcium/calmodulin-dependent protein kinase kinase 1	4.60881	4.60288	4.2555	4.01792	4.10434	4.55459	4.18587	4.10434	4.60288	-0.252857	-0.183554	keep	24.4	24.3	19.1	16.2	17.2	23.5	18.2	17.2	24.3	0.264682	0.378871	0.345326	0.47894	Calcium/calmodulin-dependent protein kinase kinase 1	Other	CAMKK	CAMKK-Meta	Q8N5S9
CDK6	Q00534	Cyclin-dependent kinase 6	10.7569	10.7433	10.7427	10.3571	10.3693	10.287	10.1797	10.1436	10.1419	-0.409408	-0.592506	keep	1730.4	1714.2	1713.5	1311.6	1322.7	1249.4	1159.8	1131.2	1129.8	9.52826e-05	1.45255e-06	0.000984802	0.000122899	Cyclin-dependent kinase 6	CMGC	CDK	CDK4	Q00534
CASK	O14936	Peripheral plasma membrane protein CASK	10.2257	10.2372	10.2422	10.2329	10.2248	10.2147	10.0942	10.145	10.1187	-0.0108944	-0.115597	keep	1197.4	1207	1211.2	1203.4	1196.7	1188.3	1093.1	1132.3	1111.8	0.20433	0.00170783	0.278946	0.00758683	Peripheral plasma membrane protein CASK	CAMK	CASK	NA	O14936
CDC42BPA	Q5VT25	Serine/threonine-protein kinase MRCK alpha	9.55938	9.54361	9.61453	9.59768	9.62352	9.55286	9.56377	9.5588	9.60047	0.0188205	0.00164086	keep	754.5	746.3	783.9	774.8	788.8	751.1	756.8	754.2	776.3	0.56146	0.945217	0.637007	0.961545	Serine/threonine-protein kinase MRCK alpha	AGC	DMPK	GEK	Q5VT25
CDC42BPB	Q9Y5S2	Serine/threonine-protein kinase MRCK beta	12.1924	12.1477	12.1715	12.1285	12.1658	12.1242	12.3055	12.2825	12.3183	-0.0310929	0.131477	discard	4680.5	4537.7	4613	4477.5	4594.7	4464.1	5062	4981.8	5107.1	0.167509	0.00138426	0.236998	0.00649841	Serine/threonine-protein kinase MRCK beta	AGC	DMPK	GEK	Q9Y5S2
BRD3	Q15059	Bromodomain-containing protein 3	8.77742	8.64854	8.82496	8.43796	8.48301	8.27006	8.49025	8.44087	8.49466	-0.35233	-0.27675	keep	438.8	401.3	453.5	346.8	357.8	308.7	359.6	347.5	360.7	0.0133695	0.00770491	0.0310446	0.0222999	Bromodomain-containing protein 3	Atypical	BRD	NA	Q15059
PAK6	Q9NQU5	Serine/threonine-protein kinase PAK 6	6.57592	6.55612	6.46761	5.96347	6.3345	6.23458	6.11478	6.00899	5.99774	-0.348112	-0.492502	keep	95.4	94.1	88.5	62.4	80.7	75.3	69.3	64.4	63.9	0.0371688	0.000594252	0.0694238	0.00358255	Serine/threonine-protein kinase PAK 6	STE	STE20	PAKB	Q9NQU5
AXL	P30530	Tyrosine-protein kinase receptor UFO	8.31288	8.27193	8.27146	7.96694	7.88874	7.98071	7.82782	7.71287	7.7879	-0.339527	-0.508575	keep	318	309.1	309	250.2	237	252.6	227.2	209.8	221	0.000431552	0.000151195	0.00260381	0.0014912	Tyrosine-protein kinase receptor UFO	TK	Axl	NA	P30530
CDK12	Q9NYV4	Cyclin-dependent kinase 12	6.69349	6.8189	6.91886	6.7866	6.74819	6.8392	6.89239	6.61912	6.69488	-0.0215396	-0.0732356	keep	103.5	112.9	121	110.4	107.5	114.5	118.8	98.3	103.6	0.799535	0.512239	0.841009	0.606594	Cyclin-dependent kinase 12	CMGC	CDK	CRK7	Q9NYV4
CDK13	Q14004	Cyclin-dependent kinase 13	9.41574	9.42564	9.42689	9.35315	9.35689	9.17268	9.42396	9.46842	9.3474	-0.126002	-0.00864418	keep	683	687.7	688.3	654	655.7	577.1	686.9	708.4	651.4	0.102424	0.802371	0.158892	0.853418	Cyclin-dependent kinase 13	CMGC	CDK	CRK7	Q14004
SRPK1	Q96SB4	SRSF protein kinase 1	11.221	11.2067	11.1391	10.8706	10.8584	10.8424	10.8697	10.9243	10.9475	-0.33222	-0.275161	keep	2387	2363.5	2255.3	1872.3	1856.5	1836	1871.2	1943.3	1974.8	0.000235537	0.00129477	0.00174425	0.00619688	SRSF protein kinase 1	CMGC	SRPK	NA	Q96SB4
EIF2AK2	P19525	Interferon-induced, double-stranded RNA-activated protein kinase	11.2712	11.2332	11.2514	10.8999	10.9562	10.9322	11.1178	11.1132	11.1156	-0.322411	-0.136494	keep	2471.6	2407.3	2437.8	1910.7	1986.7	1954	2222.2	2215.2	2218.8	8.08069e-05	0.000248306	0.000895812	0.00203993	Interferon-induced	Other	PEK	NA	P19525
CDK18	Q07002	Cyclin-dependent kinase 18	7.73606	7.5812	7.61839	7.61765	7.67948	7.44956	7.6575	7.53605	7.55459	-0.0612753	-0.0630291	keep	213.2	191.5	196.5	196.4	205	174.8	201.9	185.6	188	0.49044	0.356675	0.570952	0.456924	Cyclin-dependent kinase 18	CMGC	CDK	PCTAIRE	Q07002
CDK2	P24941	Cyclin-dependent kinase 2	8.26115	8.23026	8.24555	8.08905	7.96751	7.85611	8.32193	8.24222	8.29002	-0.271679	0.0393828	discard	306.8	300.3	303.5	272.3	250.3	231.7	320	302.8	313	0.0154842	0.190586	0.034702	0.27643	Cyclin-dependent kinase 2	CMGC	CDK	CDK2	P24941
YES1	P07947	Tyrosine-protein kinase Yes	11.1001	11.1321	11.0967	10.8057	10.7915	10.7969	10.8151	10.8626	10.8577	-0.311709	-0.264389	keep	2195.1	2244.4	2190	1789.9	1772.4	1779	1801.7	1862	1855.7	1.31272e-05	0.000149307	0.000337605	0.00148893	Tyrosine-protein kinase Yes	TK	Src	NA	P07947
CDK5	Q00535	Cyclin-dependent-like kinase 5	9.61287	9.67525	9.6268	9.57194	9.5306	9.53391	9.56853	9.64746	9.60696	-0.0929485	-0.0305482	keep	783	817.6	790.6	761.1	739.6	741.3	759.3	802	779.8	0.0158711	0.358936	0.0353485	0.459341	Cyclin-dependent kinase 5	CMGC	CDK	CDK5	Q00535
CDK17	Q00537	Cyclin-dependent kinase 17	8.91019	8.89905	8.80929	8.59656	8.58421	8.51412	8.75589	8.69174	8.72622	-0.308127	-0.148692	keep	481.1	477.4	448.6	387.1	383.8	365.6	432.3	413.5	423.5	0.00167967	0.0159463	0.00665449	0.0386758	Cyclin-dependent kinase 17	CMGC	CDK	PCTAIRE	Q00537
CDK7	P50613	Cyclin-dependent kinase 7	8.73132	8.75589	8.75121	8.76421	8.75689	8.73978	8.63009	8.60288	8.65428	0.00748409	-0.116943	discard	425	432.3	430.9	434.8	432.6	427.5	396.2	388.8	402.9	0.513161	0.00215489	0.591788	0.00887642	Cyclin-dependent kinase 7	CMGC	CDK	CDK7	P50613
CDK8	P49336	Cyclin-dependent kinase 8	5.92125	5.86542	5.96347	5.81506	6.0045	6.05528	5.90689	5.84046	6.11686	0.0446593	0.042343	keep	60.6	58.3	62.4	56.3	64.2	66.5	60	57.3	69.4	0.624111	0.687965	0.692923	0.757987	Cyclin-dependent kinase 8	CMGC	CDK	CDK8	P49336
CDK9	P50750	Cyclin-dependent kinase 9	8.88111	8.81314	8.89269	8.84078	8.81506	8.86542	8.79019	8.73809	8.78365	-0.0221725	-0.0919116	keep	471.5	449.8	475.3	458.5	450.4	466.4	442.7	427	440.7	0.488897	0.0368269	0.569697	0.0746168	Cyclin-dependent kinase 9	CMGC	CDK	CDK9	P50750
POMK	Q9H5K3	Protein O-mannose kinase	8.43962	8.42164	8.45984	8.23026	8.10957	8.1334	8.23266	8.19967	8.08321	-0.28176	-0.267193	keep	347.2	342.9	352.1	300.3	276.2	280.8	300.8	294	271.2	0.00183681	0.00451898	0.00713497	0.0150819	Protein kinase-like protein SgK196	Other	Other-Unique	NA	Q9H5K3
CHUK	O15111	Inhibitor of nuclear factor kappa-B kinase subunit alpha	8.69488	8.59656	8.7286	8.78202	8.80187	8.6907	8.77808	8.79636	8.80187	0.0845727	0.117712	keep	414.4	387.1	424.2	440.2	446.3	413.2	439	444.6	446.3	0.180392	0.0419656	0.251832	0.0824637	Inhibitor of nuclear factor kappa-B kinase subunit alpha	Other	IKK	NA	O15111
CIT	O14578	Citron Rho-interacting kinase	9.69314	9.55516	9.64476	9.3878	9.42459	9.37178	9.55823	9.47695	9.54342	-0.237256	-0.105517	keep	827.8	752.3	800.5	669.9	687.2	662.5	753.9	712.6	746.2	0.00549639	0.0920577	0.0157489	0.153277	Citron Rho-interacting kinase	AGC	DMPK	NA	O14578
CLK1	P49759	Dual specificity protein kinase CLK1	5.93074	5.66391	5.59395	5.70044	5.66107	5.46271	5.71425	5.62352	5.8125	-0.125203	-0.0181473	keep	61	50.7	48.3	52	50.6	44.1	52.5	49.3	56.2	0.390506	0.917726	0.474891	0.940468	Dual specificity protein kinase CLK1	CMGC	CLK	NA	P49759
CLK2	P49760	Dual specificity protein kinase CLK2	6.42962	6.33271	6.32553	6.40259	6.12722	6.24031	6.27984	6.39746	6.41278	-0.10225	0.0011677	discard	86.2	80.6	80.2	84.6	69.9	75.6	77.7	84.3	85.2	0.288814	0.989626	0.370312	0.992323	Dual specificity protein kinase CLK2	CMGC	CLK	NA	P49760
CLK3	P49761	Dual specificity protein kinase CLK3	7.3672	7.28355	7.41193	7.30104	7.42122	7.24508	7.27053	7.28725	7.33718	-0.0308737	-0.056607	keep	165.1	155.8	170.3	157.7	171.4	151.7	154.4	156.2	161.7	0.646309	0.259795	0.711878	0.354863	Dual specificity protein kinase CLK3	CMGC	CLK	NA	P49761
MAST4	O15021	Microtubule-associated serine/threonine-protein kinase 4	9.19894	9.12516	9.04685	8.87467	8.85953	8.82496	8.65678	8.58946	8.5519	-0.271777	-0.524946	keep	587.7	558.4	528.9	469.4	464.5	453.5	403.6	385.2	375.3	0.00427737	0.000610762	0.0129805	0.00365431	Microtubule-associated serine/threonine-protein kinase 4	AGC	MAST	NA	O15021
MAP4K5	Q9Y4K4	Mitogen-activated protein kinase kinase kinase kinase 5	9.02763	9.03837	9.08693	8.79993	8.81314	8.73369	8.92807	8.78594	8.94457	-0.268538	-0.163278	keep	521.9	525.8	543.8	445.7	449.8	425.7	487.1	441.4	492.7	0.0009282	0.0370416	0.00442708	0.0750106	Mitogen-activated protein kinase kinase kinase kinase 5	STE	STE20	KHS	Q9Y4K4
CSNK1D	P48730	Casein kinase I isoform delta	9.82241	9.78333	9.81202	9.78513	9.83147	9.77956	9.71785	9.71939	9.70113	-0.00710874	-0.0931989	keep	905.4	881.2	898.9	882.3	911.1	878.9	842.1	843	832.4	0.739219	0.00204981	0.790947	0.00859741	Casein kinase I isoform delta	CK1	CK1	NA	P48730
CSNK1E	P49674	Casein kinase I isoform epsilon	6.28725	6.13955	6.22882	6.21723	6.49665	6.29094	6.23266	6.23458	6.32193	0.120036	0.0438466	keep	78.1	70.5	75	74.4	90.3	78.3	75.2	75.3	80	0.283281	0.44077	0.364806	0.538507	Casein kinase I isoform epsilon	CK1	CK1	NA	P49674
CSNK1G1	Q9HCP0	Casein kinase I isoform gamma-1	7.64746	7.54303	7.62644	7.54767	7.49825	7.51491	7.49426	7.4733	7.46189	-0.0859213	-0.1298	keep	200.5	186.5	197.6	187.1	180.8	182.9	180.3	177.7	176.3	0.071475	0.0178023	0.117623	0.041947	Casein kinase I isoform gamma-1	CK1	CK1	NA	Q9HCP0
CSNK1G2	P78368	Casein kinase I isoform gamma-2	4.41954	4.45943	3.90689	4.01792	3.98185	3.99095	4.49825	4.24031	4.32912	-0.285943	0.076962	discard	21.4	22	15	16.2	15.8	15.9	22.6	18.9	20.1	0.211206	0.652431	0.286896	0.728827	Casein kinase I isoform gamma-2	CK1	CK1	NA	P78368
CSNK1G3	Q9Y6M4	Casein kinase I isoform gamma-3	9.3403	9.30652	9.34341	9.36851	9.37547	9.33539	9.29094	9.28216	9.30035	0.029726	-0.0389992	discard	648.2	633.2	649.6	661	664.2	646	626.4	622.6	630.5	0.15724	0.0395183	0.225271	0.078769	Casein kinase I isoform gamma-3	CK1	CK1	NA	Q9Y6M4
INSR	P06213	Insulin receptor	7.56605	7.72588	7.75956	7.42291	7.42291	7.40854	7.51649	7.4446	7.5306	-0.268133	-0.188548	keep	189.5	211.7	216.7	171.6	171.6	169.9	183.1	174.2	184.9	0.0113544	0.0461551	0.0272336	0.0888693	Insulin receptor	TK	InsR	NA	P06213
CSNK2A2	P19784	Casein kinase II subunit alpha'	10.8121	10.8598	10.83	10.7759	10.8256	10.8008	10.8095	10.7738	10.8011	-0.0331491	-0.0391998	keep	1797.9	1858.3	1820.3	1753.4	1814.8	1783.9	1794.7	1750.8	1784.2	0.172183	0.0901063	0.242716	0.150641	Casein kinase II subunit alpha'	CMGC	CK2	NA	P19784
WEE1	P30291	Wee1-like protein kinase	7.09592	6.95652	7.06178	6.90207	6.79831	6.63517	6.6893	6.78136	6.69209	-0.256614	-0.31773	keep	136.8	124.2	133.6	119.6	111.3	99.4	103.2	110	103.4	0.0423893	0.00358127	0.077101	0.0128719	Wee1-like protein kinase	Other	WEE	NA	P30291
TTN	Q8WZ42	Titin	8.34341	8.36194	8.37287	8.03672	8.18933	8.08108	8.20897	8.29967	8.30287	-0.255644	-0.088305	keep	324.8	329	331.5	262.6	291.9	270.8	295.9	315.1	315.8	0.00508453	0.0497234	0.0147758	0.0940184	Titin	CAMK	MLCK	NA	Q8WZ42
DCLK3	Q9C098	Serine/threonine-protein kinase DCLK3	6.36632	6.17792	6.23458	6.09803	6.38888	6.21335	6.06609	5.90689	6.04002	-0.0233768	-0.255783	keep	82.5	72.4	75.3	68.5	83.8	74.2	67	60	65.8	0.808799	0.0265812	0.848026	0.0575784	Serine/threonine-protein kinase DCLK3	CAMK	DCAMKL	NA	Q9C098
DDR1	Q08345	Epithelial discoidin domain-containing receptor 1	8.79863	8.7662	8.81922	8.98071	8.97327	8.9747	8.79701	8.76022	8.79051	0.181381	-0.0121784	discard	445.3	435.4	451.7	505.2	502.6	503.1	444.8	433.6	442.8	0.000311718	0.561716	0.00208596	0.652381	Epithelial discoidin domain-containing receptor 1	TK	DDR	NA	Q08345
DYRK1A	Q13627	Dual specificity tyrosine-phosphorylation-regulated kinase 1A	8.39532	8.35535	8.41532	8.44336	8.38198	8.3474	8.45984	8.37721	8.45533	0.00258008	0.0424103	keep	336.7	327.5	341.4	348.1	333.6	325.7	352.1	332.5	351	0.949175	0.259575	0.961935	0.354627	Dual specificity tyrosine-phosphorylation-regulated kinase 1A	CMGC	DYRK	DYRK1	Q13627
EEF2K	O00418	Eukaryotic elongation factor 2 kinase	8.33271	8.33762	8.26444	8.27426	8.44584	8.3966	8.48341	8.40812	8.48663	0.0620498	0.147866	keep	322.4	323.5	307.5	309.6	348.7	337	357.9	339.7	358.7	0.341343	0.0132768	0.424215	0.0336422	Eukaryotic elongation factor 2 kinase	Atypical	Alpha	eEF2K	O00418
EIF2AK4	Q9P2K8	eIF-2-alpha kinase GCN2	10.5187	10.4913	10.4568	10.2388	10.2676	10.2158	10.2852	10.2962	10.31	-0.248241	-0.191928	keep	1467	1439.4	1405.4	1208.3	1232.7	1189.2	1247.8	1257.4	1269.5	0.000443936	0.000575967	0.0026546	0.00351932	Eukaryotic translation initiation factor 2-alpha kinase 4	Other	PEK	GCN2	Q9P2K8
EIF2AK4	Q9P2K8	eIF-2-alpha kinase GCN2	10.5187	10.4913	10.4568	10.2388	10.2676	10.2158	10.2852	10.2962	10.31	-0.248241	-0.191928	keep	1467	1439.4	1405.4	1208.3	1232.7	1189.2	1247.8	1257.4	1269.5	0.000443936	0.000575967	0.0026546	0.00351932	Eukaryotic translation initiation factor 2-alpha kinase 4	STE	STE-Unique	NA	Q9P2K8
EIF2AK3	Q9NZJ5	Eukaryotic translation initiation factor 2-alpha kinase 3	3.43296	3.53605	3.9542	3.03562	2.07039	2.43296	3.76553	3.71149	3.27798	-1.09032	-0.0582594	keep	10.8	11.6	15.5	8.2	4.2	5.4	13.6	13.1	9.7	0.0251838	0.812924	0.0510566	0.861742	Eukaryotic translation initiation factor 2-alpha kinase 3	Other	PEK	PEK	Q9NZJ5
BAZ1A	Q9NRL2	Bromodomain adjacent to zinc finger domain protein 1A	11.049	10.9726	10.9982	10.7566	10.8144	10.7263	10.6953	10.6511	10.7249	-0.240755	-0.316226	keep	2118.8	2009.5	2045.5	1730	1800.8	1694.1	1658.1	1608.1	1692.4	0.00215196	0.000522558	0.00796409	0.00329328	Bromodomain adjacent to zinc finger domain protein 1A	Atypical	BAZ	NA	Q9NRL2
IGF1R	P08069	Insulin-like growth factor 1 receptor	8.55497	8.46148	8.52669	8.29875	8.31288	8.22882	7.99379	7.76022	7.97327	-0.234295	-0.602022	keep	376.1	352.5	368.8	314.9	318	300	254.9	216.8	251.3	0.00350609	0.00160778	0.0111865	0.00724295	Insulin-like growth factor 1 receptor	TK	InsR	NA	P08069
MAPKAPK2	P49137	MAP kinase-activated protein kinase 2	10.7879	10.7566	10.7513	10.512	10.5738	10.5388	10.7217	10.7194	10.7181	-0.223627	-0.0456379	keep	1768	1730.1	1723.7	1460.2	1524.2	1487.6	1688.7	1686	1684.5	0.0004597	0.0165008	0.00272452	0.0397196	MAP kinase-activated protein kinase 2	CAMK	MAPKAPK	MK2	P49137
EPHA4	P54764	Ephrin type-A receptor 4	5.76288	5.91886	5.93074	6.36107	6.42459	6	6.24793	6.17991	6.19574	0.400811	0.335324	keep	54.3	60.5	61	82.2	85.9	64	76	72.5	73.3	0.0520402	0.00432485	0.0910982	0.0146036	Ephrin type-A receptor 4	TK	Eph	NA	P54764
EPHB2	P29323	Ephrin type-B receptor 2	10.5592	10.3693	10.5078	10.5428	10.6271	10.5954	10.703	10.6283	10.7118	0.107912	0.200544	keep	1508.8	1322.7	1456	1491.8	1581.5	1547.2	1667	1582.8	1677.1	0.150572	0.0319404	0.217497	0.0667935	Ephrin type-B receptor 2	TK	Eph	NA	P29323
CDK4	P11802	Cyclin-dependent kinase 4	8.47411	8.4733	8.51057	8.23314	8.30788	8.26632	8.36326	8.35975	8.35491	-0.216659	-0.126787	keep	355.6	355.4	364.7	300.9	316.9	307.9	329.3	328.5	327.4	0.000952483	0.000537751	0.00450147	0.00336311	Cyclin-dependent kinase 4	CMGC	CDK	CDK4	P11802
EPHB4	P54760	Ephrin type-B receptor 4	7.29094	7.2817	7.3147	7.14568	7.22497	7.2891	7.17991	7.00899	7.10538	-0.0747417	-0.196059	keep	156.6	155.6	159.2	141.6	149.6	156.4	145	128.8	137.7	0.14973	0.0172613	0.216791	0.0410666	Ephrin type-B receptor 4	TK	Eph	NA	P54760
ERBB2	P04626	Receptor tyrosine-protein kinase erbB-2	9.01514	9.07093	9.15381	9.21383	9.28586	9.1982	9.27193	9.15127	9.26749	0.152056	0.150217	keep	517.4	537.8	569.6	593.8	624.2	587.4	618.2	568.6	616.3	0.0345668	0.0561831	0.0652427	0.103494	Receptor tyrosine-protein kinase erbB-2	TK	EGFR	NA	P04626
ERN1	O75460	Serine/threonine-protein kinase/endoribonuclease IRE1	5.848	5.78921	6.04002	6.03562	5.63517	5.84046	5.80478	5.78921	5.84298	-0.0501072	-0.0839351	keep	57.6	55.3	65.8	65.6	49.7	57.3	55.9	55.3	57.4	0.709417	0.359244	0.766253	0.459609	Serine/threonine-protein kinase/endoribonuclease IRE1	Other	IRE	NA	O75460
FER	P16591	Tyrosine-protein kinase Fer	8.6851	8.59246	8.62607	8.58346	8.59021	8.5216	8.65607	8.6489	8.66	-0.0696335	0.019941	discard	411.6	386	395.1	383.6	385.4	367.5	403.4	401.4	404.5	0.116543	0.495157	0.176553	0.590557	Tyrosine-protein kinase Fer	TK	Fer	NA	P16591
TRIO	O75962	Triple functional domain protein	10.3487	10.2653	10.2426	10.0864	10.1191	10.0039	9.94734	9.87652	9.95289	-0.215637	-0.36025	keep	1304	1230.7	1211.5	1087.2	1112.1	1026.8	987.3	940	991.1	0.0101567	0.000891619	0.0251575	0.00480118	Triple functional domain protein	CAMK	Trio	NA	O75962
FYN	P06241	Tyrosine-protein kinase Fyn	3.51096	3.37851	3.62059	3.16993	3.41954	3.36457	3.51096	3.16993	3.21723	-0.184809	-0.199309	keep	11.4	10.4	12.3	9	10.7	10.3	11.4	9	9.3	0.146668	0.185102	0.212902	0.269917	Tyrosine-protein kinase Fyn	TK	Src	NA	P06241
GAK	O14976	Cyclin-G-associated kinase	10.8405	10.7731	10.7553	10.7088	10.6749	10.6632	10.8151	10.7787	10.8313	-0.107665	0.0184311	discard	1833.6	1750	1728.5	1673.7	1634.8	1621.6	1801.6	1756.8	1822	0.0215652	0.569042	0.044893	0.658293	Cyclin-G-associated kinase	Other	NAK	NA	O14976
BAZ1B	Q9UIG0	Tyrosine-protein kinase BAZ1B	11.8139	11.7763	11.8021	11.5992	11.6064	11.5394	11.5919	11.5915	11.6021	-0.215516	-0.202275	keep	3600.2	3507.6	3570.9	3102.5	3117.9	2976.5	3086.9	3086	3108.8	0.00084178	6.42655e-05	0.00416421	0.000882571	Tyrosine-protein kinase BAZ1B	Atypical	BAZ	NA	Q9UIG0
GSK3A	P49840	Glycogen synthase kinase-3 alpha	10.95	10.919	10.9382	10.9027	10.8625	10.9066	11.1293	11.0728	11.1281	-0.0450832	0.174506	discard	1978.3	1936.2	1962.1	1914.4	1861.8	1919.6	2240	2154	2238.2	0.0542623	0.00109133	0.0942039	0.00554404	Glycogen synthase kinase-3 alpha	CMGC	GSK	NA	P49840
ROCK2	O75116	Rho-associated protein kinase 2	11.6044	11.573	11.6094	11.3844	11.3979	11.3659	11.5143	11.4976	11.5207	-0.212888	-0.0848131	keep	3113.6	3046.7	3124.5	2673.3	2698.5	2639.2	2925.2	2891.4	2938.1	0.000131908	0.00311426	0.00121524	0.0115954	Rho-associated protein kinase 2	AGC	DMPK	ROCK	O75116
CAMKK2	Q96RR4	Calcium/calmodulin-dependent protein kinase kinase 2	9.63699	9.62917	9.65875	9.49805	9.40131	9.40301	9.57478	9.59712	9.55152	-0.206854	-0.067097	keep	796.2	791.9	808.3	723.1	676.2	677	762.6	774.5	750.4	0.00332933	0.0133274	0.0108076	0.0337587	Calcium/calmodulin-dependent protein kinase kinase 2	Other	CAMKK	CAMKK-Meta	Q96RR4
MARK3	P27448	MAP/microtubule affinity-regulating kinase 3	9.25148	9.17193	9.29232	9.03727	9.08693	8.98925	9.08561	9.01903	9.02625	-0.201069	-0.195501	keep	609.5	576.8	627	525.4	543.8	508.2	543.3	518.8	521.4	0.0113364	0.00906366	0.0272258	0.025205	MAP/microtubule affinity-regulating kinase 3	CAMK	CAMKL	MARK	P27448
IKBKB	O14920	Inhibitor of nuclear factor kappa-B kinase subunit beta	9.52258	9.4187	9.45265	9.65732	9.73961	9.65356	9.60918	9.51668	9.58853	0.218753	0.106711	keep	735.5	684.4	700.7	807.5	854.9	805.4	781	732.5	769.9	0.00620625	0.0616583	0.0172589	0.111543	Inhibitor of nuclear factor kappa-B kinase subunit beta	Other	IKK	NA	O14920
IKBKE	Q14164	Inhibitor of nuclear factor kappa-B kinase subunit epsilon	2.1375	2.80735	2.926	3.20163	3.08746	2.43296	2.90689	1.88753	2.07039	0.281893	-0.303069	discard	4.4	7	7.6	9.2	8.5	5.4	7.5	3.7	4.2	0.454522	0.447297	0.538592	0.544944	Inhibitor of nuclear factor kappa-B kinase subunit epsilon	Other	IKK	NA	Q14164
PAK2	Q13177	Serine/threonine-protein kinase PAK 2	12.0086	12.0554	12.006	11.8565	11.8152	11.8422	11.8714	11.9017	11.898	-0.185426	-0.133084	keep	4120.4	4256.2	4113.2	3708.3	3603.5	3671.6	3746.6	3826.1	3816.5	0.000768485	0.00205056	0.00390386	0.00859741	Serine/threonine-protein kinase PAK 2	STE	STE20	PAKA	Q13177
STK26	Q9P289	Serine/threonine-protein kinase 26	10.644	10.6423	10.6242	10.4267	10.508	10.4187	10.4574	10.4402	10.4462	-0.185205	-0.188952	keep	1600.2	1598.3	1578.4	1376.4	1456.2	1368.8	1406	1389.4	1395.1	0.0031393	1.98472e-05	0.0103718	0.000424586	Serine/threonine-protein kinase MST4	STE	STE20	YSK	Q9P289
CDK16	Q00536	Cyclin-dependent kinase 16	9.94661	9.93162	9.97685	9.78382	9.74382	9.78382	9.84046	9.80316	9.88585	-0.18121	-0.108264	keep	986.8	976.6	1007.7	881.5	857.4	881.5	916.8	893.4	946.1	0.000652089	0.0165765	0.00344088	0.0398497	Cyclin-dependent kinase 16	CMGC	CDK	PCTAIRE	Q00536
BCR	P11274	Breakpoint cluster region protein	9.49045	9.48543	9.49665	9.30515	9.35271	9.27775	9.40195	9.31061	9.42143	-0.178649	-0.11205	keep	719.3	716.8	722.4	632.6	653.8	620.7	676.5	635	685.7	0.00127155	0.0302511	0.00547041	0.0638595	Breakpoint cluster region protein	Atypical	BCR	NA	P11274
JAK1	P23458	Tyrosine-protein kinase JAK1	9.98185	9.92778	9.9714	10.0015	10.0489	10.0073	9.9453	9.77248	9.95928	0.0588725	-0.0657152	discard	1011.2	974	1003.9	1025.1	1059.3	1029.2	985.9	874.6	995.5	0.0573913	0.33653	0.0984563	0.436578	Tyrosine-protein kinase JAK1	TK	Jak	NA	P23458
JAK1	P23458	Tyrosine-protein kinase JAK1	9.98185	9.92778	9.9714	10.0015	10.0489	10.0073	9.9453	9.77248	9.95928	0.0588725	-0.0657152	discard	1011.2	974	1003.9	1025.1	1059.3	1029.2	985.9	874.6	995.5	0.0573913	0.33653	0.0984563	0.436578	Tyrosine-protein kinase JAK1	TK	JakB	NA	P23458
KALRN	O60229	Kalirin	4.97728	4.89724	4.72792	5.15381	5.2211	5.20945	5.34696	4.61471	5.16189	0.323899	0.202062	keep	31.5	29.8	26.5	35.6	37.3	37	40.7	24.5	35.8	0.0127957	0.495284	0.0299584	0.590602	HCG2039851	CAMK	Trio	NA	O60229
KIT	P10721	Mast/stem cell growth factor receptor Kit	6.24603	6.80219	6.72383	6.63227	6.6453	6.8392	6.3505	6.67243	6.44956	0.0979602	-0.113592	discard	75.9	111.6	105.7	99.2	100.1	114.5	81.6	102	87.4	0.57064	0.640823	0.645731	0.719099	Mast/stem cell growth factor receptor Kit	TK	PDGFR	NA	P10721
AKT1	P31749	RAC-alpha serine/threonine-protein kinase	11.2959	11.3091	11.2936	11.1204	11.1309	11.1134	11.1361	11.1697	11.1767	-0.177996	-0.138609	keep	2514.3	2537.3	2510.2	2226.2	2242.5	2215.4	2250.6	2303.6	2314.9	1.43263e-05	0.000496184	0.00035241	0.00319327	RAC-alpha serine/threonine-protein kinase	AGC	Akt	NA	P31749
LIMK2	P53671	LIM domain kinase 2	8.78921	8.83036	8.80349	8.78463	8.68825	8.78496	8.17941	8.23888	8.13237	-0.054456	-0.62357	keep	442.4	455.2	446.8	441	412.5	441.1	289.9	302.1	280.6	0.184364	4.65518e-05	0.256153	0.00074247	LIM domain kinase 2	TKL	LISK	LIMK	P53671
LMTK2	Q8IWU2	Serine/threonine-protein kinase LMTK2	4.926	4.89239	4.8125	4.56682	4.85798	4.52356	4.64962	4.51728	4.27798	-0.220485	-0.38803	keep	30.4	29.7	28.1	23.7	29	23	25.1	22.9	19.4	0.108064	0.0255208	0.166448	0.0557941	Serine/threonine-protein kinase LMTK2	TK	Lmr	NA	Q8IWU2
LRRK2	Q5S007	Leucine-rich repeat serine/threonine-protein kinase 2	6.56071	6.6893	6.64097	6.5744	6.61176	6.63807	6.66818	6.80349	6.76288	-0.0229819	0.114656	discard	94.4	103.2	99.8	95.3	97.8	99.6	101.7	111.7	108.6	0.622767	0.105274	0.691744	0.171221	Leucine-rich repeat serine/threonine-protein kinase 2	TKL	LRRK	NA	Q5S007
LYN	P07948	Tyrosine-protein kinase Lyn	10.1677	10.1022	10.1434	10.2193	10.2617	10.195	10.1299	10.0242	10.095	0.0875934	-0.0543148	discard	1150.2	1099.2	1131	1192.1	1227.7	1172.2	1120.5	1041.3	1093.7	0.0326285	0.208167	0.062449	0.297249	Tyrosine-protein kinase Lyn	TK	Src	NA	P07948
MAP2K1	Q02750	Dual specificity mitogen-activated protein kinase kinase 1	10.2529	10.2142	10.261	10.2561	10.314	10.2166	10.3466	10.2783	10.3387	0.019943	0.0786958	keep	1220.2	1187.9	1227.1	1222.9	1273	1189.9	1302.1	1241.9	1295	0.571828	0.0389954	0.646976	0.0779589	Dual specificity mitogen-activated protein kinase kinase 1	STE	STE7	NA	Q02750
MAP2K2	P36507	Dual specificity mitogen-activated protein kinase kinase 2	11.8679	11.8564	11.8216	11.8517	11.8732	11.877	11.9476	11.9467	11.9553	0.0185898	0.101122	keep	3737.6	3707.9	3619.5	3695.8	3751.4	3761.3	3949.9	3947.5	3971	0.307973	0.00203886	0.390301	0.00858893	Dual specificity mitogen-activated protein kinase kinase 2	STE	STE7	NA	P36507
STK24	Q9Y6E0	Serine/threonine-protein kinase 24	11.1861	11.2357	11.2175	11.0505	11.0495	11.0271	11.0539	11.0366	11.0342	-0.170854	-0.171698	keep	2330	2411.5	2381.3	2121	2119.5	2086.8	2125.9	2100.6	2097.1	0.000478916	0.000403827	0.0027931	0.00275776	Serine/threonine-protein kinase 24	STE	STE20	YSK	Q9Y6E0
MAP2K4	P45985	Dual specificity mitogen-activated protein kinase kinase 4	9.0348	9.05853	9.07788	9.07387	9.06474	9.03122	9.14619	9.18289	9.15861	-0.000451449	0.105464	discard	524.5	533.2	540.4	538.9	535.5	523.2	566.6	581.2	571.5	0.98081	0.00305495	0.986573	0.0114436	Dual specificity mitogen-activated protein kinase kinase 4	STE	STE7	NA	P45985
MAP2K7	O14733	Dual specificity mitogen-activated protein kinase kinase 7	7.59395	7.59246	7.58721	7.73606	7.59842	7.58946	7.54921	7.47168	7.67737	0.0516834	-0.0226211	discard	193.2	193	192.3	213.2	193.8	192.6	187.3	177.5	204.7	0.350845	0.696956	0.433986	0.765373	Dual specificity mitogen-activated protein kinase kinase 7	STE	STE7	NA	O14733
MAP3K1	Q13233	Mitogen-activated protein kinase kinase kinase 1	5.07468	5.03122	5.21335	5.09592	5.25172	5.15785	5.04439	4.92125	5.31107	0.0614005	-0.00698643	discard	33.7	32.7	37.1	34.2	38.1	35.7	33	30.3	39.7	0.432337	0.916799	0.51789	0.939915	Mitogen-activated protein kinase kinase kinase 1	STE	STE11	NA	Q13233
MAP3K11	Q16584	Mitogen-activated protein kinase kinase kinase 11	7.43212	7.3672	7.45943	7.39575	7.37156	7.25927	7.37504	7.36194	7.54381	-0.0766928	0.00923641	discard	172.7	165.1	176	168.4	165.6	153.2	166	164.5	186.6	0.197726	0.914994	0.271896	0.938452	Mitogen-activated protein kinase kinase kinase 11	TKL	MLK	MLK	Q16584
MAP3K2	Q9Y2U5	Mitogen-activated protein kinase kinase kinase 2	7.82718	7.72315	7.893	7.59768	7.65177	7.52982	7.86233	7.75889	7.89178	-0.222179	0.0226534	discard	227.1	211.3	237.7	193.7	201.1	184.8	232.7	216.6	237.5	0.0218802	0.73422	0.0453819	0.796668	Mitogen-activated protein kinase kinase kinase 2	STE	STE11	NA	Q9Y2U5
MAP3K3	Q99759	Mitogen-activated protein kinase kinase kinase 3	3.93546	3.60881	3.90689	4.32193	4.32193	4.39232	3.91648	3.87774	4.2555	0.521346	0.202372	keep	15.3	12.2	15	20	20	21	15.1	14.7	19.1	0.00784259	0.278052	0.0205955	0.374518	Mitogen-activated protein kinase kinase kinase 3	STE	STE11	NA	Q99759
MAP3K4	Q9Y6R4	Mitogen-activated protein kinase kinase kinase 4	6.34518	6.15381	6.27612	6.2384	6.27984	5.94486	5.86542	5.8679	6.14975	-0.0986399	-0.293205	keep	81.3	71.2	77.5	75.5	77.7	61.6	58.3	58.4	71	0.432759	0.0535161	0.518226	0.0998561	Mitogen-activated protein kinase kinase kinase 4	STE	STE11	NA	Q9Y6R4
MAP3K5	Q99683	Mitogen-activated protein kinase kinase kinase 5	5.2211	5.04439	5.20555	5.25927	5.29278	5.1334	5.04439	4.90207	5.14975	0.0709019	-0.123575	discard	37.3	33	36.9	38.3	39.2	35.1	33	29.9	35.5	0.391521	0.243104	0.475732	0.336939	Mitogen-activated protein kinase kinase kinase 5	STE	STE11	NA	Q99683
MAP3K6	O95382	Mitogen-activated protein kinase kinase kinase 6	5	4.87283	4.74416	4.86295	4.72792	4.65535	5.0917	4.64386	5.10434	-0.124787	0.0858243	discard	32	29.3	26.8	29.1	26.5	25.2	34.1	25	34.4	0.266032	0.681998	0.346779	0.753103	Mitogen-activated protein kinase kinase kinase 6	STE	STE11	NA	O95382
MAP3K7	O43318	Mitogen-activated protein kinase kinase kinase 7	8.40727	8.34651	8.41447	8.27333	8.41785	8.24935	8.41405	8.30287	8.3637	-0.0742874	-0.0288187	keep	339.5	325.5	341.2	309.4	342	304.3	341.1	315.8	329.4	0.252866	0.492342	0.333097	0.588141	Mitogen-activated protein kinase kinase kinase 7	TKL	MLK	TAK1	O43318
MAP4K2	Q12851	Mitogen-activated protein kinase kinase kinase kinase 2	6.09803	6.1918	6.15785	6.1375	6.21917	6.26115	6.12516	6.37678	6.29462	0.0571045	0.119535	keep	68.5	73.1	71.4	70.4	74.5	76.7	69.8	83.1	78.5	0.280495	0.214938	0.361708	0.304906	Mitogen-activated protein kinase kinase kinase kinase 2	STE	STE20	KHS	Q12851
MAP4K3	Q8IVH8	Mitogen-activated protein kinase kinase kinase kinase 3	5.50462	5.32553	5.50144	5.24793	5.31107	5.38543	5.31832	5.34341	5.4822	-0.130352	-0.063128	keep	45.4	40.1	45.3	38	39.7	41.8	39.9	40.6	44.7	0.144451	0.468011	0.210139	0.564574	Mitogen-activated protein kinase kinase kinase kinase 3	STE	STE20	KHS	Q8IVH8
MAP4K4	O95819	Mitogen-activated protein kinase kinase kinase kinase 4	11.4391	11.3872	11.4161	11.332	11.3739	11.3283	11.5671	11.5392	11.5725	-0.0693739	0.145368	discard	2776.6	2678.5	2732.6	2578	2653.9	2571.4	3034.1	2976.1	3045.5	0.0296134	0.00133104	0.0579518	0.00632524	Mitogen-activated protein kinase kinase kinase kinase 4	STE	STE20	MSN	O95819
SLK	Q9H2G2	STE20-like serine/threonine-protein kinase	12.1479	12.1362	12.1352	11.9582	11.9919	11.9687	12.0019	11.9825	12.0129	-0.166759	-0.140632	keep	4538.2	4501.6	4498.3	3979	4073.1	4008.2	4101.5	4046.5	4132.7	0.000101163	0.000136052	0.00102996	0.00140657	STE20-like serine/threonine-protein kinase	STE	STE20	SLK	Q9H2G2
MAPK1	P28482	Mitogen-activated protein kinase 1	11.5893	11.5893	11.6116	11.3786	11.3981	11.3922	11.9641	11.9826	11.9599	-0.207115	0.372154	discard	3081.2	3081.3	3129.2	2662.6	2698.8	2687.7	3995.4	4046.9	3983.8	2.51286e-05	3.34343e-06	0.000464752	0.000165303	Mitogen-activated protein kinase 1	CMGC	MAPK	ERK1	P28482
MAPK13	O15264	Mitogen-activated protein kinase 13	10.2275	10.2295	10.2898	10.2188	10.2544	10.1876	10.1799	10.1907	10.1835	-0.0286924	-0.0645219	keep	1198.9	1200.6	1251.8	1191.7	1221.5	1166.2	1160	1168.7	1162.9	0.365613	0.0359813	0.449295	0.0732058	Mitogen-activated protein kinase 13	CMGC	MAPK	p38	O15264
MAPK14	Q16539	Mitogen-activated protein kinase 14	10.1702	10.0719	10.1149	9.96304	10.0274	9.94515	10.0352	10.0201	10.0686	-0.140598	-0.0780698	keep	1152.2	1076.3	1108.9	998.1	1043.6	985.8	1049.3	1038.4	1073.9	0.0206298	0.0714089	0.0434743	0.125123	Mitogen-activated protein kinase 14	CMGC	MAPK	p38	Q16539
MAPK3	P27361	Mitogen-activated protein kinase 3	10.8273	10.8124	10.834	10.7794	10.7684	10.8029	11.1243	11.1301	11.1663	-0.0409345	0.315752	discard	1816.9	1798.3	1825.4	1757.6	1744.3	1786.5	2232.2	2241.3	2298.2	0.0269478	2.7132e-05	0.0538736	0.000514739	Mitogen-activated protein kinase 3	CMGC	MAPK	ERK1	P27361
MAPK8	P45983	Mitogen-activated protein kinase 8	5.94251	6.1127	6.05094	5.97269	6.09592	6.13955	5.99548	6.07253	5.97728	0.0340155	-0.0213955	discard	61.5	69.2	66.3	62.8	68.4	70.5	63.8	67.3	63	0.654765	0.742809	0.719147	0.803627	Mitogen-activated protein kinase 8	CMGC	MAPK	JNK	P45983
MAPK9	P45984	Mitogen-activated protein kinase 9	10.3213	10.3131	10.3862	10.1039	10.088	10.1161	10.3193	10.315	10.3072	-0.237835	-0.0266893	keep	1279.4	1272.2	1338.3	1100.5	1088.4	1109.8	1277.7	1273.9	1267	0.000634771	0.323385	0.00338836	0.422512	Mitogen-activated protein kinase 9	CMGC	MAPK	JNK	P45984
RAF1	P04049	RAF proto-oncogene serine/threonine-protein kinase	10.5708	10.5608	10.5885	10.4197	10.4386	10.3779	10.5302	10.4952	10.521	-0.161139	-0.0578907	keep	1521	1510.5	1539.8	1369.8	1387.8	1330.6	1478.8	1443.3	1469.4	0.00120924	0.0119816	0.00527009	0.031077	RAF proto-oncogene serine/threonine-protein kinase	TKL	RAF	NA	P04049
MAPKAPK3	Q16644	MAP kinase-activated protein kinase 3	8.65928	8.71493	8.5744	8.47857	8.49065	8.54496	8.55228	8.59283	8.55305	-0.145675	-0.0845118	keep	404.3	420.2	381.2	356.7	359.7	373.5	375.4	386.1	375.6	0.0338448	0.124142	0.0642258	0.19551	MAP kinase-activated protein kinase 3	CAMK	MAPKAPK	MK2	Q16644
STK10	O94804	Serine/threonine-protein kinase 10	10.2176	10.2325	10.1971	10.0677	10.0215	10.0761	10.1218	10.1708	10.1505	-0.160488	-0.0679752	keep	1190.7	1203.1	1173.9	1073.2	1039.4	1079.5	1114.2	1152.7	1136.6	0.00126552	0.0178565	0.00544764	0.0420478	Serine/threonine-protein kinase 10	STE	STE20	SLK	O94804
PTK2	Q05397	Focal adhesion kinase 1	11.6543	11.6421	11.6392	11.5172	11.4794	11.4658	11.546	11.533	11.5905	-0.157569	-0.0884945	keep	3223.3	3196	3189.7	2931.1	2855.3	2828.4	2990.1	2963.4	3083.8	0.000604705	0.00790154	0.00327379	0.0226669	Focal adhesion kinase 1	TK	FAK	NA	Q05397
VRK1	Q99986	Serine/threonine-protein kinase VRK1	9.49885	9.38154	9.47553	9.29002	9.34341	9.25668	9.26796	9.17218	9.20628	-0.155713	-0.236841	keep	723.5	667	711.9	626	649.6	611.7	616.5	576.9	590.7	0.0240043	0.00653027	0.0490685	0.0197771	Serine/threonine-protein kinase VRK1	CK1	VRK	NA	Q99986
MARK4	Q96L34	MAP/microtubule affinity-regulating kinase 4	4.0268	3.89724	3.9542	3.49825	3.1375	2.58496	3.67807	4.34341	3.94486	-0.839373	0.0545622	discard	16.3	14.9	15.5	11.3	8.8	6	12.8	20.3	15.4	0.0298546	0.888666	0.0583537	0.918359	MAP/microtubule affinity-regulating kinase 4	CAMK	CAMKL	MARK	Q96L34
MAST2	Q6P0Q8	Microtubule-associated serine/threonine-protein kinase 2	5.48543	5.55459	5.34341	5.20555	5.07468	5.24031	5.55459	5.46597	5.37851	-0.288538	0.00435202	discard	44.8	47	40.6	36.9	33.7	37.8	47	44.2	41.6	0.0228915	0.951313	0.0471434	0.966544	Microtubule-associated serine/threonine-protein kinase 2	AGC	MAST	NA	Q6P0Q8
CSNK1A1	P48729	Casein kinase I isoform alpha	11.5385	11.5661	11.543	11.4267	11.3808	11.3858	11.3324	11.3475	11.3298	-0.151349	-0.212693	keep	2974.6	3032.2	2983.9	2752.9	2666.6	2675.8	2578.6	2605.7	2574	0.000857044	3.11318e-05	0.00422269	0.000568638	Casein kinase I isoform alpha	CK1	CK1	NA	P48729
MELK	Q14680	Maternal embryonic leucine zipper kinase	6.06178	5.96116	6.07895	5.87036	6.1416	5.84549	5.83036	5.92362	5.71149	-0.076048	-0.210462	keep	66.8	62.3	67.6	58.5	70.6	57.5	56.9	60.7	52.4	0.467906	0.0413339	0.550719	0.0815053	Maternal embryonic leucine zipper kinase	CAMK	CAMKL	MELK	Q14680
MET	P08581	Hepatocyte growth factor receptor	9.97642	9.89436	9.9387	9.97828	10.0142	9.91319	9.55363	9.44688	9.49825	0.0322634	-0.436639	discard	1007.4	951.7	981.4	1008.7	1034.1	964.2	751.5	697.9	723.2	0.445264	0.00035757	0.530097	0.00256038	Hepatocyte growth factor receptor	TK	Met	NA	P08581
MINK1	Q8N4C8	Misshapen-like kinase 1	10.236	10.16	10.193	10.2342	10.2775	10.2874	10.2267	10.2038	10.2502	0.0698682	0.0303301	keep	1206	1144.1	1170.6	1204.5	1241.2	1249.7	1198.2	1179.4	1217.9	0.0629399	0.301289	0.106043	0.399602	Misshapen-like kinase 1	STE	STE20	MSN	Q8N4C8
MKNK1	Q9BUB5	MAP kinase-interacting serine/threonine-protein kinase 1	7.41701	7.34163	7.34074	7.46025	7.38284	7.37851	7.44045	7.44874	7.40344	0.0407876	0.064105	keep	170.9	162.2	162.1	176.1	166.9	166.4	173.7	174.7	169.3	0.328729	0.0893946	0.411877	0.149655	MAP kinase-interacting serine/threonine-protein kinase 1	CAMK	MAPKAPK	MNK	Q9BUB5
TBCK	Q8TEA7	TBC domain-containing protein kinase-like protein	7.64818	7.64458	7.58871	7.47816	7.4271	7.52904	7.53138	7.52199	7.57516	-0.14871	-0.0843805	keep	200.6	200.1	192.5	178.3	172.1	184.7	185	183.8	190.7	0.0132749	0.0289585	0.0308838	0.0616436	TBC domain-containing protein kinase-like protein	Other	TBCK	NA	Q8TEA7
MST1R	Q04912	Macrophage-stimulating protein receptor	8.2937	8.22014	8.17343	8.45779	8.52317	8.49426	8.43921	8.2738	8.44667	0.262046	0.158795	keep	313.8	298.2	288.7	351.6	367.9	360.6	347.1	309.5	348.9	0.00272946	0.0766941	0.00936668	0.132491	Macrophage-stimulating protein receptor	TK	Met	NA	Q04912
MTOR	P42345	Serine/threonine-protein kinase mTOR	11.7251	11.6727	11.6986	11.7342	11.7901	11.7325	11.7175	11.7177	11.7177	0.0535271	0.0186543	keep	3385.4	3264.7	3323.7	3406.7	3541.4	3402.7	3367.6	3368	3368	0.0921271	0.281349	0.145722	0.378474	Serine/threonine-protein kinase mTOR	Atypical	PIKK	FRAP	P42345
ILK	Q13418	Integrin-linked protein kinase	11.1326	11.0945	11.1222	10.9801	10.994	10.9431	10.9476	10.9307	10.9954	-0.144011	-0.158419	keep	2245.2	2186.7	2229.1	2019.9	2039.5	1968.8	1974.9	1951.9	2041.5	0.00161213	0.00212802	0.00647514	0.00879033	Integrin-linked protein kinase	TKL	MLK	ILK	Q13418
NEK1	Q96PY6	Serine/threonine-protein kinase Nek1	4.16993	3.72247	4.2555	3.18587	3.32193	3.39232	3.60881	4.03562	3.72247	-0.764961	-0.267055	keep	18	13.2	19.1	9.1	10	10.5	12.2	16.4	13.2	0.0130908	0.280514	0.030523	0.377489	Serine/threonine-protein kinase Nek1	Other	NEK	NA	Q96PY6
NEK2	P51955	Serine/threonine-protein kinase Nek2	4.92125	4.78136	4.94017	4.82273	4.49185	4.48543	4.67243	4.74953	4.88753	-0.273834	-0.110054	keep	30.3	27.5	30.7	28.3	22.5	22.4	25.5	26.9	29.6	0.082906	0.239272	0.133831	0.333141	Serine/threonine-protein kinase Nek2	Other	NEK	NA	P51955
NEK7	Q8TDX7	Serine/threonine-protein kinase Nek7	8.7879	8.82782	8.8157	8.88722	8.89118	8.81538	8.82528	8.84109	8.8586	0.0544399	0.0311499	keep	442	454.4	450.6	473.5	474.8	450.5	453.6	458.6	464.2	0.118668	0.110171	0.179182	0.17731	Serine/threonine-protein kinase Nek7	Other	NEK	NA	Q8TDX7
TRIM33	Q9UPN9	E3 ubiquitin-protein ligase TRIM33	9.85953	9.82353	9.79165	9.68387	9.70373	9.67119	9.65982	9.60492	9.63354	-0.138845	-0.192236	keep	929	906.1	886.3	822.5	833.9	815.3	808.9	778.7	794.3	0.0031204	0.00159198	0.0103233	0.00718932	E3 ubiquitin-protein ligase TRIM33	Atypical	TIF1	NA	Q9UPN9
NRBP1	Q9UHY1	Nuclear receptor-binding protein	9.87021	9.83842	9.89573	9.79588	9.8181	9.78692	10.1457	10.2014	10.1954	-0.0679475	0.31272	discard	935.9	915.5	952.6	888.9	902.7	883.4	1132.8	1177.4	1172.5	0.0233605	0.000207469	0.0479254	0.00181591	Nuclear receptor-binding protein	Other	NRBP	NA	Q9UHY1
NRBP2	Q9NSY0	Nuclear receptor-binding protein 2	4.60881	4.48543	4.67243	4.37156	4.62059	4.19377	4.49185	4.1375	4.56071	-0.184969	-0.182702	keep	24.4	22.4	25.5	20.7	24.6	18.3	22.5	17.6	23.6	0.226043	0.247708	0.303466	0.341872	Nuclear receptor-binding protein 2	Other	NRBP	NA	Q9NSY0
LATS1	O95835	Serine/threonine-protein kinase LATS1	7.13031	7.03342	7.05094	6.88264	6.98413	6.95303	6.88996	6.77215	6.8392	-0.131619	-0.237601	keep	140.1	131	132.6	118	126.6	123.9	118.6	109.3	114.5	0.0358327	0.00630366	0.0672183	0.0193338	Serine/threonine-protein kinase LATS1	AGC	NDR	NA	O95835
PAK1	Q13153	Serine/threonine-protein kinase PAK 1	8.65141	8.66569	8.65033	8.48059	8.48462	8.44708	8.60696	8.58195	8.65499	-0.184967	-0.0408737	keep	402.1	406.1	401.8	357.2	358.2	349	389.9	383.2	403.1	0.000136645	0.134517	0.00123956	0.208415	Serine/threonine-protein kinase PAK 1	STE	STE20	PAKA	Q13153
PTK7	Q13308	Inactive tyrosine-protein kinase 7	11.196	11.0912	11.1419	11.0331	11.0162	10.9897	10.9462	10.9338	10.9429	-0.13057	-0.20271	keep	2346	2181.7	2259.6	2095.5	2071.1	2033.4	1973	1956.1	1968.5	0.0165702	0.00268204	0.0366175	0.0103937	Inactive tyrosine-protein kinase 7	TK	CCK4	NA	Q13308
SMG1	Q96Q15	Serine/threonine-protein kinase SMG1	9.49685	9.46964	9.48321	9.35491	9.36807	9.3403	9.29071	9.26936	9.32441	-0.128809	-0.188275	keep	722.5	709	715.7	654.8	660.8	648.2	626.3	617.1	641.1	0.000329435	0.000455249	0.00216466	0.00300816	Serine/threonine-protein kinase SMG1	Atypical	PIKK	SMG1	Q96Q15
CDK11B	P21127	Cyclin-dependent kinase 11B	10.7875	10.7876	10.7856	10.6895	10.689	10.6276	10.5831	10.5858	10.6057	-0.117893	-0.195342	keep	1767.5	1767.6	1765.2	1651.4	1650.9	1582.1	1534	1536.9	1558.2	0.00453555	1.06397e-05	0.0135828	0.000281722	Cyclin-dependent kinase 11B	CMGC	CDK	CDK11	P21127
PAN3	Q58A45	PAN2-PAN3 deadenylation complex subunit PAN3	4.34341	4.70598	4.75489	4.32193	4.18587	4.51728	4.1127	4.74953	4.37851	-0.264608	-0.17534	keep	20.3	26.1	27	20	18.2	22.9	17.3	26.9	20.8	0.183129	0.452086	0.25476	0.549745	PAB-dependent poly(A)-specific ribonuclease subunit 3	Other	PAN3	NA	Q58A45
PASK	Q96RG2	PAS domain-containing serine/threonine-protein kinase	7.12619	6.9472	6.78529	7.00899	7.15785	7.05745	7.01681	6.72383	6.96924	0.116487	-0.0507227	discard	139.7	123.4	110.3	128.8	142.8	133.2	129.5	105.7	125.3	0.321321	0.729883	0.404178	0.7936	PAS domain-containing serine/threonine-protein kinase	CAMK	CAMKL	PASK	Q96RG2
PBK	Q96KB5	Lymphokine-activated killer T-cell-originated protein kinase	10.2395	10.1401	10.1878	10.0049	10.0418	9.95623	10.4014	10.2325	10.303	-0.188293	0.124278	discard	1208.9	1128.4	1166.4	1027.5	1054.1	993.4	1352.5	1203.1	1263.3	0.00769805	0.0958071	0.0202811	0.158397	Lymphokine-activated killer T-cell-originated protein kinase	Other	TOPK	NA	Q96KB5
PDK1	Q15118	[Pyruvate dehydrogenase (acetyl-transferring)] kinase isozyme 1, mitochondrial	7.42206	7.25456	7.41616	7.38974	7.45368	7.45615	7.3672	7.39489	7.32553	0.0671937	-0.00350169	discard	171.5	152.7	170.8	167.7	175.3	175.6	165.1	168.3	160.4	0.307772	0.977909	0.390134	0.983655	[Pyruvate dehydrogenase [lipoamide]] kinase isozyme 1	Atypical	PDHK	NA	Q15118
PDK3	Q15120	[Pyruvate dehydrogenase (acetyl-transferring)] kinase isozyme 3, mitochondrial	7.52278	7.25172	7.48543	7.48382	7.54535	7.40088	7.50541	7.30287	7.45943	0.053027	0.000279836	keep	183.9	152.4	179.2	179	186.8	169	181.7	157.9	176	0.581109	0.981393	0.654239	0.986216	[Pyruvate dehydrogenase [lipoamide]] kinase isozyme 3	Atypical	PDHK	NA	Q15120
PDPK1	O15530	3-phosphoinositide-dependent protein kinase 1	9.75789	9.66605	9.71459	9.60047	9.61967	9.64133	9.75589	9.71751	9.75288	-0.0927428	0.0288679	discard	865.8	812.4	840.2	776.3	786.7	798.6	864.6	841.9	862.8	0.0335098	0.373901	0.063767	0.474765	3-phosphoinositide-dependent protein kinase 1	AGC	PDK1	NA	O15530
PIK3R4	Q99570	Phosphoinositide 3-kinase regulatory subunit 4	9.63463	9.57554	9.61985	9.5308	9.51511	9.52552	9.65033	9.6248	9.70753	-0.0864018	0.0510779	discard	794.9	763	786.8	739.7	731.7	737	803.6	789.5	836.1	0.00931266	0.167581	0.0235731	0.249754	Phosphoinositide 3-kinase regulatory subunit 4	Other	VPS15	NA	Q99570
CSK	P41240	Tyrosine-protein kinase CSK	10.9572	10.931	10.95	10.8799	10.8428	10.7781	10.7745	10.7525	10.7562	-0.111894	-0.185022	keep	1988.2	1952.3	1978.2	1884.4	1836.6	1756	1751.6	1725.1	1729.6	0.0216657	5.80111e-05	0.0450639	0.000836219	Tyrosine-protein kinase CSK	TK	Csk	NA	P41240
MARK2	Q7KZI7	Serine/threonine-protein kinase MARK2	9.68054	9.62607	9.63608	9.55017	9.56262	9.52337	9.57137	9.60733	9.58946	-0.102279	-0.0582943	keep	820.6	790.2	795.7	749.7	756.2	735.9	760.8	780	770.4	0.00738539	0.0418102	0.0196189	0.08229	Serine/threonine-protein kinase MARK2	CAMK	CAMKL	MARK	Q7KZI7
PKN2	Q16513	Serine/threonine-protein kinase N2	11.101	11.0781	11.1068	10.9582	10.9846	10.9814	11.0645	11.0381	11.1004	-0.120558	-0.0274486	keep	2196.5	2161.9	2205.3	1989.5	2026.3	2021.7	2141.6	2102.8	2195.6	0.00056649	0.240705	0.00312218	0.334434	Serine/threonine-protein kinase N2	AGC	PKN	NA	Q16513
PTK2B	Q14289	Protein-tyrosine kinase 2-beta	10.971	10.9746	10.9414	10.8853	10.8662	10.8622	10.706	10.6978	10.6672	-0.0911746	-0.272004	keep	2007.3	2012.3	1966.5	1891.5	1866.6	1861.4	1670.4	1661	1626.1	0.00200742	6.70416e-05	0.00756163	0.000902182	Protein-tyrosine kinase 2-beta	TK	FAK	NA	Q14289
PRPF4B	Q13523	Serine/threonine-protein kinase PRP4 homolog	11.3882	11.3596	11.3901	11.3113	11.3114	11.3148	11.1818	11.198	11.2099	-0.0669113	-0.182756	keep	2680.4	2627.7	2683.9	2541.2	2541.3	2547.3	2323	2349.3	2368.8	0.00255044	0.00014046	0.00896552	0.00144403	Serine/threonine-protein kinase PRP4 homolog	CMGC	DYRK	PRP4	Q13523
PRKAA1	Q13131	5'-AMP-activated protein kinase catalytic subunit alpha-1	9.9655	9.9757	10.0102	9.92748	9.99661	9.95696	9.93177	9.92244	9.9257	-0.0233142	-0.0573017	keep	999.8	1006.9	1031.3	973.8	1021.6	993.9	976.7	970.4	972.6	0.386722	0.0143859	0.470756	0.0358842	5'-AMP-activated protein kinase catalytic subunit alpha-1	CAMK	CAMKL	AMPK	Q13131
PRKACA	P17612	cAMP-dependent protein kinase catalytic subunit alpha	10.6898	10.6586	10.6425	10.5111	10.5353	10.5416	10.657	10.6849	10.7009	-0.1344	0.0172678	discard	1651.8	1616.4	1598.5	1459.3	1484	1490.5	1614.6	1646.2	1664.5	0.00130264	0.412399	0.00555548	0.511831	cAMP-dependent protein kinase catalytic subunit alpha	AGC	PKA	NA	P17612
PRKACB	P22694	cAMP-dependent protein kinase catalytic subunit beta	8.31922	8.16993	8.32328	8.1298	8.13955	8.01067	8.30424	8.08215	8.3345	-0.178034	-0.0279503	keep	319.4	288	320.3	280.1	282	257.9	316.1	271	322.8	0.0530787	0.762233	0.09252	0.820412	cAMP-dependent protein kinase catalytic subunit beta	AGC	PKA	NA	P22694
GSK3B	P49841	Glycogen synthase kinase-3 beta	10.5494	10.6159	10.5846	10.539	10.5061	10.5184	10.4659	10.5021	10.4608	-0.0623451	-0.107178	keep	1498.6	1569.3	1535.6	1487.8	1454.3	1466.7	1414.3	1450.3	1409.3	0.0443362	0.0099388	0.0798416	0.0269663	Glycogen synthase kinase-3 beta	CMGC	GSK	NA	P49841
EGFR	P00533	Epidermal growth factor receptor	12.4197	12.3825	12.3876	12.3583	12.3484	12.3282	12.1528	12.088	12.1076	-0.0516775	-0.280267	keep	5478.9	5339.6	5358.3	5250.7	5214.7	5142.2	4553.6	4353.7	4413.3	0.0242226	0.000235388	0.0494736	0.00197121	Epidermal growth factor receptor	TK	EGFR	NA	P00533
PRKDC	P78527	DNA-dependent protein kinase catalytic subunit	15.189	15.19	15.1988	15.1493	15.1453	15.1453	15.0728	15.1049	15.0854	-0.0459391	-0.104814	keep	37353.4	37380.4	37608.1	36341	36239.8	36240.2	34463.1	35239.4	34767	0.000170661	0.000440699	0.00142108	0.0029464	DNA-dependent protein kinase catalytic subunit	Atypical	PIKK	DNAPK	P78527
PRKCI	P41743	Protein kinase C iota type	9.12954	9.13083	9.06124	8.86573	8.9263	8.98783	9.05745	9.07788	9.09011	-0.180084	-0.0323541	keep	560.1	560.6	534.2	466.5	486.5	507.7	532.8	540.4	545	0.0127322	0.267147	0.0298572	0.362884	Protein kinase C iota type	AGC	PKC	PKCi	P41743
PRKCZ	Q05513	Protein kinase C zeta type	9.39167	9.44708	9.4822	9.4417	9.36041	9.31719	9.42312	9.49605	9.5076	-0.0667748	0.0352711	discard	671.7	698	715.2	695.4	657.3	637.9	686.5	722.1	727.9	0.209672	0.398311	0.285265	0.497872	Protein kinase C zeta type	AGC	PKC	PKCi	Q05513
PRKD2	Q9BZL6	Serine/threonine-protein kinase D2	7.90026	7.8716	7.81698	7.91946	7.8505	7.94251	8.08905	8.11166	8.14211	0.0413245	0.251076	keep	238.9	234.2	225.5	242.1	230.8	246	272.3	276.6	282.5	0.326502	0.000957589	0.409672	0.00505133	Serine/threonine-protein kinase D2	CAMK	PKD	NA	Q9BZL6
PRKD3	O94806	Serine/threonine-protein kinase D3	4.30012	4.03562	4.09592	4.29278	3.99095	4.36457	4.37851	3.7761	4.49825	0.0765745	0.102064	keep	19.7	16.4	17.1	19.6	15.9	20.6	20.8	13.7	22.6	0.632414	0.771584	0.700662	0.829022	Serine/threonine-protein kinase D3	CAMK	PKD	NA	O94806
PAK4	O96013	Serine/threonine-protein kinase PAK 4	10.4581	10.4568	10.4582	10.5211	10.5097	10.535	10.8211	10.9019	10.889	0.0642716	0.413447	keep	1406.7	1405.4	1406.8	1469.5	1457.9	1483.7	1809.2	1913.4	1896.4	0.000935548	7.94211e-05	0.00444582	0.000997643	Serine/threonine-protein kinase PAK 4	STE	STE20	PAKB	O96013
PRKX	P51817	cAMP-dependent protein kinase catalytic subunit PRKX	6.59544	6.38198	6.44128	6.30012	6.45121	6.37678	6.19967	6.12928	6.25739	-0.0983783	-0.279336	keep	96.7	83.4	86.9	78.8	87.5	83.1	73.5	70	76.5	0.277544	0.0196228	0.358673	0.045196	cAMP-dependent protein kinase catalytic subunit PRKX	AGC	PKA	NA	P51817
BLVRA	P53004	Biliverdin reductase A	10.9731	10.9287	10.9637	11.0156	11.0417	11.0058	11.2932	11.2675	11.2827	0.0658553	0.325909	keep	2010.1	1949.3	1997.1	2070.3	2108.1	2056.3	2509.5	2465.3	2491.4	0.0186692	2.9453e-05	0.0401841	0.000543367	Biliverdin reductase A	Atypical	BLVRA	NA	P53004
CSNK2A1	P68400	Casein kinase II subunit alpha	10.416	10.4268	10.448	10.5135	10.525	10.5102	10.5341	10.5698	10.5563	0.085945	0.123156	keep	1366.2	1376.5	1396.9	1461.8	1473.5	1458.4	1482.8	1519.9	1505.8	0.00118265	0.000927902	0.00517874	0.00493875	Casein kinase II subunit alpha	CMGC	CK2	NA	P68400
TNK1	Q13470	Non-receptor tyrosine-protein kinase TNK1	8.33047	8.3015	8.33316	8.4582	8.41193	8.38759	8.45121	8.47086	8.4733	0.0977611	0.14338	keep	321.9	315.5	322.5	351.7	340.6	334.9	350	354.8	355.4	0.0133677	0.000310558	0.0310446	0.00234463	Non-receptor tyrosine-protein kinase TNK1	TK	Ack	NA	Q13470
OXSR1	O95747	Serine/threonine-protein kinase OSR1	11.6981	11.6804	11.699	11.8207	11.8416	11.8164	11.7903	11.7564	11.7865	0.133716	0.085316	keep	3322.7	3282.1	3324.6	3617.2	3670	3606.5	3542	3459.7	3532.6	0.000171084	0.00228439	0.00142299	0.00930053	Serine/threonine-protein kinase OSR1	STE	STE20	FRAY	O95747
TAOK3	Q9H2K8	Serine/threonine-protein kinase TAO3	10.0848	9.98655	10.0971	10.2085	10.2193	10.2069	10.225	10.1629	10.1941	0.154565	0.137224	keep	1086	1014.5	1095.3	1183.2	1192.1	1181.9	1196.8	1146.4	1171.5	0.0115575	0.0247382	0.0275859	0.0542766	Serine/threonine-protein kinase TAO3	STE	STE20	TAO	Q9H2K8
RIOK1	Q9BRS2	Serine/threonine-protein kinase RIO1	7.32193	7.08215	7.18289	7.27426	7.22786	7.18587	7.2891	6.88631	7.15886	0.0307623	-0.0780025	discard	160	135.5	145.3	154.8	149.9	145.6	156.4	118.3	142.9	0.672898	0.573329	0.735232	0.660863	Serine/threonine-protein kinase RIO1	Atypical	RIO	RIO1	Q9BRS2
RIOK2	Q9BVS4	Serine/threonine-protein kinase RIO2	7.36457	7.38543	7.47897	7.41363	7.44211	7.46434	7.54303	7.37156	7.48945	0.029655	0.0592554	keep	164.8	167.2	178.4	170.5	173.9	176.6	186.5	165.6	179.7	0.470194	0.397569	0.552802	0.497113	Serine/threonine-protein kinase RIO2	Atypical	RIO	RIO2	Q9BVS4
RIOK3	O14730	Serine/threonine-protein kinase RIO3	8.33092	8.21917	8.31288	8.40982	8.54805	8.42962	8.48341	8.24508	8.35447	0.175315	0.075799	keep	322	298	318	340.1	374.3	344.8	357.9	303.4	327.3	0.034204	0.395393	0.0646905	0.495188	Serine/threonine-protein kinase RIO3	Atypical	RIO	RIO3	O14730
RIPK1	Q13546	Receptor-interacting serine/threonine-protein kinase 1	10.0656	10.0662	10.0523	9.99336	9.99223	9.97985	10.1056	10.1315	10.164	-0.0728758	0.0725416	discard	1071.6	1072.1	1061.8	1019.3	1018.5	1009.8	1101.8	1121.7	1147.3	0.000312679	0.0144058	0.0020886	0.0359217	Receptor-interacting serine/threonine-protein kinase 1	TKL	RIPK	NA	Q13546
RIPK2	O43353	Receptor-interacting serine/threonine-protein kinase 2	7.43379	7.3837	7.41447	7.56377	7.67948	7.50621	7.38974	7.29278	7.43713	0.174158	-0.0363447	discard	172.9	167	170.6	189.2	205	181.8	167.7	156.8	173.3	0.0312319	0.451383	0.0603883	0.549104	Receptor-interacting serine/threonine-protein kinase 2	TKL	RIPK	NA	O43353
RIPK4	P57078	Receptor-interacting serine/threonine-protein kinase 4	8.86357	8.79669	8.87744	8.95041	8.98982	9.04658	8.97298	8.86047	8.97441	0.149818	0.0906062	keep	465.8	444.7	470.3	494.7	508.4	528.8	502.5	464.8	503	0.0161251	0.117335	0.0358061	0.186868	Receptor-interacting serine/threonine-protein kinase 4	TKL	RIPK	NA	P57078
RNASEL	Q05823	2-5A-dependent ribonuclease	8.95099	8.93693	8.87621	9	9.02763	8.96145	9.05284	9.11296	9.13391	0.0748729	0.17857	keep	494.9	490.1	469.9	512	521.9	498.5	531.1	553.7	561.8	0.0662976	0.00591761	0.110712	0.0184262	2-5A-dependent ribonuclease	Other	Other-Unique	NA	Q05823
ROCK1	Q13464	Rho-associated protein kinase 1	12.0177	11.9832	11.9969	11.9899	12.0109	11.9736	12.0591	12.0396	12.0422	-0.00782059	0.0476796	discard	4146.6	4048.6	4087.1	4067.3	4127	4021.6	4267.4	4210.1	4217.5	0.623407	0.0153442	0.69235	0.0375704	Rho-associated protein kinase 1	AGC	DMPK	ROCK	Q13464
RPS6KA1	Q15418	Ribosomal protein S6 kinase alpha-1	10.0243	10.0627	10.0322	10.2279	10.1841	10.1818	10.0937	10.1191	10.1039	0.158244	0.0657701	keep	1041.4	1069.5	1047.1	1199.2	1163.4	1161.5	1092.7	1112.1	1100.5	0.00114168	0.00893357	0.00508402	0.0249374	Ribosomal protein S6 kinase alpha-1	CAMK	RSKb	RSKb	Q15418
RPS6KA1	Q15418	Ribosomal protein S6 kinase alpha-1	10.0243	10.0627	10.0322	10.2279	10.1841	10.1818	10.0937	10.1191	10.1039	0.158244	0.0657701	keep	1041.4	1069.5	1047.1	1199.2	1163.4	1161.5	1092.7	1112.1	1100.5	0.00114168	0.00893357	0.00508402	0.0249374	Ribosomal protein S6 kinase alpha-1	AGC	RSK	RSKp90	Q15418
RPS6KB2	Q9UBS0	Ribosomal protein S6 kinase beta-2	7.58721	7.58496	7.57516	7.80413	7.70321	7.71493	7.63227	7.81954	7.82082	0.159011	0.177765	keep	192.3	192	190.7	223.5	208.4	210.1	198.4	225.9	226.1	0.00784574	0.049287	0.0205965	0.0933164	Ribosomal protein S6 kinase beta-2	AGC	RSK	RSKp70	Q9UBS0
RPS6KA3	P51812	Ribosomal protein S6 kinase alpha-3	11.3741	11.3723	11.3951	11.3868	11.3603	11.4105	11.3711	11.386	11.3856	0.00545497	0.000414798	keep	2654.3	2650.9	2693.2	2677.7	2629	2722	2648.8	2676.3	2675.6	0.758378	0.962976	0.80632	0.973691	Ribosomal protein S6 kinase alpha-3	CAMK	RSKb	RSKb	P51812
RPS6KA3	P51812	Ribosomal protein S6 kinase alpha-3	11.3741	11.3723	11.3951	11.3868	11.3603	11.4105	11.3711	11.386	11.3856	0.00545497	0.000414798	keep	2654.3	2650.9	2693.2	2677.7	2629	2722	2648.8	2676.3	2675.6	0.758378	0.962976	0.80632	0.973691	Ribosomal protein S6 kinase alpha-3	AGC	RSK	RSKp90	P51812
RPS6KA4	O75676	Ribosomal protein S6 kinase alpha-4	9.51314	9.41257	9.46903	9.32598	9.34074	9.29439	9.39874	9.26679	9.37981	-0.144999	-0.115885	keep	730.7	681.5	708.7	641.8	648.4	627.9	675	616	666.2	0.0108623	0.082117	0.0263798	0.139987	Ribosomal protein S6 kinase alpha-4	CAMK	RSKb	MSKb	O75676
RPS6KA4	O75676	Ribosomal protein S6 kinase alpha-4	9.51314	9.41257	9.46903	9.32598	9.34074	9.29439	9.39874	9.26679	9.37981	-0.144999	-0.115885	keep	730.7	681.5	708.7	641.8	648.4	627.9	675	616	666.2	0.0108623	0.082117	0.0263798	0.139987	Ribosomal protein S6 kinase alpha-4	AGC	RSK	MSK	O75676
RPS6KB1	P23443	Ribosomal protein S6 kinase beta-1	6.824	6.71836	6.63952	6.62352	6.63807	6.48543	6.64818	6.52669	6.45943	-0.145321	-0.182386	keep	113.3	105.3	99.7	98.6	99.6	89.6	100.3	92.2	88	0.115324	0.0764042	0.175284	0.132146	Ribosomal protein S6 kinase beta-1	AGC	RSK	RSKp70	P23443
BRD2	P25440	Bromodomain-containing protein 2	8.7303	8.67101	8.76089	8.92955	8.92955	8.837	9.07708	9.08852	9.07708	0.178144	0.359693	keep	424.7	407.6	433.8	487.6	487.6	457.3	540.1	544.4	540.1	0.0118369	0.000173648	0.0281797	0.00163038	Bromodomain-containing protein 2	Atypical	BRD	NA	P25440
RPS6KC1	Q96S38	Ribosomal protein S6 kinase delta-1	7.23649	7.14364	7.17293	7.18785	7.1179	7.14466	7.10643	7.13031	7.20555	-0.0344511	-0.0368225	keep	150.8	141.4	144.3	145.8	138.9	141.5	137.8	140.1	147.6	0.373078	0.413896	0.456563	0.513169	Ribosomal protein S6 kinase delta-1	AGC	RSKL	NA	Q96S38
SCYL1	Q96KG9	N-terminal kinase-like protein	9.62406	9.60455	9.66871	9.70044	9.75722	9.69366	9.71562	9.57497	9.70753	0.0846985	0.0347741	keep	789.1	778.5	813.9	832	865.4	828.1	840.8	762.7	836.1	0.0377399	0.533663	0.0703656	0.625994	N-terminal kinase-like protein	Other	SCY1	NA	Q96KG9
SCYL2	Q6P3W7	SCY1-like protein 2	10.6207	10.5727	10.6294	10.6465	10.7184	10.6313	10.765	10.6502	10.7767	0.0580454	0.123948	keep	1574.5	1523	1584.1	1602.9	1684.8	1586.1	1740.2	1607.1	1754.3	0.14666	0.0490876	0.212902	0.0930314	SCY1-like protein 2	Other	SCY1	NA	Q6P3W7
SCYL3	Q8IZE3	Protein-associating with the carboxyl-terminal domain of ezrin	6.24413	6.33271	6.45943	6.35755	6.39746	6.41616	6.54998	6.33985	6.52356	0.0424609	0.125974	keep	75.8	80.6	88	82	84.3	85.4	93.7	81	92	0.526034	0.239048	0.603805	0.333141	Protein-associating with the carboxyl-terminal domain of ezrin	Other	SCY1	NA	Q8IZE3
SGK3	Q96BR1	Serine/threonine-protein kinase Sgk3	3.49825	3.21723	3.54844	2.98185	3.39232	2.20163	3.03562	1.80735	2.98185	-0.4899	-0.720681	keep	11.3	9.3	11.7	7.9	10.5	4.6	8.2	3.5	7.9	0.197118	0.12089	0.271213	0.191522	Serine/threonine-protein kinase Sgk3	AGC	SGK	NA	Q96BR1
SIK2	Q9H0K1	Serine/threonine-protein kinase SIK2	7.82718	7.75822	7.58871	7.80542	7.85362	7.73674	7.87098	7.71768	7.78529	0.0712423	0.0645346	keep	227.1	216.5	192.5	223.7	231.3	213.3	234.1	210.5	220.6	0.400141	0.470166	0.484926	0.566708	Serine/threonine-protein kinase SIK2	CAMK	CAMKL	QIK	Q9H0K1
SIK3	Q9Y2K2	Serine/threonine-protein kinase SIK3	7.64386	7.48784	7.66747	7.73335	7.66463	7.52904	7.69836	7.60881	7.74819	0.0429231	0.0843725	keep	200	179.5	203.3	212.8	202.9	184.7	207.7	195.2	215	0.632017	0.286865	0.700328	0.384278	Serine/threonine-protein kinase SIK3	CAMK	CAMKL	QIK	Q9Y2K2
CHEK2	O96017	Serine/threonine-protein kinase Chk2	9.08295	8.99492	9.14032	9.22713	9.29255	9.27449	9.3199	9.24436	9.32867	0.191027	0.224176	keep	542.3	510.2	564.3	599.3	627.1	619.3	639.1	606.5	643	0.0145742	0.0108663	0.0331114	0.0288136	Serine/threonine-protein kinase Chk2	CAMK	RAD53	NA	O96017
GTF2F1	P35269	General transcription factor IIF subunit 1	8.51136	8.5812	8.5691	8.71184	8.783	8.8173	8.6319	8.66605	8.68299	0.217174	0.106266	keep	364.9	383	379.8	419.3	440.5	451.1	396.7	406.2	411	0.00457599	0.0154565	0.0136483	0.037749	nan	Atypical	GTF2F1	NA	Q6IBK5
SPEG	Q15772	Striated muscle preferentially expressed protein kinase	7.25456	7.12309	7.08958	6.94837	6.90328	6.95303	7.1179	7.07146	6.98071	-0.222449	-0.0997041	keep	152.7	139.4	136.2	123.5	119.7	123.9	138.9	134.5	126.3	0.0138744	0.199307	0.0319442	0.286992	Striated muscle preferentially expressed protein kinase	CAMK	Trio	NA	Q15772
SPEG	Q15772	Striated muscle preferentially expressed protein kinase	7.25456	7.12309	7.08958	6.94837	6.90328	6.95303	7.1179	7.07146	6.98071	-0.222449	-0.0997041	keep	152.7	139.4	136.2	123.5	119.7	123.9	138.9	134.5	126.3	0.0138744	0.199307	0.0319442	0.286992	Striated muscle preferentially expressed protein kinase	CAMK	Trio	NA	Q15772
CDC42BPG	Q6DT37	Serine/threonine-protein kinase MRCK gamma	9.6489	9.66818	9.65249	9.91424	9.89421	9.8716	9.82782	9.82225	9.85175	0.236909	0.177453	keep	802.8	813.6	804.8	964.9	951.6	936.8	908.8	905.3	924	6.50522e-05	8.07575e-05	0.000787581	0.00100585	Serine/threonine-protein kinase MRCK gamma	AGC	DMPK	GEK	Q6DT37
MAP2K3	P46734	Dual specificity mitogen-activated protein kinase kinase 3	8.66853	8.68299	8.65069	8.93281	8.97327	8.93015	8.85362	8.90207	8.82782	0.278075	0.194034	keep	406.9	411	401.9	488.7	502.6	487.8	462.6	478.4	454.4	7.79313e-05	0.00121589	0.000882542	0.00594303	Dual specificity mitogen-activated protein kinase kinase 3	STE	STE7	NA	P46734
SRPK2	P78362	SRSF protein kinase 2	10.0618	10.0229	10.0504	9.91139	9.91752	9.88325	10.0083	9.98356	10.0637	-0.14099	-0.0262269	keep	1068.8	1040.4	1060.4	963	967.1	944.4	1029.9	1012.4	1070.2	0.000836839	0.370889	0.00414684	0.471278	SRSF protein kinase 2	CMGC	SRPK	NA	P78362
CAMK2D	Q13557	Calcium/calmodulin-dependent protein kinase type II subunit delta	8.54689	8.58534	8.55421	8.87928	8.80703	8.85985	9.18636	9.27216	9.19254	0.286798	0.655311	keep	374	384.1	375.9	470.9	447.9	464.6	582.6	618.3	585.1	0.000310044	2.61884e-05	0.00207918	0.000509881	Calcium/calmodulin-dependent protein kinase type II subunit delta	CAMK	CAMK2	NA	Q13557
STK11	Q15831	Serine/threonine-protein kinase STK11	7.11582	7.1179	7.09803	7.01123	7.15381	7.09698	7.03562	6.95768	7.06717	-0.0220905	-0.0897264	keep	138.7	138.9	137	129	142.4	136.9	131.2	124.3	134.1	0.608686	0.0525258	0.678561	0.0982822	Serine/threonine-protein kinase STK11	CAMK	CAMKL	LKB	Q15831
STK17A	Q9UEE5	Serine/threonine-protein kinase 17A	6.88753	6.89482	6.73606	6.78398	6.78921	6.84925	6.61765	6.59991	6.41954	-0.033518	-0.292866	keep	118.4	119	106.6	110.2	110.6	115.3	98.2	97	85.6	0.59727	0.0228903	0.667959	0.0510821	Serine/threonine-protein kinase 17A	CAMK	DAPK	NA	Q9UEE5
STK17B	O94768	Serine/threonine-protein kinase 17B	4.00899	3.94486	4.32193	4.52982	4.2854	4.22497	4.05311	4.39232	4.55459	0.251315	0.2466	keep	16.1	15.4	20	23.1	19.5	18.7	16.6	21	23.5	0.162803	0.268721	0.231797	0.364546	Serine/threonine-protein kinase 17B	CAMK	DAPK	NA	O94768
NEK9	Q8TD19	Serine/threonine-protein kinase Nek9	8.98868	8.89966	8.96895	9.22014	9.19648	9.30492	9.06743	9.12593	9.16591	0.288333	0.167389	keep	508	477.6	501.1	596.4	586.7	632.5	536.5	558.7	574.4	0.00248841	0.0131052	0.0088233	0.033345	Serine/threonine-protein kinase Nek9	Other	NEK	NA	Q8TD19
STK25	O00506	Serine/threonine-protein kinase 25	9.30675	9.19746	9.24816	9.09038	9.17642	9.09961	9.45943	9.43421	9.48422	-0.128827	0.207949	discard	633.3	587.1	608.1	545.1	578.6	548.6	704	691.8	716.2	0.0368046	0.00386978	0.0688309	0.0135682	Serine/threonine-protein kinase 25	STE	STE20	YSK	O00506
PRKCA	P17252	Protein kinase C alpha type	8.3474	8.42752	8.47533	8.70805	8.73064	8.68965	8.74079	8.78431	8.76388	0.291831	0.34539	keep	325.7	344.3	355.9	418.2	424.8	412.9	427.8	440.9	434.7	0.00171251	0.000922977	0.00675014	0.00491965	Protein kinase C alpha type	AGC	PKC	PKCa	P17252
STK3	Q13188	Serine/threonine-protein kinase 3	9.45265	9.40237	9.41849	9.45368	9.4735	9.34452	9.49865	9.507	9.52806	0.000349838	0.0866352	keep	700.7	676.7	684.3	701.2	710.9	650.1	723.4	727.6	738.3	0.989429	0.00728894	0.992395	0.0214652	Serine/threonine-protein kinase 3	STE	STE20	MST	Q13188
STK32C	Q86UX6	Serine/threonine-protein kinase 32C	4.853	4.99095	4.94017	4.91648	4.96809	4.72792	4.72792	4.80735	4.80219	-0.0546906	-0.14955	keep	28.9	31.8	30.7	30.2	31.3	26.5	26.5	28	27.9	0.53028	0.0356247	0.607532	0.0726811	Serine/threonine-protein kinase 32C	AGC	YANK	NA	Q86UX6
STK35	Q8TDR2	Serine/threonine-protein kinase 35	4.48543	4.49185	4.61471	4.41954	4.39917	4.59096	4.47897	4.2555	4.54226	-0.0594135	-0.10117	keep	22.4	22.5	24.5	21.4	21.1	24.1	22.3	19.1	23.3	0.457343	0.33789	0.541082	0.437966	Serine/threonine-protein kinase 35	Other	NKF4	NA	Q8TDR2
STK38	Q15208	Serine/threonine-protein kinase 38	10.502	10.4266	10.4854	10.513	10.5008	10.469	10.623	10.6012	10.6242	0.0227132	0.144442	keep	1450.2	1376.3	1433.6	1461.3	1449	1417.4	1577	1553.4	1578.3	0.433357	0.00385217	0.518689	0.0135285	Serine/threonine-protein kinase 38	AGC	NDR	NA	Q15208
IRAK1	P51617	Interleukin-1 receptor-associated kinase 1	5.56986	5.58496	5.59991	5.92125	5.91886	5.81762	5.86047	5.84298	5.91169	0.30175	0.287045	keep	47.5	48	48.5	60.6	60.5	56.4	58.1	57.4	60.2	0.00103073	0.000213293	0.00475987	0.00184797	Interleukin-1 receptor-associated kinase 1	TKL	IRAK	NA	P51617
STK39	Q9UEW8	STE20/SPS1-related proline-alanine-rich protein kinase	9.9757	9.97757	9.98456	10.1376	10.1358	10.1859	10.0105	10.0558	9.9714	0.174016	0.0337146	keep	1006.9	1008.2	1013.1	1126.5	1125.1	1164.8	1031.5	1064.4	1003.9	0.000470628	0.246257	0.00275819	0.340565	STE20/SPS1-related proline-alanine-rich protein kinase	STE	STE20	FRAY	Q9UEW8
STK4	Q13043	Serine/threonine-protein kinase 4	7.45861	7.50383	7.57289	7.42626	7.52826	7.41954	7.35843	7.44874	7.48543	-0.0536579	-0.0806972	keep	175.9	181.5	190.4	172	184.6	171.2	164.1	174.7	179.2	0.328862	0.182844	0.411973	0.267426	Serine/threonine-protein kinase 4	STE	STE20	MST	Q13043
STRADA	Q7RTN6	STE20-related kinase adapter protein alpha	7.58195	7.60881	7.56453	7.56071	7.64818	7.51254	7.47086	7.55536	7.57061	-0.0103041	-0.0522727	keep	191.6	195.2	189.3	188.8	200.6	182.6	177.4	188.1	190.1	0.800217	0.190929	0.841556	0.276822	STE20-related kinase adapter protein alpha	STE	STE20	STLK	Q7RTN6
SYK	P43405	Tyrosine-protein kinase SYK	7.15482	6.99209	6.97842	7.03562	6.93428	7.08002	7.03452	6.79051	6.79181	-0.0261078	-0.167104	keep	142.5	127.3	126.1	131.2	122.3	135.3	131.1	110.7	110.8	0.741897	0.16188	0.793074	0.242936	Tyrosine-protein kinase SYK	TK	Syk	NA	P43405
TAF1	P21675	Transcription initiation factor TFIID subunit 1	5.12516	5.37504	5.2817	4.93546	5.37851	4.93546	5.18587	5.0917	5.04876	-0.165552	-0.154369	keep	34.9	41.5	38.9	30.6	41.6	30.6	36.4	34.1	33.1	0.341839	0.142706	0.424617	0.218755	Transcription initiation factor TFIID subunit 1	Atypical	TAF1	NA	P21675
TAOK1	Q7L7X3	Serine/threonine-protein kinase TAO1	10.853	10.8881	10.8541	10.7051	10.6818	10.7208	10.898	10.8974	10.9165	-0.162503	0.0388161	discard	1849.6	1895.2	1851	1669.4	1642.6	1687.7	1908.2	1907.4	1932.8	0.000553187	0.04146	0.00307171	0.0816882	Serine/threonine-protein kinase TAO1	STE	STE20	TAO	Q7L7X3
TAOK2	Q9UL54	Serine/threonine-protein kinase TAO2	7.32733	7.24031	7.33002	7.25833	7.17692	7.11478	7.1918	7.11061	7.12928	-0.115274	-0.1555	keep	160.6	151.2	160.9	153.1	144.7	138.6	146.2	138.2	140	0.0853069	0.0154749	0.136986	0.0377814	Serine/threonine-protein kinase TAO2	STE	STE20	TAO	Q9UL54
PKMYT1	Q99640	Membrane-associated tyrosine- and threonine-specific cdc2-inhibitory kinase	7.29186	7.27333	7.2937	7.71218	7.59991	7.48704	7.55305	7.52513	7.5744	0.31631	0.264677	keep	156.7	154.7	156.9	209.7	194	179.4	187.8	184.2	190.6	0.00865966	7.23268e-05	0.0222569	0.000940499	Membrane-associated tyrosine- and threonine-specific cdc2-inhibitory kinase	Other	WEE	NA	Q99640
PRKCD	Q05655	Protein kinase C delta type	11.5267	11.5126	11.5457	11.8532	11.8667	11.8556	12.0235	12.0247	12.0266	0.330136	0.496566	keep	2950.4	2921.7	2989.5	3699.7	3734.6	3705.9	4163.4	4166.8	4172.2	5.99508e-06	8.46022e-07	0.000241698	9.64554e-05	Protein kinase C delta type	AGC	PKC	PKCd	Q05655
TBK1	Q9UHD2	Serine/threonine-protein kinase TBK1	10.1109	10.0833	10.1046	10.0839	10.1214	10.1087	10.144	10.0821	10.116	0.00507514	0.0146083	keep	1105.8	1084.9	1101	1085.3	1113.9	1104.1	1131.5	1084	1109.7	0.733689	0.504977	0.786583	0.599442	Serine/threonine-protein kinase TBK1	Other	IKK	NA	Q9UHD2
DCLK1	O15075	Serine/threonine-protein kinase DCLK1	7.45039	7.34696	7.37417	7.78333	7.85362	7.73539	8.04275	8.07039	8.17891	0.400425	0.707387	keep	174.9	162.8	165.9	220.3	231.3	213.1	263.7	268.8	289.8	0.000978757	0.000167225	0.00459772	0.00158422	Serine/threonine-protein kinase DCLK1	CAMK	DCAMKL	NA	O15075
TLK1	Q9UKI8	Serine/threonine-protein kinase tousled-like 1	6.27984	6.23074	6.12309	5.77083	5.86295	5.91409	6.08958	5.94017	6.11686	-0.3622	-0.161762	keep	77.7	75.1	69.7	54.6	58.2	60.3	68.1	61.4	69.4	0.00440637	0.0866493	0.013315	0.145879	Serine/threonine-protein kinase tousled-like 1	Other	TLK	NA	Q9UKI8
TLK2	Q86UE8	Serine/threonine-protein kinase tousled-like 2	9.17193	9.0359	9.11972	8.92125	8.95536	9.01458	9.07253	8.97757	9.04248	-0.146021	-0.0788632	keep	576.8	524.9	556.3	484.8	496.4	517.2	538.4	504.1	527.3	0.0389988	0.181847	0.072092	0.266383	Serine/threonine-protein kinase tousled-like 2	Other	TLK	NA	Q86UE8
FRK	P42685	Tyrosine-protein kinase FRK	6.90569	6.91767	6.824	7.27705	7.25644	7.38024	6.99209	7.01235	6.94603	0.422555	0.100703	keep	119.9	120.9	113.3	155.1	152.9	166.6	127.3	129.1	123.3	0.000944304	0.0460939	0.00447299	0.088798	Tyrosine-protein kinase FRK	TK	Src	NA	P42685
TNK2	Q07912	Activated CDC42 kinase 1	7.65105	7.43296	7.54458	7.38457	7.44045	7.43296	7.62425	7.35491	7.50541	-0.126069	-0.0465595	keep	201	172.8	186.7	167.1	173.7	172.8	197.3	163.7	181.7	0.131711	0.656844	0.195312	0.732136	Activated CDC42 kinase 1	TK	Ack	NA	Q07912
TP53RK	Q96S44	EKC/KEOPS complex subunit TP53RK	6.90569	6.6865	6.59246	7.09064	7.10224	7.06932	6.98413	6.83036	6.94953	0.353205	0.188574	keep	119.9	103	96.5	136.3	137.4	134.3	126.6	113.8	123.6	0.0183035	0.136394	0.0396038	0.210746	TP53-regulating kinase	Other	Bud32	NA	Q96S44
TRIM24	O15164	Transcription intermediary factor 1-alpha	8.33494	8.19722	8.2937	8.20555	8.26397	8.25974	8.27566	8.07948	8.35535	-0.0331019	-0.0350075	keep	322.9	293.5	313.8	295.2	307.4	306.5	309.9	270.5	327.5	0.513268	0.696078	0.591818	0.764522	Transcription intermediary factor 1-alpha	Atypical	TIF1	NA	O15164
PRKCE	Q02156	Protein kinase C epsilon type	3.12102	3.07039	3.07039	3.71149	3.40599	3.40599	3.85798	3.48543	3.33628	0.427711	0.489462	keep	8.7	8.4	8.4	13.1	10.6	10.6	14.5	11.2	10.1	0.0151692	0.0388299	0.0341469	0.0776995	Protein kinase C epsilon type	AGC	PKC	PKCh	Q02156
EPHB3	P54753	Ephrin type-B receptor 3	6.6837	6.54226	6.59694	7.10748	7.12928	6.97499	6.95187	6.94251	7.04549	0.463368	0.371902	keep	102.8	93.2	96.8	137.9	140	125.8	123.8	123	132.1	0.00187063	0.00211633	0.00721683	0.00876168	Ephrin type-B receptor 3	TK	Eph	NA	P54753
TRIM28	Q13263	Transcription intermediary factor 1-beta	13.3213	13.2343	13.3108	13.762	13.8556	13.8113	13.9256	13.8401	13.896	0.520838	0.598392	keep	10235.4	9636.3	10161.5	13892.7	14823.7	14374.9	15560.8	14665.5	15244.8	0.0001729	8.6904e-05	0.00142716	0.00105387	Transcription intermediary factor 1-beta	Atypical	TIF1	NA	Q13263
TRRAP	Q9Y4A5	Transformation/transcription domain-associated protein	10.1472	10.0672	10.1266	10.0623	10.0979	10.0331	10.0729	9.99025	10.0815	-0.0493481	-0.0652412	keep	1134	1072.8	1117.9	1069.2	1095.9	1047.8	1077.1	1017.1	1083.5	0.181304	0.157757	0.252953	0.237717	Transformation/transcription domain-associated protein	Atypical	PIKK	TRRAP	Q9Y4A5
TTK	P33981	Dual specificity protein kinase TTK	8.46964	8.45245	8.44708	8.19032	8.22207	8.14873	8.42249	8.41616	8.51649	-0.269071	-0.00397569	keep	354.5	350.3	349	292.1	298.6	283.8	343.1	341.6	366.2	0.000269381	0.894578	0.00189934	0.923043	Dual specificity protein kinase TTK	Other	TTK	NA	P33981
IRAK4	Q9NWZ3	Interleukin-1 receptor-associated kinase 4	7.24888	7.26959	7.26585	7.78333	7.74349	7.82209	7.62863	7.72792	7.63445	0.521858	0.40292	keep	152.1	154.3	153.9	220.3	214.3	226.3	197.9	212	198.7	2.46945e-05	0.000253858	0.000462433	0.00207167	Interleukin-1 receptor-associated kinase 4	TKL	IRAK	NA	Q9NWZ3
ULK1	O75385	Serine/threonine-protein kinase ULK1	7.92955	7.84549	7.80025	7.89542	7.98128	7.87283	7.85175	7.94603	7.93192	0.0578414	0.0510616	keep	243.8	230	222.9	238.1	252.7	234.4	231	246.6	244.2	0.312214	0.343357	0.394881	0.443802	Serine/threonine-protein kinase ULK1	Other	ULK	NA	O75385
ULK3	Q6PHR2	Serine/threonine-protein kinase ULK3	6.12102	6.04658	6.20359	5.99774	6.23266	6.12722	6.1416	6.06178	6.10643	-0.0027585	-0.0215176	keep	69.6	66.1	73.7	63.9	75.2	69.9	70.6	66.8	68.9	0.958518	0.708197	0.96905	0.775454	Serine/threonine-protein kinase ULK3	Other	ULK	NA	Q6PHR2
CAMK2G	Q13555	Calcium/calmodulin-dependent protein kinase type II subunit gamma	10.2664	10.2363	10.3061	10.9062	10.9084	10.9378	10.8721	10.9072	10.9146	0.647679	0.628205	keep	1231.7	1206.2	1266	1919.1	1922	1961.6	1874.2	1920.4	1930.3	8.8687e-06	1.28552e-05	0.000278985	0.000326301	Calcium/calmodulin-dependent protein kinase (CaM kinase) II gamma	CAMK	CAMK2	NA	Q13555
VRK2	Q86Y07	Serine/threonine-protein kinase VRK2	6.58946	6.3345	6.76686	6.51412	6.75622	6.44294	6.7046	6.47897	6.64241	0.00302452	0.0373583	keep	96.3	80.7	108.9	91.4	108.1	87	104.3	89.2	99.9	0.964303	0.767504	0.973561	0.82524	Serine/threonine-protein kinase VRK2	CK1	VRK	NA	Q86Y07
VRK3	Q8IV63	Inactive serine/threonine-protein kinase VRK3	5.8802	5.7866	5.99548	5.97499	5.92125	6.12309	5.67807	5.57894	5.57289	0.119029	-0.279181	discard	58.9	55.2	63.8	62.9	60.6	69.7	51.2	47.8	47.6	0.235831	0.0161324	0.314613	0.0390795	Inactive serine/threonine-protein kinase VRK3	CK1	VRK	NA	Q8IV63
TGFBR2	P37173	TGF-beta receptor type-2	5.27053	4.9542	4.74953	5.40259	5.66107	5.91409	5.87036	6.1127	5.88996	0.666815	0.954437	keep	38.6	31	26.9	42.3	50.6	60.3	58.5	69.2	59.3	0.0343072	0.00476183	0.0648525	0.0156411	TGF-beta receptor type-2	TKL	STKR	STKR2	P37173
WNK1	Q9H4A3	Serine/threonine-protein kinase WNK1	11.1972	11.1793	11.172	11.2063	11.1781	11.2005	11.1854	11.2144	11.2369	0.0121326	0.0294839	keep	2348	2319.1	2307.3	2362.8	2317.1	2353.4	2328.8	2376.2	2413.4	0.347663	0.153064	0.430398	0.231673	Serine/threonine-protein kinase WNK1	Other	WNK	NA	Q9H4A3
EPHA2	P29317	Ephrin type-A receptor 2	8.14924	8.08693	8.15228	9.20775	9.1819	9.19771	9.15785	9.03535	9.07253	1.06603	0.959696	keep	283.9	271.9	284.5	591.3	580.8	587.2	571.2	524.7	538.4	1.20392e-06	2.1894e-05	0.000118161	0.000451433	Ephrin type-A receptor 2	TK	Eph	NA	P29317

## Sheet: 2-IdentifiedKinases_pST
Supplemental data 4: A list of identified protein kinases in phosphoproteomics
GeneName	Phosphosites	MCF10A_WT_log2_1	MCF10A_WT_log2_2	MCF10A_WT_log2_3	MCF10A_PTEN_KO1_log2_1	MCF10A_PTEN_KO1_log2_2	MCF10A_PTEN_KO1_log2_3	MCF10A_PTEN_KO2_log2_1	MCF10A_PTEN_KO2_log2_2	MCF10A_PTEN_KO2_log2_3	MCF10A_WT_1	MCF10A_WT_2	MCF10A_WT_3	MCF10A_PTEN_KO1_1	MCF10A_PTEN_KO1_2	MCF10A_PTEN_KO1_3	MCF10A_PTEN_KO2_1	MCF10A_PTEN_KO2_2	MCF10A_PTEN_KO2_3	Log2_FC_KO1_WT	Log2_FC_KO2_WT	consistent	Pval_KO1_WT	Pval_KO2_WT	FDR_KO1_WT	FDR_KO2_WT	Kinase.Name	Group	Family	SubFamily	UniprotID
AAK1	AAK1_Q2M2I8_637_S	7.74953	7.6249	7.66103	7.84644	7.69608	7.79387	7.57587	7.59005	7.55613	215.199	197.389	202.395	230.152	207.373	221.916	190.794	192.678	188.201	0.1	-0.11	discard	0.156242	0.052591	0.308563	0.163017	AP2-associated protein kinase 1	Other	NAK	NA	Q2M2I8
MAST4	MAST4_O15021_206_S	3.94417	3.88718	3.69381	2.431	3.27196	1.65125	3.33777	2.86171	3.25475	15.3927	14.7965	12.9404	5.39268	9.65956	3.14105	10.1104	7.26878	9.54505	-1.25	-0.68	keep	0.0426955	0.0139376	0.131058	0.0697251	Microtubule-associated serine/threonine-protein kinase 4	AGC	MAST	NA	O15021
ARAF	ARAF_P10398_257_S	4.67927	4.18814	4.36123	3.7632	2.88729	3.3066	3.51286	4.10613	3.36687	25.6213	18.2287	20.5524	13.578	7.39881	9.89432	11.415	17.2214	10.3164	-1.06	-0.73	keep	0.0199816	0.0492963	0.0814576	0.156201	Serine/threonine-protein kinase A-Raf	TKL	RAF	NA	P10398
AAK1	AAK1_Q2M2I8_606_T	3.82792	4.57268	4.15067	4.63488	4.33942	5.00175	4.87543	5.21872	4.80032	14.201	23.7965	17.7614	24.8449	20.244	32.0388	29.3529	37.2385	27.8638	0.47	0.76	keep	0.174991	0.0358778	0.331715	0.128082	AP2-associated protein kinase 1	Other	NAK	NA	Q2M2I8
AAK1	AAK1_Q2M2I8_21_S	1.3119	2.57268	1.39062	1.8331	0.965293	1.91428	2.75281	1.96863	1.98295	2.48269	5.94913	2.62191	3.56302	1.95246	3.76926	6.74029	3.91396	3.953	-0.25	0.4	discard	0.730975	0.379896	0.838031	0.567975	AP2-associated protein kinase 1	Other	NAK	NA	Q2M2I8
AAK1	AAK1_Q2M2I8_624_S	3.77657	4.12648	4.01386	4.05827	3.37558	3.59611	3.8539	3.3629	4.10113	13.7044	17.466	16.1544	16.6595	10.3789	12.0931	14.459	10.2881	17.1618	-0.27	-0.18	keep	0.261005	0.452607	0.428051	0.633965	AP2-associated protein kinase 1	Other	NAK	NA	Q2M2I8
ABL2	ABL2_P42684_631_S	2.75551	3.60016	3.65559	2.32409	3.30233	3.77227	3.6315	3.28229	3.72343	6.75291	12.1271	12.6021	5.00749	9.86508	13.6636	12.3934	9.72898	13.2088	-0.14	0.17	discard	0.712763	0.550819	0.824854	0.712847	Abelson tyrosine-protein kinase 2	TK	Abl	NA	P42684
ABL2	ABL2_P42684_817_S	1.52603	1.5352	1.43642	1.14721	0.717368	1.02976	0.968541	1.69732	0.532287	2.87992	2.89829	2.70649	2.21485	1.64418	2.04169	1.95686	3.24299	1.44622	-0.52	-0.35	keep	0.0155233	0.273192	0.0692634	0.468914	Abelson tyrosine-protein kinase 2	TK	Abl	NA	P42684
AKT1	AKT1_P31749_473_S	2.81779	1.49673	1.02139	2.62365	2.71737	1.32932	3.0654	2.88374	1.79532	7.05083	2.82202	2.02987	6.16307	6.57672	2.51284	8.371	7.38061	3.47093	0.36	0.69	keep	0.559441	0.295622	0.702358	0.491121	RAC-alpha serine/threonine-protein kinase	AGC	Akt	NA	P31749
AKT2	AKT2_P31751_474_S	2.06036	2.24147	2.50251	2.64602	3.44529	2.91428	2.75281	3.26561	3.26925	4.17091	4.72879	5.66672	6.25936	10.8927	7.53853	6.74029	9.61715	9.64146	0.76	0.84	keep	0.0518149	0.0180873	0.148318	0.0827567	RAC-beta serine/threonine-protein kinase	AGC	Akt	NA	P31751
AKT2	AKT2_P31751_126_S	4.8076	4.68815	4.48627	4.65156	4.21722	4.78875	4.87007	5.10144	4.83485	28.0047	25.7795	22.4131	25.1338	18.5998	27.6413	29.2441	34.331	28.5387	-0.09	0.27	discard	0.610653	0.0939933	0.744732	0.237467	RAC-beta serine/threonine-protein kinase	AGC	Akt	NA	P31751
CDK2	CDK2_P24941_15_Y	6.91241	6.79902	6.75157	5.91597	5.78615	5.66024	6.55183	6.37268	6.51109	120.46	111.355	107.752	60.3787	55.1829	50.5709	93.8204	82.8641	91.2082	-1.03	-0.34	keep	0.000299348	0.00902535	0.00837508	0.052974	Cyclin-dependent kinase 2	CMGC	CDK	CDK2	P24941
ARAF	ARAF_P10398_157_S	3.38229	3.5634	3.52389	3.62364	3.57535	4.12373	3.91756	3.69733	3.76495	10.4273	11.822	11.5026	12.3261	11.9203	17.4328	15.1113	12.972	13.5945	0.3	0.3	keep	0.196561	0.0235912	0.357014	0.0975309	Serine/threonine-protein kinase A-Raf	TKL	RAF	NA	P10398
ARAF	ARAF_P10398_582_S	2.83797	2.04216	2.26931	2.1155	2.47226	1.65125	2.32218	2.36291	2.38028	7.15014	4.11863	4.82094	4.33341	5.54911	3.14105	5.00086	5.14406	5.20639	-0.31	-0.07	keep	0.416752	0.911674	0.580808	0.952785	Serine/threonine-protein kinase A-Raf	TKL	RAF	NA	P10398
CDK3	CDK3_Q00526_15_Y	6.91241	6.79902	6.75157	5.91597	5.78615	5.66024	6.55183	6.37268	6.51109	120.46	111.355	107.752	60.3787	55.1829	50.5709	93.8204	82.8641	91.2082	-1.03	-0.34	keep	0.000299348	0.00902535	0.00837508	0.052974	Cyclin-dependent kinase 3	CMGC	CDK	CDK2	Q00526
ATM	ATM_Q13315_1981_S	4.11926	4.20614	3.73104	4.54251	4.723	4.60545	4.38357	4.35504	4.15678	17.3788	18.4575	13.2787	23.3041	26.4097	24.3432	20.8731	20.4644	17.8367	0.59	0.27	keep	0.0176343	0.160447	0.0754301	0.336298	Serine-protein kinase ATM	Atypical	PIKK	ATM	Q13315
ATR	ATR_Q13535_435_S	6.0012	5.8816	6.04375	6.00303	5.78615	5.92178	5.98101	6.09437	5.89919	64.0533	58.9574	65.9707	64.1344	55.1828	60.6223	63.163	68.3265	59.6807	-0.07	0.02	discard	0.418379	0.84051	0.582246	0.912281	Serine/threonine-protein kinase ATR	Atypical	PIKK	ATR	Q13535
TTK	TTK_P33981_821_S	2.95345	3.02874	2.58617	1.431	1.80483	2.32932	1.75281	1.53978	1.43275	7.74598	8.16098	6.00503	2.69634	3.49388	5.02569	3.37014	2.90751	2.69961	-0.97	-1.29	keep	0.0272177	0.00151619	0.0983738	0.0190254	Dual specificity protein kinase TTK	Other	TTK	NA	P33981
BAZ1A	BAZ1A_Q9NRL2_1363_S	3.28276	3.33168	3.61633	3.82332	3.3898	3.26006	3.25805	3.6467	3.40675	9.73213	10.0678	12.2638	14.1558	10.4817	9.58021	9.56686	12.5247	10.6056	0.09	0.03	keep	0.706242	0.869542	0.819879	0.930121	Bromodomain adjacent to zinc finger domain protein 1A	Atypical	BAZ	NA	Q9NRL2
BAZ1B	BAZ1B_Q9UIG0_204_S	3.90645	3.73022	3.53446	2.99869	3.36122	3.66917	4.0654	3.53978	3.57959	14.9954	13.2711	11.5872	7.99273	10.2761	12.7213	16.742	11.63	11.9554	-0.36	0.02	discard	0.160887	0.982964	0.315427	0.991099	Tyrosine-protein kinase BAZ1B	Atypical	BAZ	NA	Q9UIG0
MAP4K3	MAP4K3_Q8IVH8_618_S	3.72333	3.99463	3.83731	3.22356	3.00277	2.37372	3.5535	3.4832	3.64776	13.2079	15.9406	14.2937	9.3409	8.01538	5.18274	11.7411	11.1827	12.5339	-0.95	-0.29	keep	0.020893	0.0343128	0.0834173	0.124834	Mitogen-activated protein kinase kinase kinase kinase 3	STE	STE20	KHS	Q8IVH8
BAZ1B	BAZ1B_Q9UIG0_1468_S	5.89927	5.82061	5.93228	5.72956	5.66573	5.58671	5.8647	5.73113	5.7102	59.6838	56.5167	61.0653	53.0601	50.764	48.0581	58.2708	53.1179	52.3531	-0.22	-0.11	keep	0.0134934	0.12052	0.0630358	0.277819	Tyrosine-protein kinase BAZ1B	Atypical	BAZ	NA	Q9UIG0
SRC	SRC_P12931_75_S	3.98093	3.79507	3.79398	2.50629	3.10969	3.08421	3.12054	3.21438	3.08483	15.7899	13.8813	13.8708	5.68158	8.63195	8.48085	8.69714	9.28167	8.48449	-0.93	-0.72	keep	0.00980388	0.000608674	0.0525611	0.0116048	Proto-oncogene tyrosine-protein kinase Src	TK	Src	NA	P12931
BCR	BCR_P11274_693_T	3.2072	3.2985	3.44765	3.51846	3.25653	2.65125	2.00807	3.1792	3.05166	9.23559	9.83894	10.9105	11.4594	9.5568	6.28211	4.02243	9.05802	8.29166	-0.14	-0.49	keep	0.545276	0.204638	0.690111	0.391748	Breakpoint cluster region protein	Atypical	BCR	NA	P11274
BCR	BCR_P11274_310_T	2.95345	2.82643	2.62625	2.75293	2.90719	1.97318	1.84301	2.12475	1.83485	7.74598	7.09319	6.17419	6.74085	7.50157	3.92632	3.58757	4.36127	3.56734	-0.21	-0.87	keep	0.444999	0.002989	0.605243	0.0268477	Breakpoint cluster region protein	Atypical	BCR	NA	P11274
BLK	BLK_P51451_333_S	2.98997	2.84186	3.33125	2.92743	3.00277	1.91428	3.12054	3.00927	2.98295	7.9446	7.16946	10.0648	7.60753	8.01538	3.76926	8.69714	8.05157	7.906	-0.38	-0.03	keep	0.311428	0.91684	0.482767	0.955884	Tyrosine-protein kinase Blk	TK	Src	NA	P51451
BAZ1B	BAZ1B_Q9UIG0_1342_S	5.2605	4.8457	5.27563	4.20861	4.28722	4.1495	4.78161	4.50468	4.57959	38.3327	28.7541	38.7367	18.4892	19.5246	17.747	27.5047	22.701	23.9108	-0.92	-0.51	keep	0.00337955	0.0364457	0.0275929	0.129254	Tyrosine-protein kinase BAZ1B	Atypical	BAZ	NA	Q9UIG0
BLVRA	BLVRA_P53004_230_S	3.82792	3.80298	3.71255	4.12349	3.63623	3.88391	3.82099	4.12475	3.44558	14.201	13.9576	13.1096	17.4299	12.4341	14.763	14.1329	17.4451	10.8949	0.11	0.04	keep	0.528006	0.940106	0.676944	0.969822	Biliverdin reductase A	Atypical	BLVRA	NA	P53004
BMP2K	BMP2K_Q9NSY1_1014_T	6.59878	6.66881	6.62254	6.18015	6.36662	6.62394	7.09897	7.16577	7.09707	96.9241	101.745	98.5332	72.5123	82.5173	98.6291	137.089	143.586	136.909	-0.23	0.49	discard	0.139501	8.79195e-05	0.287528	0.00434289	BMP-2-inducible protein kinase	Other	NAK	NA	Q9NSY1
BMP2K	BMP2K_Q9NSY1_949_S	1.71244	2.79507	1.60635	2.89044	1.9653	1.78875	2.04654	1.96863	2.83485	3.27715	6.94065	3.0448	7.41494	3.90493	3.45516	4.13114	3.91396	7.13468	0.16	0.19	keep	0.746604	0.629099	0.847348	0.772216	BMP-2-inducible protein kinase	Other	NAK	NA	Q9NSY1
BMPR2	BMPR2_Q13873_863_S	3.98093	3.94549	3.76734	3.66804	3.56285	3.98753	3.54008	3.67223	3.73392	15.7899	15.4067	13.617	12.7113	11.8175	15.8623	11.6324	12.7483	13.3052	-0.15	-0.25	keep	0.332313	0.046332	0.503013	0.15034	Bone morphogenetic protein receptor type-2	TKL	STKR	STKR2	Q13873
BRAF	BRAF_P15056_365_S	5.70147	5.57268	5.57085	5.68974	5.73696	5.61934	5.80984	5.82803	5.83485	52.0371	47.593	47.5328	51.6157	53.3331	49.1575	56.0966	56.8083	57.0775	0.07	0.21	keep	0.290854	0.00884807	0.459743	0.0524634	Serine/threonine-protein kinase B-raf	TKL	RAF	NA	P15056
BRAF	BRAF_P15056_750_S	3.0079	2.93113	1.64588	2.9812	2.78346	2.41678	3.02743	2.98909	3.14896	8.0439	7.62708	3.12938	7.89643	6.88501	5.33979	8.15357	7.93974	8.87015	0.1	0.41	keep	0.695018	0.301404	0.811523	0.496955	Serine/threonine-protein kinase B-raf	TKL	RAF	NA	P15056
BRD2	BRD2_P25440_298_S	4.99448	5.2788	5.46433	5.68974	5.59695	5.46375	5.46395	5.58418	5.38029	31.8777	38.8218	44.1497	51.6157	48.4006	44.1318	44.138	47.9739	41.6512	0.33	0.22	keep	0.0898478	0.196878	0.213934	0.383304	Bromodomain-containing protein 2	Atypical	BRD	NA	P25440
BRD2	BRD2_P25440_301_S	5.2605	5.4572	5.69145	5.78352	5.70036	5.56772	5.57997	5.70662	5.49884	38.3327	43.932	51.6771	55.0824	51.9972	47.4299	47.8343	52.2234	45.2185	0.21	0.12	keep	0.199585	0.416233	0.360254	0.601869	Bromodomain-containing protein 2	Atypical	BRD	NA	P25440
BRD3	BRD3_Q15059_563_S	3.06036	4.18814	4.15067	3.99869	4.12676	3.94403	3.33777	3.78186	4.29782	8.34183	18.2287	17.7614	15.9855	17.4694	15.3912	10.1104	13.7548	19.6686	0.14	-0.03	discard	0.582191	0.990117	0.7199	0.995255	Bromodomain-containing protein 3	Atypical	BRD	NA	Q15059
WEE1	WEE1_P30291_190_T	4.92543	4.82644	4.8158	3.84282	4.16032	3.85288	4.01778	4.11547	4.12524	30.3881	28.3728	28.1644	14.3484	17.8805	14.4488	16.1984	17.3332	17.451	-0.9	-0.77	keep	0.00119089	9.54926e-05	0.016093	0.00437182	Wee1-like protein kinase	Other	WEE	NA	P30291
BRD4	BRD4_O60885_1117_S	4.52602	4.54466	4.35528	4.84282	4.61823	4.87622	4.51286	4.76416	4.57376	23.0393	23.3389	20.4678	28.6968	24.5599	29.3689	22.83	27.1741	23.8144	0.31	0.14	keep	0.0395993	0.217132	0.12438	0.406295	BRD4 protein	Atypical	BRD	NA	O60885
BUB1B	BUB1B_O60566_665_S	1.42293	2.19417	1.19131	1.01597	1.80483	1.57725	2.6315	1.53978	1.75468	2.6813	4.57625	2.2836	2.02226	3.49388	2.984	6.19671	2.90751	3.37451	-0.17	0.39	discard	0.739163	0.45522	0.84205	0.635272	Mitotic checkpoint serine/threonine-protein kinase BUB1 beta	Other	BUB	NA	O60566
BUB1B	BUB1B_O60566_670_S	1.06037	1.5352	1.29441	1.62365	1.41781	1.49925	3.12054	1.79354	1.83485	2.08546	2.89829	2.45276	3.08153	2.67179	2.82695	8.69714	3.46665	3.56734	0.21	1.08	keep	0.220618	0.105209	0.384779	0.255597	Mitotic checkpoint serine/threonine-protein kinase BUB1 beta	Other	BUB	NA	O60566
PRKD3	PRKD3_O94806_41_S	2.44941	2.74671	2.75835	1.37853	1.71737	2.13668	2.08402	1.83935	1.71286	5.46191	6.71183	6.76623	2.60004	3.28836	4.39748	4.23986	3.57848	3.2781	-0.88	-0.77	keep	0.0198149	0.00651872	0.0812165	0.0431572	Serine/threonine-protein kinase D3	CAMK	PKD	NA	O94806
CAMK2G	CAMK2G_Q13555_319_S	5.45921	5.4114	5.40509	5.93653	6.02115	5.96595	5.03223	5.18364	5.05166	43.9932	42.5591	42.3735	61.2455	64.9451	62.507	32.723	36.3439	33.1666	0.55	-0.33	discard	5.31499e-05	0.00265599	0.0047301	0.0252684	Calcium/calmodulin-dependent protein kinase (CaM kinase) II gamma	CAMK	CAMK2	NA	Q13555
CAMK2G	CAMK2G_Q13555_315_S	4.61641	4.5773	4.52389	5.07073	5.24875	5.1495	4.08401	4.28229	4.24745	24.5289	23.8728	23.0052	33.608	38.0217	35.4939	16.9594	19.458	18.9937	0.59	-0.37	discard	0.000550377	0.00528318	0.0109988	0.0381913	Calcium/calmodulin-dependent protein kinase (CaM kinase) II gamma	CAMK	CAMK2	NA	Q13555
CHEK1	CHEK1_O14757_280_S	4.21494	4.25882	4.42511	3.53053	3.40387	3.37372	4.02743	3.45406	3.70221	18.5705	19.144	21.4828	11.5557	10.5844	10.3655	16.3071	10.9591	13.016	-0.86	-0.56	keep	0.000418337	0.0324888	0.00990333	0.120481	Serine/threonine-protein kinase Chk1	CAMK	CAMKL	CHK1	O14757
CAMKK1	CAMKK1_Q8N5S9_52_S	5.70147	5.117	5.50789	5.21984	5.83111	5.51419	5.83753	5.24023	5.52021	52.0371	34.7032	45.5029	37.2673	56.9298	45.7023	57.1837	37.7977	45.8934	0.08	0.09	keep	0.762822	0.728936	0.856478	0.843251	Calcium/calmodulin-dependent protein kinase kinase 1	Other	CAMKK	CAMKK-Meta	Q8N5S9
CAMKK1	CAMKK1_Q8N5S9_67_S	1.83797	1.24147	1.29441	2.68974	2.36122	1.65125	2.08402	1.88374	1.94733	3.57507	2.3644	2.45276	6.45196	5.13806	3.14105	4.23986	3.6903	3.85659	0.81	0.49	keep	0.097928	0.0617018	0.226347	0.181713	Calcium/calmodulin-dependent protein kinase kinase 1	Other	CAMKK	CAMKK-Meta	Q8N5S9
CAMKK1	CAMKK1_Q8N5S9_475_S	6.12543	5.98598	6.12991	6.1195	6.10754	6.37098	6.0105	6.10379	6.1072	69.8131	63.3811	70.0305	69.5271	68.9528	82.7668	64.4676	68.7738	68.9365	0.12	-0.01	discard	0.291884	0.913083	0.460984	0.953737	Calcium/calmodulin-dependent protein kinase kinase 1	Other	CAMKK	CAMKK-Meta	Q8N5S9
CAMKK2	CAMKK2_Q96RR4_511_S	7.2159	7.24437	7.10176	6.9635	6.96173	7.1447	7.04297	7.10144	7.04957	148.663	151.626	137.354	124.802	124.649	141.504	131.87	137.324	132.474	-0.16	-0.12	keep	0.0931363	0.0605715	0.21854	0.18	Calcium/calmodulin-dependent protein kinase kinase 2	Other	CAMKK	CAMKK-Meta	Q96RR4
CAMKK2	CAMKK2_Q96RR4_129_S	1.98997	1.5352	2.21778	2.79357	1.71737	3.32932	2.68126	1.42431	2.01771	3.9723	2.89829	4.65178	6.93345	3.28836	10.0514	6.41414	2.68386	4.04941	0.82	0.19	keep	0.245927	0.775133	0.412738	0.872761	Calcium/calmodulin-dependent protein kinase kinase 2	Other	CAMKK	CAMKK-Meta	Q96RR4
CAMKK2	CAMKK2_Q96RR4_495_S	6.18375	6.33984	6.27877	5.9021	5.95816	6.00528	6.20588	6.06816	6.17614	72.6931	80.9996	77.6425	59.801	62.1706	64.2346	73.817	67.0964	72.311	-0.31	-0.12	keep	0.00454244	0.130077	0.0327732	0.291488	Calcium/calmodulin-dependent protein kinase kinase 2	Other	CAMKK	CAMKK-Meta	Q96RR4
CDC42BPA	CDC42BPA_Q5VT25_1719_S	2.89686	3.25306	2.75835	3.32409	1.76176	2.37372	1.19093	3.16127	2.87332	7.44806	9.53385	6.76623	10.015	3.39112	5.18274	2.283	8.94619	7.32751	-0.35	-0.36	keep	0.369345	0.424845	0.539033	0.608856	Serine/threonine-protein kinase MRCK alpha	AGC	DMPK	GEK	Q5VT25
CDC42BPA	CDC42BPA_Q5VT25_1654_S	4.82286	4.85333	4.77627	4.50016	4.86202	4.75559	4.51971	4.75821	4.5854	28.3026	28.9066	27.4032	22.63	29.0814	27.0131	22.9387	27.0622	24.0072	-0.1	-0.19	keep	0.366612	0.057973	0.536167	0.174334	Serine/threonine-protein kinase MRCK alpha	AGC	DMPK	GEK	Q5VT25
CDC42BPA	CDC42BPA_Q5VT25_1611_S	2.83797	2.79507	3.33125	3.13144	2.86712	2.02976	3.10239	2.86171	2.92918	7.15014	6.94065	10.0648	8.76311	7.29605	4.08337	8.58843	7.26878	7.61676	-0.26	-0.04	keep	0.451058	0.905067	0.610298	0.949302	Serine/threonine-protein kinase MRCK alpha	AGC	DMPK	GEK	Q5VT25
CDC42BPA	CDC42BPA_Q5VT25_1651_S	4.82286	4.85333	4.77627	4.50016	4.86202	4.75559	4.51971	4.75821	4.5854	28.3026	28.9066	27.4032	22.63	29.0814	27.0131	22.9387	27.0622	24.0072	-0.1	-0.19	keep	0.366612	0.057973	0.536167	0.174334	Serine/threonine-protein kinase MRCK alpha	AGC	DMPK	GEK	Q5VT25
CDC42BPB	CDC42BPB_Q9Y5S2_1640_S	3.95345	3.67959	3.74931	3.85247	3.99349	4.11068	3.89665	3.81662	4.1411	15.492	12.8135	13.4479	14.4447	15.928	17.2758	14.8939	14.0902	17.6439	0.19	0.16	keep	0.159726	0.284999	0.314047	0.481737	Serine/threonine-protein kinase MRCK beta	AGC	DMPK	GEK	Q9Y5S2
PRKDC	PRKDC_P78527_893_S	3.38229	3.71354	3.51324	2.89043	3.05722	2.13668	2.88608	2.56727	2.79532	10.4273	13.1186	11.418	7.41493	8.32366	4.39748	7.39258	5.92685	6.94185	-0.8	-0.79	keep	0.0481373	0.00433766	0.141964	0.03392	DNA-dependent protein kinase catalytic subunit	Atypical	PIKK	DNAPK	P78527
CDC42BPG	CDC42BPG_Q6DT37_1550_S	2.52603	3.12017	3.45879	3.53053	3.49872	3.89918	3.10239	3.16127	3.36687	5.75983	8.69488	10.9951	11.5557	11.3037	14.92	8.58843	8.94619	10.3164	0.57	0.13	keep	0.113919	0.570915	0.250932	0.728088	Serine/threonine-protein kinase MRCK gamma	AGC	DMPK	GEK	Q6DT37
CDK2	CDK2_P24941_14_T	8.42752	8.48357	8.42049	7.72102	7.64515	7.7764	8.18609	8.1725	8.10315	344.299	357.939	342.625	210.989	200.179	219.245	291.246	288.514	274.974	-0.73	-0.29	keep	7.04672e-05	0.000875554	0.00503867	0.013637	Cyclin-dependent kinase 2	CMGC	CDK	CDK2	P24941
CDK3	CDK3_Q00526_14_T	8.42752	8.48357	8.42049	7.72102	7.64515	7.7764	8.18609	8.1725	8.10315	344.299	357.939	342.625	210.989	200.179	219.245	291.246	288.514	274.974	-0.73	-0.29	keep	7.04672e-05	0.000875554	0.00503867	0.013637	Cyclin-dependent kinase 3	CMGC	CDK	CDK2	Q00526
CDK1	CDK1_P06493_161_T	5.72062	5.65578	5.7561	5.40173	5.62726	5.41678	5.7499	5.63376	5.68068	52.7323	50.415	54.0453	42.2748	49.4282	42.7183	53.8136	49.6514	51.2926	-0.23	-0.02	keep	0.0434162	0.638223	0.132591	0.778901	Cyclin-dependent kinase 1	CMGC	CDK	CDC2	P06493
GRK5	GRK5_P34947_484_S	4.89205	4.85713	4.90403	4.25301	4.33208	4.04356	4.12953	4.08728	4.24745	29.6929	28.9829	29.9406	19.067	20.1412	16.4905	17.503	16.9978	18.9937	-0.67	-0.73	keep	0.00150258	0.000127746	0.0179313	0.00505233	G protein-coupled receptor kinase 5	AGC	GRK	GRK	P34947
CDK10	CDK10_Q15131_196_T	2.81779	3.09463	3.46985	2.89044	2.64811	3.26006	3.0654	2.51177	3.22531	7.05083	8.54233	11.0797	7.41494	6.26844	9.58021	8.371	5.7032	9.35222	-0.2	-0.19	keep	0.495152	0.537757	0.648935	0.702198	Cyclin-dependent kinase 10	CMGC	CDK	CDK10	Q15131
CDK11B	CDK11B_P21127_595_T	5.29376	5.57036	5.7172	5.91366	5.70889	5.81716	5.32609	5.62725	5.51414	39.2265	47.5167	52.6075	60.2824	52.3055	56.382	40.1156	49.4277	45.7005	0.28	-0.04	discard	0.105916	0.815233	0.239047	0.897315	Cyclin-dependent kinase 11B	CMGC	CDK	CDK11	P21127
CDK11B	CDK11B_P21127_589_S	4.70697	4.96675	5.33124	5.4597	5.35036	5.36824	4.7644	5.13397	4.95631	26.1179	31.271	40.2591	44.0081	40.7962	41.3049	27.1786	35.1138	31.0455	0.37	-0.07	discard	0.100959	0.823312	0.230616	0.902141	Cyclin-dependent kinase 11B	CMGC	CDK	CDK11	P21127
CDK11B	CDK11B_P21127_65_S	1.36848	2.21801	1.24378	1.53054	1.30233	2.23621	1.88608	1.16128	1.57959	2.58199	4.65252	2.36818	2.88894	2.46627	4.71158	3.69629	2.23655	2.98885	0.07	-0.11	discard	0.857425	0.864013	0.916448	0.926624	Cyclin-dependent kinase 11B	CMGC	CDK	CDK11	P21127
CDK12	CDK12_Q9NYV4_385_S	6.45268	6.45092	6.42795	6.58654	6.62426	6.54364	6.37037	6.34317	6.3465	87.5892	87.4826	86.1003	96.1053	98.6508	93.2893	82.7316	81.1867	81.374	0.14	-0.09	discard	0.00460228	0.00150331	0.0330043	0.0189783	Cyclin-dependent kinase 12	CMGC	CDK	CRK7	Q9NYV4
CDK12	CDK12_Q9NYV4_383_S	6.45268	6.45092	6.42795	6.58654	6.62426	6.54364	6.37037	6.34317	6.3465	87.5892	87.4826	86.1003	96.1053	98.6508	93.2893	82.7316	81.1867	81.374	0.14	-0.09	discard	0.00460228	0.00150331	0.0330043	0.0189783	Cyclin-dependent kinase 12	CMGC	CDK	CRK7	Q9NYV4
CDK12	CDK12_Q9NYV4_893_T	6.1659	6.22244	6.08208	6.33961	6.14573	6.48414	5.82652	5.9321	6.10113	71.7993	74.6691	67.7469	80.9865	70.8025	89.52	56.7489	61.0577	68.6472	0.17	-0.2	discard	0.192237	0.0859567	0.352638	0.224522	Cyclin-dependent kinase 12	CMGC	CDK	CRK7	Q9NYV4
CDK12	CDK12_Q9NYV4_681_S	4.98997	5.21505	4.93228	5.22728	5.4622	5.22414	4.75281	4.83934	4.60268	31.7784	37.1439	30.5326	37.4599	44.0846	37.3786	26.9611	28.6278	24.2965	0.26	-0.32	discard	0.0911878	0.0467853	0.215328	0.151162	Cyclin-dependent kinase 12	CMGC	CDK	CRK7	Q9NYV4
CDK12	CDK12_Q9NYV4_685_S	4.50725	4.74671	4.28817	4.64602	4.89728	4.87622	4.30641	4.26561	3.95632	22.7414	26.8473	19.5375	25.0375	29.8008	29.3689	19.786	19.2343	15.5228	0.28	-0.34	discard	0.13213	0.121656	0.277794	0.280078	Cyclin-dependent kinase 12	CMGC	CDK	CRK7	Q9NYV4
CDK12	CDK12_Q9NYV4_423_S	3.84796	3.27596	3.28191	3.16281	3.36122	3.55815	3.51286	3.4092	3.26925	14.3996	9.6864	9.72646	8.9557	10.2761	11.779	11.415	10.6236	9.64146	-0.12	-0.09	keep	0.651503	0.741685	0.777235	0.852106	Cyclin-dependent kinase 12	CMGC	CDK	CRK7	Q9NYV4
CDK12	CDK12_Q9NYV4_692_T	6.07531	6.24728	6.15752	6.18589	6.19917	6.31801	5.89137	5.89463	5.73131	67.4298	75.9658	71.3837	72.8012	73.4743	79.7828	59.358	59.4922	53.1245	0.07	-0.32	discard	0.316929	0.0118855	0.488441	0.0631951	Cyclin-dependent kinase 12	CMGC	CDK	CRK7	Q9NYV4
CDK13	CDK13_Q14004_1147_T	2.95345	2.5352	2.58617	3.35157	3.00277	1.97318	2.04654	2.81662	2.57959	7.74598	5.79658	6.00503	10.2076	8.01538	3.92632	4.13114	7.04512	5.97771	0.18	-0.19	discard	0.855645	0.468083	0.916043	0.646295	Cyclin-dependent kinase 13	CMGC	CDK	CRK7	Q14004
CDK13	CDK13_Q14004_315_S	2.71244	1.64483	2.86269	1.90905	2.80483	1.57725	1.96854	2.0488	1.57959	6.55429	3.1271	7.2737	3.75562	6.98777	2.984	3.91371	4.13761	2.98885	-0.3	-0.62	keep	0.590779	0.257292	0.726832	0.452163	Cyclin-dependent kinase 13	CMGC	CDK	CRK7	Q14004
CDK13	CDK13_Q14004_588_T	2.3119	2.43702	1.95999	2.57784	2.30233	0.788753	2.75281	2.59423	2.38028	4.96537	5.41523	3.89058	5.97047	4.93254	1.72758	6.74029	6.03868	5.20639	-0.18	0.33	discard	0.578591	0.130773	0.717877	0.292265	Cyclin-dependent kinase 13	CMGC	CDK	CRK7	Q14004
CDK13	CDK13_Q14004_383_S	3.95345	3.87224	3.87106	4.06659	3.67157	4.29511	3.3532	3.94787	3.71286	15.492	14.644	14.632	16.7558	12.7424	19.6316	10.2191	15.4322	13.1124	0.13	-0.21	discard	0.575352	0.263398	0.7151	0.458563	Cyclin-dependent kinase 13	CMGC	CDK	CRK7	Q14004
CDK13	CDK13_Q14004_1058_T	4.92071	4.80297	4.6361	5.35497	5.03478	5.46887	4.7055	4.75821	4.75982	30.2888	27.9151	24.8659	40.9266	32.7809	44.2889	26.0914	27.0622	27.0925	0.51	-0.05	discard	0.0315191	0.61934	0.10777	0.766338	Cyclin-dependent kinase 13	CMGC	CDK	CRK7	Q14004
CDK13	CDK13_Q14004_1246_T	5.49459	5.32345	5.37306	5.49093	5.68891	5.79284	5.50942	5.51177	5.37023	45.0856	40.0422	41.4432	44.9711	51.5862	55.4396	45.5513	45.6256	41.3619	0.26	0.07	keep	0.0632108	0.388584	0.168723	0.575901	Cyclin-dependent kinase 13	CMGC	CDK	CRK7	Q14004
CDK13	CDK13_Q14004_871_T	5.77918	5.91481	5.92426	5.83797	5.91213	6.10411	5.5701	6.00425	5.82752	54.917	60.3302	60.7269	57.2009	60.2181	68.7891	47.5081	64.1889	56.7882	0.08	-0.06	discard	0.441311	0.620158	0.602505	0.766825	Cyclin-dependent kinase 13	CMGC	CDK	CRK7	Q14004
CDK13	CDK13_Q14004_358_S	3.63383	4.17602	4.24378	4.03304	3.78346	4.24819	4.32999	4.18808	4.29073	12.4134	18.0762	18.9454	16.3706	13.77	19.0034	20.1121	18.2279	19.5722	-0.01	0.23	discard	0.988245	0.271677	0.993771	0.466844	Cyclin-dependent kinase 13	CMGC	CDK	CRK7	Q14004
CDK13	CDK13_Q14004_360_S	3.63383	4.17602	4.24378	4.03304	3.78346	4.24819	4.32999	4.18808	4.29073	12.4134	18.0762	18.9454	16.3706	13.77	19.0034	20.1121	18.2279	19.5722	-0.01	0.23	discard	0.988245	0.271677	0.993771	0.466844	Cyclin-dependent kinase 13	CMGC	CDK	CRK7	Q14004
CDK13	CDK13_Q14004_664_S	2.52603	2.49673	1.34332	1.94558	3.31728	3.47906	2.8647	1.79354	2.6254	5.75983	5.64404	2.53734	3.85192	9.96785	11.1507	7.28386	3.46665	6.17054	0.84	0.28	keep	0.272642	0.578858	0.440637	0.733266	Cyclin-dependent kinase 13	CMGC	CDK	CRK7	Q14004
CDK13	CDK13_Q14004_867_S	3.14378	3.5634	3.62625	3.3379	3.12676	3.43784	3.24156	3.63376	3.54426	8.83836	11.822	12.3484	10.1113	8.73471	10.8366	9.45814	12.4128	11.6662	-0.15	0.02	discard	0.462662	0.888581	0.62012	0.939577	Cyclin-dependent kinase 13	CMGC	CDK	CRK7	Q14004
CDK13	CDK13_Q14004_1054_S	3.8076	3.57268	3.24378	4.21611	3.92682	4.1495	3.32217	3.56727	3.56791	14.0024	11.8983	9.47272	18.5855	15.2087	17.747	10.0017	11.8537	11.859	0.54	-0.07	discard	0.0399822	0.776326	0.125234	0.873583	Cyclin-dependent kinase 13	CMGC	CDK	CRK7	Q14004
CDK14	CDK14_O94921_24_S	1.79733	1.41656	1.13686	0.871576	1.41781	1.85288	1.96854	0.926812	2.92918	3.47576	2.66948	2.19902	1.82966	2.67179	3.61221	3.91371	1.90107	7.61676	-0.04	0.69	discard	0.849062	0.465121	0.91183	0.643647	Cyclin-dependent kinase 14	CMGC	CDK	PFTAIRE	O94921
CDK16	CDK16_Q00536_153_S	4.99448	4.73436	4.77182	4.75293	4.56286	4.90675	4.75862	4.85615	4.96969	31.8777	26.6185	27.3187	26.9634	23.6351	29.9971	27.0699	28.9633	31.3348	-0.09	0.03	discard	0.510209	0.796837	0.662274	0.884802	Cyclin-dependent kinase 16	CMGC	CDK	PCTAIRE	Q00536
CDK16	CDK16_Q00536_12_S	5.64819	5.36409	5.40797	5.22356	5.30983	5.54849	5.18232	4.98909	5.52928	50.1503	41.1863	42.4581	37.3636	39.6659	46.8017	36.3106	31.759	46.1826	-0.11	-0.23	keep	0.438762	0.2558	0.59989	0.45065	Cyclin-dependent kinase 16	CMGC	CDK	PCTAIRE	Q00536
GRK6	GRK6_P43250_484_S	4.89205	4.85713	4.90403	4.25301	4.33208	4.04356	4.12953	4.08728	4.24745	29.6929	28.9829	29.9406	19.067	20.1412	16.4905	17.503	16.9978	18.9937	-0.67	-0.73	keep	0.00150258	0.000127746	0.0179313	0.00505233	G protein-coupled receptor kinase 6	AGC	GRK	GRK	P43250
CDK16	CDK16_Q00536_138_S	6.53995	6.50765	6.38625	6.77086	6.79552	6.94219	6.37793	6.49398	6.38528	93.0511	90.9911	83.6475	109.202	111.085	122.972	83.1664	90.1329	83.5915	0.36	-0.06	discard	0.00727363	0.381753	0.0439091	0.569576	Cyclin-dependent kinase 16	CMGC	CDK	PCTAIRE	Q00536
CDK17	CDK17_Q00537_146_S	4.73951	4.94191	4.58617	4.53054	4.63026	4.89157	4.42797	4.77008	4.93374	26.7137	30.7372	24.0201	23.1115	24.7655	29.683	21.5254	27.2859	30.5635	-0.07	-0.04	keep	0.655314	0.81498	0.780918	0.897315	Cyclin-dependent kinase 17	CMGC	CDK	PCTAIRE	Q00537
CDK17	CDK17_Q00537_137_S	6.46733	6.39318	6.39498	6.14328	6.07931	6.20584	6.42615	6.44483	6.5955	88.4829	84.0505	84.1549	70.6826	67.6169	73.8147	85.993	87.1136	96.7038	-0.28	0.07	discard	0.00329341	0.298501	0.0272193	0.493517	Cyclin-dependent kinase 17	CMGC	CDK	PCTAIRE	Q00537
CDK17	CDK17_Q00537_122_S	3.1599	1.74671	2.39062	2.50629	2.49873	1.49925	2.25805	2.23166	2.50804	8.93767	3.35592	5.24383	5.68158	5.65187	2.82695	4.78343	4.69675	5.68846	-0.31	-0.21	keep	0.642893	0.822928	0.76976	0.902141	Cyclin-dependent kinase 17	CMGC	CDK	PCTAIRE	Q00537
CDK17	CDK17_Q00537_9_S	4.12748	3.77109	3.87106	3.44383	3.30233	2.57725	3.90714	4.15223	3.75467	17.4781	13.6525	14.632	10.8817	9.86508	5.968	15.0026	17.7806	13.498	-0.78	0.02	discard	0.0475798	0.92943	0.140783	0.963089	Cyclin-dependent kinase 17	CMGC	CDK	PCTAIRE	Q00537
CDK17	CDK17_Q00537_180_S	6.68207	6.76301	6.81688	6.5017	6.2777	6.40078	6.77303	6.65953	6.60411	102.684	108.61	112.742	90.6163	77.5848	84.4944	109.367	101.092	97.2824	-0.36	-0.07	keep	0.0088808	0.301107	0.0494824	0.496738	Cyclin-dependent kinase 17	CMGC	CDK	PCTAIRE	Q00537
CDK18	CDK18_Q07002_117_S	4.69041	4.66665	4.30061	4.87632	4.94619	5.05724	4.77016	4.72809	4.60268	25.8199	25.3982	19.7066	29.3709	30.8284	33.2952	27.2873	26.5031	24.2965	0.4	0.14	keep	0.0407571	0.337827	0.12696	0.530441	Cyclin-dependent kinase 18	CMGC	CDK	PCTAIRE	Q07002
CDK18	CDK18_Q07002_14_S	5.2341	5.02537	4.9639	4.97238	5.21322	4.73871	5.12953	5.27814	5.05166	37.6375	32.5676	31.2092	31.3931	37.0968	26.699	35.006	38.8041	33.1666	-0.09	0.08	discard	0.565948	0.496818	0.707928	0.669504	Cyclin-dependent kinase 18	CMGC	CDK	PCTAIRE	Q07002
CDK18	CDK18_Q07002_132_S	7.01123	7.02705	6.74362	7.06348	6.93896	7.1495	7.09208	7.1511	7.05271	129	130.423	107.16	133.758	122.697	141.976	136.436	142.133	132.763	0.12	0.17	keep	0.326503	0.149825	0.49729	0.320981	Cyclin-dependent kinase 18	CMGC	CDK	PCTAIRE	Q07002
CDK18	CDK18_Q07002_134_S	6.42793	6.37606	6.33427	6.24203	6.28912	6.41147	6.18232	6.60753	6.49422	86.0996	83.0589	80.6873	75.6901	78.2013	85.1226	72.6211	97.5135	90.1477	-0.06	0.06	discard	0.318636	0.727467	0.490219	0.84219	Cyclin-dependent kinase 18	CMGC	CDK	PCTAIRE	Q07002
CDK18	CDK18_Q07002_98_S	5.51353	5.7426	5.56828	5.38852	5.35036	4.82117	5.15176	5.36682	4.8638	45.6814	53.5421	47.4482	41.8896	40.7962	28.2695	35.5496	41.2643	29.1172	-0.4	-0.47	keep	0.0975663	0.0407048	0.225977	0.138694	Cyclin-dependent kinase 18	CMGC	CDK	PCTAIRE	Q07002
CDK18	CDK18_Q07002_89_S	6.48663	6.36676	6.42653	6.41481	6.73139	6.46631	6.80284	6.57744	6.72738	89.6746	82.525	86.0157	85.3199	106.255	88.4207	111.65	95.5006	105.96	0.12	0.28	keep	0.346491	0.0209837	0.516353	0.0908519	Cyclin-dependent kinase 18	CMGC	CDK	PCTAIRE	Q07002
STK10	STK10_O94804_438_S	2.1599	2.04216	2.21778	1.08308	1.52473	1.72164	1.38357	1.08727	1.48337	4.46884	4.11863	4.65178	2.11855	2.87732	3.29811	2.60914	2.12472	2.79602	-0.67	-0.81	keep	0.023589	0.00317374	0.0900866	0.0280403	Serine/threonine-protein kinase 10	STE	STE20	SLK	O94804
BRD3	BRD3_Q15059_263_S	6.15589	6.23856	6.14378	5.47852	5.502	5.61472	5.5734	5.55359	5.54128	71.3028	75.5081	70.7071	44.5859	45.3177	49.0004	47.6169	46.9675	46.5683	-0.65	-0.62	keep	0.000230396	3.71188e-05	0.00747249	0.00334732	Bromodomain-containing protein 3	Atypical	BRD	NA	Q15059
CDK2	CDK2_P24941_160_T	3.8775	3.51609	3.62625	3.32409	3.63623	2.72164	3.82099	3.63376	3.44558	14.6975	11.4406	12.3484	10.015	12.4341	6.59621	14.1329	12.4128	10.8949	-0.41	-0.04	keep	0.197597	0.806503	0.358292	0.890821	Cyclin-dependent kinase 2	CMGC	CDK	CDK2	P24941
CAMK2D	CAMK2D_Q13557_319_S	5.82033	5.7219	5.75157	4.90905	5.04828	5.36824	5.21647	5.30695	5.30839	56.5059	52.7794	53.8761	30.0449	33.0891	41.3049	37.1803	39.5869	39.6264	-0.64	-0.49	keep	0.0091779	0.000318796	0.0504584	0.00819109	Calcium/calmodulin-dependent protein kinase type II subunit delta	CAMK	CAMK2	NA	Q13557
CDK3	CDK3_Q00526_160_T	3.8775	3.51609	3.62625	3.32409	3.63623	2.72164	3.82099	3.63376	3.44558	14.6975	11.4406	12.3484	10.015	12.4341	6.59621	14.1329	12.4128	10.8949	-0.41	-0.04	keep	0.197597	0.806503	0.358292	0.890821	Cyclin-dependent kinase 3	CMGC	CDK	CDK2	Q00526
MAPK6	MAPK6_Q16659_189_S	4.27538	4.67959	4.48627	3.84282	3.79419	3.91429	3.45682	3.70971	3.54426	19.365	25.627	22.4131	14.3484	13.8728	15.0771	10.9801	13.0838	11.6662	-0.64	-0.92	keep	0.00664594	0.002759	0.0415247	0.0258579	Mitogen-activated protein kinase 6	CMGC	MAPK	ERK3	Q16659
CDK7	CDK7_P50613_170_T	4.22264	4.4771	4.50251	4.40501	4.51178	4.07078	3.8539	3.79354	4.28361	18.6699	22.2711	22.6668	21.1855	22.813	16.8046	14.459	13.8666	19.4758	-0.07	-0.41	keep	0.67801	0.0762682	0.798766	0.207465	Cyclin-dependent kinase 7	CMGC	CDK	CDK7	P50613
CDK7	CDK7_P50613_164_S	2.8775	3.28728	2.75835	3.62364	3.76176	3.75558	3.41332	3.08727	3.65882	7.34875	9.76267	6.76623	12.3261	13.5645	13.5065	10.654	8.49888	12.6303	0.72	0.41	keep	0.0113089	0.148126	0.0570974	0.318782	Cyclin-dependent kinase 7	CMGC	CDK	CDK7	P50613
CDK9	CDK9_P50750_186_T	5.09431	4.91663	5.17452	5.00735	4.94619	4.79692	4.97354	4.5467	4.60268	34.1618	30.2033	36.1148	32.1635	30.8284	27.7983	31.4184	23.3719	24.2965	-0.15	-0.35	keep	0.215156	0.0830669	0.378062	0.220248	Cyclin-dependent kinase 9	CMGC	CDK	CDK9	P50750
CDK9	CDK9_P50750_347_S	3.14378	3.53521	3.12292	3.1935	3.40387	3.39541	3.66898	3.63376	3.32583	8.83836	11.5932	8.71152	9.1483	10.5844	10.5225	12.7196	12.4128	10.0271	0.05	0.27	keep	0.694574	0.186007	0.811523	0.368599	Cyclin-dependent kinase 9	CMGC	CDK	CDK9	P50750
CDKL5	CDKL5_O76039_306_S	3.32626	3.40621	3.43643	3.20861	3.14363	3.47906	3.5668	3.4243	3.40675	10.0301	10.6016	10.826	9.2446	8.83747	11.1507	11.8499	10.7354	10.6056	-0.11	0.08	discard	0.355614	0.275021	0.525491	0.470333	Cyclin-dependent kinase-like 5	CMGC	CDKL	NA	O76039
CDKL5	CDKL5_O76039_543_S	2.89686	3.00152	2.72183	1.53054	2.00277	1.65125	1.49905	2.81662	2.85422	7.44806	8.00844	6.59707	2.88894	4.00769	3.14105	2.82657	7.04512	7.2311	-1.14	-0.37	keep	0.00218513	0.346008	0.0217173	0.53762	Cyclin-dependent kinase-like 5	CMGC	CDKL	NA	O76039
CDKL5	CDKL5_O76039_529_S	1.12747	1.49673	1.02139	1.71111	1.71737	1.97318	1.12054	1.16128	2.75468	2.18476	2.82202	2.02987	3.27413	3.28836	3.92632	2.17429	2.23655	6.74902	0.58	0.67	keep	0.0252286	0.452006	0.0943348	0.633597	Cyclin-dependent kinase-like 5	CMGC	CDKL	NA	O76039
CDKL5	CDKL5_O76039_343_S	4.19161	4.22392	4.52389	4.618	4.73418	4.66024	4.41332	4.23166	4.57959	18.2726	18.6864	23.0052	24.556	26.6152	25.2855	21.308	18.787	23.9108	0.35	0.09	keep	0.0323019	0.550246	0.109241	0.712544	Cyclin-dependent kinase-like 5	CMGC	CDKL	NA	O76039
BAZ1B	BAZ1B_Q9UIG0_349_S	6.93951	6.91115	6.99293	6.2996	6.34855	6.42472	6.49905	6.68954	6.53379	122.744	120.355	127.374	78.7716	81.4898	85.9078	90.4503	103.217	92.6544	-0.59	-0.37	keep	0.000172109	0.00411487	0.00650055	0.0327542	Tyrosine-protein kinase BAZ1B	Atypical	BAZ	NA	Q9UIG0
CHEK1	CHEK1_O14757_286_S	3.76608	3.62713	3.88763	3.03304	3.05722	2.61472	3.49905	3.88374	3.76495	13.6051	12.3559	14.8011	8.18532	8.32366	6.12506	11.3063	14.7612	13.5945	-0.85	-0.04	keep	0.00610809	0.761242	0.0394493	0.863672	Serine/threonine-protein kinase Chk1	CAMK	CAMKL	CHK1	O14757
LATS2	LATS2_Q9NRM7_576_S	4.32626	4.35874	4.46433	3.97238	3.51178	3.94403	3.98844	3.78186	4.12524	20.0601	20.5169	22.0748	15.6966	11.4065	15.3912	15.8723	13.7548	17.451	-0.56	-0.41	keep	0.0207025	0.0180839	0.0830962	0.0827567	Serine/threonine-protein kinase LATS2	AGC	NDR	NA	Q9NRM7
CIT	CIT_O14578_480_S	4.33338	3.9239	3.74931	3.91827	3.84665	4.13668	3.79861	3.10613	4.05166	20.1594	15.1779	13.4479	15.1188	14.3866	17.5899	13.9154	8.61071	16.5833	-0.05	-0.32	keep	0.865496	0.3504	0.921877	0.542172	Citron Rho-interacting kinase	AGC	DMPK	NA	O14578
CLK3	CLK3_P49761_157_S	3.57494	4.06206	4.41942	4.431	3.68316	4.1495	4.056	4.16128	4.30488	11.9169	16.7033	21.3982	21.5707	12.8452	17.747	16.6333	17.8924	19.765	0.06	0.12	keep	0.843387	0.57574	0.909416	0.731563	Dual specificity protein kinase CLK3	CMGC	CLK	NA	P49761
CSNK1D	CSNK1D_P48730_382_S	5.98997	6.06863	5.89995	5.7632	5.57535	5.94771	5.81542	5.78771	5.47715	63.5568	67.1183	59.712	54.312	47.6812	61.7217	56.314	55.2427	44.5436	-0.22	-0.29	keep	0.130419	0.0694978	0.275037	0.196122	Casein kinase I isoform delta	CK1	CK1	NA	P48730
CSNK1D	CSNK1D_P48730_331_S	6.26796	6.37076	6.21942	6.13935	6.13733	6.28642	5.93817	6.00676	6.00261	77.0626	82.7539	74.5131	70.4901	70.3915	78.0552	61.3149	64.3007	64.1157	-0.1	-0.3	keep	0.213464	0.00367383	0.376372	0.0307673	Casein kinase I isoform delta	CK1	CK1	NA	P48730
CSNK1E	CSNK1E_P49674_363_S	6.2398	6.26456	6.10885	6.14329	6.152	6.10411	6.20588	6.15449	6.07041	75.573	76.881	69.0156	70.6827	71.1108	68.7891	73.817	71.234	67.201	-0.07	-0.06	keep	0.231005	0.384944	0.395836	0.572958	Casein kinase I isoform epsilon	CK1	CK1	NA	P49674
CSNK1G3	CSNK1G3_Q9Y6M4_345_S	3.91597	3.64483	3.78515	4.16281	3.98415	3.97318	3.6566	3.9789	3.41981	15.0947	12.5084	13.7862	17.9114	15.8252	15.7053	12.6109	15.7677	10.702	0.26	-0.08	discard	0.060508	0.618875	0.164062	0.766109	Casein kinase I isoform gamma-3	CK1	CK1	NA	Q9Y6M4
DAPK3	DAPK3_O43293_311_S	2.55069	2.24147	3.35528	2.2675	1.62426	2.82117	1.60597	2.0488	2.35332	5.85914	4.72879	10.2339	4.81489	3.08284	7.06737	3.044	4.13761	5.10998	-0.48	-0.76	keep	0.374986	0.146548	0.54338	0.316291	Death-associated protein kinase 3	CAMK	DAPK	NA	O43293
DAPK3	DAPK3_O43293_312_S	2.55069	2.24147	3.35528	2.2675	1.62426	2.82117	1.60597	2.0488	2.35332	5.85914	4.72879	10.2339	4.81489	3.08284	7.06737	3.044	4.13761	5.10998	-0.48	-0.76	keep	0.374986	0.146548	0.54338	0.316291	Death-associated protein kinase 3	CAMK	DAPK	NA	O43293
SIK1	SIK1_P57059_505_S	5.40276	5.57036	5.56828	5.06244	4.87219	4.93665	4.89137	5.2572	5.17229	42.305	47.5167	47.4482	33.4154	29.287	30.6253	29.679	38.245	36.0591	-0.56	-0.4	keep	0.00211411	0.0302481	0.0215519	0.115227	Serine/threonine-protein kinase SIK1	CAMK	CAMKL	QIK	P57059
MAST2	MAST2_Q6P0Q8_900_S	5.63671	5.48203	5.41942	4.95008	5.07492	4.91429	5.10239	4.92149	5.13715	49.753	44.6947	42.7964	30.9116	33.7057	30.1542	34.3537	30.3052	35.1913	-0.53	-0.46	keep	0.00274622	0.00782352	0.0247258	0.048402	Microtubule-associated serine/threonine-protein kinase 2	AGC	MAST	NA	Q6P0Q8
DYRK2	DYRK2_Q92630_30_S	3.95345	3.93113	3.44765	3.82332	4.10107	3.59611	3.96854	4.01926	3.9108	15.492	15.2542	10.9105	14.1558	17.1611	12.0931	15.6549	16.215	15.0407	0.06	0.17	keep	0.789914	0.32389	0.873775	0.517921	Dual specificity tyrosine-phosphorylation-regulated kinase 2	CMGC	DYRK	DYRK2	Q92630
EEF2K	EEF2K_O00418_31_S	3.0256	3.20614	2.60635	3.31015	3.7286	3.72164	3.5535	3.1969	3.68067	8.14321	9.22877	6.08961	9.91868	13.2562	13.1924	11.7411	9.16984	12.8231	0.63	0.52	keep	0.0465948	0.0814178	0.138715	0.217248	Eukaryotic elongation factor 2 kinase	Atypical	Alpha	eEF2K	O00418
MAST2	MAST2_Q6P0Q8_1032_S	4.89686	4.99808	4.93228	4.60664	4.11825	4.52899	4.69343	4.53979	4.69148	29.7922	31.9575	30.5326	24.3634	17.3667	23.0867	25.874	23.2601	25.8391	-0.51	-0.3	keep	0.0273595	0.00694693	0.098651	0.0448683	Microtubule-associated serine/threonine-protein kinase 2	AGC	MAST	NA	Q6P0Q8
EEF2K	EEF2K_O00418_18_S	3.57494	3.08169	3.58618	3.1155	3.1931	3.1873	3.24156	3.6207	3.05166	11.9169	8.46606	12.0101	8.66681	9.14576	9.10906	9.45814	12.301	8.29166	-0.27	-0.11	keep	0.212891	0.666281	0.37586	0.799029	Eukaryotic elongation factor 2 kinase	Atypical	Alpha	eEF2K	O00418
EEF2K	EEF2K_O00418_27_S	3.0256	3.20614	2.60635	3.31015	3.7286	3.72164	3.5535	3.1969	3.68067	8.14321	9.22877	6.08961	9.91868	13.2562	13.1924	11.7411	9.16984	12.8231	0.63	0.52	keep	0.0465948	0.0814178	0.138715	0.217248	Eukaryotic elongation factor 2 kinase	Atypical	Alpha	eEF2K	O00418
EGFR	EGFR_P00533_693_T	4.1599	3.8647	3.95213	4.12349	4.0393	4.01582	3.49905	3.94787	3.75467	17.8753	14.5677	15.4778	17.4299	16.4418	16.1764	11.3063	15.4322	13.498	0.06	-0.25	discard	0.511282	0.174548	0.662519	0.353306	Epidermal growth factor receptor	TK	EGFR	NA	P00533
EGFR	EGFR_P00533_1045_S	2.79733	2.67959	2.97558	3.13144	3.47225	2.61472	2.08402	1.74624	2.83485	6.95152	6.40675	7.86574	8.76311	11.0982	6.12506	4.23986	3.35482	7.13468	0.29	-0.53	discard	0.387799	0.148103	0.556186	0.318782	Epidermal growth factor receptor	TK	EGFR	NA	P00533
EGFR	EGFR_P00533_1042_S	4.48183	4.60921	4.39643	4.66804	4.58156	4.48919	4.59951	4.23166	4.00043	22.3442	24.4067	21.0599	25.4226	23.9434	22.4585	24.2433	18.787	16.0048	0.08	-0.2	discard	0.357058	0.302918	0.527109	0.498311	Epidermal growth factor receptor	TK	EGFR	NA	P00533
EGFR	EGFR_P00533_1166_S	3.62224	4.35337	3.72182	3.7734	3.86712	3.66917	3.39853	2.86171	3.61409	12.3141	20.4406	13.1941	13.6743	14.5921	12.7213	10.5453	7.26878	12.2447	-0.16	-0.61	keep	0.612985	0.130443	0.746372	0.291787	Epidermal growth factor receptor	TK	EGFR	NA	P00533
EGFR	EGFR_P00533_995_S	3.46246	3.10745	3.66524	3.41807	3.45884	3.21196	3.44247	3.0488	1.98295	11.0231	8.6186	12.6867	10.6891	10.9955	9.26611	10.8714	8.27523	3.953	-0.06	-0.48	keep	0.799905	0.275805	0.881152	0.470619	Epidermal growth factor receptor	TK	EGFR	NA	P00533
EGFR	EGFR_P00533_695_S	1.52603	1.24147	1.48082	1.94558	1.52473	1.23621	1.60597	1.42431	0.873325	2.87992	2.3644	2.79107	3.85192	2.87732	2.35579	3.044	2.68386	1.83188	0.18	-0.09	discard	0.532926	0.653553	0.680766	0.789531	Epidermal growth factor receptor	TK	EGFR	NA	P00533
EGFR	EGFR_P00533_991_S	3.78698	3.52568	3.93627	3.73217	3.78347	3.53877	3.80984	3.59424	2.94732	13.8037	11.5169	15.3086	13.2891	13.7701	11.6219	14.0241	12.0774	7.71317	-0.07	-0.26	keep	0.670008	0.353948	0.792162	0.544321	Epidermal growth factor receptor	TK	EGFR	NA	P00533
EIF2AK2	EIF2AK2_P19525_83_S	4.51979	4.06864	4.4022	3.94558	3.25653	2.88391	3.83204	3.31508	4.21036	22.94	16.7796	21.1444	15.4077	9.5568	7.38148	14.2416	9.95263	18.5116	-0.91	-0.51	keep	0.0461393	0.136269	0.137707	0.301605	Interferon-induced	Other	PEK	NA	P19525
EIF2AK3	EIF2AK3_Q9NZJ5_1094_S	3.36849	3.10745	3.4022	3.39184	3.27196	3.3066	3.29047	3.60753	3.50804	10.328	8.6186	10.5722	10.4965	9.65956	9.89432	9.78429	12.1892	11.3769	0.03	0.18	keep	0.7732	0.253555	0.862062	0.447827	Eukaryotic translation initiation factor 2-alpha kinase 3	Other	PEK	PEK	Q9NZJ5
EIF2AK4	EIF2AK4_Q9P2K8_230_S	3.85787	3.51609	3.49171	3.56616	3.1768	3.61472	3.27435	3.55359	3.72343	14.4989	11.4406	11.2489	11.8446	9.04299	12.2501	9.67557	11.7419	13.2088	-0.17	-0.1	keep	0.405185	0.584479	0.570899	0.737334	Eukaryotic translation initiation factor 2-alpha kinase 4	Other	PEK	GCN2	Q9P2K8
EIF2AK4	EIF2AK4_Q9P2K8_230_S	3.85787	3.51609	3.49171	3.56616	3.1768	3.61472	3.27435	3.55359	3.72343	14.4989	11.4406	11.2489	11.8446	9.04299	12.2501	9.67557	11.7419	13.2088	-0.17	-0.1	keep	0.405185	0.584479	0.570899	0.737334	Eukaryotic translation initiation factor 2-alpha kinase 4	STE	STE-Unique	NA	Q9P2K8
CDK1	CDK1_P06493_14_T	8.92926	8.98359	8.93303	8.45575	8.41347	8.51295	8.64802	8.69226	8.64394	487.501	506.21	488.776	351.102	340.962	365.304	401.156	413.649	400.024	-0.49	-0.29	keep	0.000132809	0.000251809	0.00612287	0.00726534	Cyclin-dependent kinase 1	CMGC	CDK	CDC2	P06493
EPHA2	EPHA2_P29317_892_S	3.93483	4.38003	4.32517	5.07486	4.75079	5.04356	4.74113	4.39393	4.63662	15.2933	20.8219	20.045	33.7042	26.9235	32.981	26.7437	21.0235	24.875	0.74	0.37	keep	0.0129583	0.0958152	0.0619147	0.240701	Ephrin type-A receptor 2	TK	Eph	NA	P29317
ULK1	ULK1_O75385_450_S	5.50094	5.47463	5.39643	4.93653	4.92682	5.1431	5.15176	4.83934	5.01341	45.2842	44.4659	42.1198	30.6227	30.4173	35.3369	35.5496	28.6278	32.2989	-0.45	-0.45	keep	0.00413873	0.00887785	0.0310951	0.0525986	Serine/threonine-protein kinase ULK1	Other	ULK	NA	O75385
CDK1	CDK1_P06493_15_Y	8.04255	8.02029	7.98813	7.6474	7.61446	7.61934	7.67052	7.70043	7.75661	263.662	259.626	253.903	200.492	195.966	196.63	203.731	207.999	216.258	-0.39	-0.31	keep	3.21722e-05	0.000493772	0.00381694	0.0103323	Cyclin-dependent kinase 1	CMGC	CDK	CDC2	P06493
LATS1	LATS1_O95835_613_S	7.20332	7.21949	7.18377	6.94557	6.91582	6.86459	6.83479	6.8631	6.98624	147.372	149.033	145.389	123.261	120.745	116.533	114.15	116.412	126.785	-0.29	-0.31	keep	0.000340606	0.00296257	0.00884172	0.0267374	Serine/threonine-protein kinase LATS1	AGC	NDR	NA	O95835
BAZ1A	BAZ1A_Q9NRL2_1413_S	6.10476	5.91116	5.96975	5.79107	5.7258	5.66917	5.78445	5.87552	5.73131	68.8201	60.1777	62.6722	55.3713	52.9221	50.8851	55.1181	58.7094	53.1245	-0.27	-0.2	keep	0.0166494	0.0495303	0.0726711	0.15668	Bromodomain adjacent to zinc finger domain protein 1A	Atypical	BAZ	NA	Q9NRL2
ERBB2	ERBB2_P04626_1240_T	3.2974	3.30964	2.56571	4.13935	3.85692	4.24819	3.19093	3.72199	3.72343	9.83144	9.91521	5.92045	17.6225	14.4893	19.0034	9.132	13.1956	13.2088	0.99	0.47	keep	0.0197482	0.182869	0.0810308	0.364291	Receptor tyrosine-protein kinase erbB-2	TK	EGFR	NA	P04626
ERBB2	ERBB2_P04626_1151_S	2.12748	2.41656	3.02139	3.13144	2.84665	1.49925	2.75281	2.90543	3.40675	4.36953	5.33896	8.11948	8.76311	7.19329	2.82695	6.74029	7.49243	10.6056	0.08	0.48	keep	0.961259	0.203528	0.978035	0.390204	Receptor tyrosine-protein kinase erbB-2	TK	EGFR	NA	P04626
ERBB2	ERBB2_P04626_1078_S	2.4754	2.94549	2.48082	3.80356	3.53754	3.26006	2.75281	2.96863	2.48338	5.56122	7.70335	5.58214	13.9632	11.612	9.58021	6.74029	7.82792	5.59205	0.9	0.1	keep	0.0152305	0.655118	0.0686101	0.79041	Receptor tyrosine-protein kinase erbB-2	TK	EGFR	NA	P04626
ERBB2	ERBB2_P04626_1083_S	4.17584	4.4114	4.11591	4.55439	4.45883	4.32932	4.24982	4.4318	4.16455	18.074	21.2796	17.3385	23.4967	21.9909	20.1027	19.025	21.5827	17.9331	0.21	0.05	keep	0.128005	0.710908	0.271768	0.831687	Receptor tyrosine-protein kinase erbB-2	TK	EGFR	NA	P04626
ERBB2	ERBB2_P04626_1054_S	2.69041	1.49673	2.39062	2.1155	1.57535	1.13668	2.8647	2.90543	2.96525	6.45498	2.82202	5.24383	4.33341	2.98008	2.19874	7.28386	7.49243	7.80959	-0.61	0.64	discard	0.270646	0.116201	0.438537	0.26992	Receptor tyrosine-protein kinase erbB-2	TK	EGFR	NA	P04626
FER	FER_P16591_434_S	1.52603	2.87224	2.94422	3.06659	2.0393	2.13668	2.90714	3.14313	3.06834	2.87992	7.322	7.69659	8.37792	4.11045	4.39748	7.50129	8.83436	8.38807	-0.08	0.47	discard	0.955866	0.273159	0.974705	0.468914	Tyrosine-protein kinase Fer	TK	Fer	NA	P16591
FYN	FYN_P06241_420_Y	4.62805	5.15146	4.69852	4.89044	4.56912	4.88391	4.24156	4.90004	4.20283	24.7276	35.5422	25.9654	29.6598	23.7379	29.5259	18.9163	29.8579	18.4152	-0.06	-0.36	keep	0.829603	0.247658	0.900405	0.441541	Tyrosine-protein kinase Fyn	TK	Src	NA	P06241
MELK	MELK_Q14680_529_S	5.22647	5.22979	5.28191	4.99869	4.81012	5.12374	5.056	5.08727	4.93828	37.4389	37.5253	38.9058	31.9709	28.0538	34.8657	33.2666	33.9955	30.6599	-0.26	-0.22	keep	0.0445343	0.0109341	0.134727	0.0600701	Maternal embryonic leucine zipper kinase	CAMK	CAMKL	MELK	Q14680
MAST4	MAST4_O15021_1384_S	5.56891	5.61819	5.50789	5.20108	5.31728	5.42208	5.10239	4.65953	5.02627	47.469	49.1184	45.5029	36.7858	39.8714	42.8754	34.3537	25.273	32.5881	-0.25	-0.62	keep	0.0243424	0.0105975	0.0920792	0.058818	Microtubule-associated serine/threonine-protein kinase 4	AGC	MAST	NA	O15021
GSK3A	GSK3A_P49840_41_S	2.81779	2.57268	1.52389	1.94558	2.00277	2.4586	3.8647	4.24022	4.1411	7.05083	5.94913	2.87565	3.85192	4.00769	5.49684	14.5677	18.8988	17.6439	-0.25	1.69	discard	0.713335	0.0125524	0.824944	0.0653937	Glycogen synthase kinase-3 alpha	CMGC	GSK	NA	P49840
GSK3A	GSK3A_P49840_278_S	7.91893	7.84808	7.93078	7.90789	8.02684	8.08087	8.29896	8.28384	8.28361	242.012	230.414	244.007	240.167	260.808	270.759	314.945	311.663	311.612	0.11	0.39	keep	0.137898	0.000121206	0.285285	0.00492252	Glycogen synthase kinase-3 alpha	CMGC	GSK	NA	P49840
GSK3A	GSK3A_P49840_21_S	2.81779	2.57268	1.52389	1.94558	2.00277	2.4586	3.8647	4.24022	4.1411	7.05083	5.94913	2.87565	3.85192	4.00769	5.49684	14.5677	18.8988	17.6439	-0.25	1.69	discard	0.713335	0.0125524	0.824944	0.0653937	Glycogen synthase kinase-3 alpha	CMGC	GSK	NA	P49840
GSK3A	GSK3A_P49840_39_S	3.25301	2.64483	2.66524	2.71111	3.07492	2.1873	3.13846	3.00927	3.26925	9.53352	6.25421	6.34334	6.54826	8.42643	4.55453	8.80586	8.05157	9.64146	-0.18	0.26	discard	0.578776	0.252523	0.717877	0.446526	Glycogen synthase kinase-3 alpha	CMGC	GSK	NA	P49840
GSK3A	GSK3A_P49840_279_Y	3.95345	4.23564	4.03634	4.20108	4.26427	4.17481	4.5668	4.38624	4.62539	15.492	18.8389	16.4081	18.3929	19.2164	18.0611	23.6997	20.9117	24.6821	0.13	0.45	keep	0.190677	0.0150427	0.350884	0.0730287	Glycogen synthase kinase-3 alpha	CMGC	GSK	NA	P49840
GSK3B	GSK3B_P49841_9_S	1.75551	2.62713	2.89586	3.01596	3.31728	3.43784	4.03702	3.65953	3.53229	3.37645	6.17794	7.44285	8.08902	9.96785	10.8366	16.4159	12.6365	11.5698	0.77	1.26	keep	0.0859128	0.0248648	0.207211	0.101118	Glycogen synthase kinase-3 beta	CMGC	GSK	NA	P49841
GSK3B	GSK3B_P49841_216_Y	3.95345	4.23564	4.03634	4.20108	4.26427	4.17481	4.5668	4.38624	4.62539	15.492	18.8389	16.4081	18.3929	19.2164	18.0611	23.6997	20.9117	24.6821	0.13	0.45	keep	0.190677	0.0150427	0.350884	0.0730287	Glycogen synthase kinase-3 beta	CMGC	GSK	NA	P49841
GSK3B	GSK3B_P49841_215_S	7.91893	7.84808	7.93078	7.90789	8.02684	8.08087	8.29896	8.28384	8.28361	242.012	230.414	244.007	240.167	260.808	270.759	314.945	311.663	311.612	0.11	0.39	keep	0.137898	0.000121206	0.285285	0.00492252	Glycogen synthase kinase-3 beta	CMGC	GSK	NA	P49841
GSK3B	GSK3B_P49841_25_S	2.77657	1.57268	2.24378	2.75293	2.94619	1.78875	0.968541	2.12475	1.83485	6.85221	2.97456	4.73636	6.74085	7.7071	3.45516	1.95686	4.36127	3.56734	0.3	-0.56	discard	0.582529	0.3223	0.7202	0.516693	Glycogen synthase kinase-3 beta	CMGC	GSK	NA	P49841
GTF2F1	GTF2F1_P35269_437_T	3.09431	3.15764	3.05113	3.08308	3.0393	3.08421	3.15617	2.94787	3.21036	8.54044	8.92369	8.28863	8.47421	8.2209	8.48085	8.91457	7.71609	9.25581	-0.03	0.01	discard	0.401207	0.967051	0.568154	0.984232	nan	Atypical	GTF2F1	NA	Q6IBK5
GTF2F1	GTF2F1_P35269_433_S	4.84796	5.11064	4.94025	5.13144	5.22912	5.34613	5.61239	5.63701	5.72868	28.7992	34.5507	30.7018	35.0524	37.5079	40.6766	48.9214	49.7632	53.028	0.27	0.69	keep	0.0527589	0.00121401	0.149846	0.0164939	nan	Atypical	GTF2F1	NA	Q6IBK5
GTF2F1	GTF2F1_P35269_389_T	4.0079	4.34255	4.08028	4.50629	4.22517	4.21196	3.97853	4.24022	4.01772	16.0878	20.288	16.9156	22.7263	18.7026	18.5322	15.7636	18.8988	16.1977	0.17	-0.07	discard	0.288686	0.645255	0.457561	0.784146	nan	Atypical	GTF2F1	NA	Q6IBK5
GTF2F1	GTF2F1_P35269_436_S	3.09431	3.15764	3.05113	3.08308	3.0393	3.08421	3.15617	2.94787	3.21036	8.54044	8.92369	8.28863	8.47421	8.2209	8.48085	8.91457	7.71609	9.25581	-0.03	0.01	discard	0.401207	0.967051	0.568154	0.984232	nan	Atypical	GTF2F1	NA	Q6IBK5
HIPK1	HIPK1_Q86Z02_352_Y	3.4494	2.88719	2.48082	1.71111	1.92682	3.77227	3.69343	3.51177	3.39358	10.9238	7.39827	5.58214	3.27413	3.80217	13.6636	12.937	11.4064	10.5092	-0.2	0.54	discard	0.545908	0.113571	0.690111	0.265855	Homeodomain-interacting protein kinase 1	CMGC	DYRK	HIPK	Q86Z02
HIPK1	HIPK1_Q86Z02_967_S	3.79732	3.72191	3.60635	3.35157	3.94619	3.89918	3.77589	3.49756	3.64776	13.903	13.1949	12.1792	10.2076	15.4142	14.92	13.698	11.2946	12.5339	0.05	-0.07	discard	0.91052	0.524216	0.948027	0.691229	Homeodomain-interacting protein kinase 1	CMGC	DYRK	HIPK	Q86Z02
HIPK1	HIPK1_Q86Z02_351_T	6.12337	5.9597	5.88144	6.04571	5.88729	6.07079	6.24363	6.12475	6.16843	69.7138	62.237	58.9508	66.0604	59.1905	67.2186	75.7739	69.7803	71.9253	0.01	0.19	keep	0.893172	0.073862	0.937008	0.203484	Homeodomain-interacting protein kinase 1	CMGC	DYRK	HIPK	Q86Z02
HIPK2	HIPK2_Q9H2X6_361_Y	3.4494	2.88719	2.48082	1.71111	1.92682	3.77227	3.69343	3.51177	3.39358	10.9238	7.39827	5.58214	3.27413	3.80217	13.6636	12.937	11.4064	10.5092	-0.2	0.54	discard	0.545908	0.113571	0.690111	0.265855	Homeodomain-interacting protein kinase 2	CMGC	DYRK	HIPK	Q9H2X6
HIPK2	HIPK2_Q9H2X6_360_T	6.12337	5.9597	5.88144	6.04571	5.88729	6.07079	6.24363	6.12475	6.16843	69.7138	62.237	58.9508	66.0604	59.1905	67.2186	75.7739	69.7803	71.9253	0.01	0.19	keep	0.893172	0.073862	0.937008	0.203484	Homeodomain-interacting protein kinase 2	CMGC	DYRK	HIPK	Q9H2X6
IGF1R	IGF1R_P08069_1365_S	1.57493	1.6092	2.66524	2.89044	1.47225	1.41679	1.88608	1.92681	1.21036	2.97922	3.05083	6.34334	7.41494	2.77455	2.6699	3.69629	3.80213	2.31395	0.06	-0.33	discard	0.970907	0.553809	0.983683	0.715001	Insulin-like growth factor 1 receptor	TK	InsR	NA	P08069
IKBKB	IKBKB_O14920_672_S	2.97183	3.28728	2.94422	3.13144	3.79419	3.43784	3.7644	3.69733	3.24011	7.84529	9.76267	7.69659	8.76311	13.8728	10.8366	13.5893	12.972	9.44863	0.4	0.51	keep	0.154848	0.0652554	0.30691	0.188938	Inhibitor of nuclear factor kappa-B kinase subunit beta	Other	IKK	NA	O14920
KSR1	KSR1_Q8IVT5_270_T	3.19161	2.28727	3.2944	2.45654	3.65988	2.13668	3.69343	3.4092	3.29782	9.13629	4.88133	9.81103	5.48898	12.6396	4.39748	12.937	10.6236	9.83429	-0.08	0.49	discard	0.77361	0.186856	0.862165	0.369783	Kinase suppressor of Ras 1	TKL	RAF	KSR	Q8IVT5
KSR1	KSR1_Q8IVT5_888_S	2.0256	2.74671	2.54495	3.03304	3.36122	2.65125	3.51286	3.4832	3.41981	4.07161	6.71183	5.83587	8.18532	10.2761	6.28211	11.415	11.1827	10.702	0.57	1	keep	0.124439	0.00884026	0.26652	0.0524625	Kinase suppressor of Ras 1	TKL	RAF	KSR	Q8IVT5
KSR1	KSR1_Q8IVT5_192_S	4.95806	4.92027	5.14723	5.30313	5.22912	5.45861	5.22906	5.32718	4.95183	31.0832	30.2795	35.4381	39.4821	37.5079	43.9748	37.5064	40.146	30.9491	0.32	0.17	keep	0.0299085	0.291628	0.104239	0.487272	Kinase suppressor of Ras 1	TKL	RAF	KSR	Q8IVT5
KSR1	KSR1_Q8IVT5_288_T	3.0079	2.4771	1.60635	1.62365	2.86712	1.65125	2.25805	2.94787	3.05166	8.0439	5.56777	3.0448	3.08153	7.29605	3.14105	4.78343	7.71609	8.29166	-0.3	0.32	discard	0.61362	0.462103	0.746658	0.641625	Kinase suppressor of Ras 1	TKL	RAF	KSR	Q8IVT5
KSR1	KSR1_Q8IVT5_406_S	1.79733	2.33167	2.41371	3.55438	2.9653	2.32932	3.32217	3.6207	3.76495	3.47576	5.03388	5.32841	11.7483	7.80986	5.02569	10.0017	12.301	13.5945	0.83	1.38	keep	0.129153	0.00398914	0.273284	0.0320405	Kinase suppressor of Ras 1	TKL	RAF	KSR	Q8IVT5
KSR2	KSR2_Q6VAB6_939_S	2.0256	2.74671	2.54495	3.03304	3.36122	2.65125	3.51286	3.4832	3.41981	4.07161	6.71183	5.83587	8.18532	10.2761	6.28211	11.415	11.1827	10.702	0.57	1	keep	0.124439	0.00884026	0.26652	0.0524625	Kinase suppressor of Ras 2	TKL	RAF	NA	Q6VAB6
PTK2	PTK2_Q05397_840_S	6.3754	6.34256	6.49577	6.16861	6.11183	6.26596	6.00807	6.15449	6.16649	83.021	81.1522	90.2446	71.9345	69.1584	76.9558	64.3589	71.234	71.8289	-0.22	-0.29	keep	0.0264202	0.0129174	0.097111	0.0666974	Focal adhesion kinase 1	TK	FAK	NA	Q05397
LATS1	LATS1_O95835_278_S	0.668046	1.33167	1.75835	1.53054	1.84665	1.32932	1.65659	1.69732	1.08483	1.58892	2.51694	3.38312	2.88894	3.59665	2.51284	3.15271	3.24299	2.12112	0.26	0.19	keep	0.418832	0.57662	0.582716	0.731942	Serine/threonine-protein kinase LATS1	AGC	NDR	NA	O95835
ULK1	ULK1_O75385_623_S	6.344	6.28021	6.2772	6.0728	6.13943	6.03322	6.12729	6.20129	6.20283	81.2335	77.72	77.5579	67.3122	70.4942	65.491	69.9033	73.5824	73.6608	-0.22	-0.12	keep	0.00447157	0.0203695	0.0324479	0.0890367	Serine/threonine-protein kinase ULK1	Other	ULK	NA	O75385
LCK	LCK_P06239_394_Y	4.62805	5.15146	4.69852	4.89044	4.56912	4.88391	4.24156	4.90004	4.20283	24.7276	35.5422	25.9654	29.6598	23.7379	29.5259	18.9163	29.8579	18.4152	-0.06	-0.36	keep	0.829603	0.247658	0.900405	0.441541	Tyrosine-protein kinase Lck	TK	Src	NA	P06239
LIMK1	LIMK1_P53667_310_S	3.79732	3.53521	3.60635	3.253	2.55026	2.65125	3.3532	2.16127	3.22531	13.903	11.5932	12.1792	9.53349	5.85739	6.28211	10.2191	4.47309	9.35222	-0.8	-0.65	keep	0.0236786	0.13025	0.0902462	0.291527	LIM domain kinase 1	TKL	LISK	LIMK	P53667
LIMK1	LIMK1_P53667_298_S	3.79732	3.53521	3.60635	3.253	2.55026	2.65125	3.3532	2.16127	3.22531	13.903	11.5932	12.1792	9.53349	5.85739	6.28211	10.2191	4.47309	9.35222	-0.8	-0.65	keep	0.0236786	0.13025	0.0902462	0.291527	LIM domain kinase 1	TKL	LISK	LIMK	P53667
LIMK2	LIMK2_P53671_314_S	2.95345	3.12017	2.54495	2.01596	1.92682	2.57725	2.04654	1.6467	0.625392	7.74598	8.69488	5.83587	4.04451	3.80217	5.968	4.13114	3.13117	1.54263	-0.69	-1.34	keep	0.0580749	0.0348142	0.159992	0.125891	LIM domain kinase 2	TKL	LISK	LIMK	P53671
LIMK2	LIMK2_P53671_289_S	3.55069	3.12017	3.21778	3.56616	3.31728	3.47906	2.00807	3.4092	2.92918	11.7183	8.69488	9.30357	11.8446	9.96785	11.1507	4.02243	10.6236	7.61676	0.15	-0.42	discard	0.349827	0.299144	0.519581	0.49447	LIM domain kinase 2	TKL	LISK	LIMK	P53671
LMTK2	LMTK2_Q8IWU2_601_S	1.79733	1.4572	0.895853	0.623652	1.36122	1.97318	1.60597	1.23166	1.83485	3.47576	2.74575	1.86071	1.54077	2.56903	3.92632	3.044	2.34837	3.56734	-0.01	0.15	discard	0.898181	0.611356	0.939829	0.760224	Serine/threonine-protein kinase LMTK2	TK	Lmr	NA	Q8IWU2
LMTK2	LMTK2_Q8IWU2_600_S	1.79733	1.4572	0.895853	0.623652	1.36122	1.97318	1.60597	1.23166	1.83485	3.47576	2.74575	1.86071	1.54077	2.56903	3.92632	3.044	2.34837	3.56734	-0.01	0.15	discard	0.898181	0.611356	0.939829	0.760224	Serine/threonine-protein kinase LMTK2	TK	Lmr	NA	Q8IWU2
MAP2K2	MAP2K2_P36507_394_T	6.8076	6.5922	6.47671	6.6735	6.68891	6.73021	6.70099	6.87963	6.73654	112.019	96.4826	89.0605	102.076	103.172	106.168	104.04	117.754	106.635	0.07	0.14	keep	0.504824	0.257296	0.657603	0.452163	Dual specificity mitogen-activated protein kinase kinase 2	STE	STE7	NA	P36507
MAP2K3	MAP2K3_P46734_218_S	5.48183	5.53994	5.60635	5.75035	5.72018	5.79284	5.22906	5.37462	5.40018	44.6884	46.5252	48.7169	53.8305	52.7165	55.4396	37.5064	41.488	42.2296	0.21	-0.21	discard	0.00708596	0.0317862	0.0432719	0.118868	Dual specificity mitogen-activated protein kinase kinase 3	STE	STE7	NA	P46734
MAP2K4	MAP2K4_P45985_257_S	2.77657	1.4572	2.79398	2.75293	3.1768	1.91428	1.84301	2.12475	1.83485	6.85221	2.74575	6.93539	6.74085	9.04299	3.76926	3.58757	4.36127	3.56734	0.24	-0.52	discard	0.662129	0.418164	0.785816	0.603082	Dual specificity mitogen-activated protein kinase kinase 4	STE	STE7	NA	P45985
MAP2K6	MAP2K6_P52564_207_S	5.48183	5.53994	5.60635	5.75035	5.72018	5.79284	5.22906	5.37462	5.40018	44.6884	46.5252	48.7169	53.8305	52.7165	55.4396	37.5064	41.488	42.2296	0.21	-0.21	discard	0.00708596	0.0317862	0.0432719	0.118868	Dual specificity mitogen-activated protein kinase kinase 6	STE	STE7	NA	P52564
MAP3K11	MAP3K11_Q16584_507_S	4.19943	4.00152	3.85427	3.7734	3.1931	3.75558	4.16494	4.1969	4.27644	18.3719	16.0169	14.4628	13.6743	9.14576	13.5065	17.9379	18.3397	19.3793	-0.43	0.19	discard	0.107815	0.138811	0.241888	0.304827	Mitogen-activated protein kinase kinase kinase 11	TKL	MLK	MLK	Q16584
MAP3K11	MAP3K11_Q16584_793_S	4.69041	4.43194	4.73104	4.57784	4.39685	4.78875	4.66898	4.53283	4.85421	25.8199	21.5847	26.5574	23.8818	21.0661	27.6412	25.4392	23.1483	28.9243	-0.03	0.07	discard	0.848292	0.636031	0.911817	0.777565	Mitogen-activated protein kinase kinase kinase 11	TKL	MLK	MLK	Q16584
MAP3K11	MAP3K11_Q16584_789_S	3.75551	3.52568	3.88763	3.55438	3.45884	3.78875	3.66898	3.06816	3.60267	13.5058	11.5169	14.8011	11.7483	10.9955	13.8206	12.7196	8.38705	12.1482	-0.12	-0.26	keep	0.444136	0.272977	0.604505	0.468759	Mitogen-activated protein kinase kinase kinase 11	TKL	MLK	MLK	Q16584
MAP3K11	MAP3K11_Q16584_705_S	2.19161	2.98772	2.54495	2.32409	2.41781	1.97318	1.88608	2.53978	2.57959	4.56814	7.93217	5.83587	5.00749	5.34359	3.92632	3.69629	5.81502	5.97771	-0.36	-0.24	keep	0.276371	0.497954	0.444386	0.669504	Mitogen-activated protein kinase kinase kinase 11	TKL	MLK	MLK	Q16584
MAP3K2	MAP3K2_Q9Y2U5_26_S	4.10267	3.79507	3.98332	3.46914	3.24093	3.70436	3.88607	3.98909	3.78527	17.1802	13.8813	15.8161	11.0743	9.45404	13.0354	14.7851	15.8795	13.7873	-0.48	-0.08	keep	0.0385223	0.530163	0.121984	0.695765	Mitogen-activated protein kinase kinase kinase 2	STE	STE11	NA	Q9Y2U5
MAP3K2	MAP3K2_Q9Y2U5_331_S	4.04308	3.77913	3.48082	3.98997	3.10969	2.41678	3.208	3.1792	3.13319	16.485	13.7288	11.1643	15.8892	8.63195	5.33979	9.24071	9.05802	8.77373	-0.47	-0.61	keep	0.285363	0.0222343	0.453591	0.0938836	Mitogen-activated protein kinase kinase kinase 2	STE	STE11	NA	Q9Y2U5
MAP3K2	MAP3K2_Q9Y2U5_153_S	6.5674	6.58534	6.5963	6.35836	6.37021	6.63993	6.48686	6.64831	6.43918	94.8386	96.025	96.7571	82.0458	82.7228	99.7284	89.6893	100.309	86.7731	-0.12	-0.06	keep	0.241464	0.413279	0.407966	0.59979	Mitogen-activated protein kinase kinase kinase 2	STE	STE11	NA	Q9Y2U5
MAP3K4	MAP3K4_Q9Y6R4_431_S	3.22263	3.12017	1.99101	1.431	1.76176	1.57725	2.00807	2.83934	2.38028	9.3349	8.69488	3.97516	2.69634	3.39112	2.984	4.02243	7.15695	5.20639	-1.28	-0.43	keep	0.0429909	0.469567	0.131683	0.647518	Mitogen-activated protein kinase kinase kinase 4	STE	STE11	NA	Q9Y6R4
MAP3K5	MAP3K5_Q99683_1029_S	1.3119	2.82643	3.03634	3.95457	3.80483	3.61472	3.54008	3.3785	3.14896	2.48269	7.09319	8.20405	15.504	13.9755	12.2501	11.6324	10.3999	8.87015	1.23	0.8	keep	0.064275	0.157273	0.170722	0.331761	Mitogen-activated protein kinase kinase kinase 5	STE	STE11	NA	Q99683
MAP3K5	MAP3K5_Q99683_1033_S	1.3119	2.82643	3.03634	3.95457	3.80483	3.61472	3.54008	3.3785	3.14896	2.48269	7.09319	8.20405	15.504	13.9755	12.2501	11.6324	10.3999	8.87015	1.23	0.8	keep	0.064275	0.157273	0.170722	0.331761	Mitogen-activated protein kinase kinase kinase 5	STE	STE11	NA	Q99683
MAP3K7	MAP3K7_O43318_417_S	4.59286	4.38003	4.48082	4.82332	4.80483	4.75559	4.1115	4.47597	4.11725	24.1317	20.8219	22.3286	28.3116	27.951	27.0131	17.2856	22.2536	17.3546	0.31	-0.24	discard	0.00870444	0.138769	0.0487784	0.304827	Mitogen-activated protein kinase kinase kinase 7	TKL	MLK	TAK1	O43318
MAP3K7	MAP3K7_O43318_389_S	4.64532	4.75895	4.84582	4.3852	4.68315	4.24819	4.80984	5.00927	4.77514	25.0254	27.0761	28.7565	20.8967	25.6903	19.0034	28.0482	32.2062	27.3817	-0.3	0.12	discard	0.0917914	0.285916	0.216217	0.482095	Mitogen-activated protein kinase kinase kinase 7	TKL	MLK	TAK1	O43318
MAP3K8	MAP3K8_P41279_141_S	4.2605	3.98077	3.99866	3.80356	3.14363	3.59611	3.45682	3.1969	4.02628	19.1663	15.7881	15.9852	13.9632	8.83747	12.0931	10.9801	9.16984	16.2941	-0.55	-0.48	keep	0.0580012	0.117221	0.159847	0.271473	Mitogen-activated protein kinase kinase kinase 8	STE	STE-Unique	NA	P41279
MAP3K9	MAP3K9_P80192_548_S	3.09431	3.2985	3.13686	3.32409	3.49872	3.32932	2.9279	3.02917	3.22531	8.54044	9.83894	8.7961	10.015	11.3037	10.0514	7.61	8.1634	9.35222	0.21	-0.11	discard	0.070268	0.340904	0.180792	0.533276	Mitogen-activated protein kinase kinase kinase 9	TKL	MLK	MLK	P80192
MAP3K9	MAP3K9_P80192_519_S	3.35455	3.34255	3.26931	3.08308	2.94619	3.51914	2.84301	3.53978	3.38029	10.2287	10.144	9.64188	8.47421	7.7071	11.4648	7.17514	11.63	10.4128	-0.12	-0.04	keep	0.469994	0.765646	0.625499	0.86738	Mitogen-activated protein kinase kinase kinase 9	TKL	MLK	MLK	P80192
MARK1	MARK1_Q9P0L2_215_T	8.18473	8.18171	8.1373	7.99488	7.95338	7.99466	7.89993	7.97506	7.97909	290.971	290.363	281.56	255.093	247.86	255.054	238.845	251.612	252.317	-0.19	-0.22	keep	0.000821347	0.00194386	0.0134325	0.0216258	Serine/threonine-protein kinase MARK1	CAMK	CAMKL	MARK	Q9P0L2
MARK2	MARK2_Q7KZI7_208_T	8.18473	8.18171	8.1373	7.99488	7.95338	7.99466	7.89993	7.97506	7.97909	290.971	290.363	281.56	255.093	247.86	255.054	238.845	251.612	252.317	-0.19	-0.22	keep	0.000821347	0.00194386	0.0134325	0.0216258	Serine/threonine-protein kinase MARK2	CAMK	CAMKL	MARK	Q7KZI7
MAP4K4	MAP4K4_O95819_523_S	2.85787	2.19417	2.50251	1.14721	3.00277	1.72164	1.25804	1.23166	1.9108	7.24944	4.57625	5.66672	2.21485	8.01538	3.29811	2.39171	2.34837	3.76017	-0.37	-1.04	keep	0.388958	0.0231076	0.55732	0.0964674	Mitogen-activated protein kinase kinase kinase kinase 4	STE	STE20	MSN	O95819
MAP4K4	MAP4K4_O95819_800_S	3.2072	3.12017	3.30679	2.68974	3.10969	3.37372	3.42797	3.28229	3.47089	9.23559	8.69488	9.89561	6.45196	8.63195	10.3655	10.7627	9.72898	11.0877	-0.13	0.18	discard	0.497758	0.0809327	0.651657	0.216183	Mitogen-activated protein kinase kinase kinase kinase 4	STE	STE20	MSN	O95819
MAP4K4	MAP4K4_O95819_631_S	5.8775	5.77109	5.65559	5.49709	5.502	5.36824	6.07008	6.01925	5.92918	58.79	54.6099	50.4084	45.1636	45.3177	41.3049	67.1855	64.8598	60.934	-0.31	0.24	discard	0.0158161	0.0353323	0.0701221	0.126974	Mitogen-activated protein kinase kinase kinase kinase 4	STE	STE20	MSN	O95819
MAP4K4	MAP4K4_O95819_805_S	3.50094	3.2985	3.30679	2.68974	3.3898	3.61472	3.42797	3.28229	3.66979	11.3211	9.83894	9.89561	6.45196	10.4817	12.2501	10.7627	9.72898	12.7267	-0.09	0.1	discard	0.65648	0.524158	0.78173	0.691229	Mitogen-activated protein kinase kinase kinase kinase 4	STE	STE20	MSN	O95819
MAP4K4	MAP4K4_O95819_900_S	5.99672	5.82643	5.78957	5.91136	5.91213	6.05383	6.00074	5.86171	5.86619	63.8547	56.7455	55.3139	60.1862	60.2181	66.4333	64.0327	58.1502	58.3309	0.09	0.04	keep	0.329238	0.648081	0.500315	0.785937	Mitogen-activated protein kinase kinase kinase kinase 4	STE	STE20	MSN	O95819
MAP4K4	MAP4K4_O95819_915_T	3.90645	4.05546	3.7402	3.57784	3.56285	3.49925	4.30641	4.08728	4.31888	14.9954	16.627	13.3633	11.9409	11.8175	11.3078	19.786	16.9978	19.9578	-0.36	0.33	discard	0.0197886	0.0462982	0.0811525	0.15034	Mitogen-activated protein kinase kinase kinase kinase 4	STE	STE20	MSN	O95819
MAP4K4	MAP4K4_O95819_868_S	2.42293	3.10745	2.39062	0.53054	2.41781	2.4586	3.47104	2.67224	2.81522	5.3626	8.6186	5.24383	1.44447	5.34359	5.49684	11.0889	6.37416	7.03827	-0.65	0.35	discard	0.283826	0.365702	0.452023	0.555503	Mitogen-activated protein kinase kinase kinase kinase 4	STE	STE20	MSN	O95819
MAP4K4	MAP4K4_O95819_629_S	5.10267	4.96675	4.53445	4.43743	4.12676	4.35169	5.01778	5.07296	4.89218	34.3604	31.271	23.1743	21.667	17.4694	20.4169	32.3969	33.66	29.6957	-0.58	0.11	discard	0.0445993	0.520238	0.134739	0.687688	Mitogen-activated protein kinase kinase kinase kinase 4	STE	STE20	MSN	O95819
MAP4K5	MAP4K5_Q9Y4K4_335_S	6.44777	6.50038	6.39787	6.1878	6.18701	6.21502	6.35703	6.25297	6.39192	87.2913	90.5335	84.3241	72.8975	72.8577	74.2859	81.9705	76.2662	83.9771	-0.25	-0.11	keep	0.00124349	0.088449	0.0165427	0.228503	Mitogen-activated protein kinase kinase kinase kinase 5	STE	STE20	KHS	Q9Y4K4
MAPK6	MAPK6_Q16659_452_S	4.70147	4.53045	4.68909	4.61233	4.34672	4.24819	3.99829	3.67223	3.55614	26.0186	23.1101	25.7963	24.4597	20.3467	19.0034	15.981	12.7483	11.7626	-0.23	-0.89	keep	0.122683	0.00331096	0.26388	0.028881	Mitogen-activated protein kinase 6	CMGC	MAPK	ERK3	Q16659
MARK3	MARK3_P27448_211_T	8.18473	8.18171	8.1373	7.99488	7.95338	7.99466	7.89993	7.97506	7.97909	290.971	290.363	281.56	255.093	247.86	255.054	238.845	251.612	252.317	-0.19	-0.22	keep	0.000821347	0.00194386	0.0134325	0.0216258	MAP/microtubule affinity-regulating kinase 3	CAMK	CAMKL	MARK	P27448
MAPK7	MAPK7_Q13164_733_T	3.07744	3.12017	2.75835	2.71111	2.92682	2.28352	2.04654	2.77008	3.28361	8.44113	8.69488	6.76623	6.54826	7.60434	4.86863	4.13114	6.82147	9.73788	-0.33	-0.21	keep	0.193418	0.490908	0.354116	0.665225	Mitogen-activated protein kinase 7	CMGC	MAPK	ERK5	Q13164
MAPKAPK5	MAPKAPK5_Q8IW41_182_T	1.4754	1.5352	1.52389	1.32409	0.717368	1.49925	1.12054	1.29878	1.08483	2.78061	2.89829	2.87565	2.50375	1.64418	2.82695	2.17429	2.4602	2.12112	-0.29	-0.34	keep	0.235713	0.00748149	0.401351	0.0471746	MAP kinase-activated protein kinase 5	CAMK	MAPKAPK	MK5	Q8IW41
MARK4	MARK4_Q96L34_214_T	8.18473	8.18171	8.1373	7.99488	7.95338	7.99466	7.89993	7.97506	7.97909	290.971	290.363	281.56	255.093	247.86	255.054	238.845	251.612	252.317	-0.19	-0.22	keep	0.000821347	0.00194386	0.0134325	0.0216258	MAP/microtubule affinity-regulating kinase 4	CAMK	CAMKL	MARK	Q96L34
MARK2	MARK2_Q7KZI7_633_S	5.2901	5.50402	5.39932	5.66804	5.77536	5.66024	5.5535	5.4092	5.53229	39.1271	45.3811	42.2044	50.8453	54.7718	50.571	46.9646	42.4944	46.279	0.3	0.1	keep	0.0135865	0.25865	0.063202	0.453328	Serine/threonine-protein kinase MARK2	CAMK	CAMKL	MARK	Q7KZI7
MARK2	MARK2_Q7KZI7_479_S	1.8775	2.55406	1.08028	0.945578	0.887291	1.02976	2.00807	1.74624	1.83485	3.67438	5.87285	2.11445	1.92596	1.8497	2.04169	4.02243	3.35482	3.56734	-1	-0.09	keep	0.108007	0.955378	0.242103	0.977109	Serine/threonine-protein kinase MARK2	CAMK	CAMKL	MARK	Q7KZI7
DYRK1A	DYRK1A_Q13627_321_Y	7.67297	7.64538	7.61758	7.82883	7.89604	7.9348	7.74113	7.91817	7.82138	204.077	200.211	196.39	227.359	238.201	244.688	213.95	241.883	226.189	0.24	0.18	keep	0.00228369	0.0276182	0.022145	0.108244	Dual specificity tyrosine-phosphorylation-regulated kinase 1A	CMGC	DYRK	DYRK1	Q13627
MARK2	MARK2_Q7KZI7_486_S	6.12748	6.20912	6.15581	6.15892	6.11397	5.87235	6.22488	6.28229	6.35161	69.9124	73.9827	71.2992	71.453	69.2611	58.5807	74.7954	77.8318	81.6632	-0.11	0.12	discard	0.277525	0.0492821	0.44548	0.156201	Serine/threonine-protein kinase MARK2	CAMK	CAMKL	MARK	Q7KZI7
MARK2	MARK2_Q7KZI7_467_T	3.0256	3.43703	3.51324	3.08308	3.07492	3.55815	3.36848	3.4092	3.29782	8.14321	10.8305	11.418	8.47421	8.42643	11.779	10.3279	10.6236	9.83429	-0.08	0.02	discard	0.71416	0.840726	0.825771	0.912281	Serine/threonine-protein kinase MARK2	CAMK	CAMKL	MARK	Q7KZI7
DYRK1B	DYRK1B_Q9Y463_273_Y	7.67297	7.64538	7.61758	7.82883	7.89604	7.9348	7.74113	7.91817	7.82138	204.077	200.211	196.39	227.359	238.201	244.688	213.95	241.883	226.189	0.24	0.18	keep	0.00228369	0.0276182	0.022145	0.108244	Dual specificity tyrosine-phosphorylation-regulated kinase 1B	CMGC	DYRK	DYRK1	Q9Y463
MARK2	MARK2_Q7KZI7_456_S	6.66663	6.2929	6.247	6.55291	6.68459	6.76604	6.65504	6.63213	6.54872	101.591	78.4065	75.9509	93.8905	102.864	108.838	100.778	99.1908	93.6186	0.26	0.2	keep	0.144341	0.199811	0.293816	0.386523	Serine/threonine-protein kinase MARK2	CAMK	CAMKL	MARK	Q7KZI7
MARK2	MARK2_Q7KZI7_409_S	5.25301	5.51369	5.39932	5.58943	5.64515	5.64673	5.66589	5.74924	5.52324	38.1341	45.6862	42.2044	48.1489	50.0448	50.0998	50.7696	53.789	45.9898	0.23	0.26	keep	0.0374246	0.0620607	0.119537	0.182164	Serine/threonine-protein kinase MARK2	CAMK	CAMKL	MARK	Q7KZI7
MARK2	MARK2_Q7KZI7_631_S	3.96267	3.8647	4.17789	4.06659	3.92682	4.27184	3.7644	3.94787	3.76495	15.5913	14.5677	18.0997	16.7558	15.2087	19.3175	13.5893	15.4322	13.5945	0.09	-0.18	discard	0.559624	0.187475	0.702358	0.370535	Serine/threonine-protein kinase MARK2	CAMK	CAMKL	MARK	Q7KZI7
MARK3	MARK3_P27448_469_S	6.09011	5.85903	5.89175	5.75035	5.51503	5.26596	5.68735	5.57067	5.72079	68.1249	58.0421	59.3736	53.8305	45.7287	38.4779	51.5305	47.5267	52.7388	-0.43	-0.29	keep	0.050149	0.028115	0.145478	0.109362	MAP/microtubule affinity-regulating kinase 3	CAMK	CAMKL	MARK	P27448
MARK3	MARK3_P27448_507_T	1.91597	2.55406	2.50251	1.431	1.8873	2.13668	2.00807	2.79354	1.83485	3.77368	5.87285	5.66672	2.69634	3.69941	4.39748	4.02243	6.9333	3.56734	-0.5	-0.08	keep	0.156928	0.770588	0.309595	0.870112	MAP/microtubule affinity-regulating kinase 3	CAMK	CAMKL	MARK	P27448
MARK3	MARK3_P27448_419_S	4.98546	4.95616	4.98717	4.99434	4.85692	4.75559	4.6628	4.85615	5.04325	31.6791	31.0422	31.7167	31.8746	28.9787	27.0131	25.3305	28.9633	32.9738	-0.1	-0.11	keep	0.199569	0.330022	0.360254	0.523297	MAP/microtubule affinity-regulating kinase 3	CAMK	CAMKL	MARK	P27448
RIOK1	RIOK1_Q9BRS2_22_S	4.85292	5.15146	4.98332	5.24203	5.30983	5.22414	5.51629	5.39009	5.50804	28.8985	35.5422	31.6321	37.8451	39.6659	37.3785	45.7687	41.9353	45.5077	0.26	0.47	keep	0.0436321	0.00760976	0.132955	0.0478133	Serine/threonine-protein kinase RIO1	Atypical	RIO	RIO1	Q9BRS2
PRKDC	PRKDC_P78527_4026_S	5.53533	5.53757	5.38771	5.67077	5.86203	5.73871	5.84301	5.67224	5.7102	46.3766	46.4489	41.8661	50.9416	58.1629	53.3979	57.4011	50.9933	52.3531	0.27	0.26	keep	0.0224636	0.0236597	0.0876497	0.0977173	DNA-dependent protein kinase catalytic subunit	Atypical	PIKK	DNAPK	P78527
MAST2	MAST2_Q6P0Q8_74_S	5.84297	5.78712	5.82874	5.67622	5.59081	5.8568	5.79297	5.81376	5.89452	57.3997	55.2201	56.8363	51.1342	48.195	57.9524	55.4443	56.2492	59.4878	-0.11	0.01	discard	0.236096	0.708581	0.401863	0.829992	Microtubule-associated serine/threonine-protein kinase 2	AGC	MAST	NA	Q6P0Q8
MAST2	MAST2_Q6P0Q8_931_S	3.40951	3.02874	3.45879	3.85247	3.47225	3.08421	2.94836	2.90543	3.38029	10.6259	8.16098	10.9951	14.4447	11.0982	8.48085	7.71871	7.49243	10.4128	0.19	-0.22	discard	0.547632	0.338807	0.691543	0.531757	Microtubule-associated serine/threonine-protein kinase 2	AGC	MAST	NA	Q6P0Q8
AAK1	AAK1_Q2M2I8_623_S	5.45268	5.44209	5.46985	5.60664	5.89479	5.74717	5.6782	5.64992	5.64776	43.7946	43.4744	44.3188	48.7267	59.4988	53.712	51.2044	50.2105	50.1356	0.3	0.2	keep	0.0243309	8.85188e-05	0.0920792	0.00434289	AP2-associated protein kinase 1	Other	NAK	NA	Q2M2I8
MAST2	MAST2_Q6P0Q8_233_S	1.75551	2.59106	1.52389	1.87158	0.965293	1.91428	1.79861	1.83935	1.87333	3.37645	6.0254	2.87565	3.65932	1.95246	3.76926	3.47886	3.57848	3.66376	-0.39	-0.2	keep	0.451885	0.731113	0.610979	0.844727	Microtubule-associated serine/threonine-protein kinase 2	AGC	MAST	NA	Q6P0Q8
MAST2	MAST2_Q6P0Q8_148_S	4.76608	4.90566	4.52389	4.35836	3.99349	4.59611	4.36086	4.35504	4.3465	27.2102	29.9744	23.0052	20.5115	15.928	24.1861	20.547	20.4644	20.3435	-0.4	-0.39	keep	0.115835	0.0276664	0.254219	0.108342	Microtubule-associated serine/threonine-protein kinase 2	AGC	MAST	NA	Q6P0Q8
CDK16	CDK16_Q00536_119_S	6.86404	6.86565	6.77628	7.04044	7.10215	7.26448	6.9509	7.08846	7.05899	116.488	116.618	109.613	131.639	137.392	153.754	123.717	136.094	133.342	0.3	0.2	keep	0.0147068	0.0181861	0.0668845	0.0829574	Cyclin-dependent kinase 16	CMGC	CDK	PCTAIRE	Q00536
MAST2	MAST2_Q6P0Q8_1381_S	3.4754	3.41656	3.58618	3.2675	3.57535	3.49925	3.22488	3.1792	2.69149	11.1224	10.6779	12.0101	9.62979	11.9203	11.3078	9.34943	9.05802	6.45978	-0.04	-0.44	keep	0.68835	0.0605466	0.806453	0.18	Microtubule-associated serine/threonine-protein kinase 2	AGC	MAST	NA	Q6P0Q8
MAST2	MAST2_Q6P0Q8_230_S	2.93483	3.53521	2.56571	3.2675	3.28722	4.26006	2.68126	2.86171	2.89218	7.64667	11.5932	5.92045	9.62979	9.76232	19.1604	6.41414	7.26878	7.42393	0.62	-0.25	discard	0.242319	0.528055	0.409229	0.694572	Microtubule-associated serine/threonine-protein kinase 2	AGC	MAST	NA	Q6P0Q8
MAST3	MAST3_O60307_774_S	1.79733	2.19417	0.758354	1.48163	1.1768	1.57725	2.90714	1.36291	1.83485	3.47576	4.57625	1.69156	2.79264	2.26075	2.984	7.50129	2.57203	3.56734	-0.28	0.49	discard	0.719602	0.510556	0.829398	0.679634	Microtubule-associated serine/threonine-protein kinase 3	AGC	MAST	NA	O60307
MAST3	MAST3_O60307_710_S	1.98997	2.94549	2.82874	2.9635	3.31728	3.16221	3.04654	3.29878	3.35332	3.9723	7.70335	7.10454	7.80013	9.96785	8.952	8.26229	9.84081	10.22	0.51	0.59	keep	0.153145	0.110407	0.305079	0.263013	Microtubule-associated serine/threonine-protein kinase 3	AGC	MAST	NA	O60307
MAST3	MAST3_O60307_1180_S	1.83797	1.4572	1.08028	1.431	1.9653	2.1873	1.88608	1.83935	1.66979	3.57507	2.74575	2.11445	2.69634	3.90493	4.55453	3.69629	3.57848	3.18168	0.4	0.31	keep	0.26815	0.210877	0.436393	0.398762	Microtubule-associated serine/threonine-protein kinase 3	AGC	MAST	NA	O60307
MAST4	MAST4_O15021_288_S	1.75551	2.59106	1.52389	1.87158	0.965293	1.91428	1.79861	1.83935	1.87333	3.37645	6.0254	2.87565	3.65932	1.95246	3.76926	3.47886	3.57848	3.66376	-0.39	-0.2	keep	0.451885	0.731113	0.610979	0.844727	Microtubule-associated serine/threonine-protein kinase 4	AGC	MAST	NA	O15021
SPEG	SPEG_Q15772_313_S	4.44283	4.53045	4.35528	4.79857	4.76722	4.66917	4.88076	5.14312	4.87332	21.7483	23.1101	20.4678	27.8301	27.2317	25.4425	29.4616	35.3374	29.31	0.3	0.53	keep	0.00908823	0.00688453	0.0501845	0.0445636	Striated muscle preferentially expressed protein kinase	CAMK	Trio	NA	Q15772
MAST4	MAST4_O15021_2552_S	4.3119	4.08169	4.40796	3.51846	3.73974	4.13668	3.41332	3.43926	3.48338	19.8615	16.9321	21.229	11.4594	13.359	17.5899	10.654	10.8473	11.1841	-0.45	-0.83	keep	0.0842406	0.00114715	0.204615	0.0159002	Microtubule-associated serine/threonine-protein kinase 4	AGC	MAST	NA	O15021
MAST4	MAST4_O15021_285_S	2.93483	3.53521	2.56571	3.2675	3.28722	4.26006	2.68126	2.86171	2.89218	7.64667	11.5932	5.92045	9.62979	9.76232	19.1604	6.41414	7.26878	7.42393	0.62	-0.25	discard	0.242319	0.528055	0.409229	0.694572	Microtubule-associated serine/threonine-protein kinase 4	AGC	MAST	NA	O15021
SPEG	SPEG_Q15772_313_S	4.44283	4.53045	4.35528	4.79857	4.76722	4.66917	4.88076	5.14312	4.87332	21.7483	23.1101	20.4678	27.8301	27.2317	25.4425	29.4616	35.3374	29.31	0.3	0.53	keep	0.00908823	0.00688453	0.0501845	0.0445636	Striated muscle preferentially expressed protein kinase	CAMK	Trio	NA	Q15772
MAST4	MAST4_O15021_1370_S	4.90167	5.02874	4.9717	4.57785	4.64811	5.07078	4.09323	3.95829	4.4646	29.8916	32.6439	31.3784	23.8819	25.0738	33.6092	17.0681	15.544	22.0789	-0.19	-0.78	keep	0.271339	0.00695501	0.439095	0.0448683	Microtubule-associated serine/threonine-protein kinase 4	AGC	MAST	NA	O15021
MAST4	MAST4_O15021_1822_S	3.26796	3.20614	2.84582	3.04991	2.33208	1.65125	1.25804	1.42431	1.79532	9.63282	9.22877	7.18912	8.28162	5.0353	3.14105	2.39171	2.68386	3.47093	-0.66	-1.61	keep	0.14715	0.0014398	0.297665	0.0185919	Microtubule-associated serine/threonine-protein kinase 4	AGC	MAST	NA	O15021
AAK1	AAK1_Q2M2I8_620_T	6.05821	6.01859	5.95212	6.33273	6.38448	6.26006	6.33389	6.16802	6.31888	66.6353	64.8302	61.911	80.6013	83.545	76.6417	80.666	71.905	79.8313	0.32	0.27	keep	0.00265635	0.0126189	0.024293	0.0656493	AP2-associated protein kinase 1	Other	NAK	NA	Q2M2I8
MELK	MELK_Q14680_336_S	4.73951	4.59106	4.6361	4.3379	4.22517	3.21196	4.63782	4.22305	4.4263	26.7137	24.1016	24.8659	20.2226	18.7026	9.26611	24.8956	18.6752	21.5005	-0.65	-0.22	keep	0.112802	0.150427	0.249592	0.321996	Maternal embryonic leucine zipper kinase	CAMK	CAMKL	MELK	Q14680
MELK	MELK_Q14680_356_S	1.62224	1.6092	2.50251	1.32409	1.1768	1.32932	2.12054	2.16127	1.83485	3.07853	3.05083	5.66672	2.50375	2.26075	2.51284	4.34857	4.47309	3.56734	-0.7	0.07	discard	0.101736	0.704419	0.23162	0.82693	Maternal embryonic leucine zipper kinase	CAMK	CAMKL	MELK	Q14680
MET	MET_P08581_1000_S	1.52603	1.04216	1.24378	1.431	2.00277	1.41679	1.19093	1.36291	1.26925	2.87992	2.05931	2.36818	2.69634	4.00769	2.6699	2.283	2.57203	2.41037	0.36	-0.01	discard	0.220453	0.981321	0.384779	0.990462	Hepatocyte growth factor receptor	TK	Met	NA	P08581
MET	MET_P08581_1003_Y	1.95345	1.04216	0.523883	0.871576	0.62426	1.97318	1.5535	1.08727	0.873325	3.87299	2.05931	1.43782	1.82966	1.54142	3.92632	2.93529	2.12472	1.83188	-0.01	-0.1	keep	0.978565	0.997093	0.988564	0.998467	Hepatocyte growth factor receptor	TK	Met	NA	P08581
MET	MET_P08581_990_S	2.09431	2.04216	2.62625	1.08308	2.57535	1.65125	2.6315	2.16127	2.40675	4.27022	4.11863	6.17419	2.11855	5.96016	3.14105	6.19671	4.47309	5.3028	-0.38	0.13	discard	0.363902	0.562363	0.53377	0.721728	Hepatocyte growth factor receptor	TK	Met	NA	P08581
MINK1	MINK1_Q8N4C8_674_S	5.10267	5.20016	5.09106	5.0415	5.131	5.42735	4.78161	4.80513	5.15287	34.3604	36.7625	34.0849	32.9339	35.0416	43.0324	27.5047	27.9568	35.577	0.08	-0.21	discard	0.602595	0.155745	0.737166	0.330034	Misshapen-like kinase 1	STE	STE20	MSN	Q8N4C8
MINK1	MINK1_Q8N4C8_993_S	5.99672	5.82643	5.78957	5.91136	5.91213	6.05383	6.00074	5.86171	5.86619	63.8547	56.7455	55.3139	60.1862	60.2181	66.4333	64.0327	58.1502	58.3309	0.09	0.04	keep	0.329238	0.648081	0.500315	0.785937	Misshapen-like kinase 1	STE	STE20	MSN	Q8N4C8
MINK1	MINK1_Q8N4C8_732_S	2.8775	3.46719	3.15067	3.28186	3.85692	3.00175	3.29047	3.08727	3.10113	7.34875	11.0593	8.88068	9.72609	14.4893	8.00969	9.78429	8.49888	8.5809	0.24	-0.02	discard	0.518288	0.977424	0.66858	0.989653	Misshapen-like kinase 1	STE	STE20	MSN	Q8N4C8
MINK1	MINK1_Q8N4C8_763_S	2.93483	2.51609	2.97558	1.94558	2.90719	2.13668	2.3532	2.16127	3.3119	7.64667	5.72031	7.86574	3.85192	7.50157	4.39748	5.10957	4.47309	9.93071	-0.43	-0.12	keep	0.218594	0.630768	0.382147	0.773454	Misshapen-like kinase 1	STE	STE20	MSN	Q8N4C8
MINK1	MINK1_Q8N4C8_701_S	5.25301	5.49673	5.18797	5.87158	5.75354	5.72593	5.27029	5.45773	5.27286	38.1341	45.1523	36.4531	58.5491	53.9497	52.9268	38.5936	43.9482	38.6623	0.47	0.02	keep	0.0105948	0.860777	0.0550434	0.924674	Misshapen-like kinase 1	STE	STE20	MSN	Q8N4C8
MKNK2	MKNK2_Q9HBH9_437_S	4.0079	4.12648	3.93627	4.4754	4.42473	4.13668	4.32217	4.47597	4.26202	16.0878	17.466	15.3086	22.2448	21.4771	17.5899	20.0034	22.2536	19.1865	0.33	0.33	keep	0.0539617	0.0174662	0.1521	0.0811436	MAP kinase-interacting serine/threonine-protein kinase 2	CAMK	MAPKAPK	MNK	Q9HBH9
MKNK2	MKNK2_Q9HBH9_440_S	1.71244	2.73022	1.39062	2.75293	2.78346	2.1873	2.90714	2.86171	1.38029	3.27715	6.63556	2.62191	6.74085	6.88501	4.55453	7.50129	7.26878	2.6032	0.54	0.47	keep	0.232163	0.533118	0.397227	0.698919	MAP kinase-interacting serine/threonine-protein kinase 2	CAMK	MAPKAPK	MNK	Q9HBH9
PAK4	PAK4_O96013_474_S	5.2379	5.55172	5.39062	5.7734	5.79151	5.58198	6.1115	5.98909	5.99608	37.7368	46.9065	41.9507	54.6972	55.3884	47.901	69.1423	63.518	63.8265	0.32	0.63	keep	0.0459728	0.00295976	0.137373	0.0267374	Serine/threonine-protein kinase PAK 4	STE	STE20	PAKB	O96013
MKNK2	MKNK2_Q9HBH9_452_S	3.1599	2.62713	3.00628	3.63487	3.16031	3.26006	3.25804	3.31508	3.3119	8.93767	6.17794	8.0349	12.4224	8.94023	9.58022	9.56685	9.95263	9.93071	0.42	0.35	keep	0.121187	0.0845135	0.260886	0.22198	MAP kinase-interacting serine/threonine-protein kinase 2	CAMK	MAPKAPK	MNK	Q9HBH9
NEK1	NEK1_Q96PY6_1126_S	3.66805	3.18209	2.99101	3.22356	3.27196	2.02976	3.51286	3.60753	2.77514	12.7114	9.07623	7.95032	9.3409	9.65956	4.08337	11.415	12.1892	6.84544	-0.37	0.03	discard	0.388196	0.959008	0.55665	0.979362	Serine/threonine-protein kinase Nek1	Other	NEK	NA	Q96PY6
NEK1	NEK1_Q96PY6_1052_S	7.32894	7.21209	7.38989	7.23282	7.2633	7.27184	7.28444	7.30389	7.28896	160.779	148.271	167.718	150.417	153.628	154.54	155.896	158.012	156.385	-0.06	-0.02	keep	0.367296	0.750571	0.53656	0.857018	Serine/threonine-protein kinase Nek1	Other	NEK	NA	Q96PY6
NEK4	NEK4_P51957_661_S	3.71244	2.71354	3.30679	1.75293	2.82589	2.28352	3.7644	1.88374	3.71286	13.1086	6.55929	9.89561	3.37043	7.09053	4.86863	13.5893	3.6903	13.1124	-0.95	0.04	discard	0.0871816	0.864866	0.209535	0.926826	Serine/threonine-protein kinase Nek4	Other	NEK	NA	P51957
NEK4	NEK4_P51957_340_S	4.7179	4.47215	4.46433	3.65707	3.84665	3.75558	4.37604	4.3312	4.43918	26.3165	22.1948	22.0748	12.615	14.3866	13.5065	20.7644	20.1289	21.6933	-0.8	-0.17	keep	0.00131589	0.129696	0.017026	0.290892	Serine/threonine-protein kinase Nek4	Other	NEK	NA	P51957
EEF2K	EEF2K_O00418_470_S	5.01234	5.11064	5.23732	5.39844	5.30983	5.63766	5.65659	5.74021	5.70221	32.2749	34.5507	37.7217	42.1785	39.6659	49.7857	50.4434	53.4535	52.0639	0.33	0.58	keep	0.0491111	0.00112769	0.143445	0.0157752	Eukaryotic elongation factor 2 kinase	Atypical	Alpha	eEF2K	O00418
NEK9	NEK9_Q8TD19_331_S	2.28276	2.55406	2.60635	2.81347	1.36122	2.78875	2.7055	2.79354	2.73392	4.86607	5.87285	6.08961	7.02975	2.56903	6.91032	6.52286	6.9333	6.65261	-0.03	0.26	discard	0.760707	0.0638879	0.855371	0.186203	Serine/threonine-protein kinase Nek9	Other	NEK	NA	Q8TD19
NEK9	NEK9_Q8TD19_332_S	2.93483	2.88719	3.06578	3.1155	3.43161	2.1873	2.04654	2.77008	3.01771	7.64667	7.39827	8.37321	8.66681	10.7899	4.55453	4.13114	6.82147	8.09883	0.04	-0.3	discard	0.898726	0.301436	0.940041	0.496955	Serine/threonine-protein kinase Nek9	Other	NEK	NA	Q8TD19
NRBP1	NRBP1_Q9UHY1_2_S	3.70147	3.00152	3.57598	3.03304	3.14363	2.49925	4.1115	4.17919	3.61409	13.0093	8.00844	11.9255	8.18532	8.83747	5.6539	17.2856	18.116	12.2447	-0.54	0.53	discard	0.142533	0.124613	0.29164	0.283789	Nuclear receptor-binding protein	Other	NRBP	NA	Q9UHY1
PAK2	PAK2_Q13177_132_S	5.3155	5.26169	5.33427	5.69511	5.61521	5.58199	5.7115	5.79645	5.63942	39.8223	38.3642	40.3437	51.8083	49.0171	47.9011	52.4003	55.5782	49.8464	0.33	0.41	keep	0.00122004	0.00121288	0.0163729	0.0164939	Serine/threonine-protein kinase PAK 2	STE	STE20	PAKA	Q13177
NRBP1	NRBP1_Q9UHY1_433_T	3.42293	3.20614	3.2566	2.55439	3.27196	2.53877	3.88607	3.16127	3.35332	10.7252	9.22877	9.5573	5.87417	9.65956	5.81095	14.7851	8.94619	10.22	-0.47	0.2	discard	0.113112	0.490666	0.250039	0.665199	Nuclear receptor-binding protein	Other	NRBP	NA	Q9UHY1
OXSR1	OXSR1_O95747_359_S	2.81779	2.62713	2.54495	1.14721	1.80483	1.65125	2.75281	2.08727	2.92918	7.05083	6.17794	5.83587	2.21485	3.49388	3.14105	6.74029	4.24944	7.61676	-1.11	-0.04	keep	0.00623573	0.797949	0.039987	0.885646	Serine/threonine-protein kinase OSR1	STE	STE20	FRAY	O95747
OXSR1	OXSR1_O95747_185_T	1.95345	1.49673	1.29441	2.94558	2.9653	2.53877	1.7055	2.08727	1.43275	3.87299	2.82202	2.45276	7.70383	7.80986	5.81095	3.26143	4.24944	2.69961	1.22	0.16	keep	0.00670393	0.58737	0.0417146	0.739277	Serine/threonine-protein kinase OSR1	STE	STE20	FRAY	O95747
OXSR1	OXSR1_O95747_96_S	3.11099	2.81084	3.13686	3.1935	2.84665	3.28352	2.00807	3.16127	2.94732	8.63975	7.01692	8.7961	9.1483	7.19329	9.73727	4.02243	8.94619	7.71317	0.09	-0.24	discard	0.629546	0.443073	0.760044	0.625135	Serine/threonine-protein kinase OSR1	STE	STE20	FRAY	O95747
OXSR1	OXSR1_O95747_339_S	4.2605	3.81083	4.12991	4.73217	4.1768	4.31801	4.36847	4.18808	4.39358	19.1663	14.0338	17.5076	26.5782	18.086	19.9457	20.6557	18.2279	21.0184	0.35	0.24	keep	0.184635	0.167861	0.343785	0.345608	Serine/threonine-protein kinase OSR1	STE	STE20	FRAY	O95747
PAK1	PAK1_Q13153_115_S	2.57494	2.74671	2.56571	1.90905	2.07492	1.72164	2.57997	3.0488	1.75468	5.95845	6.71183	5.92045	3.75562	4.21321	3.29811	5.97929	8.27523	3.37451	-0.72	-0.08	keep	0.00349662	0.683498	0.0282497	0.812101	Serine/threonine-protein kinase PAK 1	STE	STE20	PAKA	Q13153
MAP4K3	MAP4K3_Q8IVH8_329_S	5.06465	5.117	5.04005	5.29253	5.36122	5.62394	5.28243	5.6009	5.41981	33.4666	34.7032	32.9008	39.1932	41.1045	49.3145	38.9197	48.5331	42.8081	0.36	0.37	keep	0.0272566	0.0191754	0.0983738	0.0856598	Mitogen-activated protein kinase kinase kinase kinase 3	STE	STE20	KHS	Q8IVH8
PAK1	PAK1_Q13153_144_S	5.76608	5.76098	5.641	5.70846	5.78615	5.66471	5.68126	5.94263	5.82015	54.4205	54.2286	49.901	52.2898	55.1828	50.728	51.3131	61.5051	56.499	0	0.09	discard	0.959656	0.344285	0.977409	0.536233	Serine/threonine-protein kinase PAK 1	STE	STE20	PAKA	Q13153
PAK2	PAK2_Q13177_141_S	8.40909	8.44589	8.41012	8.59555	8.55579	8.52223	8.45593	8.52058	8.41534	339.93	348.711	340.172	386.829	376.312	367.66	351.147	367.241	341.404	0.14	0.04	keep	0.00505819	0.268993	0.0352487	0.464876	Serine/threonine-protein kinase PAK 2	STE	STE20	PAKA	Q13177
PAK2	PAK2_Q13177_58_S	4.19161	4.14525	3.93627	3.86205	3.90719	4.34055	4.13846	4.1969	4.0091	18.2726	17.6948	15.3086	14.541	15.0031	20.2598	17.6117	18.3397	16.1012	-0.04	0.02	discard	0.766845	0.816897	0.85844	0.898078	Serine/threonine-protein kinase PAK 2	STE	STE20	PAKA	Q13177
PAK2	PAK2_Q13177_143_T	3.86772	4.55874	3.81146	4.80356	4.44529	4.39541	4.41332	4.3312	4.12524	14.5982	23.5677	14.0399	27.9264	21.7854	21.0451	21.308	20.1289	17.451	0.44	0.17	keep	0.160484	0.4554	0.315046	0.63529	Serine/threonine-protein kinase PAK 2	STE	STE20	PAKA	Q13177
NRBP1	NRBP1_Q9UHY1_232_T	4.60468	4.68815	4.65074	4.89977	4.94137	5.17481	5.14291	5.15223	5.09707	24.3303	25.7795	25.1196	29.8523	30.7256	36.1221	35.3321	35.5611	34.2272	0.36	0.48	keep	0.0158716	8.20938e-05	0.0701221	0.00434289	Nuclear receptor-binding protein	Other	NRBP	NA	Q9UHY1
PAK2	PAK2_Q13177_55_S	4.77134	4.55874	4.54495	4.88575	5.10969	5.16853	4.69343	4.17919	4.55614	27.3096	23.5677	23.3435	29.5635	34.5278	35.9651	25.874	18.116	23.5252	0.43	-0.14	discard	0.0191188	0.431692	0.0793102	0.615516	Serine/threonine-protein kinase PAK 2	STE	STE20	PAKA	Q13177
PAK4	PAK4_O96013_181_S	6.84048	6.81377	6.73792	6.63068	6.4938	6.74928	6.89269	6.94	6.86619	114.601	112.499	106.737	99.0906	90.1217	107.581	118.825	122.786	116.662	-0.17	0.1	discard	0.0967402	0.0528138	0.224785	0.163506	Serine/threonine-protein kinase PAK 4	STE	STE20	PAKB	O96013
PAK4	PAK4_O96013_207_T	6.10684	5.96323	6.07848	5.78604	5.73418	6.18107	6.00318	6.04392	6.05794	68.9194	62.3895	67.5777	55.1787	53.2304	72.5583	64.1414	65.9781	66.6225	-0.14	-0.02	keep	0.370154	0.772503	0.539841	0.871437	Serine/threonine-protein kinase PAK 4	STE	STE20	PAKB	O96013
RPS6KC1	RPS6KC1_Q96S38_423_S	4.88721	4.95616	4.74931	5.24203	5.22912	5.21196	5.3948	5.31102	5.40018	29.5936	31.0422	26.8958	37.8451	37.5079	37.0644	42.0724	39.6987	42.2296	0.36	0.5	keep	0.00408552	0.00169593	0.0309859	0.0202129	Ribosomal protein S6 kinase delta-1	AGC	RSKL	NA	Q96S38
PAK4	PAK4_O96013_104_S	1.91597	2.76301	1.29441	2.20861	3.00277	1.85288	3.0654	2.56727	3.70221	3.77368	6.7881	2.45276	4.6223	8.01538	3.61221	8.371	5.92685	13.016	0.32	1.07	keep	0.540931	0.105517	0.686579	0.255886	Serine/threonine-protein kinase PAK 4	STE	STE20	PAKB	O96013
PAK6	PAK6_Q9NQU5_328_S	1.8775	1.71354	2.54495	1.9812	1.67157	2.4586	0.798615	1.08727	2.96525	3.67438	3.27965	5.83587	3.94821	3.1856	5.49684	1.73943	2.12472	7.80959	-0.02	-0.13	keep	0.982008	0.586587	0.990108	0.738759	Serine/threonine-protein kinase PAK 6	STE	STE20	PAKB	Q9NQU5
PAK6	PAK6_Q9NQU5_308_S	3.83797	3.76301	3.23084	4.30313	4.3827	4.27184	2.84301	3.72199	2.83485	14.3003	13.5762	9.38815	19.7411	20.8605	19.3175	7.17514	13.1956	7.13468	0.69	-0.44	discard	0.0216991	0.245416	0.0855505	0.439202	Serine/threonine-protein kinase PAK 6	STE	STE20	PAKB	Q9NQU5
PAK6	PAK6_Q9NQU5_560_S	2.34047	1.71354	2.13686	3.09938	3.31728	1.57725	1.44247	1.79354	2.79532	5.06468	3.27965	4.39805	8.57051	9.96785	2.984	2.71786	3.46665	6.94185	0.76	0.04	keep	0.356872	0.910712	0.526937	0.95271	Serine/threonine-protein kinase PAK 6	STE	STE20	PAKB	Q9NQU5
PAN3	PAN3_Q58A45_354_S	3.79732	3.59106	3.21778	3.37854	3.63623	3.85288	3.75281	3.49756	3.28361	13.903	12.0508	9.30357	10.4002	12.4341	14.4488	13.4806	11.2946	9.73788	0.08	-0.03	discard	0.709824	0.917111	0.822899	0.955962	PAB-dependent poly(A)-specific ribonuclease subunit 3	Other	PAN3	NA	Q58A45
PASK	PASK_Q96RG2_119_S	1.06037	1.09463	1.39062	1.08308	1.57535	1.85288	1.49905	1.83935	1.66979	2.08546	2.13558	2.62191	2.11855	2.98008	3.61221	2.82657	3.57848	3.18168	0.35	0.49	keep	0.264578	0.027446	0.432603	0.107871	PAS domain-containing serine/threonine-protein kinase	CAMK	CAMKL	PASK	Q96RG2
PBK	PBK_Q96KB5_26_T	2.19161	3.20614	2.95999	2.08308	2.62426	1.65125	3.33777	2.83934	2.43275	4.56814	9.22877	7.78117	4.23711	6.16568	3.14105	10.1104	7.15695	5.39922	-0.67	0.07	discard	0.183958	0.844723	0.342778	0.914981	Lymphokine-activated killer T-cell-originated protein kinase	Other	TOPK	NA	Q96KB5
PBK	PBK_Q96KB5_24_T	3.62224	4.06864	3.79398	3.22356	3.8259	2.4586	4.22487	3.91616	3.78527	12.3141	16.7796	13.8708	9.3409	14.1811	5.49684	18.6988	15.0967	13.7873	-0.57	0.15	discard	0.18875	0.468833	0.348781	0.646862	Lymphokine-activated killer T-cell-originated protein kinase	Other	TOPK	NA	Q96KB5
PBK	PBK_Q96KB5_32_S	1.95345	2.85713	3.26931	2.71111	3.12676	2.68687	1.96854	3.08727	3.36687	3.87299	7.24573	9.64188	6.54826	8.73471	6.43916	3.91371	8.49888	10.3164	0.07	0.13	keep	0.738307	0.852807	0.841964	0.920107	Lymphokine-activated killer T-cell-originated protein kinase	Other	TOPK	NA	Q96KB5
PDPK1	PDPK1_O15530_241_S	6.41959	6.28021	6.45323	6.41806	6.51016	6.70219	6.64724	6.53631	6.68473	85.603	77.72	87.6227	85.5125	91.1493	104.126	100.235	92.8167	102.874	0.16	0.24	keep	0.183417	0.0261835	0.342241	0.104596	3-phosphoinositide-dependent protein kinase 1	AGC	PDK1	NA	O15530
BLVRA	BLVRA_P53004_237_S	4.4296	4.1821	4.29441	4.72168	4.63623	4.66024	4.85931	4.99922	5.0091	21.5497	18.1525	19.6221	26.3856	24.8682	25.2855	29.0267	31.9826	32.2025	0.37	0.65	keep	0.00815248	0.00163185	0.0473358	0.0197865	Biliverdin reductase A	Atypical	BLVRA	NA	P53004
PIK3R4	PIK3R4_Q99570_865_S	2.69041	2.67959	2.70321	3.1155	3.12676	2.08421	3.44247	3.29878	2.9108	6.45498	6.40675	6.5125	8.66681	8.73471	4.24042	10.8714	9.84081	7.52034	0.16	0.54	keep	0.819108	0.0296194	0.895441	0.113755	Phosphoinositide 3-kinase regulatory subunit 4	Other	VPS15	NA	Q99570
PKMYT1	PKMYT1_Q99640_479_S	3.65673	3.85714	3.83731	3.9635	3.88729	4.08421	3.74113	3.60753	3.78527	12.612	14.4915	14.2937	15.6003	14.7976	16.9617	13.3719	12.1892	13.7873	0.19	-0.07	discard	0.0857461	0.433154	0.206875	0.617135	Membrane-associated tyrosine- and threonine-specific cdc2-inhibitory kinase	Other	WEE	NA	Q99640
PKMYT1	PKMYT1_Q99640_40_S	1.75551	2.51609	1.19131	1.75293	1.10969	2.37372	1.60597	2.00927	2.75468	3.37645	5.72031	2.2836	3.37043	2.15799	5.18274	3.044	4.02579	6.74902	-0.09	0.28	discard	0.893497	0.585499	0.937127	0.737881	Membrane-associated tyrosine- and threonine-specific cdc2-inhibitory kinase	Other	WEE	NA	Q99640
PKN1	PKN1_Q16512_562_S	4.53223	4.25882	4.24378	3.01596	3.1931	2.49925	4.36086	3.98909	4.00043	23.1386	19.144	18.9454	8.08902	9.14576	5.6539	20.547	15.8795	16.0048	-1.42	-0.22	keep	0.00321124	0.212401	0.0268177	0.400475	Serine/threonine-protein kinase N1	AGC	PKN	NA	Q16512
PKN1	PKN1_Q16512_537_S	3.2379	3.37473	3.12292	3.01596	3.47225	3.26006	1.5535	1.96863	2.48338	9.43421	10.3728	8.71152	8.08902	11.0982	9.58021	2.93529	3.91396	5.59205	0.01	-1.2	discard	0.978892	0.0111384	0.988576	0.0607067	Serine/threonine-protein kinase N1	AGC	PKN	NA	Q16512
PKN1	PKN1_Q16512_533_S	3.2974	3.28728	2.99101	3.08308	3.12676	2.53877	2.25805	2.53978	2.60268	9.83144	9.76267	7.95032	8.47421	8.73471	5.81095	4.78343	5.81502	6.07412	-0.26	-0.72	keep	0.267442	0.00767805	0.435965	0.0479735	Serine/threonine-protein kinase N1	AGC	PKN	NA	Q16512
PKN2	PKN2_Q16513_360_S	3.56287	3.74671	3.85427	2.2675	3.1931	2.57725	3.19093	3.56727	3.14896	11.8176	13.4237	14.4628	4.81489	9.14576	5.968	9.132	11.8537	8.87015	-0.99	-0.41	keep	0.0216586	0.0567856	0.08548	0.171927	Serine/threonine-protein kinase N2	AGC	PKN	NA	Q16513
PKN2	PKN2_Q16513_533_T	0.475396	0.931131	1.19131	1.01597	1.1768	1.23621	1.5535	1.23166	0.873325	1.3903	1.90677	2.2836	2.02226	2.26075	2.35579	2.93529	2.34837	1.83188	0.25	0.35	keep	0.275126	0.285446	0.442925	0.482057	Serine/threonine-protein kinase N2	AGC	PKN	NA	Q16513
PKN2	PKN2_Q16513_816_T	2.34047	2.14526	2.13686	2.8331	2.24093	2.02976	3.0654	2.98909	2.11725	5.06468	4.42371	4.39805	7.12604	4.72702	4.08337	8.371	7.93974	4.33866	0.2	0.57	keep	0.555254	0.172517	0.698483	0.350321	Serine/threonine-protein kinase N2	AGC	PKN	NA	Q16513
PKN3	PKN3_Q6P5Z2_718_T	2.19161	2.19417	3.02139	2.08308	2.71737	2.28352	3.19093	2.72199	2.87332	4.56814	4.57625	8.11948	4.23711	6.57672	4.86863	9.132	6.59781	7.32751	-0.14	0.42	discard	0.76294	0.210819	0.856478	0.398762	Serine/threonine-protein kinase N3	AGC	PKN	NA	Q6P5Z2
PRKAA1	PRKAA1_Q13131_486_S	2.91597	2.64483	2.52389	3.06659	3.07492	2.1873	3.33777	3.00927	3.22531	7.54737	6.25421	5.7513	8.37792	8.42643	4.55453	10.1104	8.05157	9.35222	0.13	0.49	keep	0.809771	0.0302364	0.889026	0.115227	5'-AMP-activated protein kinase catalytic subunit alpha-1	CAMK	CAMKL	AMPK	Q13131
PRKAA1	PRKAA1_Q13131_496_S	5.39937	5.59789	5.43643	5.61233	5.55972	5.94403	6.04179	6.49756	6.29428	42.2057	48.432	43.3039	48.9193	47.1674	61.5647	65.8809	90.3565	78.4815	0.24	0.81	keep	0.166927	0.00529897	0.32203	0.0381913	5'-AMP-activated protein kinase catalytic subunit alpha-1	CAMK	CAMKL	AMPK	Q13131
PRKACA	PRKACA_P17612_198_T	5.36501	5.24438	5.37894	5.48473	5.55657	5.81314	5.45683	5.4832	5.51718	41.2126	37.9066	41.6123	44.7785	47.0646	56.2249	43.9206	44.7309	45.7969	0.29	0.16	keep	0.0562613	0.0276271	0.156537	0.108244	cAMP-dependent protein kinase catalytic subunit alpha	AGC	PKA	NA	P17612
PRKACB	PRKACB_P22694_198_T	5.36501	5.24438	5.37894	5.48473	5.55657	5.81314	5.45683	5.4832	5.51718	41.2126	37.9066	41.6123	44.7785	47.0646	56.2249	43.9206	44.7309	45.7969	0.29	0.16	keep	0.0562613	0.0276271	0.156537	0.108244	cAMP-dependent protein kinase catalytic subunit beta	AGC	PKA	NA	P22694
PRKACG	PRKACG_P22612_198_T	5.36501	5.24438	5.37894	5.48473	5.55657	5.81314	5.45683	5.4832	5.51718	41.2126	37.9066	41.6123	44.7785	47.0646	56.2249	43.9206	44.7309	45.7969	0.29	0.16	keep	0.0562613	0.0276271	0.156537	0.108244	cAMP-dependent protein kinase catalytic subunit gamma	AGC	PKA	NA	P22612
PRKCA	PRKCA_P17252_501_T	1.57493	2.24147	2.62625	3.13144	3.09241	2.41678	1.25804	3.4687	2.87332	2.97922	4.72879	6.17419	8.76311	8.52919	5.33979	2.39171	11.0709	7.32751	0.71	0.58	keep	0.129695	0.624348	0.273817	0.76946	Protein kinase C alpha type	AGC	PKC	PKCa	P17252
CAMKK1	CAMKK1_Q8N5S9_458_S	4.91122	5.01179	5.0982	5.22356	5.44529	5.49423	5.22068	5.4054	5.22531	30.0902	32.2626	34.254	37.3636	43.5708	45.0741	37.289	42.3826	37.4089	0.38	0.28	keep	0.0185475	0.0272347	0.0776219	0.107203	Calcium/calmodulin-dependent protein kinase kinase 1	Other	CAMKK	CAMKK-Meta	Q8N5S9
PRKCB	PRKCB_P05771_504_T	1.57493	2.24147	2.62625	3.13144	3.09241	2.41678	1.25804	3.4687	2.87332	2.97922	4.72879	6.17419	8.76311	8.52919	5.33979	2.39171	11.0709	7.32751	0.71	0.58	keep	0.129695	0.624348	0.273817	0.76946	Protein kinase C beta type	AGC	PKC	PKCa	P05771
PRKCD	PRKCD_Q05655_302_S	4.05175	4.38531	3.71255	4.15503	4.22517	4.53877	4.65036	4.4904	4.55021	16.5843	20.8982	13.1096	17.8151	18.7026	23.2438	25.113	22.4773	23.4288	0.24	0.49	keep	0.322176	0.0618271	0.493454	0.182012	Protein kinase C delta type	AGC	PKC	PKCd	Q05655
AKT3	AKT3_Q9Y243_34_S	4.58691	4.21209	4.43078	4.72693	4.91704	4.79692	5.46395	5.75821	5.80282	24.0324	18.5338	21.5674	26.4819	30.2118	27.7983	44.138	54.1244	55.8241	0.4	1.26	keep	0.0297226	0.00113986	0.103803	0.0158572	RAC-gamma serine/threonine-protein kinase	AGC	Akt	NA	Q9Y243
MKNK2	MKNK2_Q9HBH9_74_S	3.34048	3.64483	3.68435	3.79357	4.08369	4.0975	3.95848	3.81662	3.94732	10.1294	12.5084	12.8558	13.8669	16.9556	17.1187	15.5461	14.0902	15.4263	0.43	0.34	keep	0.0416097	0.0407765	0.128714	0.138875	MAP kinase-interacting serine/threonine-protein kinase 2	CAMK	MAPKAPK	MNK	Q9HBH9
PAK1	PAK1_Q13153_204_S	5.28643	5.38267	5.12642	5.54549	5.67157	5.91052	5.58978	5.51882	5.6422	39.0278	41.7201	34.9306	46.7045	50.9696	60.1512	48.1604	45.8492	49.9428	0.45	0.32	keep	0.027248	0.018401	0.0983738	0.0837863	Serine/threonine-protein kinase PAK 1	STE	STE20	PAKA	Q13153
MARK2	MARK2_Q7KZI7_471_S	3.25301	3.27596	3.30679	3.7734	3.60001	3.83712	4.13846	3.73417	3.53229	9.53352	9.6864	9.89561	13.6743	12.1258	14.2918	17.6117	13.3075	11.5698	0.46	0.55	keep	0.00321163	0.0430747	0.0268177	0.143532	Serine/threonine-protein kinase MARK2	CAMK	CAMKL	MARK	Q7KZI7
PRKCD	PRKCD_Q05655_299_S	3.61056	3.66232	3.65559	4.23098	4.65401	3.77227	4.36847	4.06816	4.1411	12.2148	12.661	12.6021	18.7781	25.1765	13.6636	20.6557	16.7741	17.6439	0.62	0.56	keep	0.0868007	0.00392207	0.208886	0.0320405	Protein kinase C delta type	AGC	PKC	PKCd	Q05655
PRKCG	PRKCG_P05129_518_T	1.57493	2.24147	2.62625	3.13144	3.09241	2.41678	1.25804	3.4687	2.87332	2.97922	4.72879	6.17419	8.76311	8.52919	5.33979	2.39171	11.0709	7.32751	0.71	0.58	keep	0.129695	0.624348	0.273817	0.76946	Protein kinase C gamma type	AGC	PKC	PKCa	P05129
PRKCI	PRKCI_P41743_412_T	4.72333	4.57268	4.34332	4.22356	4.53755	4.53877	4.44967	4.41677	4.61975	26.4158	23.7965	20.2987	18.6818	23.2241	23.2438	21.8516	21.359	24.5857	-0.11	-0.06	keep	0.498869	0.708567	0.652659	0.829992	Protein kinase C iota type	AGC	PKC	PKCi	P41743
PRKCZ	PRKCZ_Q05513_560_T	0.989975	0.931131	1.72183	1.14721	0.965293	1.78875	1.25804	1.4832	1.87333	1.98615	1.90677	3.29854	2.21485	1.95246	3.45516	2.39171	2.79568	3.66376	0.08	0.3	keep	0.820993	0.357075	0.896036	0.547177	Protein kinase C zeta type	AGC	PKC	PKCi	Q05513
PRKD1	PRKD1_Q15139_235_S	5.29375	5.23272	5.37894	5.21984	4.85179	5.23621	5.34164	5.2572	5.29073	39.2264	37.6015	41.6123	37.2673	28.8759	37.6926	40.5504	38.245	39.1443	-0.19	-0.01	keep	0.207099	0.919393	0.368969	0.957574	Serine/threonine-protein kinase D1	CAMK	PKD	NA	Q15139
PRKD1	PRKD1_Q15139_397_S	4.4494	4.50159	4.49712	4.37853	4.38979	4.59611	4.63151	4.01926	4.3601	21.8476	22.6524	22.5823	20.8003	20.9633	24.1861	24.7869	16.215	20.5363	-0.02	-0.12	keep	0.720613	0.458646	0.829896	0.638403	Serine/threonine-protein kinase D1	CAMK	PKD	NA	Q15139
PRKD1	PRKD1_Q15139_205_S	6.11719	6.07027	6.31294	6.20485	5.97946	5.91428	5.95343	5.99163	6.04114	69.4159	67.1946	79.5033	73.7642	63.0954	60.3082	61.9671	63.6297	65.8512	-0.13	-0.17	keep	0.309608	0.0944682	0.480933	0.23795	Serine/threonine-protein kinase D1	CAMK	PKD	NA	Q15139
PRKD1	PRKD1_Q15139_208_S	4.49459	4.40622	4.68435	4.14721	4.45208	4.40614	3.8539	3.89462	4.3601	22.5428	21.2033	25.7117	17.7188	21.8882	21.2021	14.459	14.873	20.5363	-0.19	-0.48	keep	0.198303	0.0537946	0.358884	0.165999	Serine/threonine-protein kinase D1	CAMK	PKD	NA	Q15139
PRKD1	PRKD1_Q15139_249_S	4.38229	4.12017	4.17789	4.1155	3.87724	4.16221	4.08401	3.93737	3.73392	20.8546	17.3898	18.0997	17.3336	14.6949	17.904	16.9594	15.3203	13.3052	-0.17	-0.31	keep	0.21439	0.0750592	0.377243	0.205359	Serine/threonine-protein kinase D1	CAMK	PKD	NA	Q15139
PRKD3	PRKD3_O94806_31_S	3.72333	3.68816	3.65559	3.08308	2.62426	3.39541	3.71747	3.23166	3.38029	13.2079	12.8898	12.6021	8.47421	6.16568	10.5225	13.1544	9.3935	10.4128	-0.62	-0.23	keep	0.0435585	0.165274	0.132892	0.342236	Serine/threonine-protein kinase D3	CAMK	PKD	NA	O94806
PRKD3	PRKD3_O94806_391_S	4.4494	4.50159	4.49712	4.37853	4.38979	4.59611	4.63151	4.01926	4.3601	21.8476	22.6524	22.5823	20.8003	20.9633	24.1861	24.7869	16.215	20.5363	-0.02	-0.12	keep	0.720613	0.458646	0.829896	0.638403	Serine/threonine-protein kinase D3	CAMK	PKD	NA	O94806
EPHB3	EPHB3_P54753_614_Y	2.89686	3.25306	2.99101	3.40501	3.76176	3.39541	3.25805	3.69733	3.63662	7.44806	9.53385	7.95032	10.5928	13.5645	10.5225	9.56686	12.972	12.4375	0.48	0.49	keep	0.042204	0.0497521	0.130126	0.15725	Ephrin type-B receptor 3	TK	Eph	NA	P54753
PRKDC	PRKDC_P78527_1790_S	6.15588	6.38135	6.33729	6.38686	6.41085	6.30374	5.88873	5.90812	5.92231	71.3027	83.364	80.8564	83.6829	85.0863	78.9975	59.2493	60.0513	60.6448	0.07	-0.39	discard	0.377327	0.00523421	0.54583	0.0380434	DNA-dependent protein kinase catalytic subunit	Atypical	PIKK	DNAPK	P78527
PRKDC	PRKDC_P78527_2612_S	2.66805	3.14526	3.16435	3.20861	3.49872	3.13668	3.3532	2.96863	2.85422	6.35568	8.84742	8.96526	9.2446	11.3037	8.79495	10.2191	7.82792	7.2311	0.28	0.06	keep	0.215543	0.780295	0.378653	0.875181	DNA-dependent protein kinase catalytic subunit	Atypical	PIKK	DNAPK	P78527
EPHB4	EPHB4_P54760_596_Y	2.89686	3.25306	2.99101	3.40501	3.76176	3.39541	3.25805	3.69733	3.63662	7.44806	9.53385	7.95032	10.5928	13.5645	10.5225	9.56686	12.972	12.4375	0.48	0.49	keep	0.042204	0.0497521	0.130126	0.15725	Ephrin type-B receptor 4	TK	Eph	NA	P54760
TRIM28	TRIM28_Q13263_50_S	4.48183	4.82644	4.62625	5.20485	5.16858	5.0088	5.3948	5.01925	5.03902	22.3442	28.3728	24.6967	36.8821	35.9665	32.1958	42.0724	32.4299	32.8774	0.48	0.51	keep	0.0144161	0.0325996	0.0659597	0.120655	Transcription intermediary factor 1-beta	Atypical	TIF1	NA	Q13263
PRKX	PRKX_P51817_203_T	3.35455	3.47709	3.00628	3.03304	3.36122	3.26006	2.29047	3.08727	2.9108	10.2287	11.1355	8.0349	8.18532	10.2761	9.58021	4.89214	8.49888	7.52034	-0.07	-0.49	keep	0.738759	0.138621	0.842015	0.304827	cAMP-dependent protein kinase catalytic subunit PRKX	AGC	PKA	NA	P51817
PRKY	PRKY_O43930_203_T	3.35455	3.47709	3.00628	3.03304	3.36122	3.26006	2.29047	3.08727	2.9108	10.2287	11.1355	8.0349	8.18532	10.2761	9.58021	4.89214	8.49888	7.52034	-0.07	-0.49	keep	0.738759	0.138621	0.842015	0.304827	Serine/threonine-protein kinase PRKY	AGC	PKA	NA	O43930
PRPF4B	PRPF4B_Q13523_20_S	4.44283	4.35337	4.15752	4.25301	4.3827	4.29511	4.37604	3.67223	4.03479	21.7483	20.4406	17.8459	19.067	20.8605	19.6316	20.7644	12.7483	16.3905	-0.01	-0.27	keep	0.938189	0.257513	0.965148	0.452163	Serine/threonine-protein kinase PRP4 homolog	CMGC	DYRK	PRP4	Q13523
PRPF4B	PRPF4B_Q13523_144_S	4.55679	4.85713	4.94422	5.15112	4.59389	4.80506	4.5668	4.67855	4.63102	23.5359	28.9829	30.7863	35.5339	24.1489	27.9554	23.6997	25.6085	24.7786	0.07	-0.17	discard	0.765502	0.257566	0.857599	0.452163	Serine/threonine-protein kinase PRP4 homolog	CMGC	DYRK	PRP4	Q13523
PRPF4B	PRPF4B_Q13523_23_S	4.44283	4.35337	4.15752	4.25301	4.3827	4.29511	4.37604	3.67223	4.03479	21.7483	20.4406	17.8459	19.067	20.8605	19.6316	20.7644	12.7483	16.3905	-0.01	-0.27	keep	0.938189	0.257513	0.965148	0.452163	Serine/threonine-protein kinase PRP4 homolog	CMGC	DYRK	PRP4	Q13523
PRPF4B	PRPF4B_Q13523_847_T	4.77657	3.91663	3.84581	4.03304	3.92682	4.24819	3.75281	3.49756	3.92002	27.4089	15.1016	14.3782	16.3706	15.2087	19.0034	13.4806	11.2946	15.1371	-0.17	-0.51	keep	0.742845	0.231152	0.845225	0.423103	Serine/threonine-protein kinase PRP4 homolog	CMGC	DYRK	PRP4	Q13523
PRPF4B	PRPF4B_Q13523_142_S	4.55679	4.85713	4.94422	5.15112	4.59389	4.80506	4.5668	4.67855	4.63102	23.5359	28.9829	30.7863	35.5339	24.1489	27.9554	23.6997	25.6085	24.7786	0.07	-0.17	discard	0.765502	0.257566	0.857599	0.452163	Serine/threonine-protein kinase PRP4 homolog	CMGC	DYRK	PRP4	Q13523
PRPF4B	PRPF4B_Q13523_366_S	2.06036	1.64483	2.58617	1.57784	2.00277	1.97318	3.00807	3.24874	2.43275	4.17091	3.1271	6.00503	2.98523	4.00769	3.92632	8.04486	9.50533	5.39922	-0.28	0.79	discard	0.465208	0.0932947	0.621932	0.236272	Serine/threonine-protein kinase PRP4 homolog	CMGC	DYRK	PRP4	Q13523
PRPF4B	PRPF4B_Q13523_431_S	5.77918	5.57268	5.55017	5.6735	5.76994	5.88007	5.60918	5.52234	5.5825	54.917	47.593	46.8562	51.0379	54.5662	58.8947	48.8127	45.9611	47.9181	0.14	-0.07	discard	0.210089	0.46285	0.372533	0.641889	Serine/threonine-protein kinase PRP4 homolog	CMGC	DYRK	PRP4	Q13523
PRPF4B	PRPF4B_Q13523_294_S	1.95345	3.14526	2.79398	3.62364	1.76176	3.23621	3.15617	3.4832	2.71286	3.87299	8.84742	6.93539	12.3261	3.39112	9.42316	8.91457	11.1827	6.5562	0.36	0.44	keep	0.734603	0.309297	0.840008	0.50441	Serine/threonine-protein kinase PRP4 homolog	CMGC	DYRK	PRP4	Q13523
PRPF4B	PRPF4B_Q13523_437_S	5.77918	5.57268	5.55017	5.6735	5.76994	5.88007	5.60918	5.52234	5.5825	54.917	47.593	46.8562	51.0379	54.5662	58.8947	48.8127	45.9611	47.9181	0.14	-0.07	discard	0.210089	0.46285	0.372533	0.641889	Serine/threonine-protein kinase PRP4 homolog	CMGC	DYRK	PRP4	Q13523
PRPF4B	PRPF4B_Q13523_368_S	2.06036	1.64483	2.58617	1.57784	2.00277	1.97318	3.00807	3.24874	2.43275	4.17091	3.1271	6.00503	2.98523	4.00769	3.92632	8.04486	9.50533	5.39922	-0.28	0.79	discard	0.465208	0.0932947	0.621932	0.236272	Serine/threonine-protein kinase PRP4 homolog	CMGC	DYRK	PRP4	Q13523
PRPF4B	PRPF4B_Q13523_32_S	3.32626	3.19417	3.00628	3.35157	3.31728	3.39541	3.38358	3.23166	2.64776	10.0301	9.1525	8.0349	10.2076	9.96785	10.5225	10.4366	9.3935	6.26695	0.17	-0.06	discard	0.134014	0.735579	0.280272	0.848203	Serine/threonine-protein kinase PRP4 homolog	CMGC	DYRK	PRP4	Q13523
PTK2	PTK2_Q05397_910_S	3.07744	3.3958	3.28191	3.51846	3.05722	3.23621	3.48512	3.10613	3.48338	8.44113	10.5254	9.72646	11.4594	8.32366	9.42316	11.1976	8.61071	11.1841	0.03	0.11	keep	0.913438	0.534104	0.949774	0.699605	Focal adhesion kinase 1	TK	FAK	NA	Q05397
PRKCD	PRKCD_Q05655_645_S	5.84795	6.05215	5.83089	6.38686	6.29668	6.52408	6.46572	6.94263	6.6436	57.5983	66.3556	56.9209	83.6829	78.6124	92.0329	88.3847	123.01	99.982	0.49	0.78	keep	0.00712716	0.00775316	0.0433832	0.0482433	Protein kinase C delta type	AGC	PKC	PKCd	Q05655
PTK2B	PTK2B_Q14289_375_S	6.14175	6.10745	6.04745	6.3084	6.2777	6.34055	5.8182	5.77008	5.9246	70.6076	68.9488	66.1399	79.2532	77.5848	81.0392	56.4227	54.5718	60.7412	0.21	-0.26	discard	0.00312434	0.00804777	0.0263996	0.0493048	Protein-tyrosine kinase 2-beta	TK	FAK	NA	Q14289
STK24	STK24_Q9Y6E0_190_T	3.88721	4.02875	3.74931	4.45654	4.50527	4.17481	4.15616	4.3785	4.17229	14.7968	16.322	13.4479	21.9559	22.7102	18.0611	17.8291	20.7999	18.0295	0.49	0.35	keep	0.0199665	0.0322911	0.0814576	0.120017	Serine/threonine-protein kinase 24	STE	STE20	YSK	Q9Y6E0
PXK	PXK_Q7Z7A4_57_S	2.8775	2.93113	3.10885	2.89044	3.55026	2.4586	2.04654	2.90543	2.9108	7.34875	7.62708	8.62694	7.41494	11.7148	5.49684	4.13114	7.49243	7.52034	0.06	-0.3	discard	0.986017	0.300056	0.991926	0.495611	PX domain-containing protein kinase-like protein	Other	Slob	NA	Q7Z7A4
RAF1	RAF1_P04049_621_S	2.83797	2.04216	2.26931	2.1155	2.47226	1.65125	2.32218	2.36291	2.38028	7.15014	4.11863	4.82094	4.33341	5.54911	3.14105	5.00086	5.14406	5.20639	-0.31	-0.07	keep	0.416752	0.911674	0.580808	0.952785	RAF proto-oncogene serine/threonine-protein kinase	TKL	RAF	NA	P04049
RAF1	RAF1_P04049_642_S	3.28276	2.84186	3.15067	3.40501	3.20922	3.26006	3.24156	3.55359	3.49576	9.73213	7.16946	8.88068	10.5928	9.24852	9.58021	9.45814	11.7419	11.2805	0.19	0.33	keep	0.235682	0.104895	0.401351	0.255029	RAF proto-oncogene serine/threonine-protein kinase	TKL	RAF	NA	P04049
RAF1	RAF1_P04049_259_S	4.75551	4.55874	4.53445	4.58365	4.70606	4.53877	4.75281	4.81663	4.80032	27.0116	23.5677	23.1743	23.9782	26.1014	23.2438	26.9611	28.1805	27.8638	-0.01	0.17	discard	0.941303	0.0748682	0.967034	0.204985	RAF proto-oncogene serine/threonine-protein kinase	TKL	RAF	NA	P04049
STK25	STK25_O00506_174_T	3.88721	4.02875	3.74931	4.45654	4.50527	4.17481	4.15616	4.3785	4.17229	14.7968	16.322	13.4479	21.9559	22.7102	18.0611	17.8291	20.7999	18.0295	0.49	0.35	keep	0.0199665	0.0322911	0.0814576	0.120017	Serine/threonine-protein kinase 25	STE	STE20	YSK	O00506
RIOK2	RIOK2_Q9BVS4_337_S	1.12747	1.33167	0.828745	1.32409	1.84665	1.91428	1.65659	0.746235	1.71286	2.18476	2.51694	1.77614	2.50375	3.59665	3.76926	3.15271	1.67741	3.2781	0.61	0.32	keep	0.0647253	0.469371	0.171585	0.647485	Serine/threonine-protein kinase RIO2	Atypical	RIO	RIO2	Q9BVS4
RIPK1	RIPK1_Q13546_416_S	3.67928	3.69666	3.12292	3.39184	3.36122	3.53877	3.5535	3.82803	3.53229	12.8107	12.966	8.71152	10.4965	10.2761	11.6219	11.7411	14.2021	11.5698	-0.09	0.12	discard	0.742811	0.548125	0.845225	0.711147	Receptor-interacting serine/threonine-protein kinase 1	TKL	RIPK	NA	Q13546
RIPK1	RIPK1_Q13546_320_S	3.12748	2.82643	3.37894	2.431	3.7286	3.47906	2.82098	3.08727	2.89218	8.73906	7.09319	10.4031	5.39268	13.2562	11.1507	7.06643	8.49888	7.42393	0.18	-0.19	discard	0.823618	0.376247	0.897521	0.565269	Receptor-interacting serine/threonine-protein kinase 1	TKL	RIPK	NA	Q13546
RIPK2	RIPK2_O43353_539_S	3.62224	3.59106	3.67483	3.60092	3.78346	3.95868	3.10239	3.26561	3.17999	12.3141	12.0508	12.7713	12.1335	13.77	15.5482	8.58843	9.61715	9.06298	0.16	-0.45	discard	0.226272	0.00109267	0.391067	0.0155529	Receptor-interacting serine/threonine-protein kinase 2	TKL	RIPK	NA	O43353
RIPK2	RIPK2_O43353_531_S	4.76608	4.90566	4.80711	4.85246	4.92194	4.52899	4.3532	4.77599	4.33964	27.2103	29.9744	27.9952	28.8893	30.3146	23.0867	20.4383	27.3978	20.2471	-0.05	-0.32	keep	0.671366	0.0868842	0.793041	0.226007	Receptor-interacting serine/threonine-protein kinase 2	TKL	RIPK	NA	O43353
RIPK4	RIPK4_P57078_359_S	1.57493	1.41656	1.56571	2.73217	3.07492	2.08421	1.65659	2.0488	2.87332	2.97922	2.66948	2.96023	6.64455	8.42643	4.24042	3.15271	4.13761	7.32751	1.17	0.76	keep	0.0196458	0.136344	0.0809184	0.301683	Receptor-interacting serine/threonine-protein kinase 4	TKL	RIPK	NA	P57078
RIPK4	RIPK4_P57078_420_S	2.75551	3.09463	2.19131	1.79357	1.62426	1.57725	2.68126	2.00927	2.98295	6.75291	8.54233	4.56721	3.46672	3.08284	2.984	6.41414	4.02579	7.906	-1.06	-0.11	keep	0.0201218	0.768942	0.0818752	0.868899	Receptor-interacting serine/threonine-protein kinase 4	TKL	RIPK	NA	P57078
RIPK4	RIPK4_P57078_438_S	4.10267	3.50645	3.60635	4.31015	4.22517	4.49925	4.07474	4.40159	4.29782	17.1802	11.3644	12.1792	19.8374	18.7026	22.6156	16.8507	21.1354	19.6686	0.59	0.5	keep	0.0395044	0.0669664	0.124207	0.191966	Receptor-interacting serine/threonine-protein kinase 4	TKL	RIPK	NA	P57078
ROCK1	ROCK1_Q13464_1341_S	5.26796	5.20912	5.00248	5.16281	5.47226	5.24221	5.03702	5.08727	5.05585	38.5313	36.9914	32.055	35.8228	44.3929	37.8497	32.8317	33.9955	33.263	0.13	-0.1	discard	0.341229	0.289549	0.51164	0.485327	Rho-associated protein kinase 1	AGC	DMPK	ROCK	Q13464
ROCK1	ROCK1_Q13464_1328_S	4.2379	3.84186	3.92828	3.92743	3.93653	3.95868	4.17366	4.01926	4.32583	18.8684	14.3389	15.224	15.2151	15.3114	15.5482	18.0466	16.215	20.0542	-0.07	0.17	discard	0.635306	0.317797	0.764554	0.511645	Rho-associated protein kinase 1	AGC	DMPK	ROCK	Q13464
RPS6KA1	RPS6KA1_Q15418_221_S	6.83672	6.83321	6.97655	7.14033	7.08479	7.09254	7.09897	7.08846	6.89101	114.303	114.025	125.936	141.076	135.748	136.479	137.089	136.094	118.686	0.22	0.15	keep	0.0112647	0.155798	0.0570974	0.330034	Ribosomal protein S6 kinase alpha-1	AGC	RSK	RSKp90	Q15418
RPS6KA1	RPS6KA1_Q15418_221_S	6.83672	6.83321	6.97655	7.14033	7.08479	7.09254	7.09897	7.08846	6.89101	114.303	114.025	125.936	141.076	135.748	136.479	137.089	136.094	118.686	0.22	0.15	keep	0.0112647	0.155798	0.0570974	0.330034	Ribosomal protein S6 kinase alpha-1	CAMK	RSKb	RSKb	Q15418
RPS6KA1	RPS6KA1_Q15418_380_S	4.61056	4.28727	4.31294	4.39183	4.79952	4.72164	4.51286	4.92681	4.70755	24.4296	19.5253	19.8758	20.9929	27.8483	26.3849	22.83	30.417	26.1284	0.24	0.31	keep	0.222965	0.119918	0.387546	0.276769	Ribosomal protein S6 kinase alpha-1	AGC	RSK	RSKp90	Q15418
RPS6KA1	RPS6KA1_Q15418_380_S	4.61056	4.28727	4.31294	4.39183	4.79952	4.72164	4.51286	4.92681	4.70755	24.4296	19.5253	19.8758	20.9929	27.8483	26.3849	22.83	30.417	26.1284	0.24	0.31	keep	0.222965	0.119918	0.387546	0.276769	Ribosomal protein S6 kinase alpha-1	CAMK	RSKb	RSKb	Q15418
RPS6KA3	RPS6KA3_P51812_415_S	2.77657	2.64483	1.75835	1.01597	2.00277	2.08421	1.25804	1.88374	2.83485	6.85221	6.25421	3.38312	2.02226	4.00769	4.24042	2.39171	3.6903	7.13468	-0.68	-0.32	keep	0.214074	0.512696	0.376951	0.681011	Ribosomal protein S6 kinase alpha-3	CAMK	RSKb	RSKb	P51812
RPS6KA3	RPS6KA3_P51812_415_S	2.77657	2.64483	1.75835	1.01597	2.00277	2.08421	1.25804	1.88374	2.83485	6.85221	6.25421	3.38312	2.02226	4.00769	4.24042	2.39171	3.6903	7.13468	-0.68	-0.32	keep	0.214074	0.512696	0.376951	0.681011	Ribosomal protein S6 kinase alpha-3	AGC	RSK	RSKp90	P51812
RPS6KA3	RPS6KA3_P51812_369_S	1.91597	2.87224	1.39062	3.1935	2.73974	2.28352	3.12054	2.39394	2.75468	3.77368	7.322	2.62191	9.1483	6.67948	4.86863	8.69714	5.25589	6.74902	0.59	0.59	keep	0.251381	0.221623	0.418089	0.41235	Ribosomal protein S6 kinase alpha-3	CAMK	RSKb	RSKb	P51812
RPS6KA3	RPS6KA3_P51812_369_S	1.91597	2.87224	1.39062	3.1935	2.73974	2.28352	3.12054	2.39394	2.75468	3.77368	7.322	2.62191	9.1483	6.67948	4.86863	8.69714	5.25589	6.74902	0.59	0.59	keep	0.251381	0.221623	0.418089	0.41235	Ribosomal protein S6 kinase alpha-3	AGC	RSK	RSKp90	P51812
RPS6KA3	RPS6KA3_P51812_227_S	7.03873	7.02368	7.16179	7.3592	7.33208	7.32509	7.33291	7.3352	7.15287	131.483	130.118	143.19	164.188	161.13	160.351	161.223	161.479	142.308	0.26	0.2	keep	0.00419949	0.0559511	0.0313503	0.170304	Ribosomal protein S6 kinase alpha-3	CAMK	RSKb	RSKb	P51812
RPS6KA3	RPS6KA3_P51812_227_S	7.03873	7.02368	7.16179	7.3592	7.33208	7.32509	7.33291	7.3352	7.15287	131.483	130.118	143.19	164.188	161.13	160.351	161.223	161.479	142.308	0.26	0.2	keep	0.00419949	0.0559511	0.0313503	0.170304	Ribosomal protein S6 kinase alpha-3	AGC	RSK	RSKp90	P51812
RPS6KA4	RPS6KA4_O75676_682_S	3.4494	2.87224	3.12292	2.81347	3.07492	2.57725	3.22488	2.83934	3.08483	10.9238	7.322	8.71152	7.02975	8.42643	5.968	9.34943	7.15695	8.48449	-0.33	-0.11	keep	0.212846	0.650584	0.37586	0.787582	Ribosomal protein S6 kinase alpha-4	AGC	RSK	MSK	O75676
RPS6KA4	RPS6KA4_O75676_682_S	3.4494	2.87224	3.12292	2.81347	3.07492	2.57725	3.22488	2.83934	3.08483	10.9238	7.322	8.71152	7.02975	8.42643	5.968	9.34943	7.15695	8.48449	-0.33	-0.11	keep	0.212846	0.650584	0.37586	0.787582	Ribosomal protein S6 kinase alpha-4	CAMK	RSKb	MSKb	O75676
RPS6KA4	RPS6KA4_O75676_347_S	2.34047	2.9597	2.45879	1.79357	1.9653	1.57725	2.3532	2.53978	1.26925	5.06468	7.77963	5.49756	3.46672	3.90493	2.984	5.10957	5.81502	2.41037	-0.82	-0.46	keep	0.0215322	0.292274	0.0852933	0.487919	Ribosomal protein S6 kinase alpha-4	AGC	RSK	MSK	O75676
RPS6KA4	RPS6KA4_O75676_347_S	2.34047	2.9597	2.45879	1.79357	1.9653	1.57725	2.3532	2.53978	1.26925	5.06468	7.77963	5.49756	3.46672	3.90493	2.984	5.10957	5.81502	2.41037	-0.82	-0.46	keep	0.0215322	0.292274	0.0852933	0.487919	Ribosomal protein S6 kinase alpha-4	CAMK	RSKb	MSKb	O75676
RPS6KA6	RPS6KA6_Q9UK32_232_S	7.03873	7.02368	7.16179	7.3592	7.33208	7.32509	7.33291	7.3352	7.15287	131.483	130.118	143.19	164.188	161.13	160.351	161.223	161.479	142.308	0.26	0.2	keep	0.00419949	0.0559511	0.0313503	0.170304	Ribosomal protein S6 kinase alpha-6	AGC	RSK	RSKp90	Q9UK32
RPS6KA6	RPS6KA6_Q9UK32_232_S	7.03873	7.02368	7.16179	7.3592	7.33208	7.32509	7.33291	7.3352	7.15287	131.483	130.118	143.19	164.188	161.13	160.351	161.223	161.479	142.308	0.26	0.2	keep	0.00419949	0.0559511	0.0313503	0.170304	Ribosomal protein S6 kinase alpha-6	CAMK	RSKb	RSKb	Q9UK32
RPS6KB1	RPS6KB1_P23443_441_S	5.43623	5.3262	5.49171	5.26027	5.32839	5.21806	5.45683	5.27814	5.46775	43.2981	40.1185	44.9954	38.3266	40.1797	37.2215	43.9206	38.8041	44.2543	-0.15	-0.02	keep	0.06276	0.83759	0.168062	0.910512	Ribosomal protein S6 kinase beta-1	AGC	RSK	RSKp70	P23443
PRKCD	PRKCD_Q05655_304_S	4.04308	4.26456	4.26932	4.74777	4.67737	4.81313	4.79296	4.85615	4.69686	16.485	19.2203	19.2838	26.8671	25.5876	28.1124	27.7221	28.9633	25.9355	0.55	0.59	keep	0.00277876	0.0025626	0.0249001	0.025127	Protein kinase C delta type	AGC	PKC	PKCd	Q05655
RYK	RYK_P34925_288_T	1.57493	1.67959	1.08028	0.793571	1.47225	2.08421	3.04654	1.92681	1.83485	2.97922	3.20338	2.11445	1.73336	2.77455	4.24042	8.26229	3.80213	3.56734	0.08	0.91	keep	0.990854	0.128382	0.994409	0.288459	Tyrosine-protein kinase RYK	TK	Ryk	NA	P34925
SCYL2	SCYL2_Q6P3W7_677_S	5.5041	5.86092	5.54233	5.77593	5.70321	6.28932	6.15836	6.28021	6.15287	45.3835	58.1184	46.6024	54.7935	52.1	78.2122	71.4253	77.72	71.154	0.3	0.55	keep	0.255303	0.00960035	0.42282	0.0550654	SCY1-like protein 2	Other	SCY1	NA	Q6P3W7
SCYL2	SCYL2_Q6P3W7_810_T	1.12747	1.33167	1.75835	1.53054	0.717368	1.85288	1.49905	2.00927	0.873325	2.18476	2.51694	3.38312	2.88894	1.64418	3.61221	2.82657	4.02579	1.83188	0.01	0.1	keep	0.924492	0.891742	0.957036	0.941075	SCY1-like protein 2	Other	SCY1	NA	Q6P3W7
SCYL3	SCYL3_Q8IZE3_707_S	4.23029	4.22392	4.37894	4.81347	4.76722	4.75559	4.37604	4.26561	4.12524	18.7691	18.6864	20.8062	28.119	27.2317	27.0131	20.7644	19.2343	17.451	0.5	-0.02	discard	0.000731538	0.815214	0.0130331	0.897315	Protein-associating with the carboxyl-terminal domain of ezrin	Other	SCY1	NA	Q8IZE3
EPHB2	EPHB2_P29323_776_S	3.84796	4.03547	4.10176	4.64046	4.64218	4.36274	4.78161	4.84497	4.70221	14.3996	16.3982	17.1693	24.9412	24.971	20.5739	27.5047	28.7396	26.032	0.56	0.78	keep	0.00994212	0.000832503	0.0528929	0.0133803	Ephrin type-B receptor 2	TK	Eph	NA	P29323
SIK1	SIK1_P57059_182_T	3.74486	4.13903	3.99866	3.44383	3.58774	3.82117	3.89665	3.9789	3.52021	13.4065	17.6186	15.9852	10.8817	12.0231	14.1347	14.8939	15.7677	11.4733	-0.34	-0.16	keep	0.0975225	0.423767	0.225977	0.608118	Serine/threonine-protein kinase SIK1	CAMK	CAMKL	QIK	P57059
SIK1	SIK1_P57059_575_S	1.79733	2.43702	2.72183	1.9812	1.52473	2.53877	2.82098	1.74624	3.08483	3.47576	5.41523	6.59707	3.94821	2.87732	5.81095	7.06643	3.35482	8.48449	-0.29	0.29	discard	0.490702	0.662036	0.645553	0.795707	Serine/threonine-protein kinase SIK1	CAMK	CAMKL	QIK	P57059
SIK1	SIK1_P57059_521_S	2.50094	1.19417	1.60635	1.431	0.0392928	1.65125	1.79861	1.6467	1.6254	5.66053	2.28813	3.0448	2.69634	1.02761	3.14105	3.47886	3.13117	3.08527	-0.68	-0.18	keep	0.31642	0.853106	0.488145	0.920107	Serine/threonine-protein kinase SIK1	CAMK	CAMKL	QIK	P57059
SIK1	SIK1_P57059_534_S	1.79733	2.6092	2.87937	2.62365	1.92682	1.57725	2.04654	1.59423	0.795318	3.47576	6.10167	7.35828	6.16307	3.80217	2.984	4.13114	3.01934	1.73546	-0.39	-0.93	keep	0.437016	0.124235	0.598806	0.283612	Serine/threonine-protein kinase SIK1	CAMK	CAMKL	QIK	P57059
SIK2	SIK2_Q9H0K1_358_S	5.19161	5.02537	4.97946	4.73217	4.83111	4.86848	5.17365	4.92681	5.03902	36.5451	32.5676	31.5476	26.5782	28.4649	29.2118	36.0931	30.417	32.8774	-0.26	-0.02	keep	0.0287017	0.853115	0.101125	0.920107	Serine/threonine-protein kinase SIK2	CAMK	CAMKL	QIK	Q9H0K1
SIK2	SIK2_Q9H0K1_343_S	4.62805	4.46718	4.33729	4.25301	4.16032	4.21196	4.53332	4.17026	4.43918	24.7276	22.1185	20.2141	19.067	17.8805	18.5322	23.1561	18.0042	21.6933	-0.27	-0.09	keep	0.0380837	0.521105	0.12113	0.688548	Serine/threonine-protein kinase SIK2	CAMK	CAMKL	QIK	Q9H0K1
SIK2	SIK2_Q9H0K1_576_S	3.36849	3.19417	3.10885	3.7734	3.40387	3.95868	3.39853	3.3312	3.35332	10.328	9.1525	8.62694	13.6743	10.5844	15.5482	10.5453	10.0645	10.22	0.5	0.13	keep	0.0535048	0.157207	0.151241	0.331761	Serine/threonine-protein kinase SIK2	CAMK	CAMKL	QIK	Q9H0K1
SIK2	SIK2_Q9H0K1_587_S	4.98997	5.06206	4.81147	4.83797	4.98883	5.05042	4.79296	4.75821	4.77005	31.7784	33.4066	28.0799	28.6005	31.7532	33.1381	27.7221	27.0622	27.2853	0	-0.18	discard	0.964892	0.074003	0.980377	0.20365	Serine/threonine-protein kinase SIK2	CAMK	CAMKL	QIK	Q9H0K1
SIK3	SIK3_Q9Y2K2_551_S	5.37195	5.59561	5.3037	5.7058	5.46891	5.801	5.68126	5.52934	5.65882	41.4112	48.3557	39.4979	52.1935	44.2901	55.7537	51.3131	46.1847	50.5213	0.24	0.2	keep	0.15073	0.117114	0.302019	0.271473	Serine/threonine-protein kinase SIK3	CAMK	CAMKL	QIK	Q9Y2K2
SIK3	SIK3_Q9Y2K2_469_T	1.57493	3.0152	2.84582	3.253	2.57535	3.16221	2.79861	2.90543	3.28361	2.97922	8.08471	7.18912	9.53349	5.96016	8.952	6.95771	7.49243	9.73788	0.42	0.41	keep	0.359978	0.339836	0.529454	0.532327	Serine/threonine-protein kinase SIK3	CAMK	CAMKL	QIK	Q9Y2K2
SIK3	SIK3_Q9Y2K2_626_S	1.75551	2.4771	1.72183	2.37854	1.24093	1.41679	2.04654	2.0488	1.83485	3.37645	5.56777	3.29854	5.20009	2.36351	2.6699	4.13114	4.13761	3.56734	-0.26	-0.05	keep	0.516756	0.976357	0.66751	0.989323	Serine/threonine-protein kinase SIK3	CAMK	CAMKL	QIK	Q9Y2K2
SIK3	SIK3_Q9Y2K2_974_S	4.28276	4.51128	4.15752	4.73217	4.64218	4.82117	4.31431	4.63376	4.31888	19.4643	22.805	17.8459	26.5782	24.971	28.2695	19.8947	24.8257	19.9578	0.41	0.11	keep	0.0231104	0.516705	0.0892517	0.684354	Serine/threonine-protein kinase SIK3	CAMK	CAMKL	QIK	Q9Y2K2
SLK	SLK_Q9H2G2_183_T	7.10579	6.77109	7.05206	7.21704	7.32747	7.39136	7.07125	6.9387	7.0569	137.739	109.22	132.703	148.78	160.616	167.889	134.48	122.675	133.149	0.33	0.04	keep	0.0439588	0.702415	0.133508	0.825555	STE20-like serine/threonine-protein kinase	STE	STE20	SLK	Q9H2G2
SLK	SLK_Q9H2G2_779_S	3.72333	3.3641	3.16435	3.1935	3.33208	3.11068	3.59303	3.39394	2.96525	13.2079	10.2966	8.96526	9.1483	10.0706	8.6379	12.0673	10.5118	7.80959	-0.22	-0.1	keep	0.308085	0.706802	0.478962	0.828937	STE20-like serine/threonine-protein kinase	STE	STE20	SLK	Q9H2G2
SLK	SLK_Q9H2G2_777_S	2.8775	3.6536	3.36716	2.9635	2.86712	3.65125	3.08401	3.1969	3.19525	7.34875	12.5847	10.3185	7.80013	7.29605	12.5642	8.47971	9.16984	9.15939	-0.13	-0.17	keep	0.699976	0.573209	0.815236	0.729485	STE20-like serine/threonine-protein kinase	STE	STE20	SLK	Q9H2G2
SLK	SLK_Q9H2G2_189_S	6.12132	6.07518	6.05664	6.33961	6.35761	6.28642	6.14291	6.07057	6.12325	69.6145	67.4234	66.5628	80.9865	82.0035	78.0552	70.6643	67.2082	69.7078	0.24	0.03	keep	0.00106472	0.389839	0.0150898	0.577152	STE20-like serine/threonine-protein kinase	STE	STE20	SLK	Q9H2G2
SLK	SLK_Q9H2G2_781_S	1.71244	1.64483	1.43642	1.53054	1.24093	2.02976	1.88608	1.6467	1.75468	3.27715	3.1271	2.70649	2.88894	2.36351	4.08337	3.69629	3.13117	3.37451	0.04	0.16	keep	0.992302	0.202594	0.99486	0.389215	STE20-like serine/threonine-protein kinase	STE	STE20	SLK	Q9H2G2
SMG1	SMG1_Q96Q15_3573_T	3.69042	3.83417	3.72182	3.16281	3.52473	3.85288	3.49905	3.4687	3.35332	12.91	14.2626	13.1941	8.9557	11.5093	14.4488	11.3063	11.0709	10.22	-0.21	-0.31	keep	0.312924	0.00773244	0.484245	0.0481938	Serine/threonine-protein kinase SMG1	Atypical	PIKK	SMG1	Q96Q15
SMG1	SMG1_Q96Q15_3570_S	3.32626	3.79507	3.89586	3.61233	3.98415	3.59611	3.68126	3.86172	3.44558	10.0301	13.8813	14.8857	12.2298	15.8252	12.0931	12.8283	14.5376	10.8949	0.05	-0.02	discard	0.800448	0.966386	0.881427	0.984232	Serine/threonine-protein kinase SMG1	Atypical	PIKK	SMG1	Q96Q15
SNRK	SNRK_Q9NRH2_259_S	2.75551	1.5352	1.39062	0.793571	1.57535	2.02976	1.60597	0.839347	1.21036	6.75291	2.89829	2.62191	1.73336	2.98008	4.08337	3.044	1.78924	2.31395	-0.48	-0.78	keep	0.490375	0.237222	0.645347	0.42942	SNF-related serine/threonine-protein kinase	CAMK	CAMKL	SNRK	Q9NRH2
SPEG	SPEG_Q15772_453_S	1.57493	1.49673	2.34331	1.94558	1.9653	2.32932	2.7055	3.16127	2.83485	2.97922	2.82202	5.07467	3.85192	3.90493	5.02569	6.52286	8.94619	7.13468	0.23	1.06	keep	0.407534	0.0222619	0.572747	0.0938953	Striated muscle preferentially expressed protein kinase	CAMK	Trio	NA	Q15772
SPEG	SPEG_Q15772_453_S	1.57493	1.49673	2.34331	1.94558	1.9653	2.32932	2.7055	3.16127	2.83485	2.97922	2.82202	5.07467	3.85192	3.90493	5.02569	6.52286	8.94619	7.13468	0.23	1.06	keep	0.407534	0.0222619	0.572747	0.0938953	Striated muscle preferentially expressed protein kinase	CAMK	Trio	NA	Q15772
SPEG	SPEG_Q15772_390_S	1.79733	1.64483	1.56571	3.32409	1.76176	2.37372	2.77589	1.74624	3.33964	3.47576	3.1271	2.96023	10.015	3.39112	5.18274	6.849	3.35482	10.1235	0.96	1.09	keep	0.14999	0.113758	0.301177	0.266211	Striated muscle preferentially expressed protein kinase	CAMK	Trio	NA	Q15772
SPEG	SPEG_Q15772_390_S	1.79733	1.64483	1.56571	3.32409	1.76176	2.37372	2.77589	1.74624	3.33964	3.47576	3.1271	2.96023	10.015	3.39112	5.18274	6.849	3.35482	10.1235	0.96	1.09	keep	0.14999	0.113758	0.301177	0.266211	Striated muscle preferentially expressed protein kinase	CAMK	Trio	NA	Q15772
SPEG	SPEG_Q15772_449_T	1.57493	1.49673	2.34331	1.94558	1.9653	2.32932	2.7055	3.16127	2.83485	2.97922	2.82202	5.07467	3.85192	3.90493	5.02569	6.52286	8.94619	7.13468	0.23	1.06	keep	0.407534	0.0222619	0.572747	0.0938953	Striated muscle preferentially expressed protein kinase	CAMK	Trio	NA	Q15772
SPEG	SPEG_Q15772_449_T	1.57493	1.49673	2.34331	1.94558	1.9653	2.32932	2.7055	3.16127	2.83485	2.97922	2.82202	5.07467	3.85192	3.90493	5.02569	6.52286	8.94619	7.13468	0.23	1.06	keep	0.407534	0.0222619	0.572747	0.0938953	Striated muscle preferentially expressed protein kinase	CAMK	Trio	NA	Q15772
TRIM66	TRIM66_O15016_1039_S	4.89686	4.91663	4.77627	5.51239	5.41781	5.61934	5.52654	5.24449	5.40018	29.7922	30.2033	27.4032	45.6452	42.7487	49.1575	46.0949	37.9095	42.2296	0.65	0.53	keep	0.000857576	0.00470606	0.0134325	0.0358002	Tripartite motif-containing protein 66	Atypical	TIF1	NA	B5MCJ9
STK24	STK24_Q9Y6E0_184_T	6.01234	5.79309	5.89381	6.58365	6.5069	6.60777	6.60597	6.53457	6.60554	64.5498	55.4489	59.4583	95.9127	90.9437	97.5297	97.408	92.7049	97.3788	0.66	0.68	keep	0.00069049	0.000544074	0.0125083	0.0108036	Serine/threonine-protein kinase 24	STE	STE20	YSK	Q9Y6E0
SRC	SRC_P12931_419_Y	4.62805	5.15146	4.69852	4.89044	4.56912	4.88391	4.24156	4.90004	4.20283	24.7276	35.5422	25.9654	29.6598	23.7379	29.5259	18.9163	29.8579	18.4152	-0.06	-0.36	keep	0.829603	0.247658	0.900405	0.441541	Proto-oncogene tyrosine-protein kinase Src	TK	Src	NA	P12931
SRC	SRC_P12931_69_S	2.75551	3.04216	3.20461	2.89044	1.57535	2.41678	2.04654	2.08727	2.01771	6.75291	8.23725	9.21899	7.41494	2.98008	5.33979	4.13114	4.24944	4.04941	-0.62	-0.96	keep	0.157048	0.00202021	0.309749	0.022149	Proto-oncogene tyrosine-protein kinase Src	TK	Src	NA	P12931
STK25	STK25_O00506_168_T	6.01234	5.79309	5.89381	6.58365	6.5069	6.60777	6.60597	6.53457	6.60554	64.5498	55.4489	59.4583	95.9127	90.9437	97.5297	97.408	92.7049	97.3788	0.66	0.68	keep	0.00069049	0.000544074	0.0125083	0.0108036	Serine/threonine-protein kinase 25	STE	STE20	YSK	O00506
SRPK1	SRPK1_Q96SB4_51_S	2.22263	2.87224	1.92828	2.20861	2.71737	2.28352	2.84301	3.16127	1.71286	4.66745	7.322	3.806	4.6223	6.57672	4.86863	7.17514	8.94619	3.2781	0.02	0.3	keep	0.8559	0.679698	0.916043	0.809201	SRSF protein kinase 1	CMGC	SRPK	NA	Q96SB4
STK10	STK10_O94804_952_T	4.93014	4.7426	4.99101	4.37853	4.53755	4.1495	5.15617	5.05366	5.10518	30.4874	26.7711	31.8013	20.8003	23.2241	17.747	35.6583	33.2127	34.42	-0.53	0.21	discard	0.0169459	0.0540856	0.0734133	0.166488	Serine/threonine-protein kinase 10	STE	STE20	SLK	O94804
STK10	STK10_O94804_454_S	5.77395	5.57729	5.62872	5.73739	5.73139	5.92551	5.88342	5.87277	5.78021	54.7184	47.7455	49.4781	53.349	53.1276	60.7794	59.0319	58.5975	54.9563	0.14	0.18	keep	0.186675	0.0512521	0.346301	0.160223	Serine/threonine-protein kinase 10	STE	STE20	SLK	O94804
STK10	STK10_O94804_13_S	4.3191	3.95261	4.13686	4.35836	4.48556	4.66917	4.32999	4.45406	4.21785	19.9608	15.483	17.5922	20.5115	22.402	25.4425	20.1121	21.9182	18.608	0.37	0.19	keep	0.0571005	0.191248	0.158057	0.37666	Serine/threonine-protein kinase 10	STE	STE20	SLK	O94804
STK26	STK26_Q9P289_172_T	6.01234	5.79309	5.89381	6.58365	6.5069	6.60777	6.60597	6.53457	6.60554	64.5498	55.4489	59.4583	95.9127	90.9437	97.5297	97.408	92.7049	97.3788	0.66	0.68	keep	0.00069049	0.000544074	0.0125083	0.0108036	Serine/threonine-protein kinase MST4	STE	STE20	YSK	Q9P289
STK10	STK10_O94804_450_S	5.77395	5.57729	5.62872	5.73739	5.73139	5.92551	5.88342	5.87277	5.78021	54.7184	47.7455	49.4781	53.349	53.1276	60.7794	59.0319	58.5975	54.9563	0.14	0.18	keep	0.186675	0.0512521	0.346301	0.160223	Serine/threonine-protein kinase 10	STE	STE20	SLK	O94804
STK24	STK24_Q9Y6E0_182_T	1.62224	1.41656	1.34332	3.04991	2.76176	2.13668	1.75281	2.08727	1.26925	3.07853	2.66948	2.53734	8.28162	6.78225	4.39748	3.37014	4.24944	2.41037	1.23	0.28	keep	0.0135561	0.39004	0.0631557	0.577152	Serine/threonine-protein kinase 24	STE	STE20	YSK	Q9Y6E0
PEAK1	PEAK1_Q9H792_1151_T	4.0859	4.25882	4.04376	4.78856	4.65988	5.00175	4.83753	4.87826	4.6533	16.9816	19.144	16.4927	27.6375	25.2793	32.0388	28.5919	29.4106	25.1642	0.69	0.66	keep	0.00452515	0.00229638	0.0326922	0.0238609	Pseudopodium-enriched atypical kinase 1	Other	NKF3	NA	Q9H792
NEK9	NEK9_Q8TD19_333_T	4.97639	5.07844	4.87105	5.77593	5.57224	5.8091	5.99091	5.95569	5.74952	31.4805	33.788	29.2639	54.7935	47.5785	56.0678	63.5979	62.0642	53.7994	0.75	0.92	keep	0.00144973	0.000658051	0.0178942	0.0120071	Serine/threonine-protein kinase Nek9	Other	NEK	NA	Q8TD19
PRKCA	PRKCA_P17252_226_S	5.44283	5.30129	5.247	6.1354	5.99582	6.13668	5.73525	5.78186	5.85902	43.4967	39.432	37.9755	70.2975	63.8148	70.3596	53.27	55.0191	58.0416	0.76	0.46	keep	0.000530786	0.00254346	0.0108448	0.0250826	Protein kinase C alpha type	AGC	PKC	PKCa	P17252
STK25	STK25_O00506_166_T	1.62224	1.41656	1.34332	3.04991	2.76176	2.13668	1.75281	2.08727	1.26925	3.07853	2.66948	2.53734	8.28162	6.78225	4.39748	3.37014	4.24944	2.41037	1.23	0.28	keep	0.0135561	0.39004	0.0631557	0.577152	Serine/threonine-protein kinase 25	STE	STE20	YSK	O00506
TRIM28	TRIM28_Q13263_19_S	4.44283	4.4572	4.65075	5.28898	5.39333	5.16221	5.23324	4.99416	4.97413	21.7483	21.966	25.1197	39.0969	42.0294	35.808	37.6151	31.8708	31.4312	0.76	0.55	keep	0.00127615	0.00675098	0.0167033	0.044073	Transcription intermediary factor 1-beta	Atypical	TIF1	NA	Q13263
CDC42BPG	CDC42BPG_Q6DT37_1526_S	3.85787	4.09463	3.82013	4.66804	4.82066	4.65125	4.53332	4.64024	4.57376	14.4989	17.0847	14.1245	25.4226	28.2594	25.1284	23.1561	24.9375	23.8144	0.79	0.65	keep	0.00147081	0.00196921	0.017915	0.0217796	Serine/threonine-protein kinase MRCK gamma	AGC	DMPK	GEK	Q6DT37
STK26	STK26_Q9P289_170_T	1.62224	1.41656	1.34332	3.04991	2.76176	2.13668	1.75281	2.08727	1.26925	3.07853	2.66948	2.53734	8.28162	6.78225	4.39748	3.37014	4.24944	2.41037	1.23	0.28	keep	0.0135561	0.39004	0.0631557	0.577152	Serine/threonine-protein kinase MST4	STE	STE20	YSK	Q9P289
STK3	STK3_Q13188_336_T	3.71244	3.40621	3.50251	3.62364	3.86712	2.37372	3.6315	3.59424	3.87332	13.1086	10.6016	11.3334	12.3261	14.5921	5.18274	12.3934	12.0774	14.655	-0.13	0.16	discard	0.620927	0.274141	0.752524	0.46998	Serine/threonine-protein kinase 3	STE	STE20	MST	Q13188
STK35	STK35_Q8TDR2_497_S	4.0079	3.93113	3.59629	4.04991	3.96529	4.13668	4.24156	4.02917	3.95632	16.0878	15.2542	12.0946	16.5632	15.6197	17.5899	18.9163	16.3268	15.5228	0.2	0.22	keep	0.20448	0.205341	0.366289	0.391967	Serine/threonine-protein kinase 35	Other	NKF4	NA	Q8TDR2
STK38	STK38_Q15208_281_S	2.71244	2.84186	3.10885	3.35157	3.12676	3.02976	3.36848	2.74624	0.71286	6.55429	7.16946	8.62694	10.2076	8.73471	8.16674	10.3279	6.70964	1.63905	0.28	-0.26	discard	0.134962	0.492222	0.281737	0.666353	Serine/threonine-protein kinase 38	AGC	NDR	NA	Q15208
STK38	STK38_Q15208_452_T	2.62224	1.81084	1.68435	1.57784	2.82589	1.65125	2.82098	1.92681	1.83485	6.15706	3.50846	3.21396	2.98523	7.09053	3.14105	7.06643	3.80213	3.56734	0.04	0.16	keep	0.968776	0.736852	0.983091	0.848641	Serine/threonine-protein kinase 38	AGC	NDR	NA	Q15208
STK38L	STK38L_Q9Y2H1_282_S	5.7097	5.91116	6.02701	5.63767	5.74527	5.801	5.12504	4.33919	5.28717	52.335	60.1777	65.2095	49.786	53.6414	55.7537	34.8973	20.2408	39.0479	-0.16	-0.92	keep	0.212523	0.0347056	0.375699	0.125619	Serine/threonine-protein kinase 38-like	AGC	NDR	NA	Q9Y2H1
STK39	STK39_Q9UEW8_231_T	1.95345	1.49673	1.29441	2.94558	2.9653	2.53877	1.7055	2.08727	1.43275	3.87299	2.82202	2.45276	7.70383	7.80986	5.81095	3.26143	4.24944	2.69961	1.22	0.16	keep	0.00670393	0.58737	0.0417146	0.739277	STE20/SPS1-related proline-alanine-rich protein kinase	STE	STE20	FRAY	Q9UEW8
TAOK1	TAOK1_Q7L7X3_417_S	1.66805	2.4771	1.13686	1.79357	1.52473	1.78875	2.77589	2.92681	1.83485	3.17784	5.56777	2.19902	3.46672	2.87732	3.45516	6.849	7.60426	3.56734	-0.16	0.72	discard	0.891039	0.220437	0.935821	0.411156	Serine/threonine-protein kinase TAO1	STE	STE20	TAO	Q7L7X3
TAOK1	TAOK1_Q7L7X3_965_S	4.61641	4.65796	4.30679	3.06659	4.08369	3.78875	4.57997	4.88374	4.22531	24.5289	25.2456	19.7912	8.37792	16.9556	13.8206	23.9171	29.5224	18.7044	-0.83	0.05	discard	0.0520721	0.878203	0.148507	0.934485	Serine/threonine-protein kinase TAO1	STE	STE20	TAO	Q7L7X3
CDC42BPG	CDC42BPG_Q6DT37_1514_S	3.85787	4.09463	3.82013	4.66804	4.82066	4.65125	4.53332	4.64024	4.57376	14.4989	17.0847	14.1245	25.4226	28.2594	25.1284	23.1561	24.9375	23.8144	0.79	0.65	keep	0.00147081	0.00196921	0.017915	0.0217796	Serine/threonine-protein kinase MRCK gamma	AGC	DMPK	GEK	Q6DT37
TBCK	TBCK_Q8TEA7_890_S	2.39597	2.57268	2.68435	2.431	1.52473	1.91428	1.49905	2.83934	1.08483	5.2633	5.94913	6.42792	5.39268	2.87732	3.76926	2.82657	7.15695	2.12112	-0.55	-0.54	keep	0.0972499	0.237886	0.225622	0.430212	TBC domain-containing protein kinase-like protein	Other	TBCK	NA	Q8TEA7
TESK1	TESK1_Q15569_441_S	1.79733	2.49673	2.81146	1.62365	1.57535	1.23621	1.96854	2.86171	1.87333	3.47576	5.64404	7.01996	3.08153	2.98008	2.35579	3.91371	7.26878	3.66376	-0.94	-0.12	keep	0.0513118	0.773272	0.147548	0.871438	Dual specificity testis-specific protein kinase 1	TKL	LISK	TESK	Q15569
TESK1	TESK1_Q15569_437_S	1.79733	2.49673	2.81146	1.62365	1.57535	1.23621	1.96854	2.86171	1.87333	3.47576	5.64404	7.01996	3.08153	2.98008	2.35579	3.91371	7.26878	3.66376	-0.94	-0.12	keep	0.0513118	0.773272	0.147548	0.871438	Dual specificity testis-specific protein kinase 1	TKL	LISK	TESK	Q15569
TNIK	TNIK_Q9UKE5_678_S	3.19161	2.85713	2.97558	3.57784	3.77266	4.0975	3.87543	3.86172	4.01772	9.13629	7.24573	7.86574	11.9409	13.6673	17.1187	14.6764	14.5376	16.1977	0.82	0.91	keep	0.0110137	0.00115965	0.0563289	0.0159563	TRAF2 and NCK-interacting protein kinase	STE	STE20	MSN	Q9UKE5
TLK2	TLK2_Q86UE8_771_S	2.3119	1.81084	3.16435	2.57784	2.57535	2.37372	2.29047	2.26561	1.71286	4.96537	3.50846	8.96526	5.97047	5.96016	5.18274	4.89214	4.80858	3.2781	-0.03	-0.43	keep	0.851648	0.481466	0.913438	0.658189	Serine/threonine-protein kinase tousled-like 2	Other	TLK	NA	Q86UE8
TNIK	TNIK_Q9UKE5_680_S	3.19161	2.85713	2.97558	3.57784	3.77266	4.0975	3.87543	3.86172	4.01772	9.13629	7.24573	7.86574	11.9409	13.6673	17.1187	14.6764	14.5376	16.1977	0.82	0.91	keep	0.0110137	0.00115965	0.0563289	0.0159563	TRAF2 and NCK-interacting protein kinase	STE	STE20	MSN	Q9UKE5
PRKCD	PRKCD_Q05655_507_T	5.69319	5.82061	5.70087	6.62506	6.42645	6.64674	6.39853	6.32115	6.49113	51.7392	56.5167	52.0154	98.7053	86.0112	100.2	84.3623	79.9566	89.9549	0.83	0.67	keep	0.000524741	0.000487972	0.0108448	0.0102678	Protein kinase C delta type	AGC	PKC	PKCd	Q05655
TNIK	TNIK_Q9UKE5_707_S	3.53841	3.62713	3.71255	4.13935	3.48556	4.12373	4.36086	4.07775	4.29782	11.619	12.3559	13.1096	17.6225	11.201	17.4328	20.547	16.8859	19.6686	0.32	0.62	keep	0.259731	0.00338449	0.426523	0.0293193	TRAF2 and NCK-interacting protein kinase	STE	STE20	MSN	Q9UKE5
TNK1	TNK1_Q13470_502_S	5.36849	5.23856	5.3523	5.39183	5.502	5.70436	5.42797	5.72809	5.60839	41.3119	37.7541	40.8511	41.9858	45.3177	52.1415	43.0509	53.0062	48.7858	0.22	0.27	keep	0.100828	0.0495177	0.230386	0.15668	Non-receptor tyrosine-protein kinase TNK1	TK	Ack	NA	Q13470
TNK1	TNK1_Q13470_505_S	2.3119	2.51609	2.56571	2.57784	2.69465	2.61472	2.65659	2.00927	2.64776	4.96537	5.72031	5.92045	5.97047	6.47396	6.12506	6.30543	4.02579	6.26695	0.16	0	discard	0.124952	0.912435	0.267238	0.953325	Non-receptor tyrosine-protein kinase TNK1	TK	Ack	NA	Q13470
TNK1	TNK1_Q13470_519_S	4.87262	4.55874	4.74931	4.65707	4.88228	5.04357	4.84846	5.21003	5.06003	29.2957	23.5677	26.8958	25.23	29.4925	32.9811	28.8093	37.0149	33.3595	0.14	0.31	keep	0.406156	0.0878178	0.57166	0.227495	Non-receptor tyrosine-protein kinase TNK1	TK	Ack	NA	Q13470
TNK2	TNK2_Q07912_827_Y	2.57494	3.09463	2.82874	3.08308	2.80483	2.37372	2.00807	1.59423	3.11725	5.95845	8.54233	7.10454	8.47421	6.98777	5.18274	4.02243	3.01934	8.67732	-0.07	-0.46	keep	0.772587	0.283289	0.861855	0.479932	Activated CDC42 kinase 1	TK	Ack	NA	Q07912
TRIM24	TRIM24_O15164_811_S	4.49459	4.07518	4.50252	4.31714	4.49873	4.35169	4.38357	4.29056	4.30488	22.5428	16.8559	22.6669	19.9337	22.6075	20.4169	20.8731	19.5698	19.765	0.02	-0.04	discard	0.844444	0.839681	0.909962	0.911999	Transcription intermediary factor 1-alpha	Atypical	TIF1	NA	O15164
TRIM24	TRIM24_O15164_1025_S	5.2605	5.10106	5.40797	5.29253	4.92194	5.12374	5.71449	5.82519	5.7903	38.3327	34.3219	42.4581	39.1932	30.3146	34.8657	52.509	56.6965	55.342	-0.14	0.52	discard	0.359493	0.00530351	0.528976	0.0381913	Transcription intermediary factor 1-alpha	Atypical	TIF1	NA	O15164
TRIM24	TRIM24_O15164_1028_S	5.2605	5.10106	5.40797	5.29253	4.92194	5.12374	5.71449	5.82519	5.7903	38.3327	34.3219	42.4581	39.1932	30.3146	34.8657	52.509	56.6965	55.342	-0.14	0.52	discard	0.359493	0.00530351	0.528976	0.0381913	Transcription intermediary factor 1-alpha	Atypical	TIF1	NA	O15164
TRIM28	TRIM28_Q13263_594_S	1.95345	0.287271	2.24378	2.75293	2.71737	1.41679	2.04654	2.67224	2.73392	3.87299	1.22033	4.73636	6.74085	6.57672	2.6699	4.13114	6.37416	6.65261	0.7	0.8	keep	0.346637	0.201455	0.516438	0.388709	Transcription intermediary factor 1-beta	Atypical	TIF1	NA	Q13263
TAOK3	TAOK3_Q9H2K8_442_S	3.64532	3.48695	3.19131	4.26751	4.31728	4.48919	4.38357	4.27397	4.3119	12.5127	11.2118	9.13441	19.2596	19.9357	22.4585	20.8731	19.3461	19.8614	0.91	0.87	keep	0.0035422	0.00298462	0.0284931	0.0268402	Serine/threonine-protein kinase TAO3	STE	STE20	TAO	Q9H2K8
TRIM28	TRIM28_Q13263_624_S	0.574935	0.746708	1.19131	1.94558	1.80483	1.02976	1.75281	1.59423	2.98295	1.48961	1.67796	2.2836	3.85192	3.49388	2.04169	3.37014	3.01934	7.906	0.78	1.39	keep	0.0895589	0.0555497	0.213618	0.169819	Transcription intermediary factor 1-beta	Atypical	TIF1	NA	Q13263
TRIM28	TRIM28_Q13263_41_S	3.59878	3.72191	3.59629	4.3852	4.56286	3.66917	4.29047	3.77008	3.93828	12.1155	13.1949	12.0946	20.8966	23.6351	12.7213	19.5686	13.6429	15.3299	0.61	0.38	keep	0.109514	0.0856852	0.244707	0.224247	Transcription intermediary factor 1-beta	Atypical	TIF1	NA	Q13263
TRIM28	TRIM28_Q13263_752_S	4.34752	4.25306	4.15067	5.21611	5.03478	5.26006	4.94327	4.9789	4.92002	20.358	19.0677	17.7614	37.171	32.7809	38.3209	30.7661	31.5353	30.2742	0.92	0.69	keep	0.000502134	0.000301059	0.0105953	0.00795176	Transcription intermediary factor 1-beta	Atypical	TIF1	NA	Q13263
PRKCD	PRKCD_Q05655_218_T	3.55069	3.73849	3.57598	4.60664	4.53115	4.69564	4.04654	4.15223	4.21785	11.7183	13.3474	11.9255	24.3634	23.1213	25.9137	16.5246	17.7806	18.608	0.99	0.52	keep	0.000197222	0.00257732	0.00696176	0.0251336	Protein kinase C delta type	AGC	PKC	PKCd	Q05655
EPHA2	EPHA2_P29317_897_S	5.10267	4.9597	5.20791	5.97679	6.03704	6.27476	5.83204	5.91883	5.80779	34.3604	31.1185	36.9605	62.9788	65.6645	77.427	56.9663	60.4986	56.0169	1.01	0.76	keep	0.000971275	0.000657355	0.014219	0.0120071	Ephrin type-A receptor 2	TK	Eph	NA	P29317
TRIM33	TRIM33_Q9UPN9_1119_S	4.69041	4.70091	4.37306	4.68974	4.67157	4.65125	4.66898	4.60753	4.53828	25.8199	26.0084	20.7216	25.8078	25.4848	25.1284	25.4391	24.3784	23.2359	0.07	0.01	keep	0.486964	0.889954	0.642762	0.94024	E3 ubiquitin-protein ligase TRIM33	Atypical	TIF1	NA	Q9UPN9
TRIM33	TRIM33_Q9UPN9_862_S	5.34753	5.08818	5.14723	5.1155	5.24093	5.24819	5.21647	5.16128	5.10113	40.7161	34.0168	35.4381	34.6672	37.8162	38.0068	37.1803	35.7848	34.3236	0	-0.04	discard	0.939525	0.704942	0.965996	0.827398	E3 ubiquitin-protein ligase TRIM33	Atypical	TIF1	NA	Q9UPN9
TRIM28	TRIM28_Q13263_501_S	1.83797	1.4572	2.16435	3.43101	3.16031	3.41679	3.13846	2.92681	3.47089	3.57507	2.74575	4.48263	10.7854	8.94023	10.6796	8.80586	7.60426	11.0877	1.49	1.35	keep	0.00242253	0.00626897	0.0227892	0.0422354	Transcription intermediary factor 1-beta	Atypical	TIF1	NA	Q13263
TRIO	TRIO_O75962_2459_S	4.43623	4.36409	4.51324	4.35157	4.52472	4.3066	3.60597	3.4687	3.74433	21.649	20.5931	22.836	20.4152	23.0185	19.7886	12.176	11.0709	13.4016	-0.04	-0.83	keep	0.61171	0.000778472	0.745661	0.013039	Triple functional domain protein	CAMK	Trio	NA	O75962
TRIO	TRIO_O75962_2477_S	1.4754	1.33167	1.75835	1.79357	1.76176	2.08421	0.7055	1.4832	1.08483	2.78061	2.51694	3.38312	3.46672	3.39112	4.24042	1.63071	2.79568	2.12112	0.35	-0.41	discard	0.0915766	0.169305	0.215841	0.346969	Triple functional domain protein	CAMK	Trio	NA	O75962
TRIO	TRIO_O75962_2455_S	6.85167	6.5564	6.71951	6.71376	6.68748	6.63766	5.6597	5.79063	5.59118	115.494	94.1182	105.384	104.965	103.07	99.5714	50.5521	55.3546	48.2073	-0.03	-1.03	keep	0.754509	0.000575784	0.851716	0.0111909	Triple functional domain protein	CAMK	Trio	NA	O75962
TRPM7	TRPM7_Q96QT4_1569_S	0.475396	2.81084	1.75835	0.53054	1.84665	1.02976	1.88608	1.4832	1.08483	1.3903	7.01692	3.38312	1.44447	3.59665	2.04169	3.69629	2.79568	2.12112	-0.74	-0.45	keep	0.520883	0.7964	0.670923	0.884706	Transient receptor potential cation channel subfamily M member 7	Atypical	Alpha	ChaK	Q96QT4
TRPM7	TRPM7_Q96QT4_1477_S	1.19161	0.535207	0.895853	0.623652	1.10969	1.23621	1.12054	0.539789	1.6254	2.28407	1.44915	1.86071	1.54077	2.15799	2.35579	2.17429	1.45376	3.08527	0.11	0.26	keep	0.686467	0.579091	0.804963	0.733266	Transient receptor potential cation channel subfamily M member 7	Atypical	Alpha	ChaK	Q96QT4
TRPM7	TRPM7_Q96QT4_1404_S	5.30467	5.3344	5.01762	5.23467	4.76176	5.3066	4.79296	5.05852	4.67525	39.5244	40.3473	32.3933	37.6525	27.129	39.5773	27.7221	33.3246	25.5499	-0.11	-0.37	keep	0.584562	0.0681448	0.721662	0.193812	Transient receptor potential cation channel subfamily M member 7	Atypical	Alpha	ChaK	Q96QT4
TRRAP	TRRAP_Q9Y4A5_1628_S	1.06037	2.04216	2.10885	3.35157	2.3898	2.78875	2.38358	1.83935	2.38028	2.08546	4.11863	4.31347	10.2076	5.24083	6.91032	5.21829	3.57848	5.20639	1.09	0.41	keep	0.0653535	0.293698	0.172473	0.489221	Transformation/transcription domain-associated protein	Atypical	PIKK	TRRAP	Q9Y4A5
TTK	TTK_P33981_281_S	4.3119	4.10745	3.82874	3.95457	4.02115	3.89918	4.5668	4.34714	4.05166	19.8615	17.2372	14.2091	15.504	16.2363	14.92	23.6997	20.3526	16.5833	-0.14	0.24	discard	0.437528	0.307433	0.599115	0.502672	Dual specificity protein kinase TTK	Other	TTK	NA	P33981
EPHA2	EPHA2_P29317_901_S	0.668046	1.5352	1.52389	3.09938	3.02115	2.02976	3.17365	3.06816	3.17999	1.58892	2.89829	2.87565	8.57051	8.11814	4.08337	9.02329	8.38705	9.06298	1.5	1.85	keep	0.0302499	0.00279674	0.105061	0.0261468	Ephrin type-A receptor 2	TK	Eph	NA	P29317
TYK2	TYK2_P29597_292_Y	2.69041	1.37474	1.34332	1.9812	1.1768	1.13668	1.79861	2.0488	1.87333	6.45498	2.59321	2.53734	3.94821	2.26075	2.19874	3.47886	4.13761	3.66376	-0.46	-0.04	keep	0.516371	0.828439	0.667351	0.905638	Non-receptor tyrosine-protein kinase TYK2	TK	JakB	NA	P29597
TYK2	TYK2_P29597_292_Y	2.69041	1.37474	1.34332	1.9812	1.1768	1.13668	1.79861	2.0488	1.87333	6.45498	2.59321	2.53734	3.94821	2.26075	2.19874	3.47886	4.13761	3.66376	-0.46	-0.04	keep	0.516371	0.828439	0.667351	0.905638	Non-receptor tyrosine-protein kinase TYK2	TK	Jak	NA	P29597
ULK1	ULK1_O75385_465_S	3.98093	3.27596	3.89586	3.92743	4.18497	3.98753	4.208	4.06816	3.98295	15.7899	9.6864	14.8857	15.2151	18.1887	15.8623	18.4814	16.7741	15.812	0.29	0.34	keep	0.250927	0.186605	0.418065	0.369493	Serine/threonine-protein kinase ULK1	Other	ULK	NA	O75385
ULK1	ULK1_O75385_758_S	1.83797	2.28727	1.56571	2.62365	2.82589	2.1873	1.44247	0.926812	1.79532	3.57507	4.88133	2.96023	6.16307	7.09053	4.55453	2.71786	1.90107	3.47093	0.64	-0.5	discard	0.0832462	0.196254	0.203133	0.38268	Serine/threonine-protein kinase ULK1	Other	ULK	NA	O75385
ULK1	ULK1_O75385_638_S	3.76608	3.71354	3.89586	3.84282	3.68316	4.40614	4.13846	4.28229	4.13319	13.6051	13.1186	14.8857	14.3484	12.8452	21.2021	17.6117	19.458	17.5475	0.22	0.39	keep	0.457528	0.00574942	0.615853	0.0400287	Serine/threonine-protein kinase ULK1	Other	ULK	NA	O75385
CHEK2	CHEK2_O96017_260_S	4.21494	3.62713	4.04376	5.34475	5.49215	5.69126	4.77016	4.90004	4.69148	18.5705	12.3559	16.4927	40.6377	45.0094	51.6703	27.2873	29.8579	25.8391	1.53	0.81	keep	0.0015421	0.0111178	0.0180331	0.0606382	Serine/threonine-protein kinase Chk2	CAMK	RAD53	NA	O96017
ULK1	ULK1_O75385_468_T	6.69733	6.72607	6.58236	6.64185	6.72018	6.62394	6.8389	6.94263	6.79406	103.776	105.864	95.8267	99.8609	105.433	98.6291	114.476	123.01	110.973	-0.01	0.19	discard	0.906861	0.037806	0.945408	0.132831	Serine/threonine-protein kinase ULK1	Other	ULK	NA	O75385
ULK1	ULK1_O75385_605_S	3.07744	2.90198	1.39062	2.68974	3.07492	1.97318	3.00807	3.31508	2.66979	8.44113	7.47454	2.62191	6.45196	8.42643	3.92632	8.04486	9.95264	6.36337	0.02	0.39	keep	0.854097	0.394019	0.915156	0.580991	Serine/threonine-protein kinase ULK1	Other	ULK	NA	O75385
TGFBR2	TGFBR2_P37173_553_S	1.62224	1.24147	1.52389	3.14721	3.69465	3.37372	3.99829	3.96863	3.92002	3.07853	2.3644	2.87565	8.85941	12.9479	10.3655	15.981	15.6558	15.1371	1.95	2.49	keep	0.00057666	2.77819e-05	0.0111982	0.0029849	TGF-beta receptor type-2	TKL	STKR	STKR2	P37173
VRK2	VRK2_Q86Y07_449_S	4.69595	5.15455	4.66524	5.12349	4.99814	5.16853	5.48161	5.29467	5.13715	25.9192	35.6185	25.3734	34.8598	31.9588	35.9651	44.6816	39.2514	35.1913	0.24	0.45	keep	0.195434	0.0673341	0.355871	0.192546	Serine/threonine-protein kinase VRK2	CK1	VRK	NA	Q86Y07
VRK3	VRK3_Q8IV63_59_S	5.1639	5.18209	5.06942	5.02879	4.90224	5.13668	5.3532	5.12937	5.27286	35.85	36.3049	33.5774	32.645	29.9035	35.1798	40.8766	35.002	38.6623	-0.11	0.12	discard	0.202986	0.201363	0.364478	0.388709	Inactive serine/threonine-protein kinase VRK3	CK1	VRK	NA	Q8IV63
VRK3	VRK3_Q8IV63_83_S	1.75551	3.02874	2.75835	3.45654	3.28722	2.4586	3.25805	2.6467	3.13319	3.37645	8.16098	6.76623	10.978	9.76232	5.49684	9.56686	6.26233	8.77373	0.52	0.43	keep	0.326327	0.310727	0.497191	0.506011	Inactive serine/threonine-protein kinase VRK3	CK1	VRK	NA	Q8IV63
PTK6	PTK6_Q13882_446_S	1.4754	2.37474	1.60635	4.29608	4.16032	4.54849	4.00807	3.79354	3.48338	2.78061	5.18642	3.0448	19.6448	17.8805	23.4009	16.0897	13.8666	11.1841	2.47	1.9	keep	0.00114404	0.00368337	0.0156844	0.0308121	Protein-tyrosine kinase 6	TK	Src	NA	Q13882
WNK1	WNK1_Q9H4A3_185_S	5.24547	5.15455	5.1541	5.00303	4.90224	5.05042	4.99829	5.00927	5.19145	37.9354	35.6185	35.6073	32.0672	29.9035	33.1381	31.962	32.2063	36.5411	-0.2	-0.12	keep	0.0199729	0.164281	0.0814576	0.341397	Serine/threonine-protein kinase WNK1	Other	WNK	NA	Q9H4A3
WNK1	WNK1_Q9H4A3_378_S	6.22263	6.12963	6.04745	6.02453	6.14782	6.26006	6.3948	6.43926	6.32757	74.6792	70.0166	66.1399	65.0974	70.9053	76.6417	84.1449	86.778	80.3134	0.01	0.25	keep	0.903904	0.0134315	0.943367	0.0680512	Serine/threonine-protein kinase WNK1	Other	WNK	NA	Q9H4A3
WNK1	WNK1_Q9H4A3_2121_S	2.25301	2.24147	2.13686	1.9812	1.47225	2.32932	0.7055	0.926812	0.947322	4.76676	4.72879	4.39805	3.94821	2.77455	5.02569	1.63071	1.90107	1.92829	-0.24	-1.35	keep	0.323798	9.50612e-05	0.494735	0.00437182	Serine/threonine-protein kinase WNK1	Other	WNK	NA	Q9H4A3
WNK1	WNK1_Q9H4A3_2372_S	3.14378	3.76301	3.78515	3.90905	3.88729	3.59611	4.37604	4.03902	4.00043	8.83836	13.5762	13.7862	15.0225	14.7976	12.0931	20.7644	16.4386	16.0048	0.21	0.56	keep	0.373252	0.0762309	0.542424	0.207465	Serine/threonine-protein kinase WNK1	Other	WNK	NA	Q9H4A3
WNK1	WNK1_Q9H4A3_1978_S	3.56287	2.85713	3.34331	3.62364	3.70606	3.72164	3.49905	3.90544	3.66979	11.8176	7.24573	10.1493	12.3261	13.0507	13.1924	11.3063	14.9849	12.7267	0.4	0.42	keep	0.111261	0.142113	0.246979	0.309639	Serine/threonine-protein kinase WNK1	Other	WNK	NA	Q9H4A3
WNK1	WNK1_Q9H4A3_11_S	3.98093	3.51609	3.58618	3.91827	3.60001	4.00175	4.1115	3.80513	3.97413	15.7899	11.4406	12.0101	15.1188	12.1258	16.0194	17.2856	13.9784	15.7156	0.14	0.26	keep	0.485135	0.187785	0.641245	0.370955	Serine/threonine-protein kinase WNK1	Other	WNK	NA	Q9H4A3
WNK1	WNK1_Q9H4A3_19_S	3.97183	3.67959	3.72182	3.32409	3.51178	4.12373	3.82099	3.6467	4.01772	15.6906	12.8135	13.1941	10.015	11.4065	17.4328	14.1329	12.5247	16.1977	-0.1	0.04	discard	0.621473	0.803603	0.752823	0.889699	Serine/threonine-protein kinase WNK1	Other	WNK	NA	Q9H4A3
WNK1	WNK1_Q9H4A3_1261_S	4.43623	4.04883	4.34932	4.37853	4.45883	4.16221	4.14734	4.21438	3.89219	21.649	16.5508	20.3833	20.8003	21.9909	17.904	17.7204	18.5633	14.8479	0.05	-0.2	discard	0.727027	0.274652	0.835026	0.470299	Serine/threonine-protein kinase WNK1	Other	WNK	NA	Q9H4A3
WNK2	WNK2_Q9Y3S1_352_S	6.22263	6.12963	6.04745	6.02453	6.14782	6.26006	6.3948	6.43926	6.32757	74.6792	70.0166	66.1399	65.0974	70.9053	76.6417	84.1449	86.778	80.3134	0.01	0.25	keep	0.903904	0.0134315	0.943367	0.0680512	Serine/threonine-protein kinase WNK2	Other	WNK	NA	Q9Y3S1
WNK4	WNK4_Q96J92_331_S	6.22263	6.12963	6.04745	6.02453	6.14782	6.26006	6.3948	6.43926	6.32757	74.6792	70.0166	66.1399	65.0974	70.9053	76.6417	84.1449	86.778	80.3134	0.01	0.25	keep	0.903904	0.0134315	0.943367	0.0680512	Serine/threonine-protein kinase WNK4	Other	WNK	NA	Q96J92
YES1	YES1_P07947_426_Y	4.62805	5.15146	4.69852	4.89044	4.56912	4.88391	4.24156	4.90004	4.20283	24.7276	35.5422	25.9654	29.6598	23.7379	29.5259	18.9163	29.8579	18.4152	-0.06	-0.36	keep	0.829603	0.247658	0.900405	0.441541	Tyrosine-protein kinase Yes	TK	Src	NA	P07947

## Sheet: 3-IdentifiedKinases_TP_p0.05
Supplemental data 4: A list of significantly altered protein kinases identified in total proteomics
GeneName	UniprotID	Kinase.Name	Group	Family	SubFamily	FoldChange_KO1/WT	Log2_FC_KO1_WT	FoldChange_KO2/WT	Log2_FC_KO2_WT	Average FC	Pval_KO1_WT	Pval_KO2_WT
MYLK	Q15746	Myosin light chain kinase	CAMK	MLCK	NA	0.27991	-1.83697	0.210685	-2.24684	0.245297	0.00134434	0.00434767
PKN1	Q16512	Serine/threonine-protein kinase N1	AGC	PKN	NA	0.641643	-0.640158	0.694447	-0.526063	0.668045	0.000340098	0.000189974
AURKA	O14965	Aurora kinase A	Other	Aur	NA	0.60637	-0.721729	0.737387	-0.439506	0.671878	5.43794e-06	0.000133566
SRC	P12931	Proto-oncogene tyrosine-protein kinase Src	TK	Src	NA	0.710496	-0.493101	0.63729	-0.649978	0.673893	0.000199272	5.90921e-05
BUB1	O43683	Mitotic checkpoint serine/threonine-protein kinase BUB1	Other	BUB	NA	0.602766	-0.73033	0.758276	-0.399206	0.680521	3.94434e-05	9.02532e-05
STK38L	Q9Y2H1	Serine/threonine-protein kinase 38-like	AGC	NDR	NA	0.680657	-0.555	0.701946	-0.510567	0.691302	0.00337067	0.0108424
AURKB	Q96GD4	Aurora kinase B	Other	Aur	NA	0.650039	-0.621401	0.735271	-0.443652	0.692655	3.37059e-05	1.12838e-06
CDK6	Q00534	Cyclin-dependent kinase 6	CMGC	CDK	CDK4	0.752932	-0.409408	0.66319	-0.592506	0.708061	9.52826e-05	1.45255e-06
MARK1	Q9P0L2	Serine/threonine-protein kinase MARK1	CAMK	CAMKL	MARK	0.698622	-0.517417	0.720368	-0.473195	0.709495	0.000865731	0.000376117
AKT3	Q9Y243	RAC-gamma serine/threonine-protein kinase	AGC	Akt	NA	0.702724	-0.50897	0.7393	-0.435769	0.721012	0.0138712	0.0339713
PLK1	P53350	Serine/threonine-protein kinase PLK1	Other	PLK	NA	0.659849	-0.599793	0.812068	-0.300328	0.735958	5.67521e-05	0.000377552
DAPK3	O43293	Death-associated protein kinase 3	CAMK	DAPK	NA	0.748036	-0.41882	0.734331	-0.445498	0.741183	0.000125419	4.15902e-06
AXL	P30530	Tyrosine-protein kinase receptor UFO	TK	Axl	NA	0.7903	-0.339527	0.702916	-0.508575	0.746608	0.000431552	0.000151195
PAK6	Q9NQU5	Serine/threonine-protein kinase PAK 6	STE	STE20	PAKB	0.785612	-0.348112	0.710791	-0.492502	0.748201	0.0371688	0.000594252
IGF1R	P08069	Insulin-like growth factor 1 receptor	TK	InsR	NA	0.8501	-0.234295	0.65883	-0.602022	0.754465	0.00350609	0.00160778
MAST4	O15021	Microtubule-associated serine/threonine-protein kinase 4	AGC	MAST	NA	0.828299	-0.271777	0.694985	-0.524946	0.761642	0.00427737	0.000610762
GRK6	P43250	G protein-coupled receptor kinase 6	AGC	GRK	GRK	0.733185	-0.44775	0.795368	-0.330306	0.764277	0.00963616	0.0202895
CDK1	P06493	Cyclin-dependent kinase 1	CMGC	CDK	CDC2	0.712015	-0.49002	0.853329	-0.228826	0.782672	3.20929e-06	6.28156e-05
MLKL	Q8NB16	Mixed lineage kinase domain-like protein	TKL	TKL-Unique	NA	0.744445	-0.425762	0.850448	-0.233706	0.797447	0.000253773	0.000384587
BRD3	Q15059	Bromodomain-containing protein 3	Atypical	BRD	NA	0.783318	-0.35233	0.825448	-0.27675	0.804383	0.0133695	0.00770491
SRPK1	Q96SB4	SRSF protein kinase 1	CMGC	SRPK	NA	0.794313	-0.33222	0.826358	-0.275161	0.810336	0.000235537	0.00129477
YES1	P07947	Tyrosine-protein kinase Yes	TK	Src	NA	0.805687	-0.311709	0.832551	-0.264389	0.819119	1.31272e-05	0.000149307
WEE1	P30291	Wee1-like protein kinase	Other	WEE	NA	0.83705	-0.256614	0.802331	-0.31773	0.819691	0.0423893	0.00358127
TRIO	O75962	Triple functional domain protein	CAMK	Trio	NA	0.861166	-0.215637	0.779029	-0.36025	0.820098	0.0101567	0.000891619
BAZ1A	Q9NRL2	Bromodomain adjacent to zinc finger domain protein 1A	Atypical	BAZ	NA	0.846302	-0.240755	0.803168	-0.316226	0.824735	0.00215196	0.000522558
POMK	Q9H5K3	Protein kinase-like protein SgK196	Other	Other-Unique	NA	0.822587	-0.28176	0.830935	-0.267193	0.826761	0.00183681	0.00451898
INSR	P06213	Insulin receptor	TK	InsR	NA	0.830393	-0.268133	0.877488	-0.188548	0.853941	0.0113544	0.0461551
EIF2AK2	P19525	Interferon-induced	Other	PEK	NA	0.799732	-0.322411	0.909727	-0.136494	0.85473	8.08069e-05	0.000248306
CDK17	Q00537	Cyclin-dependent kinase 17	CMGC	CDK	PCTAIRE	0.80769	-0.308127	0.902068	-0.148692	0.854879	0.00167967	0.0159463
EIF2AK4	Q9P2K8	Eukaryotic translation initiation factor 2-alpha kinase 4	Other	PEK	GCN2	0.841922	-0.248241	0.875435	-0.191928	0.858679	0.000443936	0.000575967
EIF2AK4	Q9P2K8	Eukaryotic translation initiation factor 2-alpha kinase 4	STE	STE-Unique	NA	0.841922	-0.248241	0.875435	-0.191928	0.858679	0.000443936	0.000575967
MAP4K5	Q9Y4K4	Mitogen-activated protein kinase kinase kinase kinase 5	STE	STE20	KHS	0.83016	-0.268538	0.892994	-0.163278	0.861577	0.0009282	0.0370416
BAZ1B	Q9UIG0	Tyrosine-protein kinase BAZ1B	Atypical	BAZ	NA	0.861238	-0.215516	0.869179	-0.202275	0.865208	0.00084178	6.42655e-05
MARK3	P27448	MAP/microtubule affinity-regulating kinase 3	CAMK	CAMKL	MARK	0.869906	-0.201069	0.87327	-0.195501	0.871588	0.0113364	0.00906366
VRK1	Q99986	Serine/threonine-protein kinase VRK1	CK1	VRK	NA	0.897688	-0.155713	0.848602	-0.236841	0.873145	0.0240043	0.00653027
STK26	Q9P289	Serine/threonine-protein kinase MST4	STE	STE20	YSK	0.879524	-0.185205	0.877243	-0.188952	0.878383	0.0031393	1.98472e-05
LATS1	O95835	Serine/threonine-protein kinase LATS1	AGC	NDR	NA	0.912807	-0.131619	0.848155	-0.237601	0.880481	0.0358327	0.00630366
CSNK1A1	P48729	Casein kinase I isoform alpha	CK1	CK1	NA	0.900408	-0.151349	0.862925	-0.212693	0.881667	0.000857044	3.11318e-05
PTK2B	Q14289	Protein-tyrosine kinase 2-beta	TK	FAK	NA	0.938758	-0.0911746	0.828169	-0.272004	0.883463	0.00200742	6.70416e-05
STK24	Q9Y6E0	Serine/threonine-protein kinase 24	STE	STE20	YSK	0.888316	-0.170854	0.887797	-0.171698	0.888057	0.000478916	0.000403827
CDK4	P11802	Cyclin-dependent kinase 4	CMGC	CDK	CDK4	0.860556	-0.216659	0.915869	-0.126787	0.888212	0.000952483	0.000537751
TTN	Q8WZ42	Titin	CAMK	MLCK	NA	0.837613	-0.255644	0.940627	-0.088305	0.88912	0.00508453	0.0497234
PTK7	Q13308	Inactive tyrosine-protein kinase 7	TK	CCK4	NA	0.913471	-0.13057	0.868917	-0.20271	0.891194	0.0165702	0.00268204
TRIM33	Q9UPN9	E3 ubiquitin-protein ligase TRIM33	Atypical	TIF1	NA	0.908246	-0.138845	0.875248	-0.192236	0.891747	0.0031204	0.00159198
EGFR	P00533	Epidermal growth factor receptor	TK	EGFR	NA	0.964814	-0.0516775	0.823439	-0.280267	0.894126	0.0242226	0.000235388
PAK2	Q13177	Serine/threonine-protein kinase PAK 2	STE	STE20	PAKA	0.87939	-0.185426	0.91188	-0.133084	0.895635	0.000768485	0.00205056
SMG1	Q96Q15	Serine/threonine-protein kinase SMG1	Atypical	PIKK	SMG1	0.914586	-0.128809	0.877655	-0.188275	0.896121	0.000329435	0.000455249
AKT1	P31749	RAC-alpha serine/threonine-protein kinase	AGC	Akt	NA	0.88393	-0.177996	0.908395	-0.138609	0.896162	1.43263e-05	0.000496184
CDK11B	P21127	Cyclin-dependent kinase 11B	CMGC	CDK	CDK11	0.921533	-0.117893	0.873366	-0.195342	0.897449	0.00453555	1.06397e-05
SLK	Q9H2G2	STE20-like serine/threonine-protein kinase	STE	STE20	SLK	0.890841	-0.166759	0.907121	-0.140632	0.898981	0.000101163	0.000136052
ILK	Q13418	Integrin-linked protein kinase	TKL	MLK	ILK	0.904999	-0.144011	0.896007	-0.158419	0.900503	0.00161213	0.00212802
CSK	P41240	Tyrosine-protein kinase CSK	TK	Csk	NA	0.925372	-0.111894	0.879636	-0.185022	0.902504	0.0216657	5.80111e-05
ROCK2	O75116	Rho-associated protein kinase 2	AGC	DMPK	ROCK	0.862808	-0.212888	0.942907	-0.0848131	0.902857	0.000131908	0.00311426
BCR	P11274	Breakpoint cluster region protein	Atypical	BCR	NA	0.88353	-0.178649	0.925272	-0.11205	0.904401	0.00127155	0.0302511
CDK16	Q00536	Cyclin-dependent kinase 16	CMGC	CDK	PCTAIRE	0.881963	-0.18121	0.927704	-0.108264	0.904833	0.000652089	0.0165765
CAMKK2	Q96RR4	Calcium/calmodulin-dependent protein kinase kinase 2	Other	CAMKK	CAMKK-Meta	0.866425	-0.206854	0.954557	-0.067097	0.910491	0.00332933	0.0133274
MAPKAPK2	P49137	MAP kinase-activated protein kinase 2	CAMK	MAPKAPK	MK2	0.85641	-0.223627	0.968861	-0.0456379	0.912635	0.0004597	0.0165008
PRPF4B	Q13523	Serine/threonine-protein kinase PRP4 homolog	CMGC	DYRK	PRP4	0.95468	-0.0669113	0.881019	-0.182756	0.917849	0.00255044	0.00014046
PTK2	Q05397	Focal adhesion kinase 1	TK	FAK	NA	0.896534	-0.157569	0.940504	-0.0884945	0.918519	0.000604705	0.00790154
TBCK	Q8TEA7	TBC domain-containing protein kinase-like protein	Other	TBCK	NA	0.902057	-0.14871	0.943189	-0.0843805	0.922623	0.0132749	0.0289585
STK10	O94804	Serine/threonine-protein kinase 10	STE	STE20	SLK	0.894722	-0.160488	0.953976	-0.0679752	0.924349	0.00126552	0.0178565
RAF1	P04049	RAF proto-oncogene serine/threonine-protein kinase	TKL	RAF	NA	0.894319	-0.161139	0.960668	-0.0578907	0.927493	0.00120924	0.0119816
GSK3B	P49841	Glycogen synthase kinase-3 beta	CMGC	GSK	NA	0.957706	-0.0623451	0.928402	-0.107178	0.943054	0.0443362	0.0099388
MARK2	Q7KZI7	Serine/threonine-protein kinase MARK2	CAMK	CAMKL	MARK	0.93156	-0.102279	0.960399	-0.0582943	0.94598	0.00738539	0.0418102
PRKDC	P78527	DNA-dependent protein kinase catalytic subunit	Atypical	PIKK	DNAPK	0.968659	-0.0459391	0.929925	-0.104814	0.949292	0.000170661	0.000440699
CSNK2A1	P68400	Casein kinase II subunit alpha	CMGC	CK2	NA	1.06138	0.085945	1.08911	0.123156	1.07525	0.00118265	0.000927902
OXSR1	O95747	Serine/threonine-protein kinase OSR1	STE	STE20	FRAY	1.09712	0.133716	1.06092	0.085316	1.07902	0.000171084	0.00228439
RPS6KA1	Q15418	Ribosomal protein S6 kinase alpha-1	CAMK	RSKb	RSKb	1.11593	0.158244	1.04664	0.0657701	1.08129	0.00114168	0.00893357
RPS6KA1	Q15418	Ribosomal protein S6 kinase alpha-1	AGC	RSK	RSKp90	1.11593	0.158244	1.04664	0.0657701	1.08129	0.00114168	0.00893357
TNK1	Q13470	Non-receptor tyrosine-protein kinase TNK1	TK	Ack	NA	1.07011	0.0977611	1.10449	0.14338	1.0873	0.0133677	0.000310558
TAOK3	Q9H2K8	Serine/threonine-protein kinase TAO3	STE	STE20	TAO	1.11309	0.154565	1.09979	0.137224	1.10644	0.0115575	0.0247382
GTF2F1	Q6IBK5	nan	Atypical	GTF2F1	NA	1.16245	0.217174	1.07644	0.106266	1.11945	0.00457599	0.0154565
RPS6KB2	Q9UBS0	Ribosomal protein S6 kinase beta-2	AGC	RSK	RSKp70	1.11652	0.159011	1.13113	0.177765	1.12383	0.00784574	0.049287
BLVRA	P53004	Biliverdin reductase A	Atypical	BLVRA	NA	1.04671	0.0658553	1.25345	0.325909	1.15008	0.0186692	2.9453e-05
CDC42BPG	Q6DT37	Serine/threonine-protein kinase MRCK gamma	AGC	DMPK	GEK	1.17847	0.236909	1.13089	0.177453	1.15468	6.50522e-05	8.07575e-05
CHEK2	O96017	Serine/threonine-protein kinase Chk2	CAMK	RAD53	NA	1.14158	0.191027	1.16811	0.224176	1.15484	0.0145742	0.0108663
NEK9	Q8TD19	Serine/threonine-protein kinase Nek9	Other	NEK	NA	1.22123	0.288333	1.12302	0.167389	1.17213	0.00248841	0.0131052
MAP2K3	P46734	Dual specificity mitogen-activated protein kinase kinase 3	STE	STE7	NA	1.21258	0.278075	1.14396	0.194034	1.17827	7.79313e-05	0.00121589
PAK4	O96013	Serine/threonine-protein kinase PAK 4	STE	STE20	PAKB	1.04556	0.0642716	1.33186	0.413447	1.18871	0.000935548	7.94211e-05
FRK	P42685	Tyrosine-protein kinase FRK	TK	Src	NA	1.3403	0.422555	1.0723	0.100703	1.2063	0.000944304	0.0460939
BRD2	P25440	Bromodomain-containing protein 2	Atypical	BRD	NA	1.13143	0.178144	1.28315	0.359693	1.20729	0.0118369	0.000173648
PKMYT1	Q99640	Membrane-associated tyrosine- and threonine-specific cdc2-inhibitory kinase	Other	WEE	NA	1.24514	0.31631	1.20137	0.264677	1.22325	0.00865966	7.23268e-05
IRAK1	P51617	Interleukin-1 receptor-associated kinase 1	TKL	IRAK	NA	1.23264	0.30175	1.22014	0.287045	1.22639	0.00103073	0.000213293
PRKCA	P17252	Protein kinase C alpha type	AGC	PKC	PKCa	1.22419	0.291831	1.27049	0.34539	1.24734	0.00171251	0.000922977
PRKCD	Q05655	Protein kinase C delta type	AGC	PKC	PKCd	1.25713	0.330136	1.41085	0.496566	1.33399	5.99508e-06	8.46022e-07
EPHB3	P54753	Ephrin type-B receptor 3	TK	Eph	NA	1.37876	0.463368	1.29406	0.371902	1.33641	0.00187063	0.00211633
PRKCE	Q02156	Protein kinase C epsilon type	AGC	PKC	PKCh	1.3451	0.427711	1.40392	0.489462	1.37451	0.0151692	0.0388299
IRAK4	Q9NWZ3	Interleukin-1 receptor-associated kinase 4	TKL	IRAK	NA	1.4358	0.521858	1.32218	0.40292	1.37899	2.46945e-05	0.000253858
CAMK2D	Q13557	Calcium/calmodulin-dependent protein kinase type II subunit delta	CAMK	CAMK2	NA	1.21993	0.286798	1.57496	0.655311	1.39744	0.000310044	2.61884e-05
TRIM28	Q13263	Transcription intermediary factor 1-beta	Atypical	TIF1	NA	1.43479	0.520838	1.51403	0.598392	1.47441	0.0001729	8.6904e-05
DCLK1	O15075	Serine/threonine-protein kinase DCLK1	CAMK	DCAMKL	NA	1.3199	0.400425	1.63284	0.707387	1.47637	0.000978757	0.000167225
CAMK2G	Q13555	Calcium/calmodulin-dependent protein kinase (CaM kinase) II gamma	CAMK	CAMK2	NA	1.56665	0.647679	1.54564	0.628205	1.55614	8.8687e-06	1.28552e-05
TGFBR2	P37173	TGF-beta receptor type-2	TKL	STKR	STKR2	1.58756	0.666815	1.93782	0.954437	1.76269	0.0343072	0.00476183
EPHA2	P29317	Ephrin type-A receptor 2	TK	Eph	NA	2.09366	1.06603	1.9449	0.959696	2.01928	1.20392e-06	2.1894e-05

## Sheet: 4-IdentifiedKinase_pST_p0.05
Supplemental data 4: A list of significantly altered protein kinases identified in phosphoproteomics
Phosphosites	UniprotID	GeneName	Kinase.Name	Group	Family	SubFamily	Sites	STY	FoldChange_KO1/WT	Log2_FC_KO1_WT	FoldChange_KO2/WT	Log2_FC_KO2_WT	Average FC	Pval_KO1_WT	Pval_KO2_WT
TTK_pS821	P33981	TTK	Dual specificity protein kinase TTK	Other	TTK	NA	821	S	0.510506	-0.97	0.408951	-1.29	0.459729	0.0272177	0.00151619
MAST4_pS206	O15021	MAST4	Microtubule-associated serine/threonine-protein kinase 4	AGC	MAST	NA	206	S	0.420448	-1.25	0.624165	-0.68	0.522307	0.0426955	0.0139376
ARAF_pS257	P10398	ARAF	Serine/threonine-protein kinase A-Raf	TKL	RAF	NA	257	S	0.479632	-1.06	0.602904	-0.73	0.541268	0.0199816	0.0492963
WEE1_pT190	P30291	WEE1	Wee1-like protein kinase	Other	WEE	NA	190	T	0.535887	-0.9	0.586417	-0.77	0.561152	0.00119089	9.54926e-05
PRKD3_pS41	O94806	PRKD3	Serine/threonine-protein kinase D3	CAMK	PKD	NA	41	S	0.543367	-0.88	0.586417	-0.77	0.564892	0.0198149	0.00651872
SRC_pS75	P12931	SRC	Proto-oncogene tyrosine-protein kinase Src	TK	Src	NA	75	S	0.524858	-0.93	0.607097	-0.72	0.565978	0.00980388	0.000608674
PRKDC_pS893	P78527	PRKDC	DNA-dependent protein kinase catalytic subunit	Atypical	PIKK	DNAPK	893	S	0.574349	-0.8	0.578344	-0.79	0.576347	0.0481373	0.00433766
MAPK6_pS189	Q16659	MAPK6	Mitogen-activated protein kinase 6	CMGC	MAPK	ERK3	189	S	0.641713	-0.64	0.528509	-0.92	0.585111	0.00664594	0.002759
STK10_pS438	O94804	STK10	Serine/threonine-protein kinase 10	STE	STE20	SLK	438	S	0.628507	-0.67	0.570382	-0.81	0.599444	0.023589	0.00317374
CHEK1_pS280	O14757	CHEK1	Serine/threonine-protein kinase Chk1	CAMK	CAMKL	CHK1	280	S	0.550953	-0.86	0.678302	-0.56	0.614627	0.000418337	0.0324888
BAZ1B_pS1342	Q9UIG0	BAZ1B	Tyrosine-protein kinase BAZ1B	Atypical	BAZ	NA	1342	S	0.528509	-0.92	0.702222	-0.51	0.615366	0.00337955	0.0364457
GRK5_pS484	P34947	GRK5	G protein-coupled receptor kinase 5	AGC	GRK	GRK	484	S	0.628507	-0.67	0.602904	-0.73	0.615705	0.00150258	0.000127746
GRK6_pS484	P43250	GRK6	G protein-coupled receptor kinase 6	AGC	GRK	GRK	484	S	0.628507	-0.67	0.602904	-0.73	0.615705	0.00150258	0.000127746
CDK2_pY15	P24941	CDK2	Cyclin-dependent kinase 2	CMGC	CDK	CDK2	15	Y	0.48971	-1.03	0.790041	-0.34	0.639876	0.000299348	0.00902535
CDK3_pY15	Q00526	CDK3	Cyclin-dependent kinase 3	CMGC	CDK	CDK2	15	Y	0.48971	-1.03	0.790041	-0.34	0.639876	0.000299348	0.00902535
BRD3_pS263	Q15059	BRD3	Bromodomain-containing protein 3	Atypical	BRD	NA	263	S	0.63728	-0.65	0.650671	-0.62	0.643976	0.000230396	3.71188e-05
MAP4K3_pS618	Q8IVH8	MAP4K3	Mitogen-activated protein kinase kinase kinase kinase 3	STE	STE20	KHS	618	S	0.517632	-0.95	0.817902	-0.29	0.667767	0.020893	0.0343128
CAMK2D_pS319	Q13557	CAMK2D	Calcium/calmodulin-dependent protein kinase type II subunit delta	CAMK	CAMK2	NA	319	S	0.641713	-0.64	0.712025	-0.49	0.676869	0.0091779	0.000318796
MAST2_pS900	Q6P0Q8	MAST2	Microtubule-associated serine/threonine-protein kinase 2	AGC	MAST	NA	900	S	0.692555	-0.53	0.726986	-0.46	0.70977	0.00274622	0.00782352
CDK2_pT14	P24941	CDK2	Cyclin-dependent kinase 2	CMGC	CDK	CDK2	14	T	0.602904	-0.73	0.817902	-0.29	0.710403	7.04672e-05	0.000875554
CDK3_pT14	Q00526	CDK3	Cyclin-dependent kinase 3	CMGC	CDK	CDK2	14	T	0.602904	-0.73	0.817902	-0.29	0.710403	7.04672e-05	0.000875554
LATS2_pS576	Q9NRM7	LATS2	Serine/threonine-protein kinase LATS2	AGC	NDR	NA	576	S	0.678302	-0.56	0.752623	-0.41	0.715463	0.0207025	0.0180839
SIK1_pS505	P57059	SIK1	Serine/threonine-protein kinase SIK1	CAMK	CAMKL	QIK	505	S	0.678302	-0.56	0.757858	-0.4	0.71808	0.00211411	0.0302481
BAZ1B_pS349	Q9UIG0	BAZ1B	Tyrosine-protein kinase BAZ1B	Atypical	BAZ	NA	349	S	0.664343	-0.59	0.773782	-0.37	0.719063	0.000172109	0.00411487
ULK1_pS450	O75385	ULK1	Serine/threonine-protein kinase ULK1	Other	ULK	NA	450	S	0.732043	-0.45	0.732043	-0.45	0.732043	0.00413873	0.00887785
MAST4_pS1384	O15021	MAST4	Microtubule-associated serine/threonine-protein kinase 4	AGC	MAST	NA	1384	S	0.840896	-0.25	0.650671	-0.62	0.745784	0.0243424	0.0105975
MAST2_pS1032	Q6P0Q8	MAST2	Microtubule-associated serine/threonine-protein kinase 2	AGC	MAST	NA	1032	S	0.702222	-0.51	0.812252	-0.3	0.757237	0.0273595	0.00694693
CDK1_pT14	P06493	CDK1	Cyclin-dependent kinase 1	CMGC	CDK	CDC2	14	T	0.712025	-0.49	0.817902	-0.29	0.764964	0.000132809	0.000251809
CDK1_pY15	P06493	CDK1	Cyclin-dependent kinase 1	CMGC	CDK	CDC2	15	Y	0.76313	-0.39	0.806642	-0.31	0.784886	3.21722e-05	0.000493772
LATS1_pS613	O95835	LATS1	Serine/threonine-protein kinase LATS1	AGC	NDR	NA	613	S	0.817902	-0.29	0.806642	-0.31	0.812272	0.000340606	0.00296257
PTK2_pS840	Q05397	PTK2	Focal adhesion kinase 1	TK	FAK	NA	840	S	0.858565	-0.22	0.817902	-0.29	0.838234	0.0264202	0.0129174
MELK_pS529	Q14680	MELK	Maternal embryonic leucine zipper kinase	CAMK	CAMKL	MELK	529	S	0.835088	-0.26	0.858565	-0.22	0.846827	0.0445343	0.0109341
BAZ1A_pS1413	Q9NRL2	BAZ1A	Bromodomain adjacent to zinc finger domain protein 1A	Atypical	BAZ	NA	1413	S	0.82932	-0.27	0.870551	-0.2	0.849935	0.0166494	0.0495303
MARK1_pT215	Q9P0L2	MARK1	Serine/threonine-protein kinase MARK1	CAMK	CAMKL	MARK	215	T	0.876606	-0.19	0.858565	-0.22	0.867586	0.000821347	0.00194386
MARK2_pT208	Q7KZI7	MARK2	Serine/threonine-protein kinase MARK2	CAMK	CAMKL	MARK	208	T	0.876606	-0.19	0.858565	-0.22	0.867586	0.000821347	0.00194386
MARK3_pT211	P27448	MARK3	MAP/microtubule affinity-regulating kinase 3	CAMK	CAMKL	MARK	211	T	0.876606	-0.19	0.858565	-0.22	0.867586	0.000821347	0.00194386
MARK4_pT214	Q96L34	MARK4	MAP/microtubule affinity-regulating kinase 4	CAMK	CAMKL	MARK	214	T	0.876606	-0.19	0.858565	-0.22	0.867586	0.000821347	0.00194386
ULK1_pS623	O75385	ULK1	Serine/threonine-protein kinase ULK1	Other	ULK	NA	623	S	0.858565	-0.22	0.920188	-0.12	0.889377	0.00447157	0.0203695
DYRK1A_pY321	Q13627	DYRK1A	Dual specificity tyrosine-phosphorylation-regulated kinase 1A	CMGC	DYRK	DYRK1	321	Y	1.18099	0.24	1.13288	0.18	1.15694	0.00228369	0.0276182
DYRK1B_pY273	Q9Y463	DYRK1B	Dual specificity tyrosine-phosphorylation-regulated kinase 1B	CMGC	DYRK	DYRK1	273	Y	1.18099	0.24	1.13288	0.18	1.15694	0.00228369	0.0276182
AAK1_pS623	Q2M2I8	AAK1	AP2-associated protein kinase 1	Other	NAK	NA	623	S	1.23114	0.3	1.1487	0.2	1.18992	0.0243309	8.85188e-05
CDK16_pS119	Q00536	CDK16	Cyclin-dependent kinase 16	CMGC	CDK	PCTAIRE	119	S	1.23114	0.3	1.1487	0.2	1.18992	0.0147068	0.0181861
PRKDC_pS4026	P78527	PRKDC	DNA-dependent protein kinase catalytic subunit	Atypical	PIKK	DNAPK	4026	S	1.20581	0.27	1.19748	0.26	1.20164	0.0224636	0.0236597
AAK1_pT620	Q2M2I8	AAK1	AP2-associated protein kinase 1	Other	NAK	NA	620	T	1.24833	0.32	1.20581	0.27	1.22707	0.00265635	0.0126189
CAMKK1_pS458	Q8N5S9	CAMKK1	Calcium/calmodulin-dependent protein kinase kinase 1	Other	CAMKK	CAMKK-Meta	458	S	1.30134	0.38	1.21419	0.28	1.25777	0.0185475	0.0272347
MAP4K3_pS329	Q8IVH8	MAP4K3	Mitogen-activated protein kinase kinase kinase kinase 3	STE	STE20	KHS	329	S	1.28343	0.36	1.29235	0.37	1.28789	0.0272566	0.0191754
RIOK1_pS22	Q9BRS2	RIOK1	Serine/threonine-protein kinase RIO1	Atypical	RIO	RIO1	22	S	1.19748	0.26	1.38511	0.47	1.29129	0.0436321	0.00760976
PAK2_pS132	Q13177	PAK2	Serine/threonine-protein kinase PAK 2	STE	STE20	PAKA	132	S	1.25701	0.33	1.32869	0.41	1.29285	0.00122004	0.00121288
MKNK2_pS74	Q9HBH9	MKNK2	MAP kinase-interacting serine/threonine-protein kinase 2	CAMK	MAPKAPK	MNK	74	S	1.34723	0.43	1.26576	0.34	1.3065	0.0416097	0.0407765
PAK1_pS204	Q13153	PAK1	Serine/threonine-protein kinase PAK 1	STE	STE20	PAKA	204	S	1.36604	0.45	1.24833	0.32	1.30719	0.027248	0.018401
SPEG_pS313	Q15772	SPEG	Striated muscle preferentially expressed protein kinase	CAMK	Trio	NA	313	S	1.23114	0.3	1.44393	0.53	1.33754	0.00908823	0.00688453
SPEG_pS313	Q15772	SPEG	Striated muscle preferentially expressed protein kinase	CAMK	Trio	NA	313	S	1.23114	0.3	1.44393	0.53	1.33754	0.00908823	0.00688453
NRBP1_pT232	Q9UHY1	NRBP1	Nuclear receptor-binding protein	Other	NRBP	NA	232	T	1.28343	0.36	1.39474	0.48	1.33908	0.0158716	8.20938e-05
STK24_pT190	Q9Y6E0	STK24	Serine/threonine-protein kinase 24	STE	STE20	YSK	190	T	1.40444	0.49	1.27456	0.35	1.3395	0.0199665	0.0322911
STK25_pT174	O00506	STK25	Serine/threonine-protein kinase 25	STE	STE20	YSK	174	T	1.40444	0.49	1.27456	0.35	1.3395	0.0199665	0.0322911
RPS6KC1_pS423	Q96S38	RPS6KC1	Ribosomal protein S6 kinase delta-1	AGC	RSKL	NA	423	S	1.28343	0.36	1.41421	0.5	1.34882	0.00408552	0.00169593
EEF2K_pS470	O00418	EEF2K	Eukaryotic elongation factor 2 kinase	Atypical	Alpha	eEF2K	470	S	1.25701	0.33	1.49485	0.58	1.37593	0.0491111	0.00112769
PAK4_pS474	O96013	PAK4	Serine/threonine-protein kinase PAK 4	STE	STE20	PAKB	474	S	1.24833	0.32	1.54756	0.63	1.39795	0.0459728	0.00295976
EPHB3_pY614	P54753	EPHB3	Ephrin type-B receptor 3	TK	Eph	NA	614	Y	1.39474	0.48	1.40444	0.49	1.39959	0.042204	0.0497521
EPHB4_pY596	P54760	EPHB4	Ephrin type-B receptor 4	TK	Eph	NA	596	Y	1.39474	0.48	1.40444	0.49	1.39959	0.042204	0.0497521
TRIM28_pS50	Q13263	TRIM28	Transcription intermediary factor 1-beta	Atypical	TIF1	NA	50	S	1.39474	0.48	1.42405	0.51	1.4094	0.0144161	0.0325996
MARK2_pS471	Q7KZI7	MARK2	Serine/threonine-protein kinase MARK2	CAMK	CAMKL	MARK	471	S	1.37554	0.46	1.46409	0.55	1.41981	0.00321163	0.0430747
BLVRA_pS237	P53004	BLVRA	Biliverdin reductase A	Atypical	BLVRA	NA	237	S	1.29235	0.37	1.56917	0.65	1.43076	0.00815248	0.00163185
PRKCD_pS304	Q05655	PRKCD	Protein kinase C delta type	AGC	PKC	PKCd	304	S	1.46409	0.55	1.50525	0.59	1.48467	0.00277876	0.0025626
TRIM66_pS1039	O15016	TRIM66	Tripartite motif-containing protein 66	Atypical	TIF1	NA	1039	S	1.56917	0.65	1.44393	0.53	1.50655	0.000857576	0.00470606
PRKCA_pS226	P17252	PRKCA	Protein kinase C alpha type	AGC	PKC	PKCa	226	S	1.69349	0.76	1.37554	0.46	1.53452	0.000530786	0.00254346
PRKCD_pS645	Q05655	PRKCD	Protein kinase C delta type	AGC	PKC	PKCd	645	S	1.40444	0.49	1.71713	0.78	1.56079	0.00712716	0.00775316
TRIM28_pS19	Q13263	TRIM28	Transcription intermediary factor 1-beta	Atypical	TIF1	NA	19	S	1.69349	0.76	1.46409	0.55	1.57879	0.00127615	0.00675098
STK24_pT184	Q9Y6E0	STK24	Serine/threonine-protein kinase 24	STE	STE20	YSK	184	T	1.58008	0.66	1.60214	0.68	1.59111	0.00069049	0.000544074
STK25_pT168	O00506	STK25	Serine/threonine-protein kinase 25	STE	STE20	YSK	168	T	1.58008	0.66	1.60214	0.68	1.59111	0.00069049	0.000544074
STK26_pT172	Q9P289	STK26	Serine/threonine-protein kinase MST4	STE	STE20	YSK	172	T	1.58008	0.66	1.60214	0.68	1.59111	0.00069049	0.000544074
EPHB2_pS776	P29323	EPHB2	Ephrin type-B receptor 2	TK	Eph	NA	776	S	1.47427	0.56	1.71713	0.78	1.5957	0.00994212	0.000832503
PEAK1_pT1151	Q9H792	PEAK1	Pseudopodium-enriched atypical kinase 1	Other	NKF3	NA	1151	T	1.61328	0.69	1.58008	0.66	1.59668	0.00452515	0.00229638
CDC42BPG_pS1526	Q6DT37	CDC42BPG	Serine/threonine-protein kinase MRCK gamma	AGC	DMPK	GEK	1526	S	1.72907	0.79	1.56917	0.65	1.64912	0.00147081	0.00196921
CDC42BPG_pS1514	Q6DT37	CDC42BPG	Serine/threonine-protein kinase MRCK gamma	AGC	DMPK	GEK	1514	S	1.72907	0.79	1.56917	0.65	1.64912	0.00147081	0.00196921
PRKCD_pT507	Q05655	PRKCD	Protein kinase C delta type	AGC	PKC	PKCd	507	T	1.77769	0.83	1.59107	0.67	1.68438	0.000524741	0.000487972
PRKCD_pT218	Q05655	PRKCD	Protein kinase C delta type	AGC	PKC	PKCd	218	T	1.98618	0.99	1.43396	0.52	1.71007	0.000197222	0.00257732
TRIM28_pS752	Q13263	TRIM28	Transcription intermediary factor 1-beta	Atypical	TIF1	NA	752	S	1.89212	0.92	1.61328	0.69	1.7527	0.000502134	0.000301059
NEK9_pT333	Q8TD19	NEK9	Serine/threonine-protein kinase Nek9	Other	NEK	NA	333	T	1.68179	0.75	1.89212	0.92	1.78695	0.00144973	0.000658051
TNIK_pS678	Q9UKE5	TNIK	TRAF2 and NCK-interacting protein kinase	STE	STE20	MSN	678	S	1.76541	0.82	1.87905	0.91	1.82223	0.0110137	0.00115965
TNIK_pS680	Q9UKE5	TNIK	TRAF2 and NCK-interacting protein kinase	STE	STE20	MSN	680	S	1.76541	0.82	1.87905	0.91	1.82223	0.0110137	0.00115965
TAOK3_pS442	Q9H2K8	TAOK3	Serine/threonine-protein kinase TAO3	STE	STE20	TAO	442	S	1.87905	0.91	1.82766	0.87	1.85335	0.0035422	0.00298462
EPHA2_pS897	P29317	EPHA2	Ephrin type-A receptor 2	TK	Eph	NA	897	S	2.01391	1.01	1.69349	0.76	1.8537	0.000971275	0.000657355
AKT3_pS34	Q9Y243	AKT3	RAC-gamma serine/threonine-protein kinase	AGC	Akt	NA	34	S	1.31951	0.4	2.39496	1.26	1.85723	0.0297226	0.00113986
CHEK2_pS260	O96017	CHEK2	Serine/threonine-protein kinase Chk2	CAMK	RAD53	NA	260	S	2.88786	1.53	1.75321	0.81	2.32053	0.0015421	0.0111178
TRIM28_pS501	Q13263	TRIM28	Transcription intermediary factor 1-beta	Atypical	TIF1	NA	501	S	2.80889	1.49	2.54912	1.35	2.67901	0.00242253	0.00626897
EPHA2_pS901	P29317	EPHA2	Ephrin type-A receptor 2	TK	Eph	NA	901	S	2.82843	1.5	3.605	1.85	3.21671	0.0302499	0.00279674
PTK6_pS446	Q13882	PTK6	Protein-tyrosine kinase 6	TK	Src	NA	446	S	5.54044	2.47	3.73213	1.9	4.63628	0.00114404	0.00368337
TGFBR2_pS553	P37173	TGFBR2	TGF-beta receptor type-2	TKL	STKR	STKR2	553	S	3.86375	1.95	5.61778	2.49	4.74076	0.00057666	2.77819e-05

## Sheet: 5-IdentifiedPhosphataseTP
Supplemental data 4: A list of identified protein phosphatases in total proteomics
Accession	GeneName	ProteinName	KO1/WT	KO2/WT	Ratio Average	Pval_KO1_WT	Pval_KO2_WT
Q05209	PTPN12	Tyrosine-protein phosphatase non-receptor type 12	1.29705	1.72502	1.51103	0.000793274	0.000104041
Q68CZ2	TNS3	Tensin-3	1.33489	1.48587	1.41038	0.000278057	3.42378e-05
P53041	PPP5C	Serine/threonine-protein phosphatase 5	1.06143	1.54254	1.30199	0.00673308	3.49204e-06
Q9ULR3	PPM1H	Protein phosphatase 1H	1.34406	1.24392	1.29399	0.00350748	0.00556192
Q3ZCQ8	TIMM50	Mitochondrial import inner membrane translocase subunit TIM50	1.13392	1.41424	1.27408	0.000256766	4.93288e-05
Q9H0R4	HDHD2	Haloacid dehalogenase-like hydrolase domain-containing protein 2	1.11939	1.31152	1.21546	0.000999286	4.3925e-05
Q93096	PTP4A1	Protein tyrosine phosphatase type IVA 1	1.26139	1.13939	1.20039	0.000410882	0.00431768
O60825	PFKFB2	6-phosphofructo-2-kinase/fructose-2,6-bisphosphatase 2	1.22846	1.16505	1.19676	0.00098955	0.00119
Q13332	PTPRS	Receptor-type tyrosine-protein phosphatase S	1.1536	1.16978	1.16169	0.00212606	0.0118659
Q9NQ88	TIGAR	Fructose-2,6-bisphosphatase TIGAR	1.15011	1.16337	1.15674	0.00119926	0.000336698
A6NDG6	PGP	Glycerol-3-phosphate phosphatase	1.10419	1.20794	1.15606	0.0014583	8.33708e-05
Q9H3S7	PTPN23	Tyrosine-protein phosphatase non-receptor type 23	1.11481	1.14142	1.12811	0.00246699	0.00120678
Q96HS1	PGAM5	Serine/threonine-protein phosphatase PGAM5, mitochondrial	1.16403	1.08015	1.12209	0.000890928	0.00253489
O00743	PPP6C	Serine/threonine-protein phosphatase 6 catalytic subunit	1.11974	1.10457	1.11216	0.000434028	0.000545622
P10586	PTPRF	Receptor-type tyrosine-protein phosphatase F	1.13694	1.08643	1.11168	0.000539595	0.0060024
Q9NPH0	ACP6	Lysophosphatidic acid phosphatase type 6	1.15762	1.05794	1.10778	0.0010659	0.0220727
P18669	PGAM1	Phosphoglycerate mutase 1	1.05708	1.03235	1.04471	0.00292221	0.0120302
P62136	PPP1CA	Serine/threonine-protein phosphatase PP1-alpha catalytic subunit	0.949889	0.97104	0.960464	0.000768998	0.00568955
Q15262	PTPRK	Receptor-type tyrosine-protein phosphatase kappa	0.954038	0.912361	0.9332	0.0304111	0.00711021
O95248	SBF1	Myotubularin-related protein 5	0.923511	0.923369	0.92344	0.000303648	0.0181176
P49593	PPM1F	Protein phosphatase 1F	0.94021	0.90488	0.922545	0.00962186	0.00127515
O15355	PPM1G	Protein phosphatase 1G	0.93537	0.888731	0.91205	0.00288502	0.000316675
P35813	PPM1A	Protein phosphatase 1A	0.883489	0.907269	0.895379	7.85475e-05	0.000130171
P16298	PPP3CB	Serine/threonine-protein phosphatase 2B catalytic subunit beta isoform	0.893304	0.892331	0.892817	0.00070058	0.00512867
Q05D32	CTDSPL2	CTD small phosphatase-like protein 2	0.799791	0.893822	0.846806	0.0215301	0.0365854
Q8NCE2	MTMR14	Myotubularin-related protein 14	0.833541	0.840191	0.836866	0.000884855	0.011118
P43378	PTPN9	Tyrosine-protein phosphatase non-receptor type 9	0.791435	0.837544	0.81449	0.000245394	0.0106672
Q99952	PTPN18	Tyrosine-protein phosphatase non-receptor type 18	0.802162	0.823423	0.812793	0.000389119	0.0105495
Q13613	MTMR1	Myotubularin-related protein 1	0.675356	0.636085	0.655721	4.59686e-05	0.000235855
P60484	PTEN	PIP3 phosphatase and dual-specificity protein phosphatase PTEN	0.350116	0.30057	0.325343	2.65474e-05	4.52041e-05

## Sheet: 6-IdentifiedPhosphatase_pSTY
Supplemental data 4: A list of identified protein phosphatases in phosphoproteomics
Accession	GeneName	ProteinName	Phosphosites	KO1/WT	KO2/WT	Ratio Average	Pval_KO1_WT	Pval_KO2_WT	P value
Q06124	PTPN11	Tyrosine-protein phosphatase non-receptor type 11	PTPN11_pS576	10.2122	5.83522	8.02372	0.00601723	0.00544039	0.00544039
Q9HBL0	TNS1	Tensin-1	TNS1_pY1404	1.36128	4.40087	2.88107	0.0270388	0.0011423	0.0011423
Q06124	PTPN11	Tyrosine-protein phosphatase non-receptor type 11	PTPN11_pY580	3.89048	1.81861	2.85454	0.010017	0.00506075	0.00506075
Q06124	PTPN11	Tyrosine-protein phosphatase non-receptor type 11	PTPN11_pY542	2.52375	1.98214	2.25295	0.0146798	0.00699404	0.00699404
Q63HR2	TNS2	Tensin-2	TNS2_pS481	2.02503	2.21433	2.11968	0.0060495	0.0445515	0.0060495
Q06124	PTPN11	Tyrosine-protein phosphatase non-receptor type 11	PTPN11_pY62	2.46175	1.49621	1.97898	0.0035482	0.0304586	0.0035482
O60825	PFKFB2	Fructose-2,6-bisphosphatase 2	PFKFB2_pS483	1.5975	2.31895	1.95823	0.00138374	4.77252e-05	4.77252e-05
P62136	PPP1CA	Serine/threonine-protein phosphatase PP1-alpha catalytic subunit	PPP1CA_pY306	1.7953	1.95076	1.87303	0.0300002	0.0429463	0.0300002
O95248	SBF1	Myotubularin-related protein 5	SBF1_pT1138	1.7211	1.47893	1.60002	0.000120758	0.000218324	0.000120758
Q12923	PTPN13	Tyrosine-protein phosphatase non-receptor type 13	PTPN13_pS345	1.89251	1.23893	1.56572	0.00025992	0.0303662	0.00025992
Q68CZ2	TNS3	Tensin-3	TNS3_pS776	1.40245	1.47851	1.44048	0.0480891	0.0415109	0.0415109
Q15262	PTPRK	Receptor-type tyrosine-protein phosphatase kappa	PTPRK_pS856	1.49649	1.36145	1.42897	0.000626153	0.00141662	0.000626153
P18669	PGAM1	Phosphoglycerate mutase 1	PGAM1_pY92	1.5305	1.32385	1.42718	0.0196077	0.0475475	0.0196077
Q9Y2H2	INPP5F	Phosphatidylinositide phosphatase SAC2	INPP5F_pS1103	1.29113	1.20496	1.24805	0.014494	0.022466	0.014494
Q68CZ2	TNS3	Tensin-3	TNS3_pS1149	0.747327	0.771463	0.759395	0.00354425	0.00107932	0.00107932
Q68CZ2	TNS3	Tensin-3	TNS3_pS1154	0.747327	0.771463	0.759395	0.00354425	0.00107932	0.00107932
Q15678	PTPN14	Tyrosine-protein phosphatase non-receptor type 14	PTPN14_pS594	0.659382	0.601286	0.630334	0.00366927	0.00126622	0.00126622
Q05209	PTPN12	Tyrosine-protein phosphatase non-receptor type 12	PTPN12_pT569	0.530242	0.365023	0.447633	0.046292	0.000219257	0.000219257
Q05209	PTPN12	Tyrosine-protein phosphatase non-receptor type 12	PTPN12_pS571	0.530242	0.365023	0.447633	0.046292	0.000219257	0.000219257
