# Supplementary material for: Proteomic Analysis of PTEN-Deficient Cells Reveals Src-Mediated Upregulation of EphA2 and Therapeutic Potential of Dual Inhibition
Source: Mol Cell Proteomics. 2025 Oct 21;24(12):101316. doi: 10.1016/j.mcpro.2025.101316 (PMC12686823; doi:10.1016/j.mcpro.2025.101316)
Supplement: Supplementary Data 5 [file mmc5.xlsx]

## Sheet: 1-Fig4D-DAVID-KEGG-Kinases
Supplemental data 5: KEGG pathway enrichment analysis for altered protein kinases
Category	Term	Count	%	PValue	Genes	List Total	Pop Hits	Pop Total	Fold Enrichment	Bonferroni	Benjamini	FDR
KEGG_PATHWAY	hsa04012:ErbB signaling pathway	9	13.4328	2.86952e-09	CAMK2D, PAK1, SRC, AKT3, ARAF, PRKCA, PAK2, PTK2, PAK4	38	85	8205	22.8622	4.87818e-07	3.96905e-07	3.29198e-07
KEGG_PATHWAY	hsa04360:Axon guidance	11	16.4179	4.66947e-09	CAMK2D, PAK1, SRC, PRKCA, EPHB2, PAK2, EPHB4, PTK2, EPHB3, EPHA2, PAK4	38	182	8205	13.0502	7.9381e-07	3.96905e-07	3.29198e-07
KEGG_PATHWAY	hsa05170:Human immunodeficiency virus 1 infection	9	13.4328	3.52501e-06	PAK1, WEE1, AKT3, CHEK1, CDK1, PRKCA, PAK2, PTK2, PAK4	38	212	8205	9.16646	0.000599074	0.000188117	0.000156027
KEGG_PATHWAY	hsa04010:MAPK signaling pathway	10	14.9254	4.42629e-06	PAK1, TAOK3, AKT3, MKNK2, ARAF, PRKCA, PAK2, MAP4K3, EPHA2, TGFBR2	38	294	8205	7.34425	0.000752188	0.000188117	0.000156027
KEGG_PATHWAY	hsa04110:Cell cycle	7	10.4478	1.91655e-05	WEE1, PRKDC, CHEK2, CHEK1, CDK2, CDK1, TTK	38	127	8205	11.9012	0.00325287	0.000651628	0.000540468
KEGG_PATHWAY	hsa04062:Chemokine signaling pathway	7	10.4478	0.000192834	PAK1, GRK5, SRC, AKT3, GRK6, PRKCD, PTK2	38	192	8205	7.87212	0.0322534	0.00519823	0.00431147
KEGG_PATHWAY	hsa05211:Renal cell carcinoma	5	7.46269	0.000245418	PAK1, AKT3, ARAF, PAK2, PAK4	38	69	8205	15.6465	0.0408676	0.00519823	0.00431147
KEGG_PATHWAY	hsa04510:Focal adhesion	7	10.4478	0.000247362	PAK1, SRC, AKT3, PRKCA, PAK2, PTK2, PAK4	38	201	8205	7.51964	0.0411847	0.00519823	0.00431147
KEGG_PATHWAY	hsa05205:Proteoglycans in cancer	7	10.4478	0.0002752	CAMK2D, PAK1, SRC, AKT3, ARAF, PRKCA, PTK2	38	205	8205	7.37291	0.0457127	0.00519823	0.00431147
KEGG_PATHWAY	hsa04810:Regulation of actin cytoskeleton	7	10.4478	0.000498266	PAK1, SRC, AKT3, ARAF, PAK2, PTK2, PAK4	38	229	8205	6.60021	0.0812363	0.00847052	0.00702555
KEGG_PATHWAY	hsa04218:Cellular senescence	6	8.95522	0.000621321	CHEK2, AKT3, CHEK1, CDK2, CDK1, TGFBR2	38	156	8205	8.30466	0.100267	0.00960223	0.0079642
KEGG_PATHWAY	hsa05161:Hepatitis B	6	8.95522	0.000737608	SRC, AKT3, CDK2, ARAF, PRKCA, TGFBR2	38	162	8205	7.99708	0.117891	0.0104495	0.0086669
KEGG_PATHWAY	hsa04914:Progesterone-mediated oocyte maturation	5	7.46269	0.00108498	STK10, AKT3, CDK2, ARAF, CDK1	38	102	8205	10.5844	0.168519	0.0141882	0.0117679
KEGG_PATHWAY	hsa04370:VEGF signaling pathway	4	5.97015	0.00230679	SRC, AKT3, PRKCA, PTK2	38	59	8205	14.6387	0.324706	0.028011	0.0232327
KEGG_PATHWAY	hsa05208:Chemical carcinogenesis - reactive oxygen species	6	8.95522	0.00304018	PRKD3, SRC, AKT3, PRKCD, ARAF, PTK2	38	223	8205	5.80954	0.404062	0.0344554	0.0285777
KEGG_PATHWAY	hsa04014:Ras signaling pathway	6	8.95522	0.00387821	PAK1, AKT3, PRKCA, PAK2, EPHA2, PAK4	38	236	8205	5.48952	0.483447	0.041206	0.0341767
KEGG_PATHWAY	hsa04115:p53 signaling pathway	4	5.97015	0.00422643	CHEK2, CHEK1, CDK2, CDK1	38	73	8205	11.8313	0.513255	0.0422643	0.0350545
KEGG_PATHWAY	hsa05214:Glioma	4	5.97015	0.0045603	CAMK2D, AKT3, ARAF, PRKCA	38	75	8205	11.5158	0.540228	0.0430695	0.0357224
KEGG_PATHWAY	hsa01521:EGFR tyrosine kinase inhibitor resistance	4	5.97015	0.00527507	SRC, AKT3, ARAF, PRKCA	38	79	8205	10.9327	0.593079	0.047198	0.0391466
KEGG_PATHWAY	hsa04392:Hippo signaling pathway - multiple species	3	4.47761	0.00744116	LATS1, PAK1, LATS2	38	29	8205	22.3367	0.719092	0.0632499	0.0524602
KEGG_PATHWAY	hsa04912:GnRH signaling pathway	4	5.97015	0.00829054	CAMK2D, SRC, PRKCD, PRKCA	38	93	8205	9.28693	0.757139	0.0671139	0.055665
KEGG_PATHWAY	hsa04666:Fc gamma R-mediated phagocytosis	4	5.97015	0.00930439	PAK1, AKT3, PRKCD, PRKCA	38	97	8205	8.90396	0.795901	0.0677784	0.0562162
KEGG_PATHWAY	hsa01522:Endocrine resistance	4	5.97015	0.00956871	SRC, AKT3, ARAF, PTK2	38	98	8205	8.8131	0.804953	0.0677784	0.0562162
KEGG_PATHWAY	hsa04750:Inflammatory mediator regulation of TRP channels	4	5.97015	0.00956871	CAMK2D, SRC, PRKCD, PRKCA	38	98	8205	8.8131	0.804953	0.0677784	0.0562162
KEGG_PATHWAY	hsa04933:AGE-RAGE signaling pathway in diabetic complications	4	5.97015	0.0101105	AKT3, PRKCD, PRKCA, TGFBR2	38	100	8205	8.63684	0.822277	0.0687514	0.0570232
KEGG_PATHWAY	hsa04625:C-type lectin receptor signaling pathway	4	5.97015	0.011247	PAK1, SRC, AKT3, PRKCD	38	104	8205	8.30466	0.853807	0.0708146	0.0587344
KEGG_PATHWAY	hsa04660:T cell receptor signaling pathway	4	5.97015	0.011247	PAK1, AKT3, PAK2, PAK4	38	104	8205	8.30466	0.853807	0.0708146	0.0587344
KEGG_PATHWAY	hsa05415:Diabetic cardiomyopathy	5	7.46269	0.0126894	CAMK2D, AKT3, PRKCD, PRKCA, TGFBR2	38	203	8205	5.31825	0.885937	0.0748472	0.0620791
KEGG_PATHWAY	hsa04066:HIF-1 signaling pathway	4	5.97015	0.012768	CAMK2D, AKT3, MKNK2, PRKCA	38	109	8205	7.92371	0.887471	0.0748472	0.0620791
KEGG_PATHWAY	hsa04015:Rap1 signaling pathway	5	7.46269	0.0142253	PRKD3, SRC, AKT3, PRKCA, EPHA2	38	210	8205	5.14098	0.91246	0.0806099	0.0668588
KEGG_PATHWAY	hsa05417:Lipid and atherosclerosis	5	7.46269	0.0153921	CAMK2D, SRC, AKT3, PRKCA, PTK2	38	215	8205	5.02142	0.928425	0.0844084	0.0700094
KEGG_PATHWAY	hsa05166:Human T-cell leukemia virus 1 infection	5	7.46269	0.0171256	CHEK2, AKT3, CHEK1, CDK2, TGFBR2	38	222	8205	4.86309	0.946952	0.0909795	0.0754595
KEGG_PATHWAY	hsa04926:Relaxin signaling pathway	4	5.97015	0.019991	SRC, AKT3, PRKCA, TGFBR2	38	129	8205	6.69523	0.967707	0.102984	0.0854161
KEGG_PATHWAY	hsa04068:FoxO signaling pathway	4	5.97015	0.0208149	AKT3, CDK2, ARAF, TGFBR2	38	131	8205	6.59301	0.972009	0.104074	0.0863205
KEGG_PATHWAY	hsa05226:Gastric cancer	4	5.97015	0.0290679	AKT3, CDK2, ARAF, TGFBR2	38	149	8205	5.79654	0.993361	0.141163	0.117082
KEGG_PATHWAY	hsa05200:Pathways in cancer	7	10.4478	0.0298934	CAMK2D, AKT3, CDK2, ARAF, PRKCA, PTK2, TGFBR2	38	531	8205	2.84642	0.994255	0.141163	0.117082
KEGG_PATHWAY	hsa04921:Oxytocin signaling pathway	4	5.97015	0.0316278	CAMK2D, EEF2K, SRC, PRKCA	38	154	8205	5.60834	0.995762	0.145317	0.120528
KEGG_PATHWAY	hsa04720:Long-term potentiation	3	4.47761	0.0364149	CAMK2D, ARAF, PRKCA	38	67	8205	9.66811	0.998175	0.162909	0.135118
KEGG_PATHWAY	hsa05225:Hepatocellular carcinoma	4	5.97015	0.0394094	AKT3, ARAF, PRKCA, TGFBR2	38	168	8205	5.14098	0.998925	0.171785	0.14248
KEGG_PATHWAY	hsa05223:Non-small cell lung cancer	3	4.47761	0.0415126	AKT3, ARAF, PRKCA	38	72	8205	8.99671	0.999259	0.176429	0.146332
KEGG_PATHWAY	hsa05212:Pancreatic cancer	3	4.47761	0.0457735	AKT3, ARAF, TGFBR2	38	76	8205	8.5232	0.999653	0.185274	0.153668
KEGG_PATHWAY	hsa05220:Chronic myeloid leukemia	3	4.47761	0.0457735	AKT3, ARAF, TGFBR2	38	76	8205	8.5232	0.999653	0.185274	0.153668
KEGG_PATHWAY	hsa05210:Colorectal cancer	3	4.47761	0.0570895	AKT3, ARAF, TGFBR2	38	86	8205	7.53213	0.999954	0.225703	0.1872
KEGG_PATHWAY	hsa04540:Gap junction	3	4.47761	0.05946	SRC, CDK1, PRKCA	38	88	8205	7.36094	0.99997	0.229732	0.190542
KEGG_PATHWAY	hsa05032:Morphine addiction	3	4.47761	0.0630792	GRK5, GRK6, PRKCA	38	91	8205	7.11828	0.999985	0.232582	0.192906
KEGG_PATHWAY	hsa05203:Viral carcinogenesis	4	5.97015	0.0634502	SRC, CHEK1, CDK2, CDK1	38	204	8205	4.23375	0.999986	0.232582	0.192906
KEGG_PATHWAY	hsa05222:Small cell lung cancer	3	4.47761	0.0643021	AKT3, CDK2, PTK2	38	92	8205	7.0409	0.999988	0.232582	0.192906
KEGG_PATHWAY	hsa05215:Prostate cancer	3	4.47761	0.0705364	AKT3, CDK2, ARAF	38	97	8205	6.67797	0.999996	0.249125	0.206627
KEGG_PATHWAY	hsa04925:Aldosterone synthesis and secretion	3	4.47761	0.0718066	CAMK2D, PRKD3, PRKCA	38	98	8205	6.60983	0.999997	0.249125	0.206627
KEGG_PATHWAY	hsa04151:PI3K-Akt signaling pathway	5	7.46269	0.0735766	AKT3, CDK2, PRKCA, PTK2, EPHA2	38	354	8205	3.04973	0.999998	0.25016	0.207486
KEGG_PATHWAY	hsa05163:Human cytomegalovirus infection	4	5.97015	0.0800026	SRC, AKT3, PRKCA, PTK2	38	225	8205	3.8386	0.999999	0.266675	0.221184
KEGG_PATHWAY	hsa04922:Glucagon signaling pathway	3	4.47761	0.0835674	CAMK2D, AKT3, SIK1	38	107	8205	6.05386	1	0.273201	0.226596
KEGG_PATHWAY	hsa04725:Cholinergic synapse	3	4.47761	0.0917165	CAMK2D, AKT3, PRKCA	38	113	8205	5.73242	1	0.294185	0.244
KEGG_PATHWAY	hsa05131:Shigellosis	4	5.97015	0.0991679	SRC, AKT3, PRKCD, PTK2	38	247	8205	3.4967	1	0.296579	0.245986

## Sheet: 2-Fig4E-KEA3-MeanRank
Supplemental data 5: Kinase enrichment analysis Mean Ranked
Rank	Protein	Mean rank	Overlapping Proteins
1	AKT1	17.36	RB1,PATJ,ARAF,RAPH1,EPS8,LIPE,ALKBH5,TRIM28,CHEK2,DPYSL2,STMN1,SYNPO,TNS3,TBC1D22B,SRRM2,ACTN3,ACTN2,UNC5B,ACTN1,PRKCD,HLA-B,KRT8,AFAP1,PHKA1,ACTN4,ANK3,ESCO2,KRT5,MAPK8IP3,PHKA2,ADCY9,BIN1,PRKD3,MAP1B,GPR161,TRIM16,MYL9,OPTN,EPHA2,SET,PRKDC,FLII,NEDD4L,BCL10,PPL,SAMSN1,MYL12A,MYL12B,PCNX3,RAB11FIP1,EPB41L1,EPB41L2,SPTBN2,RAB11FIP5,STARD13,SNAPIN,BCL11B,BCL11A,PTK6,CGN,SMTN,EHD4,FASN,CCDC88C,HNRN…
2	PTK2*	20.36	RB1,RTKN,CTNND1,ARAF,RAPH1,TNC,ARHGAP35,EPS8,TRIM28,CHEK2,STMN1,SACS,CAPN2,TNS3,ACTN3,ACTN2,LIMCH1,UNC5B,ACTN1,PRKCD,KRT8,TSC2,ACTN4,FRMD4B,MAPK8IP3,PHKA2,BIN1,PRKD3,MAP1B,TNIK,UTRN,MYL9,AJUBA,SQSTM1,VCL,EPHA2,SET,PRKDC,NEDD4L,MYL12B,EFNB1,EFNB3,GRK5,EPB41L1,EPB41L2,GRK6,MAP3K20,GAS2L1,SPTBN2,RAB11FIP5,STARD13,BCL11B,CAV1,MICAL3,PTK6,AFDN,ARHGAP32,BCL6,STK24,STK25,TGFBI,BCAR3,HSP90AB1,MAST4,SH3KB…
3	EGFR*	32.45	RB1,PATJ,ARAF,RAPH1,EPS8,TRIM28,CHEK2,DPYSL2,STMN1,SYNPO,TNS3,TBC1D22B,SRRM2,ACTN3,ACTN2,LIMCH1,UNC5B,ACTN1,KRT2,PRKCD,KRT8,HLA-B,AFAP1,ACTN4,KRT5,ANK3,MAPK8IP3,ADCY9,BIN1,PRKD3,MAP1B,GPR161,KCTD12,TRIM16,MYL9,OPTN,EPHA2,SET,PRKDC,FLII,NEDD4L,BCL10,PPL,RAB11FIP1,EPB41L1,EPB41L2,RAB11FIP5,SPTBN2,CARMIL1,STARD13,BCL11B,IQSEC2,BCL11A,PTK6,CGN,SMTN,EHD4,FASN,CCDC88C,RAD18,SH3KBP1,TGFB1I1,TCF20,AKAP12…
4	SRC*	33.09	RB1,PATJ,ARAF,RAPH1,EPS8,LIPE,ALKBH5,TRIM28,CHEK2,DPYSL2,STMN1,SYNPO,TNS3,ACTN3,ACTN2,UNC5B,ACTN1,PRKCD,HLA-B,KRT8,AFAP1,ACTN4,ANK3,ESCO2,KRT5,MAPK8IP3,PHKA2,ADCY9,BIN1,PRKD3,MAP1B,GPR161,TRIM16,MYL9,OPTN,EPHA2,SET,PRKDC,FLII,NEDD4L,BCL10,PPL,SAMSN1,MYL12A,MYL12B,RAB11FIP1,EPB41L1,EPB41L2,RAB11FIP5,SPTBN2,CARMIL1,STARD13,BCL11B,IQSEC2,BCL11A,PTK6,CGN,SMTN,EHD4,FASN,CCDC88C,HNRNPD,RAD18,SH3KBP1,TG…
5	ERBB3	37.88	RB1,PATJ,RTKN,CTNND1,ARAF,RAPH1,EPS8,TRIM28,TNS3,TLE3,PRKCD,HLA-B,KRT8,TSC2,ANK3,KRT5,MAPK8IP3,TUBA4A,TANC2,BIN1,PRKD3,TNIK,UTRN,SQSTM1,VCL,EPHA2,KMT2D,RAB5B,PRKDC,CLEC16A,NEDD4L,NDRG1,PPL,EFNB1,EFNB3,GRK5,EPB41L1,EPB41L2,GRK6,MAP3K20,STARD13,BCL11B,IQSEC2,AUTS2,BCL11A,CAV1,PTK6,CGN,ARHGAP32,AFDN,BCL6,STK25,STK26,FASN,HNRNPD,TGFBI,BCAR3,HSP90AB1,MAST4,ITGB4,SH3KBP1,SLC2A1,HSPB1,TUBA1B,SH3PXD2A,IT…
6	PLK1	41.18	RB1,CTNND1,ARAF,BZW1,STK10,TRIM28,PTTG1,PTTG2,CHEK2,STMN1,SACS,CAPN2,TNS3,TLE3,NUP210,ACTN1,PRKCD,KRT8,TSC2,ESCO2,ANK3,KRT5,ACTN4,PHKA2,MAPK8IP3,TANC2,TUBA4A,PRKD3,TNIK,TRIM16,UTRN,SQSTM1,AJUBA,MYL9,OPTN,VCL,EPHA2,KMT2D,SET,PRKDC,FLII,NEDD4L,BCL10,PDS5B,HSPBP1,NDRG1,MYL12A,CAMSAP2,GRK5,EPB41L1,GRK6,MAP3K20,CEP192,TBC1D17,SPTBN2,IVNS1ABP,NEK9,STARD13,CAV1,PTK6,ZC3HC1,AFDN,ARHGAP32,STK24,BCL6,STK25…
7	PTK2B	41.91	RB1,PATJ,RTKN,CTNND1,ARAF,RAPH1,ARHGAP35,EPS8,TGM1,DOCK10,STK10,TRIM28,DPYSL2,CHEK2,STMN1,CAPN2,SYNPO,TNS3,TBC1D22B,ACTN3,ACTN2,LIMCH1,ACTN1,RALGAPA2,PRKCD,TSC2,ACTN4,KRT5,MAPK8IP3,PHKA2,TUBA4A,ACLY,BIN1,PRKD3,MAP1B,TNIK,UTRN,AJUBA,SQSTM1,MYL9,VCL,EPHA2,COL17A1,KMT2D,RAB5B,PRKDC,NEDD4L,NDRG1,SAMSN1,MYL12A,EFNB1,EFNB3,GRK5,EPB41L1,EPB41L2,GRK6,MAP3K20,GAS2L1,SPTBN2,NEK9,CAV1,PTK6,ARHGAP32,BCL6,STK…
8	RAF1	43.27	RB1,PATJ,RTKN,CTNND1,ARAF,ARHGAP35,EPS8,GRIP1,STK10,TRIM28,CHEK2,STMN1,SYNPO,TNS3,SRRM2,RALGAPA2,PRKCD,KRT8,TSC2,AFAP1,MAPK8IP3,PHKA2,ATXN2L,PRKD3,BIN1,TNIK,SQSTM1,MYL9,SLC27A2,VCL,EPHA2,RAB5B,PRKDC,NEDD4L,PDS5B,SAMSN1,HSPBP1,EFNB1,EFNB3,PDZD2,GRK5,GRK6,MAP3K20,TOE1,NEK9,CAV1,PTK6,AFDN,BCL6,STK24,STK25,STK26,HNRNPD,EIF4G3,HSP90AB1,MAST4,SH3KBP1,TGFB1I1,SLC2A1,HSPB1,TCF20,SIPA1L2,SIPA1L1,EMD,BRD3,…
9	FYN	46.73	RB1,PATJ,CRTC3,RTKN,PRAG1,CTNND1,ARAF,RAPH1,TNC,ARHGAP35,EPS8,DOCK10,DOCK11,STK10,GRIP1,TRIM28,DPYSL2,CHEK2,STMN1,SACS,CAPN2,SYNPO,TNS3,UNC5B,ACTN2,LIMCH1,ACTN1,PRKCD,AFAP1,TSC2,FRMD4B,ACTN4,ANK3,MAPK8IP3,TUBA4A,TANC2,ATXN2L,BIN1,PRKD3,MAP1B,MAP7D1,KCTD12,TNIK,UTRN,AJUBA,SQSTM1,MYL9,VCL,EPHA2,ZCCHC8,KMT2D,PRKDC,NEDD4L,BCL10,PDS5B,SAMSN1,NDRG1,HSPBP1,MYL12A,MYL12B,EFNB1,FAM83G,EFNB3,PDZD2,GRK5,EPB…
10	MAPK1	48.27	RB1,PATJ,ARAF,RAPH1,EPS8,LIPE,TRIM28,CHEK2,DPYSL2,STMN1,SYNPO,TNS3,TBC1D22B,ACTN3,ACTN2,LIMCH1,UNC5B,ACTN1,PRKCD,HLA-B,KRT8,AFAP1,ACTN4,ANK3,KRT5,MAPK8IP3,PHKA2,ADCY9,PRKD3,BIN1,MAP1B,KCTD12,MYL9,OPTN,EPHA2,SET,PRKDC,FLII,NEDD4L,ZNF22,BCL10,PPL,MYL12A,MYL12B,EPB41L2,RAB11FIP5,TOE1,STARD13,IQSEC2,BCL11B,BCL11A,PTK6,FASN,HNRNPD,RAD18,SH3KBP1,TGFB1I1,TCF20,SIPA1L2,AKAP12,TUBA1C,TUBA1B,TUBA1A,SIPA1L1…
11	TTN	51	RB1,RTKN,TNC,CBY1,HSPB1,CHEK2,STMN1,CAPN2,SACS,ERC1,ITGB6,NEO1,EMD,TLE3,PPP1R12A,ACTN3,ITGA4,NUP210,ACTN2,LIMCH1,ACTN1,ARHGEF19,SHROOM2,KRT8,ACTN4,ANK3,SHROOM1,KRT75,TANC2,TGFBR2,RBL2,IL1A,RBL1,BIN1,PALLD,MAP1B,DSG2,TNIK,LCP1,UTRN,SQSTM1,MYL9,PPP1R12C,OPTN,VCL,EPHA2,HDAC4,FOXC2,KMT2D,AHNAK,SRC,RPL12,FLII,NEDD4L,HTT,SLC3A2,TTK,PDS5B,PPL,MYL12A,AKAP1,MYL12B,ABLIM1,LMNA,MICALL1,MAP3K20,CTNNA1,FLNC,G…
12	CDK2	52.36	RB1,PATJ,RTKN,PRAG1,CTNND1,ARAF,NUCKS1,BZW1,GRIP1,ALKBH5,TRIM28,PTTG1,PTTG2,CHEK2,DPYSL2,STMN1,SACS,CAPN2,SYNPO,TNS3,TBC1D22B,SRRM2,ACTN3,LIMCH1,ACTN2,ACTN1,RALGAPA2,PRKCD,HLA-B,KRT8,AFAP1,TSC2,ESCO2,ACTN4,ANK3,KRT5,MAPK8IP3,PHKA2,TANC2,TUBA4A,ACLY,PRKD3,BIN1,KCTD12,TNIK,PKP3,SQSTM1,AJUBA,VCL,OPTN,EPHA2,KMT2D,RAB5B,SET,PRKDC,FLII,NEDD4L,PDS5B,NDRG1,MYL12B,PDZD2,GRK5,EPB41L2,GRK6,MAP3K20,CEP192,GA…
13	ILK	54.82	RB1,PATJ,RTKN,PRAG1,CTNND1,ARAF,RAPH1,TNC,ARHGAP35,EPS8,TRIM28,CHEK2,DPYSL2,STMN1,CAPN2,SYNPO,TNS3,LZTS1,SRRM2,ACTN3,ACTN2,LIMCH1,UNC5B,ACTN1,PRKCD,KRT8,TSC2,ACTN4,ANK3,MAPK8IP3,TANC2,TUBA4A,ATXN2L,BIN1,PRKD3,MAP1B,FAM76B,TNIK,UTRN,MYL9,AJUBA,SQSTM1,VCL,EPHA2,RAB5B,PRKDC,FLII,NEDD4L,BCL10,PDS5B,PPL,HSPBP1,MYL12A,MYL12B,EFNB1,EFNB3,PDZD2,GRK5,EPB41L2,GRK6,MAP3K20,GAS2L1,SPTBN2,NEK9,SNAPIN,CAV1,PTK…
14	CDK1	55.9	RB1,PATJ,RTKN,CTNND1,TNC,ARAF,RAPH1,NUCKS1,BZW1,ARHGAP35,EPS8,EDC4,GRIP1,TRIM28,PTTG1,PTTG2,CHEK2,DPYSL2,STMN1,CAPN2,SACS,LZTS1,TNS3,KRT6A,SRRM2,NUP210,ACTN2,LIMCH1,ACTN1,PRKCD,KRT8,TSC2,ANK3,ESCO2,KRT5,ACTN4,MAPK8IP3,TANC2,TUBA4A,ACLY,PRKD3,BIN1,MAP1B,TNIK,KCTD12,TRIM16,PKP3,UTRN,AJUBA,SQSTM1,MYL9,OPTN,VCL,EPHA2,KMT2D,RAB5B,ZNF395,SET,PRKDC,FLII,NEDD4L,PDS5B,BCL10,NDRG1,MYL12A,MYL12B,CAMSAP2,PDZ…
15	MYLK	59.33	RB1,PATJ,HSP90AB1,RTKN,PRAG1,MAST4,SH3KBP1,TGFB1I1,CTNND1,ARAF,HSPB1,ARHGAP35,AKAP12,TUBA1B,SH3PXD2A,CHEK2,STMN1,CAPN2,SACS,ERC1,UPF1,PPP1R12A,ACTN3,ACTN2,ACTN1,PRKCD,TSC2,ACTN4,ANK3,PHKA2,TERF2,TANC2,EPN1,TGFBR2,PRKD3,PEAK1,PALLD,MAP1B,TNIK,LCP1,UTRN,MYL9,PPP1R12C,VCL,HDAC4,AHNAK,SRC,PRKDC,FLII,HTT,SAMHD1,MYL12A,MYL12B,EFNB3,GRK5,GRK6,LMNA,MAP3K20,FLNC,MAPK6,IVNS1ABP,NEK9,STARD13,CAV1,CDC42BPG,M…
16	IKBKB	59.73	RB1,PATJ,HSP90AB1,PRAG1,MAST4,ITGB4,ARAF,SLC2A1,HSPB1,EPS8,GRIP1,EPB41L4A,TUBA1A,TRIM28,SH3PXD2A,CHEK2,ERC1,PPP1R12A,ITGA4,PRKCD,TSC2,COBL,PHKA1,ANK3,FRMD4B,KRT5,MAPK8IP3,TANC2,TGFBR2,RBL2,ATXN2L,IL1A,RBL1,TBC1D4,PRKD3,PEAK1,MAP1B,NUMB,TRIM16,TNIK,IRF6,LCP1,UTRN,SQSTM1,OPTN,VCL,HDAC4,PRKDC,SRC,FLII,NEDD4L,HTT,BCL10,SAMSN1,HSPBP1,AKAP1,EFNB1,TUBA3D,TUBA3C,EFNB3,PDZD2,PDLIM2,GRK5,EPB41L2,GRK6,CTNNA…
17	MINK1	62	RB1,PATJ,HSP90AB1,PRAG1,MAST4,CTNND1,ARAF,AKAP12,STK10,TUBA1B,TRIM28,PTTG1,CHEK2,CEP170B,TNKS1BP1,BRD3,PPP1R12A,ITGA4,PRKCD,HLA-B,TSC2,ANK3,MAPK8IP3,TANC2,TGFBR2,RBL1,PRKD3,BIN1,INCENP,MAP1B,MAP7D1,TNIK,UTRN,SQSTM1,PPP1R12C,AJUBA,EPHA2,HDAC4,KMT2D,ZNF395,SET,AHNAK,PRKDC,SRC,NEDD4L,HTT,SLC3A2,NDRG1,AKAP1,EFNB1,PDZD2,GRK5,EPB41L2,GRK6,LMNA,MAP3K20,MAPK6,GAS2L1,SPTBN2,CLASP2,NEK9,BCL11B,IQSEC2,CDC42…
18	MAPK8	63.36	RB1,PATJ,CRTC3,RTKN,CTNND1,ARAF,ARHGAP35,EPS8,TGM1,EDC4,LIPE,DOCK11,PTTG1,TRIM28,CHEK2,DPYSL2,STMN1,CAPN2,TNS3,LZTS1,TLE3,UNC5B,ACTN2,LIMCH1,ACTN1,PRKCD,KRT8,HLA-B,TSC2,AFAP1,ANK3,KRT5,ACTN4,MAPK8IP3,PHKA2,TANC2,ACLY,PRKD3,BIN1,MAP1B,TNIK,KCTD12,TRIM16,PKP3,UTRN,SQSTM1,MYL9,AJUBA,OPTN,VCL,EPHA2,KMT2D,SET,PRKDC,FLII,NEDD4L,ZNF22,BCL10,PDS5B,NDRG1,PPL,SAMSN1,HSPBP1,MYL12A,MYL12B,EFNB1,EFNB3,RAB11FI…
19	ERBB2	63.4	RB1,PATJ,RTKN,PRAG1,CTNND1,ARAF,TNC,RAPH1,ARHGAP35,EPS8,GRIP1,TRIM28,PTTG1,CHEK2,STMN1,CAPN2,TNS3,KRT6B,KRT6A,TLE3,UNC5B,PRKCD,HLA-B,KRT8,TSC2,ANK3,KRT5,MAPK8IP3,TANC2,ACLY,PRKD3,MAP1B,GPR161,TNIK,PKP3,UTRN,SQSTM1,MYL9,AJUBA,VCL,EPHA2,COL17A1,KMT2D,RAB5B,PRKDC,FLII,NEDD4L,PPL,NDRG1,EFNB1,EFNB3,PDZD2,RAB11FIP1,GRK5,EPB41L1,EPB41L2,GRK6,ADGRG6,MAP3K20,IVNS1ABP,NEK9,STARD13,BCL11B,AUTS2,BCL11A,CAV1,…
20	ABL1	63.73	RB1,PATJ,CTNND1,ARAF,RAPH1,TNC,BZW1,ARHGAP35,EPS8,EDC4,GRIP1,TRIM28,PTTG1,CHEK2,STMN1,CAPN2,SACS,TNS3,TBC1D22B,TLE3,LIMCH1,ACTN1,PRKCD,AFAP1,TSC2,ACTN4,ANK3,MAPK8IP3,TANC2,ATXN2L,ADCY9,BIN1,PRKD3,MAP1B,TNIK,UTRN,SQSTM1,MYL9,VCL,EPHA2,KMT2D,SET,PRKDC,FLII,NEDD4L,BCL10,PDS5B,SAMSN1,HSPBP1,MYL12A,FAM83G,EFNB1,EFNB3,PDZD2,GRK5,EPB41L1,EPB41L2,GRK6,KIAA1522,MAP3K20,CEP192,TBC1D17,SPTBN2,RAB11FIP5,NEK9…
21	MAPK3	64.91	RB1,PATJ,ARAF,RAPH1,EPS8,LIPE,TRIM28,CHEK2,DPYSL2,STMN1,TNS3,ACTN3,ACTN2,LIMCH1,UNC5B,ACTN1,PRKCD,KRT8,HLA-B,ACTN4,ANK3,KRT5,MAPK8IP3,ADCY9,PRKD3,BIN1,MAP1B,MYL9,OPTN,EPHA2,SET,PRKDC,FLII,NEDD4L,ZNF22,BCL10,PPL,MYL12A,MYL12B,EPB41L2,GSE1,RAB11FIP5,STARD13,IQSEC2,BCL11B,BCL11A,PTK6,SMTN,FASN,HNRNPD,RAD18,SH3KBP1,TGFB1I1,TCF20,SIPA1L2,AKAP12,TUBA1C,TUBA1B,SIPA1L1,TUBA1A,SH3PXD2A,SEC61B,EMD,BRD3,UPF…
22	PRKCA	64.91	RB1,PATJ,RTKN,PRAG1,CTNND1,ARAF,RAPH1,TNC,ARHGAP35,EPS8,TGM1,GRIP1,TRIM28,CHEK2,DPYSL2,SACS,CAPN2,TNS3,TBC1D22B,SRRM2,ACTN3,ACTN2,LIMCH1,ACTN1,PRKCD,HLA-B,AFAP1,TSC2,ACTN4,ANK3,MAPK8IP3,TANC2,TUBA4A,ACLY,ADCY9,PRKD3,BIN1,MAP1B,TRIM16,TNIK,PKP3,KCTD12,UTRN,MYL9,SQSTM1,AJUBA,VCL,EPHA2,PFKFB2,KMT2D,RAB5B,ZNF395,PRKDC,FLII,NEDD4L,BCL10,PDS5B,MYL12A,MYL12B,CAMSAP2,EFNB3,PDZD2,GRK5,EPB41L1,EPB41L2,GRK6…
23	NTRK1	65.33	RB1,PATJ,CTNND1,ARAF,BZW1,ARHGAP35,EDC4,TGM1,EPS8,GRIP1,TRIM28,DPYSL2,CHEK2,CAPN2,SRRM2,TLE3,NUP210,LIMCH1,UNC5B,ACTN1,PRKCD,TSC2,AFAP1,ACTN4,ANK3,MAPK8IP3,ATXN2L,ACLY,ADCY9,BIN1,MAP1B,MAP7D1,TNIK,SQSTM1,VCL,EPHA2,ZCCHC8,SET,PRKDC,FLII,NEDD4L,PDS5B,HSPBP1,SAMSN1,CAMSAP2,MYL12B,EFNB1,RNF214,EFNB3,PDZD2,GRK5,EPB41L1,MAP3K20,GSE1,NEK9,PDHA1,BCL11A,CAV1,TMEM132A,IRF2BP1,PTK6,PHKB,AFDN,ARHGAP32,EHD4,B…
24	CAMK2A	66.2	PATJ,PRAG1,ARAF,RAPH1,TNC,EPS8,GRIP1,PTTG1,TRIM28,DPYSL2,CHEK2,STMN1,CAPN2,SYNPO,LZTS1,TNS3,NOMO2,ACTN3,ACTN2,ACTN1,PRKCD,AFAP1,ACTN4,ANK3,KRT75,MAPK8IP3,ATXN2L,ADCY9,BIN1,PRKD3,MAP1B,TNIK,TRIM16,UTRN,SQSTM1,MYL9,VCL,EPHA2,PRKDC,FLII,NEDD4L,BCL10,MYL12A,MYL12B,EFNB3,PDZD2,GRK5,EPB41L1,GRK6,MAP3K20,GSE1,SPTBN2,NEK9,BCL11B,CAV1,MICAL3,SLC4A10,PTK6,ARHGAP32,AFDN,SMTN,STK24,STK25,STK26,FASN,EIF4G3,HS…
25	AKT2	69.5	RB1,PATJ,RTKN,CRTC3,CTNND1,ARAF,ARHGAP35,LIPE,GRIP1,TRIM28,CHEK2,STMN1,CAPN2,TNS3,SRRM2,ACTN2,ACTN1,RALGAPA2,PRKCD,KRT8,HLA-B,TSC2,PHKA1,ACTN4,ANK3,MAPK8IP3,PHKA2,ATXN2L,ACLY,ADCY9,PRKD3,TNIK,PKP3,SQSTM1,MYL9,VCL,EPHA2,PFKFB2,KMT2D,PRKDC,NEDD4L,HSPBP1,SAMSN1,NDRG1,MYL12A,MYL12B,EFNB1,EFNB3,PDZD2,GRK5,GRK6,MAP3K20,NEK9,PDHA1,CAV1,PTK6,PHKB,STK24,BCL6,STK25,FASN,STK26,CCDC88C,EIF4G3,BCAR3,HSP90AB1,…
26	MAPK14	71.27	RB1,RTKN,CRTC3,ARAF,RAPH1,TNC,EPS8,EDC4,LIPE,TRIM28,PTTG1,CHEK2,STMN1,CAPN2,TNS3,NOMO2,ACTN3,ACTN2,LIMCH1,UNC5B,ACTN1,RALGAPA2,PRKCD,KRT8,HLA-B,TSC2,AFAP1,ACTN4,ANK3,FRMD4B,MAPK8IP3,TANC2,TUBA4A,ATXN2L,ADCY9,PRKD3,BIN1,MAP1B,TNIK,KCTD12,SQSTM1,MYL9,AJUBA,OPTN,VCL,EPHA2,KMT2D,RAB5B,ZNF395,SET,PRKDC,NEDD4L,BCL10,MYL12A,INAVA,MYL12B,EFNB1,EFNB3,GRK5,EPB41L1,EPB41L2,GRK6,ADGRG6,MAP3K20,RAB11FIP5,IVNS…
27	PRKCZ	71.55	PATJ,RTKN,PRAG1,CTNND1,ARAF,RAPH1,ARHGAP35,EPS8,TGM1,GRIP1,DOCK11,TRIM28,DPYSL2,CHEK2,CAPN2,TNS3,ACTN2,ACTN1,PRKCD,HLA-B,AFAP1,TSC2,ANK3,ACTN4,MAPK8IP3,TUBA4A,TANC2,ATXN2L,ADCY9,PRKD3,BIN1,MAP1B,TNIK,PKP3,UTRN,AJUBA,SQSTM1,MYL9,EPHA2,PRKDC,NEDD4L,BCL10,SAMSN1,HSPBP1,MYL12A,MYL12B,EFNB1,EFNB3,PDZD2,RAB11FIP1,GRK5,EPB41L1,EPB41L2,GRK6,MAP3K20,SPTBN2,RAB11FIP5,NEK9,STARD13,IQSEC2,BCL11B,BCL11A,CAV1,…
28	AURKB	73.18	RB1,PATJ,CTNND1,GRIP1,TRIM28,PTTG1,PTTG2,CHEK2,STMN1,TNS3,NUP210,ACTN2,LIMCH1,ACTN1,PRKCD,KRT8,ANK3,ESCO2,ACTN4,MAPK8IP3,PHKA2,PRKD3,PKP3,TNIK,AJUBA,MYL9,SQSTM1,VCL,EPHA2,KMT2D,SET,PRKDC,NEDD4L,PDS5B,MYL12A,MYL12B,GRK5,GRK6,CEP192,TOE1,NEK9,STARD13,BCL11B,BCL11A,PHKB,PTK6,ARHGAP23,ARHGAP32,EHD4,STK24,BCL6,STK25,STK26,RAD18,LIN54,HSP90AB1,SH3KBP1,TGFB1I1,TCF20,TUBA1C,TUBA1B,TUBA1A,SH3PXD2A,CEP170,…
29	LATS2	73.89	RB1,PATJ,HSP90AB1,PRAG1,MAST4,SH3KBP1,TGFB1I1,CTNND1,ARAF,CBY1,KIAA1671,SIPA1L2,AKAP12,GRIP1,SIPA1L1,TRIM28,PTTG1,CHEK2,ERC1,SYNPO,EMD,LZTS1,NEO1,PPP1R12A,PRKCD,TSC2,FRMD4B,MAPK8IP3,TERF2,TANC2,TGFBR2,RBL2,ADCY9,RBL1,TFDP1,INCENP,PRKD3,PEAK1,BIN1,AKT1S1,NUMB,TNIK,UTRN,AJUBA,SQSTM1,VGLL4,EPHA2,HDAC4,PRKDC,SRC,NEDD4L,TTK,SAMSN1,INAVA,PCNX3,HECTD1,GRK5,LMNA,GRK6,MAP3K20,CTNNA1,SH3BP4,APBB2,CEP192,BR…
30	CDK5	77.91	RB1,RTKN,CTNND1,ARAF,RAPH1,ARHGAP35,EPS8,GRIP1,DOCK11,TRIM28,DPYSL2,CHEK2,STMN1,CAPN2,SACS,TNS3,NOMO2,SRRM2,ACTN2,LIMCH1,ACTN1,PRKCD,HLA-B,TSC2,AFAP1,ACTN4,ANK3,MAPK8IP3,TUBA4A,ATXN2L,ACLY,BIN1,PRKD3,MAP1B,TNIK,TRIM16,PKP3,SQSTM1,MYL9,AJUBA,OPTN,VCL,EPHA2,KMT2D,ZNF395,RAB5B,SET,PRKDC,NEDD4L,ZNF22,PDS5B,HSPBP1,MYL12A,EFNB1,EFNB3,PDZD2,GRK5,EPB41L1,EPB41L2,GRK6,MAP3K20,SPTBN2,RAB11FIP5,TOE1,IVNS1AB…
31	MAP2K1	78	RB1,RTKN,ARAF,ARHGAP35,EPS8,STK10,TRIM28,PTTG1,CHEK2,STMN1,CAPN2,SYNPO,TNS3,TBC1D22B,UNC5B,ACTN1,RALGAPA2,PRKCD,KRT8,HLA-B,TSC2,ACTN4,KRT5,MAPK8IP3,TUBA4A,ACLY,ADCY9,PRKD3,MAP1B,TNIK,SQSTM1,MYL9,OPTN,VCL,EPHA2,KMT2D,SET,PRKDC,FLII,NEDD4L,BCL10,PPL,MYL12A,MYL12B,EFNB1,EFNB3,GRK5,GRK6,ADGRG6,MAP3K20,NEK9,AUTS2,CAV1,PTK6,AFDN,BCL6,STK24,STK25,STK26,FASN,HNRNPD,TGFBI,EIF4G3,HSP90AB1,MAST4,TGFB1I1,SLC…
32	GSK3B	79.36	RB1,PATJ,ARAF,RAPH1,EPS8,LIPE,TRIM28,DPYSL2,CHEK2,STMN1,TNS3,TBC1D22B,SRRM2,ACTN2,LIMCH1,ACTN1,PRKCD,HLA-B,AFAP1,PHKA1,ACTN4,ANK3,ESCO2,MAPK8IP3,PHKA2,ADCY9,PRKD3,BIN1,MAP1B,MYL9,EPHA2,SET,PRKDC,FLII,NEDD4L,ZNF22,BCL10,PPL,SAMSN1,RAB11FIP1,EPB41L1,EPB41L2,SPTBN2,RAB11FIP5,BCL11B,BCL11A,IRF2BP1,PTK6,EHD4,FASN,HNRNPD,RAD18,SH3KBP1,TGFB1I1,TFB1M,TUBA1C,EPB41L4A,TUBA1B,SIPA1L1,TUBA1A,SH3PXD2A,EMD,BRD…
33	PAK2	79.73	RB1,HSP90AB1,PRAG1,MAST4,SH3KBP1,ITGB4,TGFB1I1,CTNND1,ARAF,EPS8,STK10,TRIM28,SH3PXD2A,CHEK2,TNS3,KRT6B,UPF1,PPP1R12A,ITGA4,LIMCH1,PRKCD,TSC2,MAPK8IP3,EPN1,TGFBR2,RBL2,EPN3,IL1A,RBL1,BIN1,PRKD3,PSMA2,PEAK1,AKT1S1,TNIK,UTRN,SQSTM1,PPP1R12C,MYL9,AJUBA,EPHA2,PFKFB2,RAB5B,PRKDC,SRC,NEDD4L,HTT,TTK,MYL12A,MYL12B,SCEL,EFNB1,ABLIM1,HECTD1,EFNB3,GRK5,GRK6,LMNA,MAP3K20,CTNNA1,APBB2,FLNC,MAPK6,SPTBN2,IVNS1AB…
34	CDK6	81.6	RB1,PATJ,CTNND1,ARAF,RAPH1,NUCKS1,TRIM28,PTTG1,CHEK2,STMN1,CAPN2,TNS3,LIMCH1,ACTN1,HLA-B,TSC2,ANK3,ESCO2,MAPK8IP3,TANC2,PRKD3,BIN1,TNIK,PKP3,UTRN,SQSTM1,VCL,EPHA2,KMT2D,SET,PRKDC,BCL10,HSPBP1,PDZD2,GRK5,GRK6,ADGRG6,MAP3K20,NEK9,BCL11B,BCL11A,CAV1,PTK6,HELZ,AFDN,ARHGAP32,BCL6,STK24,STK25,STK26,HNRNPD,HSP90AB1,MAST4,ITGB4,SH3KBP1,TGFB1I1,CBY1,SLC2A1,HSPB1,TUBA1A,SH3PXD2A,EMD,BRD3,UPF1,PPP1R12A,TGIF…
35	PDGFRB	83.91	RB1,PRAG1,CTNND1,ARAF,TNC,ARHGAP35,EPS8,GRIP1,TRIM28,PTTG1,CHEK2,SYNPO,TNS3,TBC1D22B,UNC5B,ACTN1,PRKCD,KRT8,HLA-B,TSC2,ACTN4,KRT5,MAPK8IP3,TUBA4A,PRKD3,BIN1,TNIK,SQSTM1,MYL9,VCL,EPHA2,COL17A1,PRKDC,FLII,NEDD4L,EFNB1,EFNB3,GRK5,GRK6,MAP3K20,CAV1,PTK6,AFDN,ARHGAP32,SMTN,STK24,STK25,CCDC88C,TGFBI,HSP90AB1,MAST4,SH3KBP1,ITGB4,TGFB1I1,SLC2A1,HSPB1,AKAP12,COIL,SH3PXD2A,ERC1,NEO1,PPP1R12A,ITGA4,COBL,EPN…
36	CHUK	84.45	RB1,PATJ,HSP90AB1,PRAG1,MAST4,ITGB4,CTNND1,ARAF,HSPB1,EPS8,COIL,GRIP1,TUBA1A,SH3PXD2A,TRIM28,DPYSL2,CHEK2,ERC1,NEO1,BRD3,PPP1R12A,TGIF2,ITGA4,PRKCD,TSC2,KRT5,MAPK8IP3,TERF2,TANC2,TGFBR2,RBL2,ATXN2L,IL1A,RBL1,TBC1D4,PRKD3,PEAK1,MAP1B,NUMB,TRIM16,TNIK,IRF6,SQSTM1,OPTN,EPHA2,HDAC4,PFKFB2,KMT2D,ZNF395,PRKDC,SRC,DOT1L,NEDD4L,HTT,ZNF22,TTK,BCL10,SAMSN1,HSPBP1,MYL12A,MYL12B,EFNB1,TUBA3D,HECTD1,TUBA3C,EF…
37	MAPK9	84.6	RB1,BCAR3,PATJ,HSP90AB1,RTKN,SH3KBP1,ITGB4,TGFB1I1,CTNND1,ARAF,SLC2A1,HSPB1,TGM1,GRIP1,PTTG1,TRIM28,CHEK2,STMN1,CAPN2,LZTS1,TNS3,NEO1,NOMO2,PPP1R12A,UNC5B,ACTN1,PRKCD,HLA-B,TSC2,PHKA1,ANK3,KRT5,ACTN4,MAPK8IP3,TANC2,TGFBR2,RBL2,IL1A,RBL1,TFDP1,TBC1D4,PRKD3,MAP1B,AKT1S1,NUMB,PKP3,TNIK,SQSTM1,PPP1R12C,MYL9,VCL,EPHA2,AHNAK,PRKDC,SRC,NEDD4L,HSD17B4,HTT,TTK,BCL10,TOB1,NDRG1,GRK5,GRK6,LMNA,MAP3K20,APBB2…
38	LRRK2	88.33	RB1,PATJ,CTNND1,ARAF,NUCKS1,DOCK10,DOCK11,GRIP1,TRIM28,CHEK2,DPYSL2,CAPN2,TNS3,TBC1D22B,NOMO2,SRRM2,ACTN3,ACTN2,LIMCH1,ACTN1,PRKCD,HLA-B,TSC2,ACTN4,ANK3,MAPK8IP3,TUBA4A,TANC2,ATXN2L,ACLY,CLIP2,PRKD3,BIN1,MAP1B,TNIK,UTRN,SQSTM1,MYL9,AJUBA,OPTN,EPHA2,KMT2D,RAB5B,PRKDC,FLII,NEDD4L,ZNF22,BCL10,PPL,SAMSN1,HSPBP1,MYL12A,MYL12B,EFNB1,EFNB3,PDZD2,GRK5,EPB41L2,ADGRG6,GRK6,MAP3K20,CEP192,GAS2L1,TBC1D17,SPT…
39	DCLK1	88.6	PATJ,HSP90AB1,RTKN,PRAG1,MAST4,CTNND1,CBY1,ELAVL2,AKAP12,TUBA1C,TUBA1B,SIPA1L1,TUBA1A,TRIM28,SH3PXD2A,CHEK2,DPYSL2,CEP170,LZTS1,PPP1R12A,ACTN3,ITGA4,ACTN2,UNC5B,ACTN1,PRKCD,COBL,ACTN4,ANK3,EPS15L1,MAPK8IP3,TANC2,TUBA4A,EPN1,TGFBR2,EPN3,PRKD3,TBC1D5,MAP1B,MAP7D1,NUMB,TNIK,PKP3,SQSTM1,MYL9,EPHA2,HDAC4,SRC,HTT,PDS5B,MYL12A,CAMSAP2,MYL12B,TUBA3E,EFNB1,TUBA3D,TUBA3C,EFNB3,PDZD2,GRK5,EPB41L1,LMNA,MAP3K…
40	RPS6KA1	89.5	HSP90AB1,PRAG1,MAST4,ITGB4,SH3KBP1,CTNND1,ARAF,RAPH1,HSPB1,TCF20,EPS8,STK10,GRIP1,TUBA1A,TRIM28,PTTG1,SH3PXD2A,CHEK2,DPYSL2,STMN1,ERC1,ITGB6,NEO1,PPP1R12A,ACTN2,UNC5B,ACTN1,PRKCD,TSC2,COBL,ANK3,ACTN4,TERF2,ACLY,TBC1D4,PRKD3,BIN1,MAP1B,AKT1S1,NUMB,LCP1,TNIK,SQSTM1,AJUBA,VCL,EPHA2,KMT2D,RAB5B,AHNAK,SRC,PRKDC,HTT,NEDD4L,TTK,BCL10,TOB1,NDRG1,HSPBP1,AKAP1,CAMSAP2,GRK5,GRK6,LMNA,MAP3K20,EPS8L1,EPS8L2,F…
41	CSK	92.36	RB1,PATJ,HSP90AB1,RTKN,PRAG1,MAST4,SH3KBP1,TGFB1I1,CTNND1,ARAF,SLC2A1,ARHGAP35,EPS8,GRIP1,TRIM28,SH3PXD2A,CHEK2,SEC61B,ITGB6,EMD,TNS3,PPP1R12A,ACTN3,ACTN2,LIMCH1,ACTN1,PRKCD,TSC2,AFAP1,ACTN4,EPS15L1,MAPK8IP3,PHKA2,TGFBR2,ATXN2L,PRKD3,PEAK1,MAP1B,NUMB,TNIK,IRF6,LCP1,SQSTM1,PPP1R12C,AJUBA,VCL,EPHA2,HDAC4,SRC,PRKDC,FLII,HTT,SAMSN1,HSPBP1,AKAP1,PCNX3,FAM83G,EFNB1,EFNB3,PDZD2,GRK5,GRK6,LMNA,MAP3K20,EP…
42	PRKCD	92.73	RB1,RTKN,PRAG1,CTNND1,ARAF,RAPH1,TNC,PDCD2L,ARHGAP35,EPS8,EDC4,TGM1,STK10,DOCK11,GRIP1,TRIM28,CHEK2,CAPN2,TNS3,NOMO2,ACTN3,LIMCH1,ACTN1,PRKCD,KRT8,HLA-B,AFAP1,TSC2,ANK3,ACTN4,MAPK8IP3,TANC2,ATXN2L,ACLY,ADCY9,PRKD3,BIN1,TNIK,UTRN,SQSTM1,MYL9,AJUBA,EPHA2,PFKFB2,PRKDC,NEDD4L,BCL10,NDRG1,SAMSN1,MYL12A,MYL12B,CAMSAP2,FAM83G,RAB11FIP1,GRK5,EPB41L1,EPB41L2,GRK6,MAP3K20,NEK9,IQSEC2,BCL11A,CAV1,PTK6,AFDN,…
43	PRKACA	93.64	RB1,NOMO3,PATJ,RTKN,PRAG1,CTNND1,ARAF,RAPH1,ARHGAP35,EPS8,EDC4,TGM1,LIPE,GRIP1,TRIM28,CHEK2,DPYSL2,STMN1,CAPN2,TNS3,TLE3,ACTN2,ACTN1,PRKCD,HLA-B,TSC2,AFAP1,PHKA1,ACTN4,ANK3,MAPK8IP3,PHKA2,TANC2,TUBA4A,ACLY,ADCY9,PRKD3,BIN1,GPR161,MAP1B,TRIM16,TNIK,KCTD12,UTRN,SQSTM1,AJUBA,VCL,OPTN,EPHA2,PFKFB2,KMT2D,RAB5B,PRKDC,NEDD4L,ZNF22,BCL10,PDS5B,NDRG1,SAMSN1,HSPBP1,MYL12A,MYL12B,CAMSAP2,RAB11FIP1,GRK5,EPB4…
44	TNK2	94.09	RB1,BCAR3,PATJ,RTKN,HSP90AB1,MAST4,SH3KBP1,TGFB1I1,ARAF,HSPB1,STK10,TRIM28,SH3PXD2A,SEC61B,BRD3,PRKCD,ARHGEF19,MAPK8IP3,TERF2,EPN1,TGFBR2,ATXN2L,RBL2,ACLY,RBL1,BIN1,PEAK1,TNIK,LCP1,SQSTM1,EPHA2,HDAC4,SRC,PRKDC,NEDD4L,HTT,TTK,AKAP1,GRK5,GRK6,MAP3K20,EPS8L1,EPS8L2,TOE1,NEK9,STARD13,CDC42BPG,PLEKHA6,PTK6,BAIAP2,BCL6,STK24,STK25,NEDD4,STK26,ZNF579,BCAR1
45	PRKCB	96	RB1,BCAR3,LIN54,PATJ,HSP90AB1,PRAG1,MAST4,ITGB4,CTNND1,ARAF,SLC2A1,AKAP12,TGM1,EPS8,STK10,GRIP1,EPB41L4A,TRIM28,STMN1,ITGB6,EMD,PPP1R12A,ITGA4,ACTN2,ACTN1,PRKCD,AFAP1,TSC2,ACTN4,MAPK8IP3,TANC2,TGFBR2,RBL2,IL1A,ADCY9,PRKD3,PEAK1,BIN1,PITPNM3,NUMB,TNIK,LCP1,UTRN,SQSTM1,MYL9,EPHA2,HDAC4,PFKFB2,KMT2D,PRKDC,SRC,FLII,DOT1L,NEDD4L,HTT,TTK,BCL10,SAMSN1,PDZD2,PDLIM2,GRK5,EPB41L1,GRK6,LMNA,MAP3K20,APBB2,FL…
46	MAP3K3	97.44	HSP90AB1,PRAG1,MAST4,ARAF,CBY1,HSPB1,TCF20,EPS8,TUBA1C,TUBA1A,TRIM28,SH3PXD2A,ERC1,TNS3,SRRM2,PPP1R12A,ACTN3,ACTN2,ACTN1,PRKCD,TSC2,ACTN4,MAPK8IP3,TERF2,TGFBR2,IL1A,ADCY9,TFDP1,PRKD3,PEAK1,TBC1D5,PITPNM3,TNIK,SQSTM1,VCL,EPHA2,PFKFB2,HDAC4,KMT2D,RAB5B,PRKDC,SRC,FLII,NEDD4L,TTK,BCL10,MYL12A,TUBA3D,TUBA3C,GRK5,GRK6,MAP3K20,MAPK6,TBC1D17,NEK9,CDC42BPG,ERBIN,PTK6,HELZ,BAIAP2,MYO1C,TAOK3,STK24,BCL6,STK…
47	AURKA	98.64	RB1,PATJ,PRAG1,CTNND1,ARAF,GRIP1,TRIM28,PTTG1,PTTG2,CHEK2,DPYSL2,STMN1,TNS3,LZTS1,TLE3,ACTN1,PRKCD,HLA-B,KRT8,TSC2,ANK3,ESCO2,KRT5,ACTN4,TUBA4A,PRKD3,KCTD12,TNIK,UTRN,MYL9,AJUBA,SQSTM1,OPTN,VCL,EPHA2,KMT2D,SET,PRKDC,FLII,NEDD4L,PDS5B,PPL,NDRG1,MYL12A,MYL12B,GRK5,GRK6,MAP3K20,CEP192,NEK9,CAV1,PTK6,ARHGAP32,AFDN,EHD4,STK24,BCL6,STK25,STK26,HNRNPD,RAD18,BCAR3,LIN54,HSP90AB1,MAST4,TGFB1I1,SLC2A1,TCF2…
48	MARK2	98.91	PATJ,HSP90AB1,CRTC3,PRAG1,MAST4,CTNND1,ARAF,CBY1,HSPB1,TCF20,ARHGAP35,EPS8,SIPA1L1,TRIM28,STMN1,LZTS1,SRRM2,BRD3,PPP1R12A,ACTN2,RALGAPA2,PRKCD,TSC2,KRT5,ACTN4,MAPK8IP3,TANC2,ATXN2L,TBC1D4,PRKD3,PEAK1,INCENP,TBC1D5,MAP1B,AKT1S1,NUMB,TNIK,UTRN,SQSTM1,MYL9,PPP1R12C,VCL,EPHA2,HDAC4,AHNAK,SRC,PRKDC,CLEC16A,NEDD4L,HTT,TTK,PRR5L,SLC3A2,MYL12A,CAMSAP2,EFNB1,RAB11FIP1,GRK5,TCOF1,GRK6,MAP3K20,MAPK6,CLASP2,…
49	SGK1	100.5	RB1,HSP90AB1,MAST4,ARAF,SLC2A1,ARHGAP35,TUBA1B,TUBA1A,SH3PXD2A,CHEK2,ITGB6,TNS3,PPP1R12A,PRKCD,TSC2,ANK3,KRT5,TGFBR2,RBL2,ACLY,ADCY9,RBL1,TBC1D4,PRKD3,PEAK1,AKT1S1,TNIK,SQSTM1,MYL9,PPP1R12C,VCL,EPHA2,HDAC4,FOXC2,KMT2D,SRC,PRKDC,DOT1L,NEDD4L,HTT,PRR5L,SLC3A2,NDRG1,HECTD1,GRK5,MAP3K20,APBB2,MAPK6,NEK9,CAVIN2,CDC42BPG,CAV1,PTK6,BAIAP2,PER2,MARCKS,WEE1,BCL6,STK24,STK25,NEDD4,STK26,FASN,TGFBI,EIF4G3
50	YES1	100.8	PATJ,CTNND1,ARAF,BZW1,ARHGAP35,EPS8,GRIP1,TRIM28,DPYSL2,CHEK2,CAPN2,TNS3,LIMCH1,ACTN1,PRKCD,HLA-B,AFAP1,ANK3,ESCO2,ACTN4,MAPK8IP3,ATXN2L,PRKD3,BIN1,TNIK,UTRN,MYL9,AJUBA,SQSTM1,VCL,EPHA2,PRKDC,NEDD4L,ZNF22,SAMSN1,HSPBP1,MYL12A,MYL12B,EFNB1,EFNB3,PDZD2,GRK5,EPB41L1,EPB41L2,GRK6,MAP3K20,SPTBN2,BCL11B,CAV1,PTK6,CGN,AFDN,ARHGAP32,STK24,STK25,STK26,HNRNPD,EIF4G3,RAD18,HSP90AB1,MAST4,SH3KBP1,ITGB4,TGFB1…
51	AKT3	101.1	RB1,PATJ,HSP90AB1,MAST4,TGFB1I1,CTNND1,ARAF,SLC2A1,HSPB1,ARHGAP35,GRIP1,TUBA1A,TRIM28,SH3PXD2A,CHEK2,CEP170,TNS3,BRD3,PPP1R12A,ITGA4,PRKCD,SHROOM2,TSC2,ANK3,ESCO2,EPS15L1,TANC2,TGFBR2,ATXN2L,ADCY9,TBC1D4,PRKD3,PEAK1,PALLD,MAP1B,AKT1S1,NUMB,TNIK,KCTD12,PKP3,LCP1,MYL9,VCL,PFKFB2,HDAC4,FOXC2,KMT2D,SRC,PRKDC,NEDD4L,HTT,SAMSN1,HSPBP1,MYL12A,MYL12B,EFNB1,EFNB3,PDZD2,GRK5,LMNA,GRK6,MAP3K20,MAPK6,NEK9,CA…
52	CAMK2G	101.1	PATJ,HSP90AB1,CRTC3,ITGB4,CTNND1,ARAF,SIPA1L2,ELAVL2,EPS8,TUBA1C,GRIP1,TUBA1B,SIPA1L1,TUBA1A,CHEK2,STMN1,CAPN2,ITGB6,SYNPO,LZTS1,NOMO2,ACTN3,ACTN2,ACTN1,PRKCD,HLA-B,PHKA1,ACTN4,ANK3,MAPK8IP3,TANC2,TGFBR2,ATXN2L,ADCY9,PSMA2,TNIK,LCP1,UTRN,MYL9,SQSTM1,VCL,EPHA2,HDAC4,SRC,PRKDC,FLII,HTT,SLC3A2,BCL10,MYL12A,MYL12B,AKAP1,TUBA3E,TUBA3D,TUBA3C,PDZD2,GRK5,EPB41L1,GRK6,MAP3K20,CTNNA1,EPS8L1,EPS8L2,FLNC,MA…
53	PDGFRA	102.5	RB1,BCAR3,MAST4,SH3KBP1,ITGB4,ARAF,TNC,ARHGAP35,EPS8,TRIM28,SH3PXD2A,CHEK2,ERC1,ITGB6,TNS3,EMD,TLE3,ITGA4,PRKCD,SHROOM2,KRT8,HLA-B,TSC2,ACTN4,KRT5,EPS15L1,MAPK8IP3,TERF2,TUBA4A,EPN1,TGFBR2,EPN3,PRKD3,PEAK1,PALLD,MAP1B,NUMB,DSG2,TNIK,KCTD12,IRF6,SQSTM1,VCL,EPHA2,HDAC4,FOXC2,KMT2D,SRC,NEDD4L,CENPC,EFNB1,TUBA3D,RAB11FIP1,TUBA3C,EFNB3,GRK5,TCOF1,MAP3K20,FLNC,MAPK6,NEK9,CAV1,CDC42BPG,PTK6,ARHGAP32,WEE…
54	MTOR	103.2	RB1,PATJ,RTKN,CTNND1,ARAF,ARHGAP35,EPS8,DOCK10,TGM1,LIPE,DOCK11,TRIM28,PTTG1,DPYSL2,CHEK2,STMN1,SACS,CAPN2,SYNPO,TNS3,TBC1D22B,NOMO2,SRRM2,ACTN2,RALGAPA2,PRKCD,KRT8,TSC2,AFAP1,PHKA1,ACTN4,ANK3,KRT5,MAPK8IP3,PHKA2,TUBA4A,ATXN2L,ACLY,ADCY9,PRKD3,MAP1B,TNIK,UTRN,AJUBA,SLC27A2,SQSTM1,MYL9,VCL,OPTN,EPHA2,PFKFB2,KMT2D,ZNF395,RAB5B,SET,PRKDC,NEDD4L,BCL10,PDS5B,PPL,NDRG1,HSPBP1,MYL12A,MYL12B,PDZD2,GRK5,E…
55	ROCK1	103.5	RB1,PATJ,RTKN,PRAG1,CTNND1,ARAF,TNC,ARHGAP35,EPS8,TGM1,GRIP1,TRIM28,DPYSL2,CHEK2,STMN1,SACS,CAPN2,TNS3,LZTS1,ACTN3,ACTN2,ACTN1,PRKCD,TSC2,AFAP1,ACTN4,ANK3,ESCO2,MAPK8IP3,ATXN2L,CLIP2,PRKD3,BIN1,MAP1B,TNIK,UTRN,MYL9,SQSTM1,VCL,EPHA2,RAB5B,PRKDC,BCL10,PDS5B,SAMSN1,HSPBP1,MYL12A,MYL12B,EFNB1,EFNB3,PDZD2,GRK5,EPB41L1,EPB41L2,GRK6,MAP3K20,SPTBN2,NEK9,STARD13,PDHA1,CAV1,CGN,AFDN,ARHGAP32,BCL6,STK24,STK…
56	CDC42BPA	104.7	RB1,PATJ,RTKN,HSP90AB1,MAST4,DENND5B,TGFB1I1,CTNND1,ARAF,RAPH1,ARHGAP35,EPS8,AKAP12,DOCK10,GRIP1,STK10,SIPA1L1,TRIM28,TNS3,BRD3,PPP1R12A,LIMCH1,PRKCD,SHROOM2,TSC2,AFAP1,ACTN4,ANK3,MAPK8IP3,TANC2,TGFBR2,RBL2,ATXN2L,RBL1,PRKD3,PALLD,MAP1B,CDC42EP2,NUMB,TNIK,UTRN,MYL9,PPP1R12C,VCL,EPHA2,SRC,PRKDC,SAMSN1,HSPBP1,MYL12A,MYL12B,EFNB1,HECTD1,EFNB3,PDZD2,GRK5,EPB41L1,GRK6,MAP3K20,CTNNA1,FLNC,MAPK6,TBC1D17…
57	TAOK2	105.5	RB1,PATJ,HSP90AB1,MAST4,ITGB4,ARAF,EPS8,STK10,TUBA1A,TRIM28,PTTG1,TNS3,ACTN3,ITGA4,ACTN2,ACTN1,PRKCD,SHROOM2,TSC2,ACTN4,KRT5,MAPK8IP3,TERF2,TUBA4A,TGFBR2,ATXN2L,RBL2,IL1A,ADCY9,RBL1,PRKD3,PEAK1,INCENP,CDC42EP2,NUMB,TNIK,AJUBA,SQSTM1,PPP1R12C,VCL,EPHA2,COL17A1,KMT2D,PRKDC,SRC,HTT,NEDD4L,BCL10,GRK5,LMNA,GRK6,CTNNA1,MAP3K20,EPS8L2,MAPK6,NEK9,CDC42BPG,BAIAP2,PTPN14,TAOK3,STK24,STK25,STK26,NEDD4,KRT14…
58	PKN1	105.6	PATJ,HSP90AB1,RTKN,PRAG1,MAST4,SH3KBP1,TGFB1I1,CTNND1,ARAF,SLC2A1,RAPH1,TNC,HSPB1,ARHGAP35,EPS8,GRIP1,TUBA1A,TRIM28,SH3PXD2A,DPYSL2,CHEK2,TNS3,PPP1R12A,ACTN3,ACTN2,LIMCH1,ACTN1,PRKCD,ARHGEF19,TSC2,ACTN4,ANK3,EPS15L1,MAPK8IP3,TERF2,TGFBR2,PRKD3,PEAK1,PITPNM3,NUMB,TNIK,SQSTM1,PPP1R12C,MYL9,AJUBA,EPHA2,HDAC4,KMT2D,AHNAK,PRKDC,SRC,DOT1L,HTT,NEDD4L,TTK,SAMHD1,SAMSN1,MYL12A,MYL12B,SCEL,PDLIM2,GRK5,EPB4…
59	STK4	105.8	PATJ,HSP90AB1,MAST4,TGFB1I1,CTNND1,RAPH1,CBY1,ARAF,HSPB1,AKAP12,TUBA1C,STK10,TUBA1A,TRIM28,CHEK2,CEP170,ERC1,EMD,PPP1R12A,ITGA4,PRKCD,SHROOM2,TSC2,COBL,FRMD4B,PEX1,SHROOM1,MAPK8IP3,TUBA4A,TGFBR2,ADCY9,PRKD3,PEAK1,PSMA2,MAP1B,NUMB,TNIK,LCP1,SQSTM1,AJUBA,VGLL4,KMT2D,PRKDC,SRC,RPL12,INAVA,TUBA3D,HECTD1,TUBA3C,GRK5,TCOF1,GRK6,LMNA,MAP3K20,CTNNA1,BRD7,MAPK6,NEK9,CAV1,CDC42BPG,MICAL3,ERBIN,PTK6,PTPN14,…
60	BMPR1A	107	RB1,BCAR3,PATJ,HSP90AB1,TGFB1I1,ARAF,GRIP1,TRIM28,CHEK2,SEC61B,ITGB6,TNS3,EMD,NEO1,PPP1R12A,ITGA4,PRKCD,SHROOM2,TSC2,AFAP1,KRT5,EPS15L1,MAPK8IP3,TERF2,TGFBR2,ATXN2L,RBL2,RBL1,PRKD3,BIN1,MAP1B,NUMB,DSG2,TNIK,IRF6,VCL,EPHA2,HDAC4,FOXC2,KMT2D,RAB5B,PRKDC,SRC,NEDD4L,HTT,ZNF22,TTK,SAMSN1,HSPBP1,CENPC,EFNB1,FAM83G,EFNB3,PDZD2,GRK5,LMNA,MAP3K20,CTNNA1,MAPK6,NEK9,CAV1,ERBIN,PTPN14,WEE1,FMNL2,MYO1C,TAOK3,…
61	PRKCE	107.2	BCAR3,HSP90AB1,PRAG1,MAST4,ITGB4,TGFB1I1,CTNND1,ARAF,HSPB1,TGM1,EPS8,STK10,TRIM28,SH3PXD2A,CHEK2,TNS3,PPP1R12A,ACTN3,ACTN2,LIMCH1,ACTN1,PRKCD,KRT8,ARHGEF19,AFAP1,TSC2,ANK3,EPS15L1,ACTN4,MAPK8IP3,TGFBR2,ACLY,ADCY9,TBC1D4,PRKD3,PEAK1,PITPNM3,NUMB,TNIK,SQSTM1,MYL9,AJUBA,EPHA2,HDAC4,SRC,PRKDC,NEDD4L,HTT,TTK,MYL12A,MYL12B,SCEL,PDLIM2,GRK5,LMNA,GRK6,MAP3K20,MAPK6,NEK9,ZNF185,CAV1,CDC42BPG,ERBIN,SLC4A10…
62	CAMK2D	107.2	RB1,LIN54,PATJ,HSP90AB1,MAST4,ITGB4,CTNND1,EPS8,TUBA1C,TUBA1B,TUBA1A,SH3PXD2A,STMN1,CAPN2,CEP170,ITGB6,NEO1,PPP1R12A,ACTN3,ITGA4,ACTN2,UNC5B,ACTN1,PRKCD,AFAP1,PHKA1,ACTN4,ANK3,MAPK8IP3,TGFBR2,ATXN2L,ADCY9,PRKD3,PEAK1,PSMA2,BIN1,NUMB,TNIK,MYL9,SQSTM1,VCL,EPHA2,HDAC4,SRC,PRKDC,FLII,MYL12A,MYL12B,TUBA3E,TUBA3D,ABLIM1,TUBA3C,PDZD2,GRK5,EPB41L1,GRK6,MAP3K20,CTNNA1,EPS8L1,EPS8L2,FLNC,MAPK6,SPTBN2,CLASP…
63	FGFR1	108.7	RB1,RTKN,CTNND1,ARAF,TNC,EPS8,TRIM28,CAPN2,TNS3,UNC5B,ACTN1,PRKCD,KRT8,TSC2,AFAP1,KRT5,MAPK8IP3,PHKA2,TUBA4A,PRKD3,MAP1B,TNIK,SQSTM1,AJUBA,VCL,EPHA2,COL17A1,PFKFB2,KMT2D,PRKDC,NEDD4L,EFNB1,RAB11FIP1,EFNB3,GRK5,GRK6,MAP3K20,BCL11B,CAV1,PTK6,ARHGAP32,STK24,BCL6,STK25,STK26,HNRNPD,BCAR3,HSP90AB1,ITGB4,SH3KBP1,TGFB1I1,CBY1,SLC2A1,COIL,TUBA1B,TUBA1A,SH3PXD2A,ITGB6,NEO1,PPP1R12A,ITGA4,TERF2,EPN1,TGFBR2…
64	TTK	110.3	RB1,LIN54,HSP90AB1,MAST4,SH3KBP1,TGFB1I1,RAPH1,TUBA1C,STK10,TUBA1B,TUBA1A,TRIM28,PTTG1,PTTG2,CHEK2,STMN1,CEP170,UPF1,PRKCD,KRT8,ESCO2,MAPK8IP3,TERF2,TUBA4A,TGFBR2,RBL2,RBL1,TFDP1,PRKD3,INCENP,PSMA2,BIN1,MAP1B,UTRN,AJUBA,SET,PRKDC,SRC,TTK,BCL10,PDS5B,TUBA3E,TUBA3D,TUBA3C,LMNA,MAP3K20,APBB2,CEP192,MAPK6,CLASP2,NEK9,CAV1,RRP1B,CABLES2,TICRR,WEE1,FMNL2,BCL6,STK25,PRC1,NEDD4,STK26,TACC2,TGFBI,RAD18,BC…
65	BMX	112.6	BCAR3,PATJ,HSP90AB1,MAST4,SH3KBP1,ITGB4,TGFB1I1,ARAF,PDCD2L,EDC4,GRIP1,TRIM28,SH3PXD2A,CHEK2,STMN1,SEC61B,TNS3,NEO1,GPR39,ACTN1,PRKCD,RHBDF2,SHROOM2,AFAP1,MAPK8IP3,TANC2,TGFBR2,ATXN2L,ACLY,PRKD3,BIN1,PEAK1,NUMB,TNIK,UTRN,AJUBA,SQSTM1,EPHA2,HDAC4,FOXC2,SRC,PRKDC,HTT,NEDD4L,TTK,SAMSN1,HSPBP1,MYL12A,EFNB1,EFNB3,PDZD2,GRK5,EPB41L2,GRK6,MAP3K20,EPS8L1,EPS8L2,FLNC,MAPK6,NEK9,CAV1,PTK6,PTPN14,ARHGAP32,W…
66	PAK1	114.3	PATJ,RTKN,PRAG1,CTNND1,ARAF,ARHGAP35,EPS8,EDC4,GRIP1,TRIM28,CHEK2,STMN1,TNS3,ACTN3,LIMCH1,ACTN1,PRKCD,TSC2,AFAP1,ACTN4,ANK3,MAPK8IP3,TANC2,ACLY,CLIP2,PRKD3,TNIK,TRIM16,UTRN,MYL9,SQSTM1,AJUBA,VCL,EPHA2,PFKFB2,ZCCHC8,KMT2D,RAB5B,PRKDC,NEDD4L,BCL10,HSPBP1,MYL12A,MYL12B,EFNB1,EFNB3,GRK5,GRK6,MAP3K20,SPTBN2,RAB11FIP5,IVNS1ABP,NEK9,BCL11B,BCL11A,CAV1,PTK6,AFDN,ARHGAP32,STK24,BCL6,STK25,STK26,FASN,CCDC8…
67	MAP3K7	114.6	RB1,BCAR3,PATJ,HSP90AB1,PRAG1,MAST4,ITGB4,CTNND1,ARAF,HSPB1,ARHGAP35,PDCD2L,EPS8,GRIP1,TUBA1B,TUBA1A,SH3PXD2A,TRIM28,CHEK2,ERC1,BRD3,PPP1R12A,ITGA4,PRKCD,HLA-B,TSC2,COBL,ANK3,EPS15L1,MAPK8IP3,TERF2,TGFBR2,RBL2,ATXN2L,IL1A,PRKD3,PEAK1,BIN1,NUMB,TRIM16,TNIK,LCP1,PKP3,SQSTM1,EPHA2,HDAC4,PFKFB2,FOXC2,PRKDC,SRC,RPL12,FLII,HTT,NEDD4L,TTK,BCL10,HSPBP1,SAMSN1,EFNB1,TUBA3D,HECTD1,EFNB3,PDZD2,TUBA3C,GRK5,G…
68	CASK	114.8	RB1,PATJ,HSP90AB1,SH3KBP1,ITGB4,CTNND1,ARAF,ELAVL2,EPS8,GRIP1,TUBA1A,SIPA1L1,DPYSL2,ERC1,ITGA4,ACTN3,ACTN2,ACTN1,PRKCD,COBL,ACTN4,TERF2,MAPK8IP3,PHKA2,TGFBR2,RBL2,ATXN2L,RBL1,ADCY9,PRKD3,PALLD,PSMA2,MAP1B,TNIK,LCP1,UTRN,SQSTM1,MYL9,VCL,EPHA2,HDAC4,PRKDC,SRC,FLII,BCL10,PPL,MYL12A,MYL12B,ABLIM1,PDZD2,GRK5,EPB41L1,EPB41L2,GRK6,MICALL1,CTNNA1,MAP3K20,EPS8L1,EPS8L2,APBB2,FLNC,MAPK6,GAS2L1,SPTBN2,ZNF46…
69	CAMK1	115	PATJ,HSP90AB1,MAST4,CTNND1,ARAF,HSPB1,PDCD2L,LIPE,GRIP1,TRIM28,CHEK2,STMN1,CAPN2,ERC1,PPP1R12A,ACTN3,ACTN2,ACTN1,PRKCD,SHROOM2,TSC2,ACTN4,ANK3,EPS15L1,PHKA2,TANC2,TGFBR2,ADCY9,TBC1D4,BIN1,PRKD3,CDC42EP2,NUMB,TNIK,UTRN,MYL9,SQSTM1,PPP1R12C,OPTN,VGLL4,VCL,HDAC4,PFKFB2,ACSS2,SRC,PRKDC,NEDD4L,HTT,NDRG1,MYL12A,MYL12B,GRK5,TCOF1,LMNA,GRK6,MAP3K20,MAPK6,TBC1D17,NEK9,CDC42BPG,PTK6,ARHGAP32,MARCKS,WEE1,TA…
70	EPHB2	115.8	PATJ,HSP90AB1,SH3KBP1,ITGB4,CTNND1,ARAF,RAPH1,ARHGAP35,EPS8,GRIP1,TRIM28,SH3PXD2A,CHEK2,DPYSL2,LZTS1,TNS3,NEO1,ITGA4,ACTN2,UNC5B,ACTN1,PRKCD,SHROOM2,AFAP1,TSC2,ACTN4,ANK3,ESCO2,EPS15L1,MAPK8IP3,TERF2,TGFBR2,ATXN2L,RBL1,BIN1,INCENP,MAP1B,MAP7D1,NUMB,TNIK,AJUBA,VCL,EPHA2,FOXC2,SRC,HTT,TTK,SAMSN1,HSPBP1,MYL12A,EFNB1,EFNB3,PDZD2,HECTD1,GRK5,MAP3K20,CTNNA1,EPS8L1,SH3BP4,MAPK6,BRD7,BCL11B,CAV1,CDC42BPG…
71	CSNK2A2	116.9	RB1,HSP90AB1,MAST4,SH3KBP1,CTNND1,ARAF,SLC2A1,HSPB1,TCF20,COIL,GRIP1,TRIM28,SH3PXD2A,CHEK2,CEP170,SRRM2,BRD3,TLE3,PPP1R12A,TGIF2,PRKCD,TSC2,AFAP1,PHKA1,ANK3,MAPK8IP3,TERF2,PHKA2,TGFBR2,PRKD3,BIN1,PITPNM3,TNIK,KCTD12,PKP3,SLC29A1,SQSTM1,PPP1R12C,VCL,EPHA2,HDAC4,FOXC2,ZNF395,SET,PRKDC,SRC,HTT,TTK,PDS5B,SAMSN1,HSPBP1,CENPC,CAMSAP2,PDZD2,TCOF1,GRK5,EPB41L2,MAP3K20,CTNNA1,RRP36,STX5,SH3BP4,APBB2,BRD7,…
72	ALK	117.7	RB1,PATJ,HSP90AB1,MAST4,SH3KBP1,ARAF,SLC2A1,RAPH1,HSPB1,ELAVL2,GRIP1,TUBA1A,SH3PXD2A,CHEK2,SEC61B,ERC1,NEO1,BRD3,PPP1R12A,PRKCD,TSC2,ACTN4,KRT5,EPS15L1,MAPK8IP3,TGFBR2,ATXN2L,RBL2,PRKD3,BIN1,PEAK1,NUMB,TNIK,IRF6,SQSTM1,VCL,EPHA2,ZCCHC8,KMT2D,SRC,PRKDC,FLII,TTK,BCL10,PPL,SAMSN1,HSPBP1,MYL12A,MYL12B,EFNB1,EFNB3,PDZD2,GRK5,GRK6,LMNA,MAP3K20,MAPK6,AUTS2,BCL11A,CDC42BPG,CAV1,PTK6,BAIAP2,PTPN14,ZC3HC1,…
73	LYN	118.2	RB1,PATJ,PRAG1,CTNND1,ARAF,ARHGAP35,EPS8,DOCK11,GRIP1,STK10,TRIM28,CHEK2,CAPN2,TNS3,TBC1D22B,ACTN1,PRKCD,HLA-B,KRT8,AFAP1,TSC2,ACTN4,FRMD4B,MAPK8IP3,ATXN2L,ADCY9,BIN1,PRKD3,MAP1B,TRIM16,TNIK,UTRN,AJUBA,SQSTM1,VCL,EPHA2,RAB5B,SET,PRKDC,NEDD4L,BCL10,SAMSN1,HSPBP1,EFNB1,RAB11FIP1,EFNB3,PDZD2,GRK5,EPB41L1,EPB41L2,GRK6,MAP3K20,NEK9,BCL11B,BCL11A,CAV1,PTK6,AFDN,ARHGAP32,EHD4,BCL6,STK24,STK25,STK26,FASN…
74	CDK4	118.4	RB1,PATJ,CTNND1,ARAF,EDC4,TRIM28,PTTG1,CHEK2,STMN1,CAPN2,TNS3,NOMO2,LIMCH1,ACTN1,PRKCD,KRT8,HLA-B,TSC2,ANK3,ESCO2,KRT5,ACTN4,TANC2,TUBA4A,ACLY,PRKD3,BIN1,TNIK,PKP3,SQSTM1,AJUBA,VCL,EPHA2,ZCCHC8,KMT2D,SET,PRKDC,NDRG1,MYL12A,PDZD2,GRK5,EPB41L1,GRK6,MAP3K20,IVNS1ABP,NEK9,BCL11B,BCL11A,CAV1,PTK6,HELZ,ZC3HC1,SMTN,STK24,BCL6,STK25,STK26,FASN,HNRNPD,EIF4G3,RAD18,BCAR3,LIN54,HSP90AB1,MAST4,SH3KBP1,ITGB4,…
75	CSNK1A1	118.5	RB1,CTNND1,ARAF,BZW1,TRIM28,CHEK2,TNS3,TLE3,ACTN2,ACTN1,PRKCD,TSC2,ACTN4,ANK3,TUBA4A,ATXN2L,CLIP2,PRKD3,TNIK,SQSTM1,MYL9,EPHA2,KMT2D,SET,PRKDC,FLII,BCL10,PDS5B,SAMSN1,MYL12A,MYL12B,FAM83G,EFNB1,GRK5,EPB41L1,EPB41L2,GRK6,MAP3K20,SPTBN2,NEK9,SNAPIN,BCL11A,PTK6,CGN,ARHGAP23,AFDN,ARHGAP32,STK24,STK25,STK26,HNRNPD,HSP90AB1,MAST4,SH3KBP1,ITGB4,CBY1,TUBA1C,TUBA1B,TUBA1A,SH3PXD2A,CEP170,PPP1R12A,ITGA4,CO…
76	DAPK3	118.6	RB1,PATJ,HSP90AB1,PRAG1,MAST4,ARAF,STK10,TRIM28,CHEK2,CEP170,SYNPO,PPP1R12A,ACTN3,ACTN2,LIMCH1,UNC5B,ACTN1,PRKCD,RAB3IL1,ACTN4,EPS15L1,MAPK8IP3,TERF2,TGFBR2,PRKD3,PEAK1,TBC1D5,TNIK,SQSTM1,PPP1R12C,MYL9,EPHA2,HDAC4,SRC,PRKDC,NEDD4L,HSPBP1,MYL12A,MYL12B,HECTD1,GRK5,LMNA,GRK6,MAP3K20,MAPK6,NEK9,CDC42BPG,PTK6,BAIAP2,ARHGAP23,WEE1,TAOK3,STK24,STK25,STK26,FASN,ADGRL2,BCAR1
77	CDK3	118.7	RB1,LIN54,PATJ,HSP90AB1,MAST4,TGFB1I1,TRIM28,SH3PXD2A,PTTG1,CHEK2,TNS3,SRRM2,PPP1R12A,TGIF2,PRKCD,ARHGEF19,HLA-B,TSC2,RAB3IL1,ANK3,ESCO2,EPS15L1,MAPK8IP3,TANC2,RBL2,RBL1,TFDP1,BIN1,INCENP,PITPNM3,LCP1,PPP1R12C,FOXC2,SLC20A2,SRC,PRKDC,NEDD4L,TTK,TUBA3E,TUBA3D,PDZD2,PDLIM2,GRK5,MAPK6,NEK9,CDC42BPG,PTK6,PTPN14,CABLES2,WEE1,STK24,STK25,PRC1,STK26,HNRNPD,CCNYL1
78	DYRK1B	119	RB1,LIN54,HSP90AB1,MAST4,ITGB4,TGFB1I1,ARAF,SIPA1L2,TUBA1C,TUBA1B,SIPA1L1,TUBA1A,TRIM28,CHEK2,STMN1,CAPN2,NEO1,TNS3,TLE3,TGIF2,ACTN3,ACTN2,ACTN1,PRKCD,TSC2,ACTN4,ANK3,MAPK8IP3,TUBA4A,TGFBR2,ATXN2L,RBL2,RNF169,RBL1,BIN1,FAM76B,TNIK,SQSTM1,PPP1R12C,EPHA2,HDAC4,SRC,PRKDC,NEDD4L,TUBA3E,TUBA3D,HECTD1,TUBA3C,GRK5,LMNA,GRK6,MAP3K20,EPS8L1,FLNC,MAPK6,TBC1D17,MISP,NEK9,IQSEC2,BCL11B,BCL11A,CDC42BPG,AHNAK2…
79	CHEK1	119.7	RB1,HSP90AB1,PRAG1,MAST4,ARAF,CBY1,SLC2A1,HSPB1,ELAVL2,TUBA1C,TUBA1A,TRIM28,PTTG1,SH3PXD2A,CHEK2,STMN1,CEP170B,ERC1,KRT6A,SRRM2,BRD3,UPF1,PPP1R12A,ACTN2,ACTN1,PRKCD,TSC2,ESCO2,KRT5,TERF2,PHKA2,TANC2,TGFBR2,RBL2,TFDP1,RBL1,TBC1D4,PRKD3,INCENP,AKT1S1,NUMB,TNIK,SQSTM1,VCL,EPHA2,HDAC4,KMT2D,ZNF395,SET,SRC,PRKDC,DOT1L,HTT,TTK,BCL10,SAMHD1,CAMSAP2,CENPC,GRK5,LMNA,GRK6,MAP3K20,MAPK6,GAS2L1,CLASP2,NEK9,C…
80	LCK	120.4	RB1,NOMO3,PATJ,PRAG1,CTNND1,ARAF,TNC,ARHGAP35,EPS8,STK10,GRIP1,TRIM28,CHEK2,DPYSL2,STMN1,CAPN2,TNS3,TBC1D22B,NOMO2,ACTN2,LIMCH1,RALGAPA2,ACTN1,PRKCD,HLA-B,TSC2,AFAP1,ACTN4,ANK3,MAPK8IP3,PHKA2,ATXN2L,BIN1,MAP1B,TNIK,TRIM16,AJUBA,SQSTM1,MYL9,VCL,EPHA2,KMT2D,PRKDC,CLEC16A,NEDD4L,BCL10,SAMSN1,HSPBP1,MYL12A,MYL12B,EFNB1,EFNB3,PDZD2,GRK5,EPB41L2,GRK6,MAP3K20,TBC1D17,IVNS1ABP,BCL11B,BCL11A,CAV1,PTK6,AFD…
81	TESK2	120.7	PATJ,HSP90AB1,RTKN,MAST4,ITGB4,TGFB1I1,CBY1,GRIP1,SIPA1L1,SH3PXD2A,TRIM28,BRD3,ACTN3,ACTN2,ACTN1,PRKCD,TSC2,KRT5,ATXN2L,PRKD3,NUMB,TNIK,SQSTM1,VCL,COL17A1,HDAC4,FOXC2,SRC,PRKDC,SAMSN1,HSPBP1,CAMSAP2,EFNB1,ABLIM1,EFNB3,PDZD2,GRK5,MAP3K20,SH3BP4,MAPK6,BRD7,TOE1,NEK9,STARD13,CDC42BPG,PTK6,CGN,BAIAP2,PTPN14,AFDN,ARHGAP32,STK25,KRT14,BCAR1,RAD18
82	CDK16	121.1	RB1,PATJ,RTKN,HSP90AB1,MAST4,SH3KBP1,TGFB1I1,ARAF,CBY1,TUBA1B,SIPA1L1,TUBA1A,TRIM28,SH3PXD2A,CHEK2,DPYSL2,ERC1,TNS3,PPP1R12A,TGIF2,PRKCD,SHROOM2,TSC2,COBL,RAB3IL1,ANK3,ESCO2,KRT5,EPS15L1,MAPK8IP3,TANC2,TGFBR2,RBL2,RBL1,TFDP1,BIN1,INCENP,PEAK1,PITPNM3,LCP1,SQSTM1,PPP1R12C,HDAC4,FOXC2,ZNF395,AHNAK,SLC20A2,SRC,PRKDC,TTK,CAMSAP2,EFNB1,TUBA3D,TUBA3C,PDZD2,PDLIM2,GRK5,LMNA,GRK6,KIAA1522,MAP3K20,SH3BP4,…
83	ABL2	121.5	RB1,PATJ,HSP90AB1,PRAG1,MAST4,SH3KBP1,TGFB1I1,ARAF,RAPH1,SIPA1L2,ARHGAP35,ELAVL2,EPS8,GRIP1,TRIM28,SH3PXD2A,TNS3,NEO1,BRD3,ITGA4,ACTN1,PRKCD,RHBDF2,SHROOM2,EPS15L1,TGFBR2,ATXN2L,RBL1,PRKD3,PEAK1,PSMA2,NUMB,TNIK,SQSTM1,MYL9,VCL,EPHA2,HDAC4,PRKDC,SRC,DOT1L,NEDD4L,SAMSN1,HSPBP1,EFNB1,EFNB3,PDZD2,PDLIM2,GRK5,GRK6,MAP3K20,SH3BP4,EPS8L1,EPS8L2,APBB2,FLNC,MAPK6,CLASP2,NEK9,BCL11A,CAV1,CDC42BPG,ERBIN,PTK…
84	MET	121.7	RB1,PATJ,RTKN,CTNND1,ARAF,RAPH1,TNC,ARHGAP35,EPS8,GRIP1,TRIM28,CHEK2,STMN1,TNS3,TLE3,ACTN3,ACTN2,ACTN1,PRKCD,KRT8,AFAP1,TSC2,ACTN4,KRT5,MAPK8IP3,ATXN2L,ADCY9,PRKD3,BIN1,PKP3,UTRN,AJUBA,SQSTM1,VCL,EPHA2,KMT2D,PRKDC,CLEC16A,BCL10,PPL,SAMSN1,HSPBP1,EFNB1,EFNB3,PDZD2,EPB41L1,MAP3K20,GAS2L1,SPTBN2,SNAPIN,AUTS2,CAV1,MICAL3,PTK6,ARHGAP32,SMTN,FASN,HNRNPD,TGFBI,EIF4G3,BCAR3,HSP90AB1,SH3KBP1,ITGB4,TGFB1I1…
85	TGFBR1	123.1	RB1,PATJ,RTKN,CTNND1,ARAF,TNC,EPS8,GRIP1,TRIM28,CHEK2,DPYSL2,CAPN2,SACS,TNS3,ACTN2,ACTN1,PRKCD,TSC2,KRT5,MAPK8IP3,ATXN2L,PRKD3,MAP1B,TRIM16,TNIK,AJUBA,SQSTM1,MYL9,VCL,EPHA2,KMT2D,RAB5B,SET,PRKDC,FLII,NEDD4L,BCL10,SAMSN1,HSPBP1,EFNB1,EFNB3,PDZD2,GRK5,GRK6,MAP3K20,SPTBN2,NEK9,BCL11B,CAV1,SLC4A10,PTK6,CGN,ARHGAP23,AFDN,SMTN,BCL6,STK24,STK25,STK26,HNRNPD,TGFBI,RAD18,HSP90AB1,MAST4,ITGB4,SH3KBP1,TGFB1…
86	RPS6KB2	123.8	RB1,HSP90AB1,MAST4,ARAF,HSPB1,TUBA1C,TUBA1B,TRIM28,SH3PXD2A,CHEK2,TNS3,KRT6A,UPF1,PPP1R12A,KRT2,PRKCD,TSC2,KRT5,ANK3,MAPK8IP3,PHKA2,RBL2,ADCY9,RBL1,PRKD3,AKT1S1,TNIK,SQSTM1,PPP1R12C,HDAC4,FOXC2,SRC,PRKDC,NEDD4L,HTT,SLC3A2,TTK,PRR5L,HECTD1,GRK5,GRK6,MAP3K20,MAPK6,NEK9,CDC42BPG,KRT13,ERBIN,PTK6,TICRR,KRT18,MYO1C,STK24,KRT16,STK25,STK26,NEDD4,KRT14,EIF4G3
87	CSNK1D	124.3	PATJ,HSP90AB1,MAST4,CTNND1,ARAF,CBY1,ARHGAP35,TUBA1C,GRIP1,TUBA1B,TUBA1A,TRIM28,CHEK2,SEC61B,EMD,TNS3,UPF1,TLE3,PPP1R12A,ACTN3,PRKCD,TSC2,EPS15L1,MAPK8IP3,TERF2,TANC2,TUBA4A,TGFBR2,ACLY,TFDP1,PRKD3,PSMA2,PEAK1,INCENP,BIN1,TNIK,SQSTM1,PPP1R12C,AJUBA,OPTN,EPHA2,HDAC4,KMT2D,SET,SRC,PRKDC,FLII,NEDD4L,HTT,TTK,HSPBP1,TUBA3E,FAM83G,TUBA3D,HECTD1,TUBA3C,GRK5,GRK6,MAP3K20,RRP36,STX5,CEP192,APBB2,MAPK6,FIL…
88	LATS1	125.4	RB1,PATJ,HSP90AB1,PRAG1,MAST4,CTNND1,ARAF,CBY1,SIPA1L2,AKAP12,TUBA1C,TUBA1B,TUBA1A,TRIM28,CHEK2,EMD,PPP1R12A,LIMCH1,PRKCD,SHROOM2,TSC2,ANK3,FRMD4B,MAPK8IP3,TERF2,TANC2,TUBA4A,TGFBR2,RBL2,ADCY9,RBL1,INCENP,PRKD3,PEAK1,MAP1B,CDC42EP2,TNIK,PKP3,AJUBA,VGLL4,VCL,PFKFB2,AHNAK,PRKDC,SRC,NEDD4L,TTK,SLC3A2,PDS5B,INAVA,AKAP1,TUBA3E,HECTD1,GRK5,GRK6,MAP3K20,CTNNA1,CEP192,APBB2,MAPK6,CLASP2,NEK9,CAV1,CDC42BP…
89	RPS6KB1	125.5	RB1,RTKN,PRAG1,CTNND1,ARAF,EPS8,TGM1,LIPE,GRIP1,TRIM28,CHEK2,DPYSL2,STMN1,CAPN2,TNS3,SRRM2,TLE3,PRKCD,KRT8,TSC2,ANK3,MAPK8IP3,PHKA2,ACLY,ADCY9,PRKD3,BIN1,MAP1B,TRIM16,TNIK,UTRN,MYL9,SQSTM1,VCL,EPHA2,PFKFB2,KMT2D,RAB5B,PRKDC,NEDD4L,BCL10,NDRG1,SAMSN1,HSPBP1,MYL12A,MYL12B,GRK5,GRK6,MAP3K20,IVNS1ABP,NEK9,CAV1,PTK6,AFDN,STK24,BCL6,STK25,STK26,FASN,HNRNPD,EIF4G3,RAD18,HSP90AB1,MAST4,SH3KBP1,SLC2A1,HSP…
90	RIPK3	126.8	PATJ,HSP90AB1,CTNND1,ARAF,GRIP1,TRIM28,SH3PXD2A,CHEK2,CAPN2,SYNPO,BRD3,PPP1R12A,ACTN1,PRKCD,HLA-B,TSC2,ACTN4,ANK3,MAPK8IP3,TGFBR2,ATXN2L,PRKD3,NUMB,LCP1,TNIK,SQSTM1,EPHA2,PRKDC,SRC,FLII,BCL10,SAMSN1,GRAMD4,HSPBP1,MYL12A,EFNB1,TUBA3D,EFNB3,PDZD2,TUBA3C,GRK5,MAP3K20,MAPK6,NEK9,CDC42BPG,PTK6,PTPN14,MYO1C,STK24,STK25,VIM,EVI2B,EIF4G3,RAD18
91	MAST3	127.8	HSP90AB1,RTKN,PRAG1,MAST4,ARAF,CBY1,STK10,SIPA1L1,TRIM28,SH3PXD2A,CHEK2,TNS3,PPP1R12A,ACTN1,PRKCD,COBL,MAPK8IP3,TANC2,TGFBR2,CLIP2,PEAK1,AKT1S1,PKP3,TNIK,SQSTM1,PPP1R12C,HDAC4,SRC,TTK,CAMSAP2,CENPC,GRK5,LMNA,GRK6,MAP3K20,MAPK6,TBC1D17,NEK9,STARD13,CDC42BPG,PTK6,CGN,PTPN14,TAOK3,STK24,STK25,STK26,NEDD4,CCNYL1
92	AURKC	128.1	KMT2D,HSP90AB1,MAST4,SRC,NEDD4L,TCF20,TTK,MYL12A,MYL12B,CENPC,TRIM28,GRK5,PTTG1,PTTG2,CHEK2,STMN1,CEP192,TNS3,LZTS1,CLASP2,NEK9,CDC42BPG,PRKCD,PTK6,ANK3,ESCO2,MAPK8IP3,CABLES2,ARHGAP32,WEE1,EHD4,MYO1C,STK24,INCENP,STK25,PRC1,NEDD4,STK26,NUMB,TACC2,MYL9
93	DYRK1A	129.5	RB1,LIN54,HSP90AB1,MAST4,SH3KBP1,ARAF,SLC2A1,TCF20,ELAVL2,TUBA1C,TUBA1B,SIPA1L1,TUBA1A,TRIM28,CHEK2,DPYSL2,TNS3,TLE3,PPP1R12A,ACTN3,ACTN2,ACTN1,PRKCD,TSC2,ACTN4,ANK3,MAPK8IP3,PHKA2,TANC2,TUBA4A,TGFBR2,RBL2,RNF169,RBL1,TFDP1,TBC1D4,PRKD3,PEAK1,BIN1,MAP1B,NUMB,FAM76B,TNIK,SQSTM1,AHDC1,EPHA2,HDAC4,KMT2D,SET,PRKDC,SRC,NEDD4L,HTT,TTK,TUBA3E,TUBA3D,ABLIM1,HECTD1,TUBA3C,GRK5,GRK6,MAP3K20,SH3BP4,MAPK6,TB…
94	MAPK6	129.8	RB1,HSP90AB1,PRAG1,MAST4,ARAF,HSPB1,SIPA1L2,BZW1,AKAP12,TUBA1C,TUBA1B,TUBA1A,SIPA1L1,TRIM28,SH3PXD2A,CHEK2,DPYSL2,CAPN2,CEP170,EMD,TNS3,NEO1,KRT6B,BRD3,PPP1R12A,ACTN3,ACTN2,LIMCH1,ACTN1,RALGAPA2,PRKCD,ANK3,ACTN4,EPS15L1,FRMD4B,PEX1,MAPK8IP3,TANC2,TUBA4A,TGFBR2,RBL1,ADCY9,TFDP1,PRKD3,PEAK1,BIN1,PSMA2,MAP7D1,CDC42EP2,TNIK,SQSTM1,AJUBA,PPP1R12C,EPHA2,SET,SRC,PRKDC,NEDD4L,TTK,INAVA,SCEL,TUBA3E,TUBA3D…
95	ARAF	130.2	RB1,PATJ,HSP90AB1,MAST4,TGFB1I1,CTNND1,ARAF,CBY1,HSPB1,TCF20,TUBA1C,GRIP1,STK10,TUBA1A,TRIM28,CHEK2,CAPN2,EMD,TNS3,TLE3,PPP1R12A,ACTN2,ACTN1,PRKCD,TSC2,COBL,PHKA1,ACTN4,MAPK8IP3,TUBA4A,TGFBR2,EPN3,ATXN2L,RBL2,RBL1,AKT1S1,NUMB,TNIK,SQSTM1,SLC27A2,PPP1R12C,VCL,EPHA2,PFKFB2,HDAC4,KMT2D,SRC,PRKDC,FLII,NEDD4L,HTT,SAMSN1,HSPBP1,PCNX3,EFNB1,EFNB3,PDZD2,GRK5,TCOF1,GRK6,LMNA,CTNNA1,MAP3K20,MAPK6,IVNS1ABP,…
96	SRPK2	130.7	RB1,HSP90AB1,MAST4,SH3KBP1,ITGB4,ARAF,DOCK10,COIL,TUBA1C,DOCK11,EPB41L4A,TUBA1B,TUBA1A,TRIM28,CHEK2,CEP170,ERC1,TNS3,SRRM2,BRD3,PPP1R12A,ITGA4,PRKCD,COBL,AFAP1,ANK3,PHKA2,TGFBR2,RBL2,PRKD3,PALLD,PEAK1,BIN1,PSMA2,MAP7D1,NUMB,FAM76B,TNIK,ZCCHC8,PRKDC,SRC,HECTD1,TCOF1,GRK5,EPB41L1,LMNA,GRK6,MAP3K20,GSE1,EPS8L1,APBB2,FLNC,MAPK6,CLASP2,IVNS1ABP,NEK9,CDC42BPG,GBF1,PTK6,RSRC2,RRP1B,BAIAP2,PRRC2B,WEE1,TA…
97	PRKD1	132.3	RTKN,HSP90AB1,PRAG1,MAST4,ITGB4,SH3KBP1,CTNND1,ARAF,SLC2A1,RAPH1,HSPB1,ARHGAP35,AKAP12,GRIP1,TRIM28,SH3PXD2A,ITGB6,TNS3,PPP1R12A,PRKCD,KRT8,TSC2,ACTN4,PHKA2,TGFBR2,TBC1D4,PRKD3,PEAK1,BIN1,MAP1B,NUMB,TNIK,UTRN,MYL9,SQSTM1,VCL,EPHA2,HDAC4,RAB5B,SRC,PRKDC,HTT,NEDD4L,TTK,AKAP1,RAB11FIP1,GRK5,GRK6,MAP3K20,MAPK6,CLASP2,NEK9,STARD13,CDC42BPG,CAV1,PTK6,BAIAP2,PTPN14,AFDN,ARHGAP32,MARCKS,KRT18,TAOK3,STK24…
98	GSK3A	132.4	RB1,PATJ,HSP90AB1,MAST4,SH3KBP1,TGFB1I1,CTNND1,ARAF,SLC2A1,HSPB1,TFB1M,EPS8,GRIP1,TRIM28,DPYSL2,CHEK2,TNS3,TBC1D22B,BRD3,SRRM2,TLE3,PPP1R12A,ACTN2,PRKCD,TSC2,AFAP1,ANK3,ESCO2,EPS15L1,TANC2,TGFBR2,ATXN2L,RBL2,ADCY9,RBL1,TBC1D4,PRKD3,BIN1,MAP1B,AKT1S1,NUMB,TNIK,PPP1R12C,AHDC1,EPHA2,PFKFB2,HDAC4,FOXC2,ACSS2,PRKDC,SRC,NEDD4L,HTT,PDS5B,SAMHD1,NDRG1,SAMSN1,HSPBP1,AKAP1,EFNB1,EFNB3,PDZD2,GRK5,GRK6,CTNNA…
99	EPHA2	132.7	RB1,PATJ,HSP90AB1,RTKN,ITGB4,TGFB1I1,CTNND1,ARAF,TNC,SLC2A1,HSPB1,ARHGAP35,EPS8,DOCK10,TUBA1C,GRIP1,TRIM28,STMN1,TNKS1BP1,TNS3,NEO1,SRRM2,GPR39,ITGA4,ACTN3,ACTN2,UNC5B,ACTN1,PRKCD,KRT8,ARHGEF19,SHROOM2,TSC2,AFAP1,ACTN4,ANK3,EPS15L1,TGFBR2,ATXN2L,RBL1,GPRC5A,MAP7D1,NUMB,DSG2,TNIK,PKP3,AJUBA,MYL9,VCL,EPHA2,FOXC2,KRT80,SRC,PRKDC,FLII,HTT,SLC3A2,BCL10,SAMSN1,PPL,HSPBP1,EFNB1,EFNB3,HECTD1,PDZD2,GRK5,E…
100	LIMK2	132.8	RB1,PATJ,HSP90AB1,RTKN,MAST4,SH3KBP1,TGFB1I1,ARAF,RAPH1,HSPB1,ARHGAP35,GRIP1,TRIM28,SH3PXD2A,DPYSL2,STMN1,SEC61B,EMD,SRRM2,TLE3,PPP1R12A,PRKCD,SHROOM2,ACTN4,ANK3,EPS15L1,MAPK8IP3,TUBA4A,ATXN2L,PRKD3,PEAK1,NUMB,MYL9,PPP1R12C,VCL,EPHA2,SRC,PRKDC,TTK,ZNF22,SAMSN1,HSPBP1,MYL12A,MYL12B,EFNB1,EFNB3,PDZD2,PDLIM2,GRK5,LMNA,GRK6,EPS8L1,MAPK6,MISP,NEK9,CDC42BPG,BAIAP2,PTPN14,ZC3HC1,ARHGAP32,WEE1,TAOK3,STK2…
101	CSNK2A1	132.8	RB1,NOMO3,PRAG1,CTNND1,ARAF,RAPH1,BZW1,ARHGAP35,EPS8,EDC4,GRIP1,ALKBH5,TRIM28,CHEK2,STMN1,SACS,CAPN2,TNS3,TBC1D22B,NOMO2,SRRM2,TLE3,ACTN3,ACTN2,ACTN1,PRKCD,HLA-B,TSC2,AFAP1,PHKA1,ANK3,FRMD4B,ACTN4,MAPK8IP3,TANC2,ACLY,CLIP2,BIN1,PRKD3,MAP1B,TNIK,PKP3,KCTD12,TRIM16,UTRN,MYL9,SQSTM1,AJUBA,EPHA2,COL17A1,PFKFB2,KMT2D,ZNF395,SET,PRKDC,NEDD4L,ZNF22,BCL10,PDS5B,SAMSN1,HSPBP1,MYL12A,MYL12B,CAMSAP2,EFNB1,P…
102	KIT	133.3	RB1,BCAR3,NOMO3,HSP90AB1,MAST4,SH3KBP1,ITGB4,ARAF,SLC2A1,HSPB1,ARHGAP35,TRIM28,PTTG1,CHEK2,STMN1,ERC1,TNS3,NOMO2,TLE3,ITGA4,ACTN2,PRKCD,KRT8,SHROOM2,HLA-B,TSC2,KRT5,ACTN4,MAPK8IP3,TERF2,TUBA4A,EPN1,TGFBR2,RBL2,EPN3,IL1A,RBL1,PRKD3,PEAK1,MAP1B,AKT1S1,NUMB,TNIK,IRF6,SQSTM1,VCL,EPHA2,HDAC4,FOXC2,KMT2D,PRKDC,SRC,FLII,DOT1L,NEDD4L,HTT,PPL,NDRG1,CENPC,EFNB1,TUBA3D,TUBA3C,EFNB3,GRK5,TCOF1,GRK6,LMNA,ADGR…
103	TBK1	133.6	RB1,PATJ,HSP90AB1,MAST4,SH3KBP1,CTNND1,SLC2A1,ARAF,HSPB1,TGM1,GRIP1,TRIM28,SH3PXD2A,CHEK2,CAPN2,SEC61B,ERC1,BRD3,PPP1R12A,ACTN1,PRKCD,RHBDF2,AFAP1,TSC2,ACTN4,TUBA4A,TGFBR2,ATXN2L,IL1A,RBL1,TBC1D4,PRKD3,PSMA2,NUMB,FAM76B,IRF6,PKP3,TNIK,SQSTM1,OPTN,VCL,EPHA2,HDAC4,KMT2D,SRC,PRKDC,FLII,NEDD4L,HTT,TTK,BCL10,SAMHD1,SAMSN1,HSPBP1,MYL12A,EFNB1,TUBA3D,EFNB3,PDZD2,PDLIM2,TUBA3C,GRK5,EPB41L2,LMNA,GRK6,MAP3…
104	DAPK1	133.6	RB1,PATJ,HSP90AB1,PRAG1,MAST4,SH3KBP1,ARAF,RAPH1,TUBA1C,TUBA1A,TRIM28,CHEK2,CAPN2,TBC1D22B,PPP1R12A,ACTN3,UNC5B,ACTN2,ACTN1,PRKCD,TSC2,RAB3IL1,ANK3,ACTN4,EPS15L1,TANC2,TGFBR2,TFDP1,PRKD3,BIN1,MAP1B,TNIK,SQSTM1,MYL9,VGLL4,AHDC1,FOXC2,SRC,PRKDC,FLII,HTT,TTK,BCL10,PDS5B,HSPBP1,MYL12A,MYL12B,SCEL,ABLIM1,HECTD1,GRK5,GRK6,MAP3K20,STX5,FLNC,MAPK6,IVNS1ABP,NEK9,BCL11B,CDC42BPG,PTK6,BAIAP2,WEE1,BCL6,STK24…
105	STK24	133.7	BCAR3,HSP90AB1,MAST4,ARAF,EPS8,STK10,TUBA1C,TUBA1B,TUBA1A,TRIM28,SH3PXD2A,CHEK2,TNS3,BRD3,PPP1R12A,PRKCD,TSC2,MAPK8IP3,TUBA4A,TGFBR2,ATXN2L,PRKD3,BIN1,PSMA2,TNIK,VCL,EPHA2,ZNF395,SRC,PRKDC,RPL12,FLII,NEDD4L,GRK5,GRK6,MAP3K20,EPS8L2,MAPK6,NEK9,CDC42BPG,ERBIN,PTK6,WEE1,FMNL2,MYO1C,TAOK3,STK24,STK25,NEDD4,STK26,HNRNPD,TGFBI,VIM
106	DDR1	134.1	HSP90AB1,PRAG1,ITGB4,SH3KBP1,ARAF,HSPB1,NUCKS1,TRIM28,SH3PXD2A,CEP170B,PRKCD,SHROOM2,PHKA2,TGFBR2,PEAK1,PKP3,UTRN,VCL,EPHA2,SRC,PRKDC,NDRG1,EFNB3,GRK5,EPB41L1,GRK6,LMNA,MAP3K20,EPS8L2,MAPK6,FILIP1L,PCDH1,SPTBN2,NEK9,SNAPIN,BCL11B,BCL11A,CDC42BPG,TMEM132A,PTK6,PRRC2B,PER2,STK25,NEDD4,STK26,TGFBI,BCAR1,RAD18
107	IGF1R	134.5	RB1,PATJ,RTKN,CTNND1,ARAF,TNC,ARHGAP35,EPS8,TGM1,LIPE,GRIP1,CHEK2,STMN1,CAPN2,TNS3,ACTN2,ACTN1,PRKCD,HLA-B,KRT8,TSC2,ACTN4,ANK3,ESCO2,KRT5,PHKA2,TANC2,TUBA4A,ATXN2L,ACLY,PRKD3,MAP1B,TRIM16,TNIK,MYL9,SQSTM1,VCL,EPHA2,KMT2D,PRKDC,FLII,NEDD4L,BCL10,SAMSN1,HSPBP1,NDRG1,EFNB1,FAM83G,EFNB3,PDZD2,GRK5,GRK6,MAP3K20,SPTBN2,IVNS1ABP,NEK9,CAV1,MICAL3,PTK6,ARHGAP32,STK24,BCL6,STK25,STK26,FASN,TGFBI,EIF4G3,BC…
108	MAP3K1	134.7	RB1,HSP90AB1,PRAG1,MAST4,ARAF,HSPB1,TCF20,AKAP12,STK10,EPB41L4A,TUBA1A,SH3PXD2A,CHEK2,ERC1,SYNPO,TNS3,PPP1R12A,ACTN3,ACTN2,ACTN1,PRKCD,SHROOM2,TSC2,RAB3IL1,ACTN4,SHROOM1,ANK3,MAPK8IP3,TERF2,EPN1,TGFBR2,RBL2,IL1A,RBL1,ADCY9,PRKD3,PEAK1,TBC1D5,MAP1B,CDC42EP2,NUMB,TNIK,LCP1,VCL,EPHA2,HDAC4,KMT2D,RAB5B,PRKDC,SRC,FLII,TTK,BCL10,HSPBP1,EFNB1,TUBA3D,HECTD1,TUBA3C,GRK5,GRK6,MAP3K20,MAPK6,TBC1D17,SPTBN2,C…
109	KSR1	135	RB1,PATJ,HSP90AB1,CRTC3,RTKN,PRAG1,MAST4,CTNND1,CBY1,ARAF,RAPH1,HSPB1,BZW1,EDC4,AKAP12,TUBA1C,DOCK11,GRIP1,STK10,SIPA1L1,TRIM28,SH3PXD2A,CHEK2,STMN1,CAPN2,TNS3,PPP1R12A,KRT2,PRKCD,RHBDF2,ARHGEF19,TSC2,ANK3,MAPK8IP3,TANC2,ATXN2L,ACLY,PEAK1,MAP7D1,NUMB,DSG2,TNIK,SQSTM1,SLC27A2,PPP1R12C,VCL,ZCCHC8,HDAC4,SET,SRC,PRR5L,SAMHD1,SAMSN1,HSPBP1,NDRG1,INAVA,CAMSAP2,AKAP1,EFNB1,EFNB3,PDZD2,GRK5,EPB41L2,GRK6,…
110	MAPKAPK2	135.6	RB1,BCAR3,HSP90AB1,MAST4,SH3KBP1,TGFB1I1,ARAF,HSPB1,TRIM28,CHEK2,STMN1,SRRM2,PRKCD,TSC2,MAPK8IP3,PHKA2,TGFBR2,IL1A,PRKD3,PEAK1,AKT1S1,TNIK,TRIM16,SQSTM1,AJUBA,EPHA2,PFKFB2,AHNAK,PRKDC,SRC,HTT,HSPBP1,ABLIM1,GRK5,GRK6,LMNA,MAP3K20,MAPK6,NEK9,PLEKHA6,PTK6,AFDN,WEE1,KRT18,TAOK3,BCL6,STK24,STK25,STK26,HNRNPD,VIM,BCAR1,TJP2
111	NUAK2	135.6	HSP90AB1,CRTC3,MAST4,SRC,ARAF,TTK,MYL12A,MYL12B,COIL,TRIM28,GRK5,MAP3K20,TNKS1BP1,FLNC,ITGB6,MAPK6,CLASP2,TOE1,NEK9,PPP1R12A,LIMCH1,CAV1,CDC42BPG,PRKCD,PTK6,PHKB,ACTN4,ANK3,MAPK8IP3,TERF2,TGFBR2,STK24,TBC1D4,PRKD3,STK25,STK26,FAM76B,SQSTM1,PPP1R12C,BCAR1,ADGRL2,VCL,EPHA2
112	ATM	135.8	RB1,NOMO3,RTKN,PRAG1,CTNND1,ARAF,TNC,NUCKS1,ARHGAP35,EPS8,DOCK10,EDC4,LIPE,DOCK11,TRIM28,PTTG1,CHEK2,STMN1,SACS,TNS3,KRT6A,SRRM2,RALGAPA2,PRKCD,HLA-B,TSC2,ESCO2,KRT5,MAPK8IP3,BIN1,PRKD3,MAP1B,TRIM16,TNIK,PKP3,UTRN,SQSTM1,AJUBA,VCL,OPTN,EPHA2,KMT2D,RAB5B,SET,PRKDC,NEDD4L,BCL10,PDS5B,NDRG1,HSPBP1,EFNB1,GRK5,MAP3K20,CEP192,GAS2L1,SPTBN2,TOE1,NEK9,BCL11B,BCL11A,CAV1,IRF2BP1,PTK6,HELZ,AFDN,EHD4,BCL6,S…
113	PRKCI	136.4	PATJ,CTNND1,ARAF,PDCD2L,ARHGAP35,EDC4,GRIP1,TRIM28,CHEK2,TNS3,ACTN3,ACTN2,LIMCH1,ACTN1,PRKCD,TSC2,ACTN4,ANK3,MAPK8IP3,TANC2,ATXN2L,PRKD3,BIN1,TNIK,PKP3,AJUBA,SQSTM1,MYL9,VCL,RAB5B,PRKDC,NEDD4L,SAMSN1,HSPBP1,MYL12A,MYL12B,EFNB1,EFNB3,PDZD2,GRK5,EPB41L1,EPB41L2,GRK6,MAP3K20,NEK9,BCL11B,BCL11A,CAV1,MICAL3,PTK6,CGN,AFDN,STK24,BCL6,STK25,STK26,HNRNPD,RAD18,HSP90AB1,MAST4,SH3KBP1,ITGB4,TGFB1I1,EPB41L4A…
114	NEK6	136.4	RB1,HSP90AB1,PRAG1,MAST4,GRIP1,TRIM28,PTTG1,PTTG2,CHEK2,CEP170,LZTS1,NUP210,ACTN1,PRKCD,KRT8,ESCO2,KRT75,TERF2,TGFBR2,RBL2,RBL1,PRKD3,PEAK1,INCENP,PSMA2,TNIK,KCTD12,TRIM16,PKP3,SQSTM1,SRC,PRKDC,TTK,SLC3A2,BCL10,PDS5B,SAMSN1,GRK5,GRK6,MAP3K20,MAPK6,NEK9,CDC42BPG,PTK6,CABLES2,WEE1,MYO1C,TAOK3,STK24,STK25,PRC1,NEDD4,STK26,VIM,BCAR1
115	ROCK2	137.7	RB1,PATJ,HSP90AB1,RTKN,PRAG1,MAST4,SH3KBP1,TGFB1I1,CTNND1,ARAF,SLC2A1,TCF20,ARHGAP35,EPS8,GRIP1,TRIM28,DPYSL2,CHEK2,STMN1,TNS3,BRD3,PPP1R12A,PRKCD,SHROOM2,TSC2,AFAP1,ACTN4,ANK3,ESCO2,TERF2,MAPK8IP3,EPN1,TGFBR2,ATXN2L,EPN3,PRKD3,INCENP,PEAK1,BIN1,MAP1B,NUMB,CDC42EP2,TNIK,MYL9,PPP1R12C,VCL,EPHA2,PRKDC,SRC,NEDD4L,HTT,TTK,PDS5B,SAMSN1,HSPBP1,MYL12A,MYL12B,EFNB1,HECTD1,EFNB3,PDZD2,GRK5,LMNA,GRK6,MICAL…
116	PDPK1	138.4	RB1,BCAR3,HSP90AB1,PRAG1,MAST4,SH3KBP1,ITGB4,TGFB1I1,CTNND1,ARAF,RAPH1,SLC2A1,HSPB1,EPS8,LIPE,SH3PXD2A,TRIM28,CHEK2,DPYSL2,TNS3,PPP1R12A,ACTN3,ACTN2,LIMCH1,ACTN1,PRKCD,TSC2,COBL,AFAP1,ACTN4,ANK3,MAPK8IP3,TERF2,TANC2,TGFBR2,RBL2,ADCY9,RBL1,TBC1D4,PRKD3,PEAK1,BIN1,AKT1S1,NUMB,TNIK,PKP3,UTRN,AJUBA,PPP1R12C,SQSTM1,VCL,EPHA2,COL17A1,HDAC4,RAB5B,AHNAK,PRKDC,SRC,NEDD4L,HTT,TTK,BCL10,PDS5B,NDRG1,SAMSN1,A…
117	RIPK4	138.9	RB1,PATJ,CTNND1,ARAF,DOCK10,TGM1,DOCK11,GRIP1,TRIM28,STMN1,TNS3,ACTN3,ACTN2,LIMCH1,ACTN1,KRT2,PRKCD,KRT8,HLA-B,TSC2,ANK3,ACTN4,ESCO2,TANC2,TUBA4A,ATXN2L,ACLY,MAP1B,FAM76B,PKP3,TNIK,UTRN,SQSTM1,MYL9,AJUBA,SLC27A2,EPHA2,KMT2D,RAB5B,PRKDC,FLII,NEDD4L,ZNF22,PPL,SAMSN1,HSPBP1,MYL12A,MYL12B,EFNB1,EFNB3,PDZD2,GRK5,EPB41L1,EPB41L2,GRK6,GAS2L1,SPTBN2,NEK9,BCL11B,IQSEC2,BCL11A,MICAL3,HELZ,AFDN,SMTN,BCL6,ST…
118	PHKG2	139	HSP90AB1,PRAG1,MAST4,ARAF,EDC4,TUBA1C,TUBA1B,TUBA1A,TRIM28,CHEK2,EMD,PRKCD,TSC2,COBL,PHKA1,MAPK8IP3,PHKA2,TUBA4A,TGFBR2,ATXN2L,PRKD3,PEAK1,PSMA2,TNIK,PPP1R12C,MYL9,SLC27A2,EPHA2,PFKFB2,HDAC4,PRKDC,SRC,TTK,MYL12A,MYL12B,TUBA3E,TUBA3D,TUBA3C,GRK5,GRK6,MAP3K20,EPS8L2,MAPK6,NEK9,CDC42BPG,PTK6,PHKB,CABLES2,WEE1,TAOK3,STK24,STK25,FASN,STK26,CCNYL1,VIM
119	PRKCQ	139.8	RB1,HSP90AB1,PRAG1,MAST4,ITGB4,SH3KBP1,TGFB1I1,ARAF,HSPB1,TRIM28,SH3PXD2A,CHEK2,ERC1,SYNPO,EMD,TNS3,PPP1R12A,ACTN3,ITGA4,ACTN2,LIMCH1,ACTN1,PRKCD,SHROOM2,HLA-B,ARHGEF19,TSC2,COBL,PHKA1,ACTN4,ANK3,SHROOM1,EPS15L1,MAPK8IP3,TERF2,PHKA2,TGFBR2,IL1A,PRKD3,PEAK1,MAP1B,PITPNM3,CDC42EP2,NUMB,TRIM16,TNIK,LCP1,SQSTM1,MYL9,AJUBA,VCL,EPHA2,HDAC4,PFKFB2,SRC,PRKDC,CLEC16A,NEDD4L,TTK,BCL10,MYL12A,AKAP1,MYL12B,E…
120	EPHA7	140.4	PATJ,HSP90AB1,ITGB4,CTNND1,ARAF,ARHGAP35,GRIP1,TRIM28,ITGB6,SYNPO,TNS3,NEO1,ITGA4,ACTN2,UNC5B,PRKCD,SHROOM2,COBL,ANK3,EPS15L1,MAPK8IP3,TUBA4A,EPN1,TGFBR2,ATXN2L,MAP1B,MAP7D1,NUMB,TNIK,SQSTM1,AJUBA,VCL,EPHA2,KMT2D,SRC,PRKDC,HTT,NEDD4L,ZNF22,SAMSN1,HSPBP1,EFNB1,EFNB3,PDZD2,HECTD1,GRK5,MAP3K20,CTNNA1,MAPK6,BRD7,SPTBN2,BCL11B,CAV1,ERBIN,BAIAP2,PTPN14,AFDN,ARHGAP32,STK25,EIF4G3,BCAR1,ADGRL2
121	STK25	140.9	HSP90AB1,PRAG1,MAST4,CTNND1,ARAF,EDC4,TUBA1B,TUBA1A,TRIM28,CHEK2,SACS,TNS3,BRD3,PPP1R12A,ITGA4,ACTN2,PRKCD,TSC2,COBL,AFAP1,EPN1,TGFBR2,PRKD3,PEAK1,BIN1,NUMB,TNIK,PPP1R12C,EPHA2,HDAC4,SRC,PRKDC,RPL12,FLII,TTK,HECTD1,GRK5,GRK6,MAP3K20,SH3BP4,MAPK6,SPTBN2,NEK9,CDC42BPG,ERBIN,PTK6,PTPN14,CABLES2,WEE1,EHD4,MYO1C,TAOK3,STK24,STK25,PRC1,NEDD4,STK26,FASN,CCNYL1,VIM
122	KDR	140.9	RB1,HSP90AB1,ITGB4,CTNND1,ARAF,SLC2A1,HSPB1,ARHGAP35,AKAP12,TRIM28,CHEK2,SYNPO,TNS3,PPP1R12A,ACTN3,ITGA4,ACTN2,UNC5B,ACTN1,PRKCD,KRT8,TSC2,ACTN4,KRT5,MAPK8IP3,TERF2,EPN1,TGFBR2,EPN3,IL1A,PALLD,PEAK1,MAP1B,AKT1S1,CDC42EP2,NUMB,TNIK,LCP1,UTRN,SLC29A1,AJUBA,MYL9,VCL,EPHA2,COL17A1,FOXC2,SRC,PRKDC,FLII,NEDD4L,TTK,AKAP1,EFNB1,EFNB3,GRK5,TCOF1,LMNA,MAP3K20,CTNNA1,PCDH1,CAVIN2,CAV1,PTK6,BAIAP2,SMTN,WEE1,…
123	PLK4	141	RB1,LIN54,HSP90AB1,MAST4,ARAF,KIAA1671,CBY1,TUBA1C,STK10,TUBA1B,TUBA1A,TRIM28,PTTG1,CHEK2,STMN1,SACS,CEP170,TNS3,BRD3,PPP1R12A,ITGA4,PRKCD,ANK3,ESCO2,PEX1,TERF2,TUBA4A,TANC2,TGFBR2,RBL2,IL1A,RBL1,TFDP1,PRKD3,INCENP,TBC1D5,MAP1B,CDC42EP2,NUMB,AJUBA,SQSTM1,PPP1R12C,OPTN,EPHA2,HDAC4,SET,PRKDC,SRC,NEDD4L,TTK,PDS5B,PPL,CAMSAP2,TUBA3E,TUBA3D,HECTD1,TUBA3C,GRK5,GRK6,MAP3K20,CEP192,MAPK6,TBC1D17,CLASP2,N…
124	BTK	142.5	RB1,NOMO3,PATJ,ARAF,ARHGAP35,EPS8,STK10,DOCK11,GRIP1,ALKBH5,TRIM28,CHEK2,CAPN2,TNS3,NOMO2,ACTN2,ACTN1,PRKCD,HLA-B,AFAP1,TSC2,ACTN4,KRT5,ANK3,MAPK8IP3,PHKA2,TUBA4A,ATXN2L,PRKD3,BIN1,MAP1B,TNIK,UTRN,SQSTM1,VCL,EPHA2,KMT2D,PRKDC,NEDD4L,BCL10,SAMSN1,HSPBP1,EFNB1,EFNB3,PDZD2,GRK5,GRK6,MAP3K20,CEP192,RAB11FIP5,NEK9,BCL11A,CAV1,PTK6,STK24,BCL6,STK25,STK26,HNRNPD,BCAR3,HSP90AB1,SH3KBP1,ITGB4,TGFB1I1,SLC2…
125	MARK3	142.9	HDAC4,CRTC3,MAST4,SRC,PRKDC,ARAF,NEDD4L,TTK,EFNB1,HECTD1,SIPA1L1,TRIM28,GRK5,CHEK2,GRK6,LMNA,MAP3K20,CEP192,MAPK6,CLASP2,BRD3,NEK9,PPP1R12A,CDC42BPG,RALGAPA2,PRKCD,TSC2,PTK6,PHKA1,CGN,BAIAP2,MAPK8IP3,TERF2,CLIP2,WEE1,TAOK3,STK24,TBC1D4,PRKD3,STK25,MAP1B,NUMB,TNIK,PKP3,VCL,EPHA2,PNPLA2
126	ULK1	144.2	RB1,HSP90AB1,PRAG1,TGFB1I1,ARAF,SLC2A1,HSPB1,ELAVL2,TRIM28,SH3PXD2A,CHEK2,DPYSL2,CAPN2,CEP170B,ITGA4,UNC5B,ACTN1,PRKCD,TSC2,ACTN4,ANK3,MAPK8IP3,TERF2,TGFBR2,PRKD3,TBC1D5,MAP1B,AKT1S1,NUMB,TNIK,TRIM16,LCP1,SQSTM1,OPTN,EPHA2,HDAC4,FOXC2,SRC,PRKDC,HTT,NEDD4L,EFNB1,GRK5,GRK6,MAP3K20,STX5,SH3BP4,MAPK6,TBC1D17,NEK9,IQSEC2,CAV1,CDC42BPG,BAIAP2,TAOK3,BCL6,STK24,STK25,NEDD4,BCAR1,PNPLA2
127	FRK	144.4	RB1,BCAR3,PATJ,HSP90AB1,TGFB1I1,CTNND1,ARAF,HSPB1,BZW1,ARHGAP35,EPS8,KIAA0930,DOCK10,DOCK11,GRIP1,TRIM28,SH3PXD2A,SEC61B,TNS3,NEO1,BRD3,ACTN1,PRKCD,TSC2,COBL,AFAP1,FRMD4B,ACTN4,ANK3,EPS15L1,ATXN2L,ACLY,PEAK1,MAP1B,MAP7D1,NUMB,IRF6,SQSTM1,MYL9,VCL,EPHA2,HDAC4,SRC,PRKDC,SAMSN1,TOB1,HSPBP1,MYL12A,MYL12B,EFNB1,EFNB3,PDZD2,GRK5,MAP3K20,EPS8L2,CEP192,MAPK6,SPTBN2,CAV1,ERBIN,PTK6,PTPN14,MARCKS,BCL6,STK2…
128	PASK	144.6	PATJ,HSP90AB1,PRAG1,TGFB1I1,ARAF,SLC2A1,HSPB1,TCF20,GRIP1,TRIM28,SH3PXD2A,CHEK2,SEC61B,TNS3,BRD3,PPP1R12A,PRKCD,KRT8,TSC2,RAB3IL1,ANK3,ESCO2,EPS15L1,PEX1,TANC2,TGFBR2,ATXN2L,RBL1,NUMB,DSG2,MYL9,PPP1R12C,EPHA2,PFKFB2,HDAC4,FOXC2,SRC,PRKDC,FLII,NEDD4L,ZNF22,TTK,SAMSN1,HSPBP1,MYL12A,MYL12B,EFNB1,RAB11FIP1,EFNB3,PDZD2,HECTD1,PDLIM2,GRK5,LMNA,MAP3K20,MAPK6,NEK9,ZNF462,BCL11B,IQSEC2,BCL11A,CDC42BPG,GBF…
129	TGFBR2	145.5	RB1,PATJ,RTKN,CTNND1,ARAF,ARHGAP35,EPS8,GRIP1,TRIM28,CHEK2,TNS3,LZTS1,ACTN2,ACTN1,PRKCD,KRT8,HLA-B,TSC2,PHKA1,ACTN4,ANK3,KRT5,PHKA2,ATXN2L,PRKD3,BIN1,MAP1B,TNIK,SQSTM1,MYL9,AJUBA,VCL,EPHA2,KMT2D,PRKDC,FLII,NEDD4L,BCL10,PDS5B,NDRG1,SAMSN1,HSPBP1,MYL12A,EFNB1,EFNB3,PDZD2,GRK5,GRK6,MAP3K20,NEK9,BCL11B,CAV1,SLC4A10,PHKB,CGN,ARHGAP32,SMTN,EHD4,BCL6,STK24,STK25,STK26,HNRNPD,TGFBI,RAD18,BCAR3,HSP90AB1,M…
130	INSR	146	RB1,PATJ,CTNND1,TNC,ARAF,EPS8,TGM1,LIPE,GRIP1,DOCK11,TRIM28,CHEK2,CAPN2,TNS3,ACTN2,ACTN1,PRKCD,HLA-B,TSC2,PHKA1,ACTN4,ANK3,MAPK8IP3,PHKA2,TANC2,ATXN2L,ACLY,PRKD3,BIN1,MAP1B,TNIK,SQSTM1,SLC27A2,EPHA2,KMT2D,RAB5B,PRKDC,NEDD4L,BCL10,SAMSN1,HSPBP1,MYL12A,MYL12B,EFNB1,EFNB3,PDZD2,GRK5,GRK6,MAP3K20,IVNS1ABP,NEK9,PDHA1,BCL11A,CAV1,MICAL3,PTK6,ARHGAP32,STK24,STK25,FASN,CCDC88C,EIF4G3,BCAR3,HSP90AB1,MAST4…
131	FGFR2	146.3	RB1,MAST4,SH3KBP1,ITGB4,TGFB1I1,CTNND1,ARAF,ARHGAP35,ELAVL2,EPS8,COIL,TUBA1A,TRIM28,SH3PXD2A,CHEK2,ERC1,ITGB6,TNS3,EMD,LZTS1,ACTN2,UNC5B,ACTN1,PRKCD,KRT8,TSC2,ANK3,KRT5,EPS15L1,ACTN4,MAPK8IP3,PHKA2,EPN1,TGFBR2,EPN3,IL1A,BIN1,NUMB,DSG2,TNIK,IRF6,UTRN,SQSTM1,VCL,OPTN,EPHA2,FOXC2,KMT2D,LUZP1,SRC,PRKDC,DOT1L,NEDD4L,HTT,TTK,HSPBP1,EFNB1,PDLIM2,EFNB3,GRK5,GRK6,MAP3K20,CEP192,FLNC,MAPK6,NEK9,BCL11B,BCL1…
132	EPHA1	146.8	PATJ,HSP90AB1,CTNND1,ARAF,SLC2A1,HSPB1,ARHGAP35,GRIP1,TRIM28,DPYSL2,TNS3,NEO1,SRRM2,ITGA4,UNC5B,PRKCD,TSC2,ACTN4,ANK3,MAPK8IP3,ATXN2L,BIN1,PITPNM3,MAP7D1,NUMB,DSG2,PKP3,VCL,EPHA2,FOXC2,SRC,PRKDC,PDS5B,SAMSN1,HSPBP1,EFNB1,EFNB3,PDZD2,GRK5,MAP3K20,APBB2,EPS8L2,MAPK6,BRD7,NEK9,ZNF185,CDC42BPG,CAV1,GBF1,PTK6,BAIAP2,WDR13,PTPN14,AFDN,STK24,STK25,STK26,ACKR3,EIF4G3,BCAR1,TJP3
133	RET	147.9	RB1,HSP90AB1,MAST4,SH3KBP1,TGFB1I1,CTNND1,ARAF,SLC2A1,ARHGAP35,EPS8,DOCK11,TRIM28,SH3PXD2A,STMN1,CAPN2,ERC1,ITGB6,NEO1,TNS3,ITGA4,UNC5B,PRKCD,KRT8,TSC2,AFAP1,FRMD4B,KRT5,MAPK8IP3,TERF2,EPN1,TGFBR2,EPN3,RBL1,TBC1D4,PRKD3,BIN1,MAP1B,DSG2,TNIK,VCL,EPHA2,ZCCHC8,FOXC2,KMT2D,AHNAK,SRC,PRKDC,HTT,NEDD4L,SLC3A2,BCL10,AKAP1,SCEL,EFNB1,HECTD1,EFNB3,GRK5,TCOF1,GRK6,LMNA,MAP3K20,CTNNA1,EPS8L2,MAPK6,PCDH1,CDC4…
134	MAP3K21	148.5	RB1,PATJ,RTKN,HSP90AB1,PRAG1,MAST4,CBY1,GRIP1,SIPA1L1,TRIM28,SH3PXD2A,CHEK2,BRD3,TLE3,PRKCD,ARHGEF19,SHROOM2,COBL,ANK3,EPS15L1,MAPK8IP3,TERF2,TGFBR2,RBL2,ATXN2L,RBL1,PRKD3,CDC42EP2,NUMB,TNIK,SQSTM1,HDAC4,SRC,PRKDC,FLII,TTK,SAMSN1,HSPBP1,CAMSAP2,EFNB1,EFNB3,PDZD2,GRK5,MAP3K20,MAPK6,CDC42BPG,PTK6,CGN,PTPN14,ARHGAP32,TAOK3,STK24,STK25,STK26,EIF4G3,BCAR1
135	PTK6	149.4	BCAR3,PATJ,HSP90AB1,PRAG1,MAST4,SH3KBP1,ITGB4,TGFB1I1,CTNND1,ARAF,ARHGAP35,EPS8,GRIP1,CYSRT1,TRIM28,SH3PXD2A,SEC61B,TNS3,ACTN3,PRKCD,AFAP1,TSC2,ACTN4,MAPK8IP3,TGFBR2,ATXN2L,TBC1D4,PEAK1,NUMB,TNIK,AJUBA,EPHA2,KMT2D,SRC,PRKDC,HTT,SAMSN1,HSPBP1,AKAP1,EFNB1,EFNB3,PDZD2,GRK5,MAP3K20,EPS8L1,MAPK6,BRD7,MISP,NEK9,CDC42BPG,CAV1,PTK6,PTPN14,AFDN,ARHGAP32,STK24,STK25,BCAR1
136	CAMKK2	150.3	RB1,HSP90AB1,PRAG1,MAST4,SH3KBP1,ARAF,SLC2A1,TRIM28,CHEK2,DPYSL2,SRRM2,BRD3,PRKCD,TSC2,RAB3IL1,PEX1,MAPK8IP3,PHKA2,TGFBR2,ADCY9,TBC1D4,PRKD3,PEAK1,BIN1,AKT1S1,CDC42EP2,TNIK,SQSTM1,MYL9,PFKFB2,PRKDC,SRC,HTT,MYL12A,MYL12B,GRK5,GRK6,MAP3K20,FLNC,MAPK6,NEK9,IQSEC2,CDC42BPG,CAV1,PTK6,ARHGAP32,WEE1,MARCKS,TAOK3,STK24,BCL6,STK25,NEDD4,STK26,FASN,VIM
137	DYRK2	151.8	RB1,HSP90AB1,CTNND1,ARAF,AKAP12,TUBA1C,TUBA1B,TUBA1A,TRIM28,PTTG1,DPYSL2,CHEK2,TNS3,BRD3,TLE3,PPP1R12A,ACTN3,ACTN2,ACTN1,PRKCD,TSC2,PHKA1,ACTN4,ANK3,PHKA2,TERF2,TUBA4A,TGFBR2,TFDP1,TBC1D4,PRKD3,PSMA2,NUMB,TNIK,SQSTM1,MYL9,EPHA2,PFKFB2,HDAC4,SET,AHNAK,SRC,PRKDC,NEDD4L,HTT,ZNF22,TTK,SAMSN1,HSPBP1,MYL12A,TUBA3E,TUBA3D,TUBA3C,GRK5,LMNA,MAP3K20,MAPK6,TBC1D17,BRD7,TOE1,NEK9,ZNF462,AUTS2,BCL11A,IRF2BP1,…
138	PRKAA1	152	RB1,RTKN,CRTC3,PRAG1,CTNND1,ARAF,BZW1,ARHGAP35,EPS8,LIPE,TRIM28,CHEK2,CAPN2,SACS,TNS3,TBC1D22B,ACTN3,PRKCD,TSC2,PHKA1,ACTN4,ANK3,MAPK8IP3,TANC2,ATXN2L,ACLY,ADCY9,PRKD3,BIN1,TNIK,SQSTM1,MYL9,EPHA2,PFKFB2,SET,PRKDC,NEDD4L,MYL12A,MYL12B,GRK5,GRK6,MAP3K20,SPTBN2,CARMIL1,NEK9,PDHA1,CAV1,PTK6,PHKB,CGN,STK24,STK25,FASN,STK26,HNRNPD,BCAR3,HSP90AB1,MAST4,SH3KBP1,SLC2A1,TUBA1C,TUBA1A,SH3PXD2A,ERC1,EMD,PPP1…
139	GRK2	152.6	PATJ,HSP90AB1,PRAG1,MAST4,SH3KBP1,ARAF,HSPB1,AKAP12,STK10,TUBA1C,TUBA1B,TUBA1A,TRIM28,SH3PXD2A,CHEK2,CAPN2,EMD,TBC1D22B,TLE3,GPR39,PPP1R12A,ITGA4,ACTN2,ACTN1,PRKCD,RHBDF2,HLA-B,TSC2,COBL,ACTN4,MAPK8IP3,TERF2,EPN1,TUBA4A,TGFBR2,ATXN2L,ADCY9,TBC1D4,PRKD3,PEAK1,INCENP,PALLD,GPR161,MAP1B,NUMB,TRIM16,TNIK,UTRN,MYL9,SQSTM1,OPTN,VCL,EPHA2,PFKFB2,HDAC4,FOXC2,PRKDC,SRC,FLII,NEDD4L,HTT,TTK,NDRG1,MYL12A,MYL…
140	STK17B	153.5	LIN54,SH3KBP1,ARAF,SLC2A1,BZW1,DOCK11,STK10,TRIM28,CHEK2,PPP1R12A,ITGA4,ACTN3,ACTN2,ACTN1,PRKCD,ARHGEF19,ACTN4,EPS15L1,MAPK8IP3,TGFBR2,ATXN2L,PRKD3,BIN1,MAP1B,MAP7D1,LCP1,SQSTM1,MYL9,PFKFB2,AHNAK,SRC,TTK,BCL10,SAMSN1,MYL12A,MYL12B,TUBA3D,TUBA3C,GRK5,MAP3K20,MAPK6,IVNS1ABP,NEK9,CAVIN2,PTK6,WEE1,TAOK3,STK24,STK25,STK26,CCNYL1,TRIM36,EVI2B
141	PRAG1	154	NEK9,HSP90AB1,MAST4,SH3KBP1,SRC,ACTN1,PRKCD,PTK6,TRIM28,GRK5,BIN1,STK25,PEAK1,MAP3K20,MAPK6
142	MAP2K5	154	RB1,PATJ,HSP90AB1,MAST4,TGFB1I1,ARAF,HSPB1,STK10,TRIM28,SEC61B,TNS3,BRD3,PPP1R12A,ITGA4,LIMCH1,PRKCD,ARHGEF19,TSC2,MAPK8IP3,TGFBR2,ATXN2L,ADCY9,PRKD3,PEAK1,TBC1D5,MAP1B,TNIK,SQSTM1,PPP1R12C,VCL,EPHA2,PRKDC,SRC,TTK,HSPBP1,AKAP1,PDLIM2,GRK5,LMNA,GRK6,MAP3K20,MAPK6,NEK9,PDHA2,PDHA1,CDC42BPG,ERBIN,PTK6,PTPN14,SLC4A7,WEE1,TAOK3,STK24,STK25,ACKR3,VIM,EIF4G3,BCAR1
143	WNK1	155	HDAC4,HSP90AB1,PRKDC,SRC,ITGB4,TGFB1I1,ARAF,NEDD4L,HSPB1,NDRG1,HECTD1,TRIM28,GRK5,EPB41L1,EPB41L2,CHEK2,MAP3K20,FLNC,ERC1,MAPK6,SYNPO,SRRM2,NEK9,CIZ1,PPP1R12A,PRKCD,PLEKHA6,AFAP1,TSC2,PTPN14,TGFBR2,BCL6,STK24,TBC1D4,STK25,NEDD4,AKT1S1,HNRNPD,NUMB,TNIK,SQSTM1,AJUBA,VCL
144	MAPKAPK3	155	RB1,BCAR3,HSP90AB1,SRC,TGFB1I1,ARAF,NEDD4L,HSPB1,TRIM28,GRK5,CHEK2,GRK6,MAPK6,PRKCD,TSC2,PTK6,ANK3,FRMD4B,MAPK8IP3,TGFBR2,IL1A,RBL1,STK24,STK25,PSMA2,PEAK1,NEDD4,STK26
145	MAP3K11	155.6	RB1,PATJ,RTKN,HSP90AB1,PRAG1,MAST4,SH3KBP1,ARAF,HSPB1,BZW1,ARHGAP35,EPS8,GRIP1,TRIM28,SH3PXD2A,CAPN2,BRD3,PPP1R12A,ITGA4,PRKCD,ARHGEF19,TSC2,ACTN4,ANK3,KRT5,MAPK8IP3,TGFBR2,ATXN2L,RBL2,RBL1,PRKD3,PEAK1,AKT1S1,CDC42EP2,NUMB,TNIK,SQSTM1,PPP1R12C,EPHA2,HDAC4,SET,AHNAK,SRC,PRKDC,FLII,HTT,TTK,SLC3A2,SAMSN1,HSPBP1,PCNX3,EFNB1,EFNB3,PDZD2,GRK5,GRK6,KIAA1522,MAP3K20,SH3BP4,EPS8L2,APBB2,GAS2L1,MAPK6,NEK9,…
146	SYK	155.9	RB1,PATJ,CTNND1,ARAF,BZW1,ARHGAP35,EPS8,GRIP1,TRIM28,CHEK2,DPYSL2,TNS3,NOMO2,ACTN2,ACTN1,PRKCD,HLA-B,TSC2,AFAP1,ACTN4,FRMD4B,MAPK8IP3,PHKA2,TUBA4A,ATXN2L,ACLY,BIN1,PRKD3,MAP1B,TRIM16,TNIK,SQSTM1,SLC27A2,AJUBA,VCL,EPHA2,PFKFB2,KMT2D,RAB5B,SET,PRKDC,FLII,NEDD4L,BCL10,SAMSN1,NDRG1,HSPBP1,EFNB1,EFNB3,PDZD2,GRK5,GRK6,MAP3K20,BCL11B,BCL11A,CAV1,PTK6,PRRC2B,ARHGAP32,EHD4,BCL6,STK24,FASN,STK26,CCDC88C,HN…
147	CSNK1E	156.8	HSP90AB1,PRAG1,MAST4,SH3KBP1,CTNND1,ARAF,TUBA1C,GRIP1,TUBA1B,SIPA1L1,TUBA1A,TRIM28,CHEK2,EMD,TNS3,TBC1D22B,UPF1,PPP1R12A,PRKCD,TSC2,COBL,EPS15L1,TERF2,TUBA4A,TGFBR2,ATXN2L,ACLY,PRKD3,PEAK1,BIN1,PSMA2,NUMB,TNIK,PKP3,AJUBA,SQSTM1,OPTN,EPHA2,KMT2D,SET,AHNAK,SRC,PRKDC,FLII,RPL12,NEDD4L,HTT,TTK,HSPBP1,TUBA3E,FAM83G,TUBA3D,TUBA3C,GRK5,GRK6,MAP3K20,EPS8L1,RRP36,SH3BP4,CEP192,APBB2,FLNC,TBC1D17,MAPK6,FIL…
148	BRAF	157.1	RB1,PATJ,HSP90AB1,MAST4,TGFB1I1,ARAF,SLC2A1,HSPB1,GRIP1,STK10,CHEK2,TNS3,PPP1R12A,PRKCD,TSC2,MAPK8IP3,TGFBR2,ATXN2L,RBL2,RBL1,PRKD3,AKT1S1,NUMB,TNIK,SQSTM1,SLC27A2,PPP1R12C,VCL,EPHA2,KMT2D,RAB5B,PRKDC,SRC,NEDD4L,HTT,TTK,BCL10,SAMSN1,GRAMD4,HSPBP1,EFNB1,HECTD1,EFNB3,PDZD2,GRK5,GRK6,LMNA,MAP3K20,CTNNA1,MAPK6,BCL11B,BCL11A,CDC42BPG,ERBIN,PTK6,PHKB,PTPN14,WEE1,FMNL2,TAOK3,STK24,STK25,NEDD4,STK26,CCNY…
149	TNIK	158.6	RB1,PATJ,MAST4,CTNND1,ARAF,DOCK11,SIPA1L1,TRIM28,DPYSL2,LZTS1,BRD3,PPP1R12A,ITGA4,PRKCD,TSC2,ANK3,MAPK8IP3,TANC2,TGFBR2,RBL2,RBL1,PRKD3,PSMA2,MAP7D1,TNIK,AJUBA,EPHA2,KMT2D,SET,AHNAK,SRC,NEDD4L,SLC3A2,MYL12A,PDZD2,GRK5,EPB41L2,GRK6,MAP3K20,GSE1,MAPK6,BRD7,GAS2L1,SPTBN2,CLASP2,NEK9,BCL11B,ARHGAP32,WEE1,FMNL2,TAOK3,STK24,STK25,NEDD4,STK26,CCDC88C
150	TAOK1	158.9	PATJ,MAST4,AHNAK,ARAF,CLEC16A,NEDD4L,TCF20,SLC3A2,BCL10,PDS5B,CENPC,EPS8,STK10,EFNB1,HECTD1,GRK5,SH3PXD2A,PTTG1,DPYSL2,GRK6,STMN1,MAP3K20,EPS8L2,MAPK6,CLASP2,NEK9,PPP1R12A,PRKCD,ERBIN,FRMD4B,MAPK8IP3,PTPN14,TGFBR2,RBL2,ARHGAP32,WEE1,TAOK3,STK24,PRKD3,STK25,INCENP,STK26,NEDD4,TNIK,AJUBA,VGLL4
151	CAMK4	159.3	PATJ,HSP90AB1,MAST4,ITGB4,TGFB1I1,TGM1,GRIP1,TRIM28,DPYSL2,CHEK2,STMN1,CAPN2,ERC1,SYNPO,ACTN3,ACTN2,ACTN1,PRKCD,KRT8,TSC2,ACTN4,ANK3,EPS15L1,PHKA2,ACLY,ADCY9,BIN1,PRKD3,MAP1B,NUMB,KCTD12,UTRN,MYL9,SQSTM1,VCL,HDAC4,ACSS2,SRC,PRKDC,HTT,PRR5L,HSPBP1,MYL12A,MYL12B,AKAP1,GRK5,MAP3K20,FLNC,TBC1D17,MAPK6,BRD7,IVNS1ABP,CAV1,KRT18,STK24,BCL6,STK25,NEDD4,STK26,FASN,HNRNPD,EIF4G3
152	CDK9	161.6	RB1,PATJ,HSP90AB1,MAST4,TGFB1I1,ARAF,TNC,TUBA1C,TRIM28,CHEK2,BRD3,UPF1,PPP1R12A,PRKCD,TSC2,COBL,MAPK8IP3,TERF2,TGFBR2,RBL2,RBL1,TFDP1,PRKD3,TNIK,SQSTM1,EPHA2,HDAC4,KMT2D,SRC,PRKDC,DOT1L,NEDD4L,HTT,TTK,BCL10,PDS5B,SAMHD1,HECTD1,PDZD2,GRK5,TCOF1,GRK6,LMNA,MAP3K20,FLNC,MAPK6,BRD7,CARMIL1,NEK9,PDHA1,BCL11B,CDC42BPG,CABLES2,PER2,WEE1,TAOK3,STK24,BCL6,STK25,STK26,HNRNPD,CCNYL1,VIM,RAD18
153	EPHB6	161.7	PATJ,HSP90AB1,MAST4,SRC,CTNND1,SAMSN1,HSPBP1,MYL12A,ARHGAP35,GRIP1,EFNB1,EFNB3,PDZD2,TRIM28,GRK5,GRK6,MAPK6,BRD7,TNS3,NEO1,NEK9,BCL11B,IQSEC2,CDC42BPG,PRKCD,PTK6,ANK3,PTPN14,ATXN2L,AFDN,BCL6,STK25,MAP7D1,NUMB,TNIK,EIF4G3,PPP1R12C,ADGRL2,BCAR1,EPHA2
154	IRAK1	161.8	RB1,PATJ,RTKN,HSP90AB1,PRAG1,MAST4,ARAF,SLC2A1,HSPB1,ARHGAP35,GRIP1,TRIM28,ERC1,SEC61B,EMD,PRKCD,TSC2,KRT5,MAPK8IP3,TGFBR2,ATXN2L,IL1A,RBL1,PRKD3,PEAK1,AKT1S1,NUMB,TNIK,IRF6,SQSTM1,PPP1R12C,MYL9,OPTN,EPHA2,HDAC4,SRC,PRKDC,TTK,BCL10,SAMSN1,HSPBP1,FAM83G,EFNB1,EFNB3,PDZD2,PDLIM2,GRK5,LMNA,GRK6,MAP3K20,FLNC,MAPK6,NEK9,CAV1,CDC42BPG,ERBIN,PTK6,PTPN14,ARHGAP32,TAOK3,STK24,BCL6,STK25,STK26,HNRNPD,BCAR1…
155	MKNK1	163.1	HSP90AB1,MAST4,AHNAK,PRKDC,SRC,FLII,CTNND1,ARAF,SLC2A1,HSPB1,GRK5,GRK6,MAPK6,NEK9,PRKCD,COBL,TSC2,PTK6,MAPK8IP3,EPN1,TGFBR2,EPN3,TAOK3,STK24,PRKD3,STK25,PEAK1,HNRNPD,TNIK,SQSTM1,EIF4G3,OPTN
156	CDK13	164.2	RB1,HSP90AB1,PRAG1,MAST4,TCF20,TUBA1C,TUBA1A,TRIM28,CHEK2,CEP170,TNS3,UPF1,PPP1R12A,ITGA4,PRKCD,EPS15L1,MAPK8IP3,TERF2,TUBA4A,EPN1,TGFBR2,RBL2,TFDP1,PRKD3,PEAK1,NUMB,EPHA2,KMT2D,PRKDC,SRC,DOT1L,TTK,PDS5B,EFNB1,HECTD1,GRK5,GRK6,MAP3K20,GAS2L1,MAPK6,CLASP2,NEK9,CDC42BPG,HELZ,CABLES2,ARHGAP23,WEE1,TAOK3,STK24,STK25,STK26,CCNYL1,TRIM36
157	NEK4	164.4	RB1,HSP90AB1,MAST4,ITGB4,ARAF,LIPE,TUBA1B,TUBA1A,TRIM28,SH3PXD2A,CHEK2,STMN1,SYNPO,EMD,SRRM2,PPP1R12A,PRKCD,HLA-B,ANK3,EPS15L1,ACTN4,TUBA4A,RBL1,PRKD3,PEAK1,PSMA2,MAP1B,PPP1R12C,PFKFB2,PRKDC,SRC,RPL12,TTK,PDS5B,MYL12A,TUBA3E,TUBA3D,HECTD1,TUBA3C,GRK5,GRK6,MAP3K20,CTNNA1,MAPK6,CLASP2,NEK9,ZNF462,BCL11B,BCL11A,RRP1B,CABLES2,WEE1,STK24,STK25,STK26,CCDC88C,HNRNPD,CCNYL1,VIM,BCAR1
158	FES	164.6	PATJ,HSP90AB1,CTNND1,ARAF,RAPH1,SLC2A1,HSPB1,GRIP1,TRIM28,DPYSL2,CAPN2,TNS3,BRD3,ACTN1,PRKCD,BOLA1,HLA-B,EPS15L1,MAPK8IP3,TGFBR2,ATXN2L,BIN1,NUMB,TNIK,PKP3,LCP1,SLC27A2,PPP1R12C,VCL,EPHA2,HDAC4,ACSS2,PRKDC,SRC,FLII,HTT,SAMSN1,HSPBP1,EFNB1,EFNB3,PDZD2,GRK5,GRK6,MAP3K20,MAPK6,NEK9,STARD13,AUTS2,CAVIN2,CAV1,PTK6,HELZ,BAIAP2,PTPN14,WEE1,STK24,STK25,NEDD4,BCAR1
159	NUAK1	164.8	FOXC2,HSP90AB1,PRAG1,SRC,PRKDC,FLII,ARAF,HTT,TTK,ARHGAP35,HECTD1,GRK5,TRIM28,EPB41L1,CHEK2,MAP3K20,MAPK6,CLASP2,SRRM2,IVNS1ABP,NEK9,PPP1R12A,LIMCH1,CDC42BPG,PRKCD,TSC2,PTK6,ANK3,MAPK8IP3,TGFBR2,STK24,PRKD3,STK25,PEAK1,PALLD,MAP1B,STK26,PPP1R12C,MYL9,AJUBA,SQSTM1,VCL,EPHA2
160	MAP3K2	165.1	RB1,HSP90AB1,PRAG1,MAST4,ARAF,CBY1,TCF20,SH3PXD2A,ERC1,TNS3,PPP1R12A,ITGA4,ACTN3,ACTN2,ACTN1,PRKCD,ACTN4,MAPK8IP3,TGFBR2,RBL2,RBL1,ADCY9,PRKD3,PEAK1,BIN1,TBC1D5,AKT1S1,TNIK,SQSTM1,HDAC4,PFKFB2,KMT2D,RAB5B,PRKDC,SRC,FLII,NEDD4L,TTK,GRK5,GRK6,MAP3K20,MAPK6,TBC1D17,NEK9,CDC42BPG,ERBIN,PTK6,HELZ,WEE1,MYO1C,TAOK3,BCL6,STK24,STK25,NEDD4,STK26
161	MAP2K7	165.2	RB1,BCAR3,HSP90AB1,RTKN,MAST4,ITGB4,SH3KBP1,CTNND1,ARAF,TNC,SLC2A1,HSPB1,ARHGAP35,AKAP12,TGM1,STK10,TUBA1A,TRIM28,CHEK2,STMN1,CAPN2,TNS3,PPP1R12A,PRKCD,KRT8,TSC2,KRT5,ANK3,MAPK8IP3,TGFBR2,RBL2,IL1A,RBL1,PRKD3,MAP1B,AKT1S1,NUMB,TNIK,SQSTM1,PPP1R12C,MYL9,AJUBA,VCL,EPHA2,HDAC4,FOXC2,KMT2D,SRC,PRKDC,FLII,NEDD4L,BCL10,CENPC,EFNB1,GRK5,TCOF1,GRK6,LMNA,MAP3K20,MAPK6,BRD7,PCDH1,NEK9,CDC42BPG,CAV1,ERBIN,P…
162	PRKD2	165.8	HDAC4,PFKFB2,SET,HSP90AB1,MAST4,ITGB4,SRC,PRKDC,ARAF,CLEC16A,TTK,ARHGAP35,GRIP1,STK10,RAB11FIP1,PDLIM2,TRIM28,GRK5,GRK6,MAP3K20,TNKS1BP1,ITGB6,MAPK6,NEK9,ACTN2,CDC42BPG,PRKCD,PHKB,MAPK8IP3,AFDN,STK24,PRKD3,STK25,MAP1B,UTRN,SQSTM1,PPP1R12C
163	RPS6KA3	166.2	HSP90AB1,MAST4,SH3KBP1,CTNND1,ARAF,SLC2A1,HSPB1,DOCK11,TUBA1B,TUBA1A,TRIM28,PTTG1,CHEK2,STMN1,ERC1,PPP1R12A,UNC5B,PRKCD,TSC2,MAPK8IP3,PHKA2,TGFBR2,TFDP1,TBC1D4,PRKD3,PEAK1,AKT1S1,NUMB,LCP1,TNIK,PKP3,SQSTM1,VCL,EPHA2,HDAC4,KMT2D,RAB5B,PRKDC,SRC,DOT1L,NEDD4L,HTT,TTK,BCL10,AKAP1,EFNB1,GRK5,GRK6,LMNA,MAP3K20,FLNC,MAPK6,BRD7,MISP,CLASP2,NEK9,PDHA1,CDC42BPG,PTK6,PTPN14,KRT18,TAOK3,STK24,STK25,NEDD4,STK…
164	CHEK2	166.5	RB1,LIN54,HSP90AB1,MAST4,SH3KBP1,TGFB1I1,SLC2A1,HSPB1,TCF20,ELAVL2,TRIM28,PTTG1,SH3PXD2A,CHEK2,STMN1,ERC1,TNS3,LZTS1,KRT6A,BRD3,UPF1,PPP1R12A,TGIF2,LIMCH1,PRKCD,TSC2,RAB3IL1,ESCO2,ANK3,KRT5,EPS15L1,MAPK8IP3,TERF2,TGFBR2,RBL2,RBL1,ADCY9,TFDP1,PRKD3,INCENP,BIN1,MAP1B,NUMB,TRIM16,SQSTM1,AJUBA,VCL,EPHA2,HDAC4,KMT2D,PRKDC,SRC,DOT1L,HTT,TTK,BCL10,SAMHD1,CENPC,GRK5,LMNA,MAP3K20,MAPK6,BRD7,NEK9,BCL11A,CA…
165	PLK3	166.8	RB1,LIN54,HSP90AB1,MAST4,ARAF,TUBA1C,STK10,TUBA1B,TUBA1A,PTTG1,TRIM28,PTTG2,CHEK2,STMN1,TNS3,PPP1R12A,PRKCD,ANK3,ESCO2,PEX1,TANC2,TUBA4A,RBL2,RBL1,TFDP1,PRKD3,PEAK1,INCENP,TBC1D5,NUMB,TNIK,SQSTM1,PPP1R12C,EPHA2,SRC,PRKDC,TTK,PDS5B,NDRG1,THSD1,TUBA3E,TUBA3D,TUBA3C,GRK5,GRK6,LMNA,MAP3K20,MAPK6,TBC1D17,CLASP2,NEK9,CDC42BPG,PTK6,PRRC2B,ZC3HC1,PER2,ARHGAP32,WEE1,TAOK3,STK24,STK25,PRC1,STK26,RAD18
166	EPHA4	169.3	PATJ,HSP90AB1,RTKN,MAST4,ITGB4,CTNND1,ARAF,ARHGAP35,EPS8,TUBA1C,GRIP1,TUBA1B,SIPA1L1,TUBA1A,TRIM28,DPYSL2,ITGB6,TNS3,NEO1,ITGA4,UNC5B,PRKCD,ARHGEF19,TSC2,ANK3,EPS15L1,MAPK8IP3,ATXN2L,MAP1B,PITPNM3,MAP7D1,NUMB,DSG2,TNIK,PKP3,AJUBA,VCL,EPHA2,FOXC2,SRC,NEDD4L,TTK,SAMSN1,HSPBP1,EFNB1,TUBA3E,TUBA3D,EFNB3,TUBA3C,PDZD2,HECTD1,GRK5,GRK6,MAP3K20,CTNNA1,MAPK6,BRD7,CARMIL1,NEK9,BCL11B,PTK6,BAIAP2,PTPN14,STK…
167	DMPK	170.3	PATJ,HSP90AB1,MAST4,TGFB1I1,ARAF,SLC2A1,HSPB1,ARHGAP35,ELAVL2,GRIP1,SIPA1L1,TRIM28,SH3PXD2A,TNS3,EMD,PPP1R12A,ACTN3,ACTN2,PRKCD,SHROOM2,ACTN4,MAPK8IP3,TGFBR2,ATXN2L,RBL2,PEAK1,BIN1,PALLD,NUMB,DSG2,UTRN,MYL9,SQSTM1,PPP1R12C,VCL,HDAC4,SRC,PRKDC,NEDD4L,HTT,SAMSN1,HSPBP1,MYL12A,MYL12B,EFNB1,EFNB3,PDZD2,GRK5,LMNA,MAP3K20,MAPK6,NEK9,CAV1,CDC42BPG,PTPN14,SMTN,STK24,STK25,NEDD4,TRIM36,EIF4G3
168	MAPKAPK5	170.7	BCAR3,PATJ,HSP90AB1,PRAG1,MAST4,SH3KBP1,TGFB1I1,CTNND1,ARAF,HSPB1,TRIM28,CHEK2,CAPN2,ERC1,NOMO2,PPP1R12A,ACTN2,ACTN1,PRKCD,HLA-B,TSC2,PHKA2,MAPK8IP3,TGFBR2,TFDP1,TBC1D4,PRKD3,BIN1,PSMA2,CDC42EP2,NUMB,TNIK,LCP1,UTRN,MYL9,SQSTM1,EPHA2,PRKDC,SRC,HTT,NEDD4L,TTK,AKAP1,EFNB1,GRK5,GRK6,MAP3K20,APBB2,FLNC,MAPK6,BRD7,TOE1,NEK9,CDC42BPG,PTK6,PTPN14,WEE1,TAOK3,STK24,STK25,STK26,FASN,HNRNPD,RAD18,BCAR1
169	FGFR3	172	RB1,HSP90AB1,SH3KBP1,ITGB4,TGFB1I1,CTNND1,ARAF,EPS8,COIL,TGM1,TRIM28,CHEK2,ITGB6,EMD,KRT6A,NOMO2,ITGA4,ACTN2,UNC5B,PRKCD,KRT8,BOLA1,HLA-B,TSC2,FRMD4B,KRT5,EPS15L1,ACTN4,MAPK8IP3,EPN1,TGFBR2,EPN3,RBL1,DSG2,TNIK,IRF6,LCP1,UTRN,VCL,EPHA2,FOXC2,KMT2D,ZNF395,SLC20A2,SRC,NEDD4L,HTT,EFNB1,GRK5,LMNA,MAP3K20,MAPK6,SPTBN2,NEK9,CAV1,PTK6,BAIAP2,WEE1,KRT18,FMNL2,TAOK3,STK24,BCL6,STK25,STK26,FASN,NEDD4,KRT14,…
170	GAK	172.3	PATJ,CTNND1,ARAF,NUCKS1,EDC4,STK10,TRIM28,CHEK2,SACS,SYNPO,LZTS1,SRRM2,ACTN3,ACTN2,ACTN1,PRKCD,AFAP1,TSC2,ACTN4,ANK3,MAPK8IP3,TANC2,TUBA4A,ACLY,BIN1,TNIK,PKP3,UTRN,MYL9,EPHA2,RAB5B,PRKDC,FLII,NEDD4L,HSPBP1,PPL,MYL12A,MYL12B,PCNX3,EFNB1,EFNB3,GRK5,GRK6,MAP3K20,GAS2L1,TBC1D17,SPTBN2,NEK9,STARD13,PDHA2,SNAPIN,PDHA1,IQSEC2,MICAL3,PTK6,PHKB,SMTN,STK24,STK25,STK26,HNRNPD,MAST4,SH3KBP1,SIPA1L2,TUBA1C,TU…
171	TRIB3	172.3	RB1,PRAG1,MAST4,ITGB4,TGFB1I1,ARAF,SIPA1L2,LIPE,EPB41L4A,SIPA1L1,TRIM28,SH3PXD2A,CHEK2,SEC61B,TNS3,PPP1R12A,PRKCD,RHBDF2,HLA-B,ARHGEF19,TSC2,COBL,RAB3IL1,ANK3,MAPK8IP3,TANC2,TGFBR2,IL1A,ADCY9,GPRC5A,BIN1,PRKD3,PSMA2,PEAK1,MAP1B,TRIM16,TNIK,SLC29A1,AJUBA,SQSTM1,MYL9,PPP1R12C,EPHA2,HDAC4,PFKFB2,FOXC2,AHNAK,LUZP1,PRKDC,SRC,TTK,SLC3A2,PPL,SAMSN1,NDRG1,MYL12A,AKAP1,MYL12B,GRK5,GRK6,CTNNA1,MAP3K20,EPS8…
172	MAPK7	172.7	HSP90AB1,RTKN,CTNND1,ARAF,HSPB1,SIPA1L2,ARHGAP35,TUBA1C,GRIP1,TUBA1B,SIPA1L1,TUBA1A,TRIM28,SH3PXD2A,CHEK2,DPYSL2,CAPN2,SEC61B,TNS3,NEO1,SRRM2,BRD3,PPP1R12A,ITGA4,ACTN3,ACTN2,LIMCH1,ACTN1,RALGAPA2,PRKCD,TSC2,ACTN4,ANK3,FRMD4B,PEX1,MAPK8IP3,TANC2,TUBA4A,TGFBR2,ADCY9,BIN1,TNIK,SQSTM1,PPP1R12C,AJUBA,VCL,EPHA2,HDAC4,KMT2D,SET,SRC,PRKDC,DOT1L,NEDD4L,HTT,PDS5B,MYL12A,INAVA,MYL12B,AKAP1,SCEL,TUBA3E,EFNB1…
173	BUB1B	172.8	RB1,LIN54,HSP90AB1,HSPB1,TCF20,TUBA1C,TUBA1B,TUBA1A,TRIM28,PTTG1,PTTG2,CHEK2,STMN1,SEC61B,SRRM2,PRKCD,TSC2,ESCO2,TUBA4A,TGFBR2,RBL2,CLIP2,RBL1,TFDP1,PRKD3,INCENP,PSMA2,AJUBA,SQSTM1,HDAC4,SET,PRKDC,SRC,TTK,PDS5B,CENPC,TUBA3E,TUBA3D,HECTD1,TUBA3C,GRK5,GRK6,LMNA,MAP3K20,CTNNA1,CEP192,MAPK6,MISP,CLASP2,NEK9,CABLES2,TICRR,ARHGAP32,WEE1,MYO1C,STK24,STK25,PRC1,NEDD4,STK26,HNRNPD,CCNYL1,RAD18,BCAR1
174	ACVR1B	174	RB1,PATJ,HSP90AB1,MAST4,ITGB4,ARAF,TNC,ARHGAP35,GRIP1,TRIM28,CHEK2,ITGB6,TNS3,NEO1,TGIF2,ITGA4,PRKCD,SHROOM2,TSC2,MAPK8IP3,TERF2,TGFBR2,ATXN2L,RBL2,RBL1,PALLD,NUMB,TNIK,SQSTM1,PPP1R12C,EPHA2,HDAC4,KMT2D,RAB5B,SRC,PRKDC,NEDD4L,TTK,SAMSN1,HSPBP1,SCEL,EFNB1,ABLIM1,EFNB3,PDZD2,GRK5,GRK6,MAP3K20,MAPK6,NEK9,ZNF462,IQSEC2,CAV1,ERBIN,SLC4A10,PTPN14,SLC4A7,AFDN,WEE1,KRT18,FMNL2,TAOK3,BCL6,STK25,NEDD4,TGFB…
175	SIK2	174.4	RB1,HDAC4,FOXC2,PATJ,CRTC3,PRKDC,SRC,ARAF,CLEC16A,HSPB1,TCF20,INAVA,AKAP1,LIPE,ABLIM1,TRIM28,GRK5,PTTG1,ABLIM3,MAP3K20,MAPK6,EMD,CLASP2,NEK9,PPP1R12A,PRKCD,TSC2,CGN,BAIAP2,MAPK8IP3,TUBA4A,TGFBR2,RBL2,TAOK3,TBC1D4,PRKD3,STK25,PEAK1,TBC1D5,NEDD4,STK26,FASN,SQSTM1,PPP1R12C,BCAR1,EPHA2
176	PBK	175.8	RB1,PATJ,HSP90AB1,MAST4,ARAF,SLC2A1,TUBA1C,GRIP1,TRIM28,PTTG1,SH3PXD2A,PTTG2,CHEK2,STMN1,BRD3,AFAP1,ANK3,ESCO2,ATXN2L,RBL2,RBL1,TFDP1,PRKD3,INCENP,NUMB,KCTD12,PKP3,AJUBA,SET,PRKDC,SRC,FLII,HTT,TTK,SAMSN1,HSPBP1,EFNB1,EFNB3,PDZD2,PDLIM2,GRK5,LMNA,GRK6,MAPK6,GAS2L1,RAB11FIP5,NEK9,BCL11B,BCL11A,ERBIN,PTPN14,TICRR,WEE1,PRC1,STK26,VIM,EIF4G3,RAD18,TJP3
177	WEE1	176.4	RB1,HSP90AB1,SH3KBP1,TGFB1I1,CTNND1,CBY1,ARAF,SLC2A1,BZW1,ELAVL2,EDC4,TRIM28,PTTG1,SH3PXD2A,CHEK2,STMN1,TNS3,LZTS1,NOMO2,PPP1R12A,ACTN2,LIMCH1,ACTN1,PRKCD,ANK3,TGFBR2,RBL2,RBL1,TFDP1,INCENP,BIN1,PRKD3,NUMB,TNIK,LCP1,PKP3,UTRN,PPP1R12C,AJUBA,SQSTM1,EPHA2,FOXC2,PRKDC,SRC,HTT,TTK,PDS5B,SAMHD1,MYL12A,MYL12B,AKAP1,GRK5,FLNC,MAPK6,IVNS1ABP,NEK9,BCL11B,BCL11A,PTK6,CGN,CABLES2,TICRR,PER2,WEE1,TAOK3,STK24…
178	AXL	176.7	NOMO3,PATJ,HSP90AB1,MAST4,SH3KBP1,TGFB1I1,ARAF,TNC,SLC2A1,EPS8,GRIP1,TUBA1A,TRIM28,SH3PXD2A,CHEK2,SEC61B,TNS3,NOMO2,ITGA4,PRKCD,AFAP1,TSC2,KRT5,EPS15L1,TERF2,EPN1,TGFBR2,ATXN2L,MAP1B,NUMB,TNIK,SQSTM1,MYL9,AJUBA,VGLL4,VCL,EPHA2,FOXC2,SRC,PRKDC,NEDD4L,PPL,SAMSN1,HSPBP1,EFNB1,EFNB3,PDZD2,GRK5,MAP3K20,FLNC,MAPK6,CAV1,PTK6,PTPN14,WEE1,STK25,NEDD4,KRT14,ACKR3,TGFBI,VIM,BCAR1,RAD18
179	LRRK1	176.7	RB1,PATJ,PRAG1,ARAF,ARHGAP35,GRIP1,TRIM28,TNS3,SRRM2,ACTN3,ACTN2,LIMCH1,RALGAPA2,ACTN1,PRKCD,TSC2,ACTN4,ANK3,FRMD4B,MAPK8IP3,TANC2,ATXN2L,CLIP2,MAP1B,TNIK,UTRN,AJUBA,SLC27A2,SQSTM1,KMT2D,RAB5B,PRKDC,FLII,PPL,SAMSN1,HSPBP1,EFNB1,EFNB3,PDZD2,GRK5,GRK6,ADGRG6,MAP3K20,CEP192,GAS2L1,TBC1D17,SPTBN2,NEK9,MICAL3,PTK6,PHKB,ARHGAP23,SMTN,STK24,STK25,STK26,HNRNPD,EIF4G3,BCAR3,HSP90AB1,MAST4,TCF20,SIPA1L1,SH…
180	MAP2K2	176.7	HSP90AB1,MAST4,TGFB1I1,ARAF,HSPB1,EPS8,STK10,TRIM28,CHEK2,DPYSL2,ERC1,SYNPO,TNS3,NEO1,BRD3,UPF1,ITGA4,UNC5B,PRKCD,ARHGEF19,KRT8,TSC2,KRT5,MAPK8IP3,TUBA4A,TGFBR2,IL1A,ADCY9,TNIK,SQSTM1,PPP1R12C,VCL,EPHA2,KMT2D,SRC,PRKDC,DOT1L,BCL10,EFNB1,PDLIM2,GRK5,GRK6,LMNA,MAP3K20,MAPK6,NEK9,CDC42BPG,GBF1,PTK6,PTPN14,WEE1,TAOK3,STK24,STK25,STK26,EIF4G3
181	PRKCG	178.6	RB1,PATJ,HSP90AB1,MAST4,ITGB4,ARAF,ELAVL2,TGM1,GRIP1,CAPN2,SACS,ITGB6,ACTN2,ACTN1,PRKCD,AFAP1,COBL,MAPK8IP3,TERF2,EPN1,TGFBR2,ADCY9,PRKD3,PEAK1,MAP1B,PITPNM3,NUMB,TNIK,SQSTM1,PPP1R12C,EPHA2,HDAC4,PFKFB2,SRC,PRKDC,NEDD4L,HTT,HSPBP1,HECTD1,PDZD2,PDLIM2,GRK5,EPB41L1,GRK6,LMNA,MAP3K20,APBB2,FLNC,MAPK6,SPTBN2,NEK9,CIZ1,BCL11B,CDC42BPG,SLC4A10,PTK6,HELZ,ARHGAP32,MARCKS,MYO1C,TAOK3,BCL6,STK25,NEDD4,RAD1…
182	STK11	179.7	RB1,LIN54,PATJ,HSP90AB1,CRTC3,PRAG1,MAST4,CTNND1,ARAF,SLC2A1,LIPE,TUBA1A,TRIM28,SH3PXD2A,CHEK2,DPYSL2,STMN1,EMD,TNS3,PPP1R12A,UNC5B,PRKCD,TSC2,AFAP1,RAB3IL1,ANK3,KRT5,MAPK8IP3,TERF2,TANC2,EPN1,TGFBR2,RBL2,ACLY,RBL1,TBC1D4,PRKD3,PEAK1,PALLD,AKT1S1,NUMB,DSG2,TNIK,SQSTM1,PPP1R12C,MYL9,VCL,EPHA2,PFKFB2,HDAC4,KMT2D,SRC,PRKDC,HTT,TTK,NDRG1,MYL12A,MYL12B,CENPC,GRK5,LMNA,GRK6,MAP3K20,GAS2L1,MAPK6,NEK9,PD…
183	JAK2	180.2	RB1,PATJ,CTNND1,ARAF,RAPH1,TNC,EPS8,DOCK11,GRIP1,LIPE,TRIM28,PTTG1,CHEK2,DPYSL2,STMN1,CAPN2,TNS3,NOMO2,UNC5B,ACTN1,RALGAPA2,PRKCD,HLA-B,TSC2,AFAP1,ACTN4,ANK3,FRMD4B,MAPK8IP3,ATXN2L,ADCY9,PRKD3,BIN1,MAP1B,GPR161,TRIM16,TNIK,UTRN,AJUBA,SQSTM1,OPTN,VCL,EPHA2,PFKFB2,KMT2D,SET,PRKDC,FLII,NEDD4L,BCL10,PDS5B,SAMSN1,NDRG1,PPL,HSPBP1,MYL12A,EFNB1,RAB11FIP1,EFNB3,PDZD2,GRK5,GRK6,MAP3K20,NEK9,STARD13,SNAPIN…
184	EPHB3	180.9	PATJ,HSP90AB1,ITGB4,SH3KBP1,CTNND1,ARAF,ARHGAP35,GRIP1,TRIM28,ITGB6,TNS3,NEO1,ITGA4,UNC5B,PRKCD,ANK3,EPS15L1,MAPK8IP3,ATXN2L,PEAK1,MAP7D1,NUMB,PKP3,AJUBA,VCL,EPHA2,FOXC2,SRC,PRKDC,SAMSN1,HSPBP1,MYL12A,EFNB1,EFNB3,PDZD2,HECTD1,GRK5,MAP3K20,CTNNA1,FLNC,BRD7,MAPK6,ERBIN,PTK6,PTPN14,AFDN,ARHGAP32,WEE1,BCL6,STK25,EIF4G3,BCAR1,TJP3
185	CLK3	180.9	HSP90AB1,MAST4,SRC,PRKDC,ITGB4,ARAF,CLEC16A,ELAVL2,TRIM28,GRK5,CHEK2,GRK6,MAP3K20,MAPK6,TNS3,NEO1,SRRM2,NEK9,CIZ1,CAV1,CDC42BPG,PRKCD,GBF1,AFAP1,TERF2,WDR13,CABLES2,TGFBR2,WEE1,TAOK3,STK25,NEDD4,STK26,HNRNPD,NUMB,DSG2,TNIK,UTRN
186	LIMK1	181	RB1,PATJ,RTKN,PRAG1,CTNND1,ARAF,ARHGAP35,EPS8,GRIP1,TRIM28,CHEK2,DPYSL2,STMN1,SYNPO,LZTS1,TLE3,ACTN1,PRKCD,TSC2,ACTN4,ANK3,MAPK8IP3,ATXN2L,CLIP2,PRKD3,MAP1B,TNIK,SQSTM1,MYL9,VCL,EPHA2,PRKDC,NEDD4L,SAMSN1,HSPBP1,MYL12A,MYL12B,EFNB1,EFNB3,PDZD2,GRK5,GRK6,MAP3K20,SPTBN2,NEK9,STARD13,IQSEC2,AUTS2,CAV1,PTK6,ARHGAP23,AFDN,ARHGAP32,STK24,STK25,STK26,BCAR3,HSP90AB1,MAST4,ITGB4,TGFB1I1,HSPB1,SIPA1L1,SH3PX…
187	MAP2K4	181.1	RB1,KMT2D,SRC,PRKDC,ARAF,CBY1,NEDD4L,HSPB1,BCL10,NDRG1,AKAP12,TRIM28,SH3PXD2A,CHEK2,LMNA,MAP3K20,CAPN2,FLNC,MAPK6,CAV1,CDC42BPG,PRKCD,TSC2,PHKA1,PHKB,MAPK8IP3,TERF2,PHKA2,TGFBR2,SLC4A7,TAOK3,STK24,PRKD3,STK25,STK26,MAP1B,TNIK,IRF6,VIM,VCL,BCAR1,RAD18
188	CDK14	181.1	RB1,PATJ,HSP90AB1,MAST4,TGFB1I1,CTNND1,CBY1,TCF20,ELAVL2,SH3PXD2A,CHEK2,ERC1,EMD,TNS3,PPP1R12A,TGIF2,PRKCD,TSC2,COBL,RAB3IL1,ANK3,ESCO2,KRT5,EPS15L1,PEX1,MAPK8IP3,TANC2,RBL2,RBL1,TFDP1,BIN1,PRKD3,INCENP,PITPNM3,TNIK,LCP1,PPP1R12C,PFKFB2,FOXC2,KMT2D,SLC20A2,SRC,PRKDC,CLEC16A,TTK,PDZD2,PDLIM2,GRK5,MAP3K20,CEP192,MAPK6,BRD7,NEK9,STARD13,CAV1,CDC42BPG,PTPN14,CABLES2,ARHGAP23,WEE1,TAOK3,STK24,STK25,PR…
189	KALRN	181.5	RB1,BCAR3,RTKN,PRAG1,MAST4,SH3KBP1,ITGB4,TGFB1I1,ARAF,TNC,ARHGAP35,COIL,DOCK10,LIPE,GRIP1,SIPA1L1,TRIM28,SH3PXD2A,CHEK2,DPYSL2,STMN1,SYNPO,LZTS1,NEO1,GPR39,PPP1R12A,ACTN3,ITGA4,ACTN2,UNC5B,ACTN1,PRKCD,ARHGEF19,SHROOM2,TSC2,ACTN4,SHROOM1,ANK3,MAPK8IP3,TANC2,TGFBR2,RBL1,BIN1,PRKD3,PEAK1,TBC1D5,MAP1B,NUMB,TNIK,SQSTM1,PPP1R12C,VCL,EPHA2,HDAC4,RAB5B,SRC,NEDD4L,HTT,EFNB1,ABLIM1,EFNB3,GRK5,ABLIM3,GRK6,M…
190	GRK6	181.7	RB1,HDAC4,HSP90AB1,SRC,PRKDC,ITGB4,FLII,ARAF,MYL12A,MYL12B,PCNX3,TRIM28,GRK5,GRK6,MAP3K20,EPS8L1,GAS2L1,MAPK6,NEK9,GPR39,PPP1R12A,ACTN1,CDC42BPG,CAV1,PRKCD,HLA-B,MAPK8IP3,TGFBR2,RBL1,ADCY9,TAOK3,STK24,BIN1,STK25,PRC1,STK26,GPR161,NEDD4,ACKR3,TNIK,SQSTM1,PPP1R12C,MYL9
191	CAMK2B	182	RB1,PATJ,HSP90AB1,ITGB4,CTNND1,ARAF,SIPA1L2,ELAVL2,EPS8,GRIP1,TUBA1B,SIPA1L1,TRIM28,DPYSL2,STMN1,CAPN2,ITGB6,SYNPO,ACTN3,ACTN2,ACTN1,PRKCD,ACTN4,ANK3,MAPK8IP3,TANC2,EPN1,ATXN2L,ADCY9,PSMA2,MAP1B,TNIK,LCP1,UTRN,MYL9,SQSTM1,VCL,EPHA2,SRC,PRKDC,FLII,MYL12A,MYL12B,PDZD2,GRK5,EPB41L1,GRK6,CTNNA1,EPS8L1,EPS8L2,FLNC,MAPK6,SPTBN2,NEK9,CDC42BPG,CAV1,MICAL3,SLC4A10,PTK6,PHKB,AFDN,ARHGAP32,SMTN,MARCKS,TAOK3…
192	RYK	182.7	RB1,NOMO3,HSP90AB1,CTNND1,ARAF,EPB41L4A,TRIM28,CHEK2,NEO1,PPP1R12A,UNC5B,PRKCD,ANK3,MAPK8IP3,TANC2,TGFBR2,RBL2,RBL1,PRKD3,NUMB,DSG2,TNIK,IRF6,AJUBA,PPP1R12C,VCL,EPHA2,PRKDC,SRC,EFNB1,EFNB3,GRK5,GRK6,CTNNA1,MAP3K20,MAPK6,CARMIL1,CAVIN2,CAV1,PTK6,BAIAP2,AFDN,WEE1,STK24,STK25,NEDD4,STK26,VIM
193	PRKCH	183.1	HSP90AB1,MAST4,SH3KBP1,TGFB1I1,ARAF,EPS8,STK10,TRIM28,SH3PXD2A,PPP1R12A,ACTN3,LIMCH1,ACTN1,PRKCD,ARHGEF19,ANK3,EPS15L1,TGFBR2,PRKD3,PITPNM3,NUMB,TNIK,SQSTM1,MYL9,AJUBA,EPHA2,ZNF395,SRC,PRKDC,MYL12A,MYL12B,CENPC,SCEL,HECTD1,PDLIM2,GRK5,GRK6,MAP3K20,CTNNA1,MAPK6,NEK9,ZNF185,BCL11B,CDC42BPG,ERBIN,PTK6,PHKB,PTPN14,WEE1,TAOK3,STK24,STK25,STK26,CCNYL1,VIM,BCAR1
194	MAP3K9	183.5	RB1,PATJ,HSP90AB1,SH3KBP1,ARAF,RAPH1,GRIP1,TRIM28,SH3PXD2A,TNKS1BP1,BRD3,PRKCD,ARHGEF19,TSC2,COBL,ANK3,MAPK8IP3,TERF2,RBL2,ATXN2L,CLIP2,RBL1,TBC1D5,CDC42EP2,NUMB,TNIK,SQSTM1,EPHA2,HDAC4,AHNAK,SRC,PRKDC,FLII,SAMSN1,HSPBP1,EFNB1,EFNB3,PDZD2,GRK5,TCOF1,KIAA1522,MAP3K20,EPS8L1,EPS8L2,MAPK6,SPTBN2,NEK9,CDC42BPG,PTK6,PHKB,BAIAP2,PTPN14,ARHGAP32,WEE1,TAOK3,STK24,STK25,EIF4G3,BCAR1
195	PRKAA2	184	RB1,NOMO3,HSP90AB1,MAST4,SH3KBP1,ARAF,SLC2A1,EPS8,LIPE,SH3PXD2A,TRIM28,DPYSL2,CHEK2,CEP170B,TNS3,SRRM2,PPP1R12A,PRKCD,SHROOM2,TSC2,PHKA1,RAB3IL1,ANK3,PEX1,MAPK8IP3,TANC2,TGFBR2,RBL2,ACLY,RBL1,TBC1D4,BIN1,PRKD3,PSMA2,AKT1S1,TNIK,PPP1R12C,MYL9,SQSTM1,EPHA2,PFKFB2,HDAC4,SET,ACSS2,LUZP1,SRC,PRKDC,NEDD4L,HSD17B4,HTT,TTK,BCL10,MYL12A,MYL12B,GRK5,GRK6,MAP3K20,SH3BP4,FLNC,MAPK6,BRD7,NEK9,PDHA1,IQSEC2,CAV…
196	PAK4	184.1	HSP90AB1,PRAG1,MAST4,SH3KBP1,TGFB1I1,CTNND1,ARAF,CBY1,ARHGAP35,COIL,EPS8,TRIM28,SH3PXD2A,CHEK2,STMN1,TNS3,SRRM2,LIMCH1,ACTN1,PRKCD,COBL,TSC2,ACTN4,MAPK8IP3,EPN1,TGFBR2,ATXN2L,EPN3,TFDP1,TBC1D4,PRKD3,PEAK1,PALLD,NUMB,TNIK,UTRN,PPP1R12C,MYL9,AJUBA,SQSTM1,VCL,EPHA2,KMT2D,SRC,PRKDC,HTT,TTK,MYL12A,MYL12B,SCEL,GRK5,EPB41L2,GRK6,MAP3K20,GSE1,FLNC,MAPK6,SPTBN2,CARMIL1,NEK9,ZNF185,BCL11B,BCL11A,CDC42BPG,P…
197	TYK2	185.5	PATJ,HSP90AB1,MAST4,SH3KBP1,ARAF,SLC2A1,HSPB1,EPS8,EDC4,GRIP1,TRIM28,CHEK2,CEP170B,SEC61B,NOMO2,PPP1R12A,ACTN2,ACTN1,PRKCD,HLA-B,AFAP1,TSC2,ACTN4,MAPK8IP3,TUBA4A,TGFBR2,ATXN2L,IL1A,TBC1D4,NUMB,IRF6,UTRN,SQSTM1,PPP1R12C,EPHA2,SRC,PRKDC,CLEC16A,BCL10,SAMSN1,HSPBP1,EFNB1,ABLIM1,EFNB3,PDZD2,GRK5,GRK6,MAP3K20,EPS8L1,SH3BP4,FLNC,MAPK6,STARD13,CAV1,PTK6,BAIAP2,PTPN14,AFDN,BCL6,STK25,EIF4G3,BCAR1
198	PRKDC	185.7	RB1,TNC,ARAF,TRIM28,PTTG1,CHEK2,SACS,TNS3,PRKCD,TSC2,ESCO2,MAPK8IP3,ATXN2L,PRKD3,MAP1B,TRIM16,PKP3,SQSTM1,MYL9,VCL,EPHA2,KMT2D,SET,PRKDC,FLII,NEDD4L,BCL10,PDS5B,NDRG1,MYL12A,MYL12B,GRK5,GRK6,MAP3K20,TOE1,NEK9,BCL11B,BCL11A,PTK6,HELZ,BCL6,STK24,STK25,STK26,FASN,CCDC88C,HNRNPD,EIF4G3,RAD18,LIN54,HSP90AB1,HSPB1,TCF20,TUBA1A,TNKS1BP1,ERC1,EMD,BRD3,UPF1,ITGA4,SHROOM2,TERF2,TGFBR2,RBL2,IL1A,RBL1,TFDP1,…
199	RIPK2	186.5	RB1,PATJ,HSP90AB1,SH3KBP1,ARAF,TCF20,ARHGAP35,GRIP1,TRIM28,SH3PXD2A,ERC1,BRD3,ITGA4,PRKCD,ANK3,MAPK8IP3,TGFBR2,ATXN2L,IL1A,PRKD3,PSMA2,PEAK1,NUMB,KCTD12,TRIM16,TNIK,LCP1,SQSTM1,EPHA2,HDAC4,PRKDC,SRC,FLII,HTT,TTK,BCL10,SAMSN1,HSPBP1,EFNB1,TUBA3D,EFNB3,PDZD2,PDLIM2,TUBA3C,GRK5,GRK6,MAP3K20,MAPK6,NEK9,BCL11A,CAV1,GBF1,ERBIN,PTK6,PTPN14,ARHGAP32,WEE1,TAOK3,BCL6,STK24,STK25,NEDD4,STK26,VIM,EIF4G3,BCAR1
200	HCK	187.1	RB1,PATJ,HSP90AB1,SH3KBP1,CTNND1,ARAF,SLC2A1,HSPB1,ARHGAP35,EPS8,DOCK10,STK10,GRIP1,TRIM28,SH3PXD2A,CHEK2,SEC61B,ITGB6,EMD,TNS3,ITGA4,ACTN1,PRKCD,HLA-B,AFAP1,ACTN4,EPS15L1,EPN1,TGFBR2,ATXN2L,RBL2,IL1A,RBL1,BIN1,MAP7D1,NUMB,LCP1,SQSTM1,VCL,EPHA2,HDAC4,FOXC2,SRC,PRKDC,NEDD4L,HTT,BCL10,SAMHD1,SAMSN1,HSPBP1,EFNB1,EFNB3,PDZD2,GRK5,EPB41L1,LMNA,GRK6,MAP3K20,EPS8L1,SH3BP4,EPS8L2,MAPK6,CAV1,GBF1,PTK6,PTP…
201	RPS6KA2	188.3	BCAR3,HSP90AB1,MAST4,SH3KBP1,ITGB4,TGFB1I1,CTNND1,ARAF,KIAA1671,HSPB1,EPS8,TUBA1A,PTTG1,SH3PXD2A,CHEK2,STMN1,CAPN2,ERC1,NOMO2,PPP1R12A,ACTN2,UNC5B,ACTN1,PRKCD,HLA-B,TSC2,ANK3,MAPK8IP3,TGFBR2,ACLY,PRKD3,PEAK1,TBC1D5,BIN1,AKT1S1,NUMB,TNIK,SQSTM1,AJUBA,PPP1R12C,VCL,PFKFB2,HDAC4,SRC,PRKDC,HTT,BCL10,SAMSN1,HSPBP1,MYL12A,AKAP1,MYL12B,EFNB3,PDLIM2,GRK5,EPB41L2,GRK6,LMNA,MAP3K20,APBB2,FLNC,MAPK6,MISP,NEK…
202	MAP3K5	188.5	RB1,HSP90AB1,PRAG1,MAST4,SH3KBP1,ARAF,CBY1,SLC2A1,HSPB1,STK10,CHEK2,STMN1,CAPN2,PRKCD,TSC2,MAPK8IP3,TGFBR2,RBL2,RBL1,PRKD3,PITPNM3,AKT1S1,TNIK,SQSTM1,OPTN,EPHA2,HDAC4,SRC,PRKDC,NEDD4L,HTT,TTK,BCL10,GRK5,GRK6,ADGRG6,MAP3K20,MAPK6,NEK9,CDC42BPG,CAV1,AHNAK2,PTK6,WEE1,TAOK3,STK24,BCL6,STK25,NEDD4,STK26,CCDC88C,EIF4G3
203	FGR	188.7	PATJ,HSP90AB1,SH3KBP1,TGFB1I1,CTNND1,ARAF,HSPB1,ARHGAP35,EPS8,EDC4,STK10,GRIP1,TRIM28,SH3PXD2A,CHEK2,STMN1,CAPN2,SEC61B,ITGB6,TNS3,NEO1,NOMO2,ITGA4,LIMCH1,ACTN2,ACTN1,PRKCD,HLA-B,AFAP1,MAPK8IP3,ATXN2L,BIN1,PEAK1,NUMB,LCP1,TNIK,UTRN,AJUBA,SQSTM1,VCL,EPHA2,HDAC4,KMT2D,AHNAK,SRC,PRKDC,ZNF22,SAMHD1,SAMSN1,HSPBP1,EFNB1,EFNB3,PDZD2,GRK5,EPB41L2,GRK6,MAP3K20,SH3BP4,EPS8L1,EPS8L2,FLNC,MAPK6,BRD7,BCL11B,C…
204	CLK1	189	RB1,BCAR3,HSP90AB1,SH3KBP1,TGFB1I1,RAPH1,BZW1,EPB41L4A,TRIM28,CHEK2,CAPN2,TNS3,SRRM2,PPP1R12A,LIMCH1,ACTN1,PRKCD,KRT8,SHROOM1,MAPK8IP3,TGFBR2,RBL1,BIN1,FAM76B,TNIK,PKP3,AJUBA,EPHA2,HDAC4,PRKDC,SRC,CLEC16A,HTT,HSPBP1,MYL12A,CENPC,HECTD1,GRK5,LMNA,MAP3K20,MAPK6,CAV1,GBF1,ERBIN,PTK6,RSRC2,WDR13,PTPN14,PER2,WEE1,TAOK3,STK24,STK25,STK26,HNRNPD,BCAR1,TJP2
205	GRK5	189.6	RB1,HSP90AB1,PRAG1,MAST4,SH3KBP1,ARAF,EDC4,EPB41L4A,CHEK2,SRRM2,TLE3,GPR39,PPP1R12A,PRKCD,COBL,ANK3,MAPK8IP3,TGFBR2,ADCY9,TBC1D4,PRKD3,PEAK1,BIN1,GPR161,NUMB,TNIK,LCP1,PPP1R12C,MYL9,EPHA2,HDAC4,PRKDC,SRC,NEDD4L,TTK,SAMSN1,HSPBP1,MYL12A,MYL12B,GRK5,TCOF1,GRK6,MAP3K20,MAPK6,RAB11FIP5,NEK9,CARMIL1,CAV1,CDC42BPG,PTK6,CABLES2,WEE1,FMNL2,MYO1C,TAOK3,STK24,STK25,STK26,NEDD4,HNRNPD,CCNYL1,ACKR3,BCAR1
206	MAP3K20	191.1	RB1,PATJ,HSP90AB1,PRAG1,MAST4,ARAF,GRIP1,TRIM28,SH3PXD2A,CHEK2,BRD3,PPP1R12A,PRKCD,ANK3,MAPK8IP3,TERF2,TGFBR2,RBL2,ATXN2L,RBL1,PRKD3,PEAK1,NUMB,TNIK,SQSTM1,EPHA2,PRKDC,SRC,FLII,NEDD4L,TTK,SAMHD1,SAMSN1,HSPBP1,AKAP1,EFNB1,EFNB3,PDZD2,GRK5,GRK6,MAP3K20,MAPK6,NEK9,IQSEC2,CDC42BPG,PTK6,PTPN14,CABLES2,TAOK3,STK24,STK25,NEDD4,EIF4G3
207	CDK15	191.7	RB1,PATJ,HSP90AB1,TGFB1I1,NUCKS1,TGM1,SH3PXD2A,CHEK2,TNS3,PPP1R12A,TGIF2,ACTN1,PRKCD,TSC2,RAB3IL1,ANK3,ESCO2,EPS15L1,MAPK8IP3,TANC2,RBL2,RBL1,TFDP1,BIN1,INCENP,PITPNM3,PKP3,LCP1,PPP1R12C,COL17A1,FOXC2,KMT2D,SLC20A2,SRC,PRKDC,TTK,PPL,NDRG1,PDZD2,PDLIM2,GRK5,MAP3K20,EPS8L1,MAPK6,BRD7,NEK9,ZNF185,CDC42BPG,PTPN14,CABLES2,WEE1,STK24,STK25,PRC1,STK26,HNRNPD,CCNYL1,TJP2
208	STK3	192.2	HSP90AB1,MAST4,CTNND1,ARAF,CBY1,TRIM28,CHEK2,EMD,BRD3,PPP1R12A,ACTN1,PRKCD,SHROOM2,TSC2,COBL,ACTN4,FRMD4B,SHROOM1,MAPK8IP3,PHKA2,ADCY9,PRKD3,PEAK1,MAP1B,TNIK,UTRN,SQSTM1,AJUBA,VGLL4,EPHA2,KMT2D,SRC,TTK,INAVA,GRK5,GRK6,CTNNA1,MAP3K20,BRD7,MAPK6,NEK9,CAV1,CDC42BPG,MICAL3,ERBIN,PTPN14,AFDN,WEE1,MYO1C,TAOK3,STK24,STK25,NEDD4,STK26
209	MOS	193.2	PATJ,HSP90AB1,MAST4,SRC,PRKDC,FLII,SAMSN1,HSPBP1,GRIP1,EFNB1,EFNB3,PDZD2,GRK5,SH3PXD2A,PTTG1,TRIM28,CHEK2,SACS,MAPK6,BRD7,BRD3,PPP1R12A,ACTN2,CDC42BPG,PRKCD,KRT13,COBL,PTK6,ANK3,PTPN14,ATXN2L,WEE1,STK24,STK25,KRT15,STK26,NUMB,LCP1,EIF4G3,EPHA2
210	SRPK1	193.2	RB1,HSP90AB1,SH3KBP1,CTNND1,ARAF,ELAVL2,PDCD2L,EPB41L4A,ALKBH5,TRIM28,PTTG1,CHEK2,STMN1,SRRM2,BRD3,UPF1,PPP1R12A,ITGA4,PRKCD,COBL,PHKA2,ATXN2L,RBL1,PRKD3,INCENP,PSMA2,BIN1,NUMB,FAM76B,TNIK,EPHA2,SET,PRKDC,SRC,RPL12,NEDD4L,TTK,PDS5B,AKAP1,GRK5,GRK6,LMNA,MAPK6,CLASP2,TOE1,NEK9,BCL11B,BCL11A,CDC42BPG,RSRC2,WEE1,TAOK3,STK24,STK25,NEDD4,STK26,HNRNPD,BCAR1,TJP2
211	RPS6KA4	193.3	PRAG1,MAST4,SH3KBP1,ARAF,HSPB1,STK10,TRIM28,CHEK2,UPF1,PRKCD,HLA-B,TSC2,MAPK8IP3,TGFBR2,PRKD3,PEAK1,PSMA2,AKT1S1,TNIK,SQSTM1,PPP1R12C,EPHA2,LUZP1,SRC,PRKDC,DOT1L,CLEC16A,PDLIM2,GRK5,GRK6,LMNA,MAP3K20,FLNC,MAPK6,GAS2L1,TOE1,NEK9,CDC42BPG,IRF2BP1,PTK6,MARCKS,TAOK3,STK24,STK25,NEDD4,VIM,BCAR1,PNPLA2
212	PINK1	193.8	HDAC4,RAB5B,HSP90AB1,PRKDC,SRC,CLEC16A,SLC2A1,NEDD4L,HTT,HSPB1,NUCKS1,TFB1M,HSPBP1,ELAVL2,AKAP1,TGM1,TUBA1A,GRK5,DPYSL2,CAPN2,TBC1D17,TNS3,NEK9,CAV1,PRKCD,RHBDF2,TSC2,TERF2,TGFBR2,TFDP1,STK25,PSMA2,MAP1B,NEDD4,CDC42EP2,VIM,SQSTM1,OPTN,PNPLA2
213	STK26	194.1	HSP90AB1,MAST4,PRKDC,SRC,RPL12,FLII,TTK,MYL12A,MYL12B,STK10,TUBA1C,TRIM28,GRK5,TCOF1,CHEK2,GRK6,CAPN2,MAPK6,TNS3,BRD3,NEK9,ITGA4,ACTN1,CDC42BPG,PRKCD,ERBIN,TGFBR2,ATXN2L,WEE1,MYO1C,TAOK3,STK24,PRKD3,STK25,BIN1,NEDD4,STK26,TNIK,VIM,MYL9
214	FER	194.4	RB1,PATJ,HSP90AB1,SH3KBP1,CTNND1,HSPB1,EPS8,GRIP1,TRIM28,SH3PXD2A,DPYSL2,TNS3,BRD3,PPP1R12A,ACTN3,ITGA4,ACTN1,PRKCD,TSC2,AFAP1,EPS15L1,TGFBR2,RBL2,ATXN2L,PRKD3,BIN1,NUMB,TNIK,UTRN,SQSTM1,SLC27A2,VCL,EPHA2,HDAC4,PRKDC,SRC,FLII,HTT,SAMSN1,HSPBP1,EFNB1,EFNB3,PDZD2,GRK5,MAP3K20,CTNNA1,MAPK6,CARMIL1,NEK9,AUTS2,CAV1,ERBIN,PTK6,PTPN14,WEE1,TAOK3,STK25,NEDD4,CCNYL1
215	PRKX	194.6	PATJ,HSP90AB1,MAST4,ARAF,LIPE,TRIM28,SH3PXD2A,CHEK2,CAPN2,PRKCD,RHBDF2,COBL,EPS15L1,TANC2,TGFBR2,ADCY9,PRKD3,PEAK1,PITPNM3,PFKFB2,FOXC2,RAB5B,SRC,PRKDC,NEDD4L,ZNF22,AKAP1,GRK5,GRK6,MAP3K20,MAPK6,NEK9,ZNF462,PDHA1,BCL11B,BCL11A,PTK6,PTPN14,MYO1C,STK24,BCL6,STK25,NEDD4,STK26,HNRNPD,CCNYL1,ZNF579,TGFBI,PNPLA2
216	DCLK2	195	HSP90AB1,MAST4,SRC,CTNND1,MYL12A,MYL12B,CAMSAP2,ABLIM1,TUBA1A,EFNB3,PDZD2,TRIM28,GRK5,PTTG1,EPB41L1,PTTG2,LMNA,MAP3K20,CTNNA1,TNKS1BP1,MAPK6,NEK9,ACTN3,ACTN2,ACTN1,PRKCD,COBL,PHKB,ACTN4,ANK3,EPS15L1,MAPK8IP3,TANC2,EPN1,ARHGAP23,EPN3,ARHGAP32,PRKD3,STK25,PEAK1,MAP1B,VIM,SQSTM1,PPP1R12C,MYL9,EPHA2
217	MAPK12	195	RB1,PATJ,RTKN,HSP90AB1,MAST4,SH3KBP1,CTNND1,ARAF,SLC2A1,HSPB1,SIPA1L2,EDC4,TUBA1C,TUBA1B,SIPA1L1,TUBA1A,TRIM28,SH3PXD2A,CHEK2,CAPN2,SEC61B,TNS3,NEO1,BRD3,PPP1R12A,ACTN3,ACTN2,LIMCH1,ACTN1,RALGAPA2,PRKCD,TSC2,ACTN4,ANK3,FRMD4B,PEX1,MAPK8IP3,TERF2,TANC2,TUBA4A,TGFBR2,ADCY9,BIN1,PRKD3,PSMA2,NUMB,TNIK,UTRN,SQSTM1,PPP1R12C,AJUBA,EPHA2,HDAC4,SET,SRC,PRKDC,NEDD4L,HTT,INAVA,SCEL,TUBA3E,TUBA3D,ABLIM1,TUBA…
218	ERBB4	196.2	RB1,PATJ,RTKN,HSP90AB1,MAST4,ITGB4,ARAF,RAPH1,HSPB1,EPS8,TUBA1B,TUBA1A,TRIM28,ERC1,TNS3,NEO1,TLE3,PPP1R12A,ITGA4,NUP210,PRKCD,RHBDF2,SHROOM2,HLA-B,KRT8,TSC2,ANK3,KRT5,EPS15L1,MAPK8IP3,TERF2,TANC2,EPN1,TGFBR2,ADCY9,AKT1S1,NUMB,TNIK,UTRN,SQSTM1,PPP1R12C,VCL,EPHA2,KMT2D,RAB5B,PRKDC,SRC,NEDD4L,HTT,PPL,NDRG1,EFNB1,HECTD1,EFNB3,PDZD2,GRK5,EPB41L1,EPB41L2,MAP3K20,CTNNA1,IVNS1ABP,STARD13,AUTS2,CAVIN2,CAV…
219	ITK	196.6	RB1,PATJ,HSP90AB1,PRAG1,MAST4,SH3KBP1,ARAF,RAPH1,SLC2A1,DOCK10,STK10,GRIP1,TRIM28,SH3PXD2A,PTTG1,PTTG2,CHEK2,SEC61B,TNS3,ITGA4,ACTN1,PRKCD,AFAP1,EPS15L1,TGFBR2,RBL2,ATXN2L,CLIP2,RBL1,PRKD3,NUMB,TNIK,SQSTM1,PPP1R12C,EPHA2,HDAC4,AHNAK,SRC,PRKDC,BCL10,SAMSN1,HSPBP1,EFNB1,EFNB3,PDZD2,GRK5,GRK6,MAP3K20,EPS8L1,FLNC,MAPK6,NEK9,BCL11B,BCL11A,PTK6,WDR13,PTPN14,ARHGAP32,WEE1,TAOK3,STK24,BCL6,STK25,STK26
220	RIPK1	198.8	RB1,PATJ,RTKN,HSP90AB1,MAST4,ARAF,HSPB1,GRIP1,TRIM28,SH3PXD2A,CHEK2,CAPN2,ERC1,BRD3,PPP1R12A,PRKCD,TSC2,ACTN4,ANK3,MAPK8IP3,TGFBR2,RBL2,ATXN2L,IL1A,RBL1,PRKD3,PEAK1,NUMB,TNIK,SQSTM1,OPTN,EPHA2,HDAC4,SRC,PRKDC,FLII,TTK,BCL10,SAMHD1,PPL,SAMSN1,GRAMD4,HSPBP1,EFNB1,TUBA3D,EFNB3,PDZD2,TUBA3C,GRK5,GRK6,MAP3K20,MAPK6,NEK9,CAV1,PTK6,PTPN14,TAOK3,STK24,BCL6,STK25,NEDD4,EIF4G3,TJP2
221	MERTK	199	PATJ,HSP90AB1,SH3KBP1,SRC,PRKDC,ARAF,NEDD4L,SAMSN1,HSPBP1,GRIP1,EFNB1,EFNB3,PDZD2,TRIM28,GRK5,LMNA,MAP3K20,SH3BP4,MAPK6,NOMO2,NEK9,ITGA4,PRKCD,PTK6,EPS15L1,PTPN14,TGFBR2,ATXN2L,AFDN,WEE1,KRT18,STK24,STK26,NUMB,SQSTM1,BCAR1,EPHA2
222	PKN3	199.2	HSP90AB1,PRAG1,MAST4,TGFB1I1,ARAF,TUBA1C,DOCK11,TUBA1A,TRIM28,SH3PXD2A,KRT6A,ACTN3,ACTN2,LIMCH1,ACTN1,PRKCD,ARHGEF19,ACTN4,ANK3,EPS15L1,TGFBR2,PRKD3,PITPNM3,MYL9,AJUBA,EPHA2,HDAC4,SRC,PRKDC,TTK,MYL12A,MYL12B,SCEL,EFNB3,PDLIM2,GRK5,GRK6,MAP3K20,MAPK6,RAB11FIP5,SPTBN2,NEK9,ZNF185,CDC42BPG,PTK6,MARCKS,WEE1,TAOK3,STK24,STK25,FASN,HNRNPD
223	ACVR1	200.4	RB1,PATJ,HSP90AB1,MAST4,SH3KBP1,ITGB4,TGFB1I1,CTNND1,ARAF,TNC,TCF20,EPS8,GRIP1,TRIM28,CHEK2,CAPN2,ITGB6,TNS3,NEO1,NOMO2,PPP1R12A,ITGA4,ACTN1,PRKCD,SHROOM2,TSC2,ANK3,KRT75,MAPK8IP3,TERF2,TGFBR2,RBL2,ATXN2L,RBL1,TFDP1,BIN1,PRKD3,MAP1B,NUMB,TNIK,UTRN,AJUBA,SQSTM1,PPP1R12C,VCL,EPHA2,HDAC4,FOXC2,KMT2D,PRKDC,SRC,HTT,NEDD4L,TTK,BCL10,SAMSN1,HSPBP1,EFNB1,FAM83G,HECTD1,EFNB3,PDZD2,GRK5,ABLIM3,LMNA,GRK6,MA…
224	MAPK10	201.1	RB1,BCAR3,HSP90AB1,RTKN,MAST4,SH3KBP1,TGFB1I1,CTNND1,ARAF,CBY1,SLC2A1,HSPB1,ELAVL2,TGM1,EPB41L4A,CHEK2,DPYSL2,STMN1,CAPN2,CEP170,TNS3,PPP1R12A,ACTN2,LIMCH1,ACTN1,PRKCD,TSC2,AFAP1,ANK3,ACTN4,MAPK8IP3,TANC2,TGFBR2,RBL2,RBL1,PRKD3,BIN1,MAP1B,NUMB,TNIK,IRF6,LCP1,SQSTM1,PPP1R12C,EPHA2,SRC,PRKDC,HTT,ZNF22,TTK,BCL10,PDS5B,SAMHD1,HSPBP1,AKAP1,SCEL,ABLIM1,GRK5,EPB41L1,EPB41L2,GRK6,MAP3K20,APBB2,EPS8L2,MAP…
225	TESK1	201.9	FOXC2,PATJ,HSP90AB1,PRAG1,MAST4,PRKDC,SRC,TGFB1I1,ARAF,SAMSN1,HSPBP1,STK10,GRIP1,EFNB1,EFNB3,PDZD2,GRK5,SH3PXD2A,GRK6,GAS2L1,MAPK6,TOE1,BRD3,NEK9,IQSEC2,PRKCD,IRF2BP1,PTK6,PTPN14,ATXN2L,SLC4A7,ARHGAP32,PRKD3,STK25,PEAK1,NUMB,VIM,EVI2B,PPP1R12C,VCL
226	IRAK2	203.3	RB1,HDAC4,PATJ,HSP90AB1,MAST4,SRC,PRKDC,ARAF,BCL10,SAMSN1,HSPBP1,PDCD2L,ARHGAP35,GRIP1,EFNB1,EFNB3,PDZD2,TRIM28,GRK5,MAP3K20,ERC1,SEC61B,MAPK6,ZNF462,CAV1,PRKCD,MAPK8IP3,PTPN14,TUBA4A,TGFBR2,ATXN2L,ZC3HC1,IL1A,ARHGAP32,TAOK3,BCL6,STK24,STK25,PSMA2,STK26,NUMB,ACKR3,TRIM36,SQSTM1,PPP1R12C,BCAR1,EPHA2
227	EPHA3	203.4	PATJ,HSP90AB1,SH3KBP1,CTNND1,ARAF,GRIP1,ALKBH5,TRIM28,CHEK2,SACS,TNS3,NEO1,LZTS1,ITGA4,UNC5B,ACTN2,ACTN1,PRKCD,TSC2,FRMD4B,ANK3,EPS15L1,MAPK8IP3,TERF2,ATXN2L,IL1A,BIN1,MAP7D1,NUMB,TNIK,IRF6,UTRN,AJUBA,VCL,EPHA2,HDAC4,SRC,PRKDC,SAMHD1,SAMSN1,HSPBP1,EFNB1,EFNB3,PDZD2,HECTD1,GRK5,GRK6,CTNNA1,BRD7,MAPK6,CAV1,SLC4A10,PTK6,BAIAP2,PTPN14,WEE1,STK25,TRIM36,EIF4G3,ADGRL2,BCAR1
228	NEK2	204.9	RB1,BCAR3,LIN54,HSP90AB1,SH3KBP1,ARAF,ELAVL2,TUBA1C,TUBA1B,TUBA1A,TRIM28,PTTG1,PTTG2,CHEK2,STMN1,CEP170,LIMCH1,PRKCD,ARHGEF19,AFAP1,ANK3,ESCO2,MAPK8IP3,TERF2,TUBA4A,TGFBR2,RBL2,RBL1,ADCY9,TFDP1,PRKD3,INCENP,PEAK1,BIN1,PSMA2,NUMB,TNIK,AJUBA,PPP1R12C,OPTN,SET,PRKDC,SRC,NEDD4L,TTK,PDS5B,SAMSN1,CAMSAP2,EFNB1,GRK5,EPB41L2,LMNA,MAP3K20,CTNNA1,CEP192,MAPK6,BRD7,CLASP2,NEK9,CAV1,PTK6,PTPN14,CABLES2,TICRR…
229	PDIK1L	205	HDAC4,HSP90AB1,MAST4,SRC,PRKDC,ARAF,SH3PXD2A,CHEK2,STMN1,STX5,MAPK6,NEK9,AUTS2,PRKCD,TSC2,MAPK8IP3,ARHGAP32,WEE1,RBL1,STK24,PRKD3,STK25,STK26,LCP1,SQSTM1
230	ACVRL1	205.3	RB1,PATJ,HSP90AB1,ITGB4,TGFB1I1,ARAF,RAPH1,KIAA1671,SLC2A1,GRIP1,STK10,TRIM28,SH3PXD2A,ITGB6,SYNPO,TNS3,NEO1,ACTN3,ITGA4,ACTN2,UNC5B,ACTN1,PRKCD,SHROOM2,TSC2,ACTN4,KRT5,MAPK8IP3,TERF2,TGFBR2,ATXN2L,RBL2,RBL1,NUMB,UTRN,AJUBA,SQSTM1,MYL9,VCL,EPHA2,COL17A1,PFKFB2,FOXC2,KMT2D,SRC,PRKDC,TTK,SAMSN1,HSPBP1,EFNB1,EFNB3,PDZD2,GRK5,CTNNA1,MAP3K20,FLNC,MAPK6,CAV1,PTPN14,FMNL2,BCL6,STK25,ACKR3,TGFBI,BCAR1,TJ…
231	PIK3CA	206.1	RB1,CTNND1,ARAF,EPS8,TRIM28,PTTG1,CHEK2,STMN1,TNS3,TLE3,ACTN3,ACTN2,LIMCH1,UNC5B,ACTN1,PRKCD,HLA-B,KRT8,TSC2,PHKA1,ACTN4,ANK3,KRT5,PHKA2,ATXN2L,ACLY,ADCY9,TNIK,SQSTM1,MYL9,VCL,EPHA2,KMT2D,SET,PRKDC,NEDD4L,BCL10,NDRG1,MYL12A,MYL12B,EFNB1,EPB41L1,BCL11A,CAV1,MICAL3,PHKB,PTK6,HELZ,AFDN,ARHGAP32,BCL6,STK24,STK25,FASN,RAD18,HSP90AB1,SH3KBP1,ITGB4,SLC2A1,TCF20,BRD3,GPR39,UPF1,PPP1R12A,ITGA4,TGFBR2,RBL2…
232	SMG1	206.9	NOMO3,MAST4,ARAF,TCF20,EDC4,TUBA1A,TRIM28,PTTG1,CHEK2,TNKS1BP1,TNS3,BRD3,UPF1,PPP1R12A,NUP210,PRKCD,TSC2,TERF2,TGFBR2,RBL2,ATXN2L,RNF169,PITPNM3,AKT1S1,NUMB,TNIK,SQSTM1,MYL9,PPP1R12C,ZCCHC8,HDAC4,FOXC2,KMT2D,PRKDC,SRC,RPL12,CLEC16A,NEDD4L,HTT,MYL12A,MYL12B,HECTD1,TCOF1,LMNA,GRK6,MAP3K20,MAPK6,NEK9,SNAPIN,CDC42BPG,HELZ,WDR13,WEE1,TAOK3,STK24,FASN,NEDD4,STK26,HNRNPD,EIF4G3,RAD18
233	CDC7	207.6	RB1,HDAC4,LIN54,SET,HSP90AB1,PRKDC,SRC,TTK,PDS5B,TOB1,TRIM28,SH3PXD2A,PTTG1,CHEK2,STMN1,MAP3K20,APBB2,MAPK6,LZTS1,TNS3,NEK9,GBF1,MICAL3,ESCO2,TERF2,CABLES2,TICRR,TMCO1,WEE1,RBL1,TFDP1,BCL6,TAOK3,STK24,INCENP,PRC1,PRKD3,STK25,STK26,RAD18
234	VRK1	210	RB1,HSP90AB1,ITGB4,TCF20,COIL,TUBA1C,TUBA1B,TUBA1A,TRIM28,PTTG1,PTTG2,CHEK2,EMD,NUP210,PRKCD,KRT79,COBL,ESCO2,TUBA4A,ATXN2L,RBL1,PRKD3,PSMA2,INCENP,TNIK,MYL9,ZCCHC8,SET,PRKDC,SRC,TTK,PDS5B,MYL12A,MYL12B,AKAP1,TUBA3E,TUBA3D,TUBA3C,GRK5,LMNA,ADGRG6,TOE1,NEK9,BCL11B,BCL11A,PER2,WEE1,TAOK3,STK24,BCL6,STK25,PRC1,STK26,VIM,RAD18
235	MAP4K3	211.6	RB1,HSP90AB1,MAST4,SRC,ARAF,SLC3A2,SIPA1L2,BZW1,ARHGAP35,EPS8,STK10,HECTD1,SIPA1L1,TRIM28,GRK5,EPB41L2,GRK6,MAP3K20,STX5,EPS8L1,SH3BP4,EPS8L2,MAPK6,NEK9,PPP1R12A,CDC42BPG,PRKCD,TSC2,PTK6,MAPK8IP3,TERF2,TGFBR2,RBL2,AFDN,RBL1,TAOK3,STK24,BIN1,PRKD3,STK25,NEDD4,STK26,AKT1S1,CCNYL1,TNIK,SQSTM1,VGLL4
236	MELK	212.1	LIN54,HSP90AB1,RTKN,ARAF,CBY1,TUBA1C,TUBA1B,SIPA1L1,TRIM28,SH3PXD2A,PTTG1,PTTG2,CHEK2,STMN1,TNS3,PPP1R12A,PRKCD,TSC2,RAB3IL1,ANK3,ESCO2,KRT5,PHKA2,TANC2,TGFBR2,RBL1,GPRC5A,INCENP,MYL9,PPP1R12C,EPHA2,HDAC4,FOXC2,SET,PRKDC,SRC,TTK,GRAMD4,MYL12A,MYL12B,GRK5,GRK6,ADGRG6,MAP3K20,MAPK6,NEK9,CDC42BPG,PTK6,CGN,WDR13,TICRR,WEE1,TAOK3,STK24,STK25,PRC1,STK26,HNRNPD,RAD18
237	SGK3	212.4	RB1,HSP90AB1,MAST4,ARAF,SH3PXD2A,CHEK2,TNS3,PPP1R12A,PRKCD,TSC2,ANK3,TANC2,TGFBR2,RBL2,RBL1,ADCY9,PRKD3,BIN1,TBC1D5,AKT1S1,SQSTM1,PPP1R12C,EPHA2,PFKFB2,HDAC4,FOXC2,KMT2D,SRC,PRKDC,FLII,NEDD4L,NDRG1,HECTD1,GRK5,GRK6,MAP3K20,MAPK6,NEK9,CDC42BPG,PTK6,TMCO1,TAOK3,STK24,STK25,STK26,FASN,NEDD4,EIF4G3
238	PRKG1	212.6	HSP90AB1,RTKN,MAST4,ITGB4,TGFB1I1,TNC,SLC2A1,ARAF,RAPH1,HSPB1,LIPE,TRIM28,CHEK2,DPYSL2,CAPN2,ITGB6,EMD,BRD3,PPP1R12A,LIMCH1,RALGAPA2,PRKCD,KRT8,ARHGEF19,TSC2,PHKA1,KRT5,ACTN4,PHKA2,TANC2,TGFBR2,ACLY,ADCY9,PRKD3,PEAK1,MAP1B,DSG2,TNIK,MYL9,PPP1R12C,VCL,HDAC4,ZCCHC8,FOXC2,RAB5B,ACSS2,SRC,PRKDC,NEDD4L,HTT,BCL10,PDS5B,PPL,MYL12A,MYL12B,AKAP1,GRK5,EPB41L1,LMNA,MAP3K20,FLNC,MAPK6,NEK9,PDHA1,BCL11B,AUTS2…
239	MAP4K2	214.7	HSP90AB1,PRAG1,MAST4,SRC,ARAF,SIPA1L2,ARHGAP35,EPS8,STK10,SIPA1L1,TRIM28,GRK5,GRK6,MICALL1,MAP3K20,STX5,EPS8L1,EPS8L2,MAPK6,NEK9,PPP1R12A,ACTN3,ACTN2,CDC42BPG,PRKCD,GBF1,SHROOM2,TSC2,PTK6,MAPK8IP3,TERF2,TGFBR2,TAOK3,STK24,STK25,STK26,TNIK,SQSTM1
240	PDK2	215.3	PFKFB2,PDHA2,PDHA1,HSP90AB1,SRC,PRKDC,ACTN1,ACAD9,PRKCD,SLC2A1,HTT,TSC2,PTK6,LIPE,ACLY,SH3PXD2A,TBC1D4,FASN,AKT1S1,MAPK6
241	PLK2	216.9	RB1,LIN54,HSP90AB1,MAST4,SIPA1L2,TUBA1C,STK10,TUBA1B,SIPA1L1,TUBA1A,PTTG1,PTTG2,CHEK2,STMN1,CAPN2,CEP170,TNS3,PPP1R12A,ACTN2,PRKCD,ANK3,ESCO2,PEX1,TANC2,TUBA4A,TGFBR2,RBL2,IL1A,RBL1,TFDP1,PRKD3,INCENP,TBC1D5,NUMB,SQSTM1,PPP1R12C,VCL,EPHA2,FOXC2,KMT2D,SRC,TTK,BCL10,PDS5B,THSD1,TUBA3E,TUBA3D,TUBA3C,GRK5,LMNA,GRK6,MAP3K20,CEP192,MAPK6,TBC1D17,CLASP2,NEK9,CDC42BPG,CAV1,PTK6,AFDN,ARHGAP32,WEE1,MYO1C,T…
242	ACVR1C	218.3	RB1,PATJ,HSP90AB1,CRTC3,MAST4,ARAF,AKAP12,LIPE,GRIP1,ITGB6,TNS3,NEO1,PPP1R12A,ITGA4,PRKCD,SHROOM2,TGFBR2,ATXN2L,RBL2,RBL1,PRKD3,MAP1B,NUMB,TNIK,SQSTM1,PFKFB2,KMT2D,RAB5B,SRC,PRKDC,NEDD4L,SAMSN1,HSPBP1,EFNB1,EFNB3,PDZD2,GRK5,MAP3K20,MAPK6,NEK9,CAV1,CDC42BPG,ERBIN,PTPN14,FMNL2,STK24,STK25,STK26,NEDD4,BCAR1,TJP3,PNPLA2,TJP2
243	NLK	218.6	HSP90AB1,MAST4,PRKDC,SRC,CTNND1,CBY1,TNC,HSPB1,TTK,AKAP1,SCEL,TRIM28,GRK5,GRK6,MAP3K20,TNKS1BP1,MAPK6,TLE3,NEK9,PPP1R12A,TGIF2,ZNF185,LIMCH1,CAV1,CDC42BPG,PRKCD,TSC2,ANK3,MAPK8IP3,TANC2,TGFBR2,PER2,WEE1,TFDP1,MYO1C,TAOK3,STK24,PRKD3,STK25,STK26,MAP1B,TNIK
244	ZAP70	218.8	RB1,BCAR3,PATJ,HSP90AB1,MAST4,SH3KBP1,ITGB4,ARAF,SLC2A1,BZW1,EPS8,GRIP1,TUBA1B,TUBA1A,TRIM28,SH3PXD2A,CHEK2,ITGB6,TNS3,ITGA4,PRKCD,HLA-B,KRT5,EPS15L1,MAPK8IP3,TUBA4A,TGFBR2,ATXN2L,IL1A,NUMB,TNIK,LCP1,SQSTM1,VCL,EPHA2,HDAC4,PRKDC,SRC,TTK,BCL10,SAMHD1,NDRG1,SAMSN1,HSPBP1,EFNB1,EFNB3,PDZD2,GRK5,GRK6,MAPK6,BCL11B,BCL11A,CAV1,PTK6,PTPN14,ARHGAP32,TAOK3,BCL6,STK25,NEDD4,CCDC88C,KRT14,EVI2B,EIF4G3,BCAR1
245	MAPK15	219.1	LIN54,HSP90AB1,MAST4,SH3KBP1,TGFB1I1,ARAF,HSPB1,SIPA1L2,TUBA1C,TUBA1B,SIPA1L1,TUBA1A,TRIM28,SH3PXD2A,CHEK2,CAPN2,TNS3,NEO1,BRD3,PPP1R12A,ACTN3,ACTN2,LIMCH1,ACTN1,RALGAPA2,PRKCD,ACTN4,ANK3,FRMD4B,PEX1,MAPK8IP3,TERF2,PHKA2,TANC2,TUBA4A,TGFBR2,ADCY9,PRKD3,BIN1,TBC1D5,TNIK,PKP3,SQSTM1,PPP1R12C,AJUBA,EPHA2,HDAC4,SET,SRC,PRKDC,NEDD4L,SAMHD1,HSPBP1,INAVA,SCEL,TUBA3E,TUBA3D,TUBA3C,HECTD1,GRK5,LMNA,MAP3K2…
246	MAP4K5	219.3	RB1,HSP90AB1,MAST4,SRC,PRKDC,ARAF,NEDD4L,TTK,SIPA1L2,EPS8,HECTD1,SIPA1L1,TRIM28,GRK5,SH3PXD2A,GRK6,MAP3K20,EPS8L1,EPS8L2,MAPK6,NEK9,PPP1R12A,ITGA4,CDC42BPG,PRKCD,TSC2,MAPK8IP3,TERF2,TGFBR2,RBL2,AFDN,WEE1,RBL1,TAOK3,STK24,PRKD3,STK25,PEAK1,NEDD4,STK26,CCNYL1,TNIK,SQSTM1,VGLL4
247	MAPK11	219.6	CTNND1,ARAF,EPS8,TRIM28,CHEK2,CAPN2,TNS3,LZTS1,ACTN3,ACTN2,LIMCH1,ACTN1,RALGAPA2,PRKCD,KRT8,TSC2,ACTN4,ANK3,FRMD4B,MAPK8IP3,TANC2,TUBA4A,ADCY9,PRKD3,BIN1,MAP1B,TNIK,SQSTM1,AJUBA,VCL,EPHA2,SET,PRKDC,NEDD4L,BCL10,INAVA,EFNB1,EFNB3,GRK5,MAP3K20,GAS2L1,NEK9,IQSEC2,AUTS2,PTK6,BCL6,STK24,STK25,STK26,HNRNPD,HSP90AB1,MAST4,SH3KBP1,HSPB1,SIPA1L2,TUBA1C,TUBA1B,SIPA1L1,TUBA1A,SH3PXD2A,CEP170B,SEC61B,NEO1,BR…
248	RPS6KA5	219.9	HSP90AB1,SH3KBP1,ITGB4,ARAF,HSPB1,EPS8,TRIM28,CHEK2,CAPN2,NOMO2,ACTN1,PRKCD,HLA-B,TSC2,AFAP1,ESCO2,ACTN4,PHKA2,PRKD3,BIN1,AKT1S1,NUMB,TNIK,KCTD12,LCP1,AJUBA,HDAC4,SRC,PRKDC,DOT1L,HTT,TTK,PDLIM2,LMNA,MAP3K20,MAPK6,BCL11B,CDC42BPG,ERBIN,BAIAP2,ARHGAP32,MARCKS,TAOK3,STK24,STK25,HNRNPD,VIM,BCAR1
249	CDK11A	220.1	HSP90AB1,LUZP1,SRC,HTT,TTK,HECTD1,TUBA1A,TRIM28,GRK5,PTTG1,PTTG2,CHEK2,GRK6,CEP192,MAPK6,SRRM2,IVNS1ABP,UPF1,NEK9,PPP1R12A,PDHA1,CDC42BPG,PRKCD,TSC2,EPS15L1,TUBA4A,TGFBR2,WEE1,TAOK3,STK24,STK25,INCENP,STK26,HNRNPD,CCNYL1,TNIK,BCAR1
250	PDK1	220.6	PFKFB2,HSP90AB1,ACSS2,PRKDC,SRC,SLC2A1,SLC3A2,TFB1M,NDRG1,EPS8,SH3PXD2A,MAPK6,PDHA2,PDHA1,ACTN1,ACAD9,PRKCD,HLA-B,TSC2,PTK6,ACLY,TBC1D4,FASN,NUMB,EPHA2
251	FGFR4	220.9	MAST4,SH3KBP1,TGFB1I1,ARAF,SLC2A1,EPS8,TRIM28,PTTG1,SH3PXD2A,CHEK2,CAPN2,ITGB6,NOMO2,PPP1R12A,ACTN2,ACTN1,PRKCD,KRT8,HLA-B,TSC2,KRT5,EPS15L1,ACTN4,EPN1,TGFBR2,EPN3,ACLY,BIN1,KCTD12,TNIK,EPHA2,KRT80,SLC20A2,SRC,PRKDC,NEDD4L,TTK,ZNF22,MYL12A,EFNB1,SCEL,PDLIM2,GRK5,MAP3K20,EPS8L1,SH3BP4,EPS8L2,MAPK6,NEK9,CDC42BPG,PTK6,BAIAP2,KRT18,STK25,STK26,FASN,NEDD4,HNRNPD,BCAR1,TJP2
252	WNK4	221.2	PATJ,HSP90AB1,MAST4,SRC,PRKCD,ARAF,SLC4A10,NEDD4L,MAPK8IP3,HECTD1,TRIM28,GRK5,BCL6,STK24,STK25,NEDD4,TNKS1BP1,SQSTM1,TJP3,VCL,TJP2
253	CDC42BPB	221.5	PATJ,HSP90AB1,ITGB4,TGFB1I1,CTNND1,ARAF,ARHGAP35,EPS8,GRIP1,SIPA1L1,TRIM28,SH3PXD2A,CEP170B,TNKS1BP1,CEP170,TNS3,SRRM2,BRD3,PPP1R12A,LIMCH1,ACTN1,PRKCD,SHROOM2,TSC2,AFAP1,ACTN4,ANK3,MAPK8IP3,TANC2,EPN1,TGFBR2,ATXN2L,PALLD,MAP1B,NUMB,TNIK,SQSTM1,MYL9,PPP1R12C,KMT2D,RAB5B,SRC,PRKDC,SAMSN1,HSPBP1,MYL12A,MYL12B,PCNX3,TUBA3E,EFNB1,EFNB3,PDZD2,HECTD1,GRK5,EPB41L1,GRK6,LMNA,MAP3K20,CTNNA1,EPS8L2,FLNC,MA…
254	NTRK3	222.4	RB1,PATJ,HSP90AB1,CRTC3,TGFB1I1,ARAF,SLC2A1,GRIP1,TRIM28,SH3PXD2A,DPYSL2,NEO1,BRD3,PPP1R12A,UNC5B,PRKCD,KRT8,AFAP1,TSC2,ANK3,EPS15L1,MAPK8IP3,TERF2,TGFBR2,ATXN2L,MAP1B,CDC42EP2,NUMB,TNIK,UTRN,SQSTM1,AJUBA,EPHA2,SRC,PRKDC,NEDD4L,HTT,SAMSN1,HSPBP1,EFNB1,EFNB3,PDZD2,GRK5,EPB41L2,MAP3K20,SH3BP4,MAPK6,ERBIN,PTK6,BAIAP2,PTPN14,EHD4,TAOK3,STK25,EIF4G3,BCAR1
255	BUB1	222.6	RB1,LIN54,HSP90AB1,PRAG1,TUBA1C,TUBA1B,TUBA1A,TRIM28,PTTG1,PTTG2,CHEK2,STMN1,SACS,SEC61B,ITGA4,PRKCD,TSC2,ANK3,ESCO2,TERF2,TUBA4A,RBL2,IL1A,CLIP2,RBL1,TFDP1,INCENP,SET,PRKDC,SRC,TTK,PDS5B,MYL12A,MYL12B,CENPC,PCNX3,TUBA3E,TUBA3D,TUBA3C,GRK5,LMNA,MAP3K20,CTNNA1,EPS8L1,APBB2,CEP192,MAPK6,BRD7,SPTBN2,CLASP2,NEK9,RRP1B,CABLES2,TICRR,ARHGAP32,WEE1,MARCKS,MYO1C,BCL6,STK25,PRC1,STK26,NEDD4,BCAR1,RAD18
256	CDK7	223.7	RB1,HSP90AB1,MAST4,SH3KBP1,TGFB1I1,CTNND1,RAPH1,BZW1,ELAVL2,COIL,EDC4,GRIP1,ALKBH5,TRIM28,SH3PXD2A,CHEK2,BRD3,PPP1R12A,ACTN2,LIMCH1,ACTN1,PRKCD,TSC2,RAB3IL1,ACTN4,MAPK8IP3,TGFBR2,RBL1,TFDP1,PRKD3,PSMA2,TNIK,PKP3,SQSTM1,MYL9,AJUBA,EPHA2,ZCCHC8,HDAC4,FOXC2,KMT2D,SET,SRC,PRKDC,DOT1L,NEDD4L,HSD17B4,HTT,TTK,MYL12A,MYL12B,LMNA,MAP3K20,FLNC,MAPK6,TOE1,NEK9,IRF2BP1,RRP1B,CABLES2,PER2,WEE1,TAOK3,STK24,STK…
257	MATK	223.7	NOMO3,PATJ,HSP90AB1,PRAG1,MAST4,SH3KBP1,TGFB1I1,CTNND1,ARAF,TNC,SLC2A1,GRIP1,TRIM28,SEC61B,ITGB6,TNS3,NOMO2,ITGA4,PRKCD,AFAP1,MAPK8IP3,TGFBR2,ATXN2L,PRKD3,MAP1B,NUMB,TNIK,IRF6,SQSTM1,EPHA2,HDAC4,FOXC2,SET,SRC,PRKDC,DOT1L,HTT,SAMSN1,HSPBP1,EFNB1,EFNB3,PDZD2,GRK5,GRK6,MAP3K20,MAPK6,NEK9,BCL11B,BCL11A,CDC42BPG,CAV1,PTK6,PTPN14,TAOK3,BCL6,STK25,BCAR1
258	MARK4	223.8	HDAC4,CRTC3,PRAG1,MAST4,SRC,ARAF,NEDD4L,TTK,EPS8,TUBA1A,TRIM28,GRK5,CHEK2,GRK6,MAP3K20,CEP192,MAPK6,CLASP2,NEK9,CDC42BPG,PRKCD,ERBIN,TSC2,PTK6,MAPK8IP3,TUBA4A,EPN1,TMCO1,AFDN,TAOK3,STK24,PRKD3,STK25,BIN1,PALLD,MAP1B,NEDD4,STK26,AKT1S1,TNIK,SQSTM1,PPP1R12C,BCAR1,EPHA2
259	DDR2	224.2	HDAC4,FOXC2,KMT2D,HSP90AB1,MAST4,SRC,PRKDC,SH3KBP1,ARAF,TNC,EPS8,EPB41L4A,GRK5,SH3PXD2A,MAP3K20,FLNC,MAPK6,TNS3,NEK9,PPP1R12A,ITGA4,CDC42BPG,CAV1,ACTN1,PRKCD,TGFBR2,TAOK3,STK24,PRKD3,STK25,PEAK1,NEDD4,STK26,VIM,SQSTM1,BCAR1,VCL,EPHA2
260	IRAK3	224.6	RB1,PATJ,HSP90AB1,ARAF,ARHGAP35,GRIP1,TRIM28,ERC1,SEC61B,UPF1,PRKCD,BOLA1,KRT8,TSC2,TERF2,TGFBR2,ATXN2L,IL1A,RBL1,PRKD3,PSMA2,MAP1B,NUMB,TNIK,LCP1,SQSTM1,MYL9,EPHA2,HDAC4,PRKDC,SRC,NEDD4L,BCL10,SAMHD1,SAMSN1,HSPBP1,EFNB1,EFNB3,PDZD2,GRK5,MAP3K20,MAPK6,PCDH1,CLASP2,NEK9,CAV1,ERBIN,PTK6,PTPN14,ARHGAP32,WEE1,KRT18,TAOK3,BCL6,STK25,NEDD4,BCAR1
261	NEK9	224.8	PATJ,HSP90AB1,PRAG1,MAST4,SH3KBP1,TGFB1I1,ARAF,TUBA1C,GRIP1,TRIM28,CHEK2,UPF1,PPP1R12A,NUP210,ACTN2,ACTN1,PRKCD,TSC2,ANK3,TANC2,TGFBR2,PRKD3,PEAK1,INCENP,PITPNM3,MAP7D1,TNIK,PPP1R12C,AJUBA,EPHA2,RAB5B,SRC,PRKDC,TTK,PDS5B,MYL12A,PDZD2,GRK5,GRK6,MAP3K20,CEP192,MAPK6,NEK9,CDC42BPG,PTK6,PTPN14,CABLES2,WEE1,MYO1C,TAOK3,STK24,STK25,PRC1,STK26,CCNYL1,VIM,BCAR1
262	CLK2	225.1	HSP90AB1,SH3KBP1,TGFB1I1,CTNND1,ARAF,TNC,ELAVL2,EPS8,SIPA1L1,TRIM28,CHEK2,TNS3,SRRM2,PPP1R12A,LIMCH1,PRKCD,HLA-B,TSC2,PHKA1,MAPK8IP3,PHKA2,TGFBR2,PKP3,TNIK,PPP1R12C,SQSTM1,EPHA2,ZCCHC8,SRC,PRKDC,CLEC16A,HTT,SAMSN1,AKAP1,GRK5,EPB41L2,GRK6,MAP3K20,MAPK6,TOE1,NEK9,BCL11B,BCL11A,CDC42BPG,GBF1,KRT13,PTK6,BAIAP2,WDR13,CABLES2,PER2,STK24,STK25,STK26,HNRNPD,BCAR1
263	SRMS	225.2	PATJ,HSP90AB1,SRC,ARAF,NEDD4L,HSPB1,SAMSN1,HSPBP1,GRIP1,EFNB1,EFNB3,PDZD2,TRIM28,GRK5,MAP3K20,SEC61B,MAPK6,TNS3,NEK9,PRKCD,AFAP1,PTK6,MAPK8IP3,PTPN14,ARHGAP23,ATXN2L,FMNL2,STK25,NEDD4,NUMB,ACKR3,PKP3,SQSTM1,TJP3,BCAR1,EPHA2
264	EIF2AK2	225.4	RB1,HSP90AB1,MAST4,ARAF,SLC2A1,HSPB1,PDCD2L,DOCK10,EDC4,TGM1,DOCK11,TRIM28,CHEK2,TNS3,UPF1,ITGA4,ACTN2,PRKCD,COBL,TSC2,MAPK8IP3,TGFBR2,ATXN2L,IL1A,RBL1,PRKD3,PSMA2,PALLD,MAP1B,TNIK,KMT2D,PRKDC,SRC,RPL12,CLEC16A,NEDD4L,HTT,TTK,SAMHD1,GRK5,LMNA,CTNNA1,MAPK6,NEK9,BCL11B,CDC42BPG,PLEKHA6,RRP1B,WEE1,TAOK3,STK24,STK25,NEDD4,STK26,VIM
265	TSSK2	226.2	RB1,HSP90AB1,MAST4,ARAF,TUBA1C,TUBA1B,SIPA1L1,TUBA1A,SH3PXD2A,CHEK2,TNS3,UPF1,PPP1R12A,PRKCD,RAB3IL1,ANK3,MAPK8IP3,TANC2,TUBA4A,TGFBR2,RBL1,PRKD3,PEAK1,MYL9,PPP1R12C,EPHA2,HDAC4,SRC,PRKDC,MYL12A,MYL12B,TUBA3E,TUBA3D,TUBA3C,GRK5,LMNA,MAP3K20,MAPK6,NEK9,CDC42BPG,PTK6,WDR13,WEE1,STK24,STK25,PRC1,STK26,CCDC88C,HNRNPD,TRIM36
266	PRKACB	226.2	PATJ,HSP90AB1,PRAG1,MAST4,ARAF,EPS8,LIPE,TUBA1C,TUBA1B,TUBA1A,SH3PXD2A,CHEK2,STMN1,CAPN2,NEO1,PPP1R12A,ACTN3,ITGA4,UNC5B,PRKCD,RHBDF2,TSC2,COBL,PHKA1,EPS15L1,MAPK8IP3,PHKA2,TANC2,TGFBR2,RBL2,ATXN2L,ADCY9,PRKD3,PEAK1,GPR161,PITPNM3,MAP7D1,AKT1S1,TNIK,UTRN,SQSTM1,PFKFB2,FOXC2,RAB5B,PRKDC,SRC,NEDD4L,HSD17B4,TTK,ZNF22,SLC3A2,AKAP1,HECTD1,GRK5,GRK6,MICALL1,MAP3K20,MAPK6,SPTBN2,NEK9,ZNF462,BCL11B,BCL11…
267	MAP4K1	226.9	HSP90AB1,PRAG1,MAST4,PRKDC,SH3KBP1,SRC,ARAF,TTK,SIPA1L2,EPS8,STK10,SIPA1L1,TRIM28,GRK5,CHEK2,GRK6,MAP3K20,EPS8L1,EPS8L2,MAPK6,NEK9,PPP1R12A,PDHA1,ITGA4,CAV1,CDC42BPG,PRKCD,ARHGEF19,TSC2,PTK6,PHKB,MAPK8IP3,TGFBR2,ADCY9,TAOK3,STK24,PRKD3,STK25,PEAK1,STK26,CCNYL1,TNIK,SQSTM1,PPP1R12C,BCAR1,VGLL4
268	MAPK13	226.9	RB1,HSP90AB1,ARAF,SLC2A1,HSPB1,SIPA1L2,AKAP12,TUBA1C,TUBA1B,SIPA1L1,TUBA1A,TRIM28,SH3PXD2A,PTTG1,CHEK2,STMN1,CAPN2,SEC61B,ITGB6,TNS3,NEO1,BRD3,TLE3,PPP1R12A,ACTN3,ACTN2,LIMCH1,ACTN1,RALGAPA2,PRKCD,TSC2,ACTN4,ANK3,FRMD4B,PEX1,MAPK8IP3,TANC2,TUBA4A,TGFBR2,ADCY9,PRKD3,BIN1,SQSTM1,AJUBA,PPP1R12C,EPHA2,HDAC4,SET,SRC,PRKDC,NEDD4L,INAVA,SCEL,TUBA3E,TUBA3D,TUBA3C,EFNB3,HECTD1,GRK5,LMNA,MAP3K20,MAPK6,NEK9…
269	JAK1	227.2	RB1,PATJ,HSP90AB1,PRAG1,MAST4,SH3KBP1,ARAF,SLC2A1,HSPB1,DOCK11,GRIP1,EPB41L4A,TRIM28,SH3PXD2A,CHEK2,SEC61B,TNS3,LZTS1,NOMO2,BRD3,PPP1R12A,ITGA4,PRKCD,HLA-B,AFAP1,TSC2,FRMD4B,ANK3,ACTN4,TGFBR2,RBL2,ATXN2L,IL1A,PRKD3,PEAK1,NUMB,TNIK,IRF6,SQSTM1,MYL9,EPHA2,PFKFB2,KMT2D,PRKDC,SRC,CLEC16A,NEDD4L,BCL10,SAMSN1,HSPBP1,EFNB1,EFNB3,PDZD2,GRK5,GRK6,MAP3K20,SH3BP4,MAPK6,NEK9,BCL11B,CAV1,CDC42BPG,ERBIN,PTK6,B…
270	JAK3	227.6	RB1,PATJ,HSP90AB1,PRAG1,MAST4,SH3KBP1,ITGB4,ARAF,SLC2A1,EPS8,STK10,GRIP1,TRIM28,CHEK2,CAPN2,SEC61B,TNS3,SRRM2,ITGA4,PRKCD,AFAP1,TSC2,ANK3,ACTN4,TUBA4A,TGFBR2,ATXN2L,NUMB,TNIK,SQSTM1,EPHA2,KMT2D,SRC,PRKDC,BCL10,SAMSN1,HSPBP1,CENPC,EFNB1,EFNB3,PDZD2,GRK5,GRK6,MAP3K20,MAPK6,NEK9,BCL11B,CAV1,CDC42BPG,ERBIN,PTK6,PTPN14,WEE1,EHD4,STK24,BCL6,STK25,ACKR3
271	MAP4K4	227.7	RB1,PATJ,HSP90AB1,MAST4,ARAF,AKAP12,STK10,TUBA1C,TRIM28,CHEK2,ERC1,BRD3,PPP1R12A,ACTN1,PRKCD,KRT5,MAPK8IP3,TANC2,TGFBR2,IL1A,RBL1,PRKD3,BIN1,TNIK,SQSTM1,AJUBA,EPHA2,AHNAK,SRC,SLC3A2,EFNB1,HECTD1,PDZD2,GRK5,GRK6,MAP3K20,MAPK6,GAS2L1,CLASP2,NEK9,WEE1,FMNL2,TAOK3,STK24,STK25,STK26,NEDD4,CCNYL1
272	STK17A	227.8	RB1,BCAR3,SH3KBP1,EPS8,EDC4,STK10,TRIM28,CHEK2,TNS3,PPP1R12A,ACTN3,ACTN2,LIMCH1,ACTN1,ARHGEF19,HLA-B,ACTN4,EPS15L1,TGFBR2,RBL2,RBL1,PRKD3,BIN1,PSMA2,MAP1B,TNIK,PKP3,IRF6,MYL9,EPHA2,ZCCHC8,PRKDC,SRC,HTT,ZNF22,MYL12A,MYL12B,GRK5,GRK6,MAP3K20,EPS8L2,FLNC,MAPK6,IVNS1ABP,NEK9,BCL11B,CAVIN2,BCL11A,PTK6,SLC4A7,TAOK3,STK24,BCL6,STK25,HNRNPD,CCNYL1,RAD18,BCAR1
273	DYRK4	228.3	BCAR3,HSP90AB1,SH3KBP1,TGFB1I1,ARAF,TUBA1C,TUBA1B,TUBA1A,TRIM28,SH3PXD2A,CHEK2,TNS3,BRD3,TLE3,ACTN3,ACTN2,ACTN1,PRKCD,HLA-B,ACTN4,ANK3,TUBA4A,TGFBR2,BIN1,PRKD3,MAP1B,TNIK,LCP1,UTRN,SQSTM1,EPHA2,SRC,PRKDC,NEDD4L,SAMSN1,TUBA3E,TUBA3D,TUBA3C,GRK5,ABLIM3,EPB41L2,LMNA,MAP3K20,APBB2,FLNC,TBC1D17,TOE1,NEK9,WDR13,PTPN14,WEE1,STK25,NEDD4,STK26,HNRNPD,EIF4G3,BCAR1
274	MAP3K12	229.2	HDAC4,RB1,HSP90AB1,MAST4,PRKDC,SRC,PPL,CAMSAP2,TRIM28,GRK5,ABLIM3,GRK6,MAP3K20,MAPK6,GAS2L1,SPTBN2,NEK9,CAV1,PRKCD,MAPK8IP3,TGFBR2,ATXN2L,RBL2,RBL1,TFDP1,TAOK3,PRKD3,STK25,MAP1B,TNIK,SQSTM1
275	CAMK1D	229.4	PATJ,HSP90AB1,MAST4,ARAF,PDCD2L,CHEK2,CAPN2,ERC1,ITGB6,PPP1R12A,ACTN3,ACTN2,ACTN1,PRKCD,SHROOM2,TSC2,ACTN4,ANK3,EPS15L1,MAPK8IP3,TANC2,ADCY9,TFDP1,TBC1D4,PRKD3,BIN1,CDC42EP2,NUMB,TNIK,UTRN,MYL9,PPP1R12C,OPTN,VCL,HDAC4,PFKFB2,ACSS2,SRC,CLEC16A,NEDD4L,HTT,MYL12A,MYL12B,GRK5,GRK6,MAP3K20,MAPK6,TBC1D17,NEK9,BCL11A,STK24,BCL6,STK25,NEDD4,STK26,TGFBI,VIM,EIF4G3,TJP2
276	CDK18	230.1	RB1,PATJ,HSP90AB1,RTKN,TGFB1I1,ARAF,CBY1,NUCKS1,SH3PXD2A,PTTG1,PTTG2,CHEK2,TNS3,PPP1R12A,TGIF2,PRKCD,TSC2,RAB3IL1,ANK3,ESCO2,EPS15L1,KRT75,MAPK8IP3,TANC2,TGFBR2,EPN3,RBL2,RBL1,TFDP1,BIN1,INCENP,PITPNM3,LCP1,PPP1R12C,EPHA2,FOXC2,SLC20A2,SRC,PRKDC,TTK,TOB1,ABLIM1,PDZD2,PDLIM2,GRK5,ABLIM3,GRK6,MAP3K20,MAPK6,BRD7,SPTBN2,NEK9,CDC42BPG,PTK6,PTPN14,CABLES2,WEE1,EHD4,TAOK3,STK24,STK25,KRT16,PRC1,KRT15,ST…
277	MAST2	230.8	RB1,PATJ,HSP90AB1,PRAG1,MAST4,ARAF,ELAVL2,TRIM28,CHEK2,TNS3,UPF1,ACTN2,PRKCD,FRMD4B,MAPK8IP3,TGFBR2,CLIP2,PEAK1,INCENP,TNIK,UTRN,SQSTM1,PPP1R12C,AHNAK,PRKDC,SRC,HTT,TTK,SAMHD1,AKAP1,CENPC,PDLIM2,GRK5,EPB41L1,LMNA,GRK6,MAP3K20,MAPK6,TOE1,NEK9,CDC42BPG,PTK6,BAIAP2,WDR13,CABLES2,AFDN,TAOK3,BCL6,STK24,STK25,NEDD4,BCAR1,TJP2
278	MAP3K8	231.4	HSP90AB1,CRTC3,PRAG1,MAST4,SRC,PRKDC,FLII,ARAF,BCL10,TUBA3D,HECTD1,TUBA3C,GRK5,CHEK2,GRK6,MAP3K20,GSE1,ERC1,MAPK6,FILIP1L,TNS3,NEK9,PPP1R12A,ITGA4,CDC42BPG,PRKCD,ERBIN,COBL,PTK6,TGFBR2,IL1A,WEE1,MYO1C,TAOK3,STK24,BCL6,PRKD3,STK25,PEAK1,BIN1,PALLD,STK26,AKT1S1,HNRNPD,TNIK,PPP1R12C
279	HIPK2	231.8	RB1,RTKN,HSP90AB1,MAST4,DENND5B,TGFB1I1,ARAF,KIAA1671,EPS8,TUBA1C,TUBA1B,TUBA1A,TRIM28,PTTG1,CHEK2,CEP170,ERC1,TNS3,TLE3,PPP1R12A,ACTN3,ACTN2,ACTN1,PRKCD,TSC2,ACTN4,ANK3,MAPK8IP3,TERF2,TANC2,TUBA4A,TGFBR2,IL1A,RBL1,TFDP1,PRKD3,AKT1S1,NUMB,TNIK,SQSTM1,HDAC4,KMT2D,PRKDC,SRC,NEDD4L,HTT,TTK,BCL10,AKAP1,TUBA3E,TUBA3D,EFNB3,TUBA3C,GRK5,LMNA,MAP3K20,MAPK6,TBC1D17,NEK9,BCL11B,CAV1,WDR13,PTPN14,TICRR,WEE1…
280	STK38L	232.1	RB1,HSP90AB1,MAST4,SH3KBP1,TRIM28,SH3PXD2A,CHEK2,TNKS1BP1,TNS3,LZTS1,PPP1R12A,PRKCD,TGFBR2,ADCY9,PRKD3,TNIK,SQSTM1,VGLL4,EPHA2,FOXC2,AHNAK,SRC,PRKDC,ZNF22,SAMHD1,NDRG1,GRK5,GRK6,MAP3K20,CTNNA1,CEP192,MAPK6,NEK9,ZNF462,BCL11B,BCL11A,CDC42BPG,ERBIN,WEE1,MYO1C,TAOK3,STK24,BCL6,STK25,STK26,CCNYL1,ZNF579,TGFBI,TJP2
281	PTK7	232.2	RB1,PATJ,HSP90AB1,TGFB1I1,CTNND1,SLC2A1,ARHGAP35,EPS8,GRIP1,SH3PXD2A,SEC61B,TNS3,NEO1,BRD3,PPP1R12A,ACTN3,ITGA4,ACTN2,ACTN1,PRKCD,ARHGEF19,SHROOM2,AFAP1,COBL,ACTN4,ANK3,TANC2,ATXN2L,RBL2,RBL1,PRKD3,NUMB,DSG2,PKP3,LCP1,UTRN,MYL9,AJUBA,SQSTM1,PPP1R12C,VCL,EPHA2,AHNAK,SRC,FLII,TTK,PPL,SAMSN1,HSPBP1,MYL12A,MYL12B,EFNB1,EFNB3,PDZD2,GRK6,LMNA,MICALL1,MAP3K20,EPS8L2,FLNC,GAS2L1,MAPK6,SPTBN2,IVNS1ABP,IQS…
282	CSF1R	232.4	HSP90AB1,SRC,CTNND1,ARAF,HTT,PPL,ARHGAP35,DOCK10,EFNB1,TUBA3D,TUBA3C,EFNB3,TRIM28,GRK5,TCOF1,MAP3K20,ITGB6,SYNPO,ITGA4,BCL11A,CAV1,PRKCD,PTK6,TUBA4A,EPN1,TGFBR2,EPN3,IL1A,AFDN,FMNL2,BCL6,NEDD4,ACKR3,KCTD12,TGFBI,IRF6,LCP1,VIM,EVI2B,BCAR1,VCL,EPHA2
283	MAP2K6	233.6	RB1,HDAC4,BCAR3,MAST4,SRC,PRKDC,ARAF,HSPB1,TTK,BCL10,BZW1,TRIM28,GRK5,CHEK2,MAP3K20,CTNNA1,MAPK6,NEK9,ACTN2,CDC42BPG,ACTN1,PRKCD,PTK6,MAPK8IP3,TGFBR2,TAOK3,STK24,PRKD3,STK25,STK26,TNIK,SQSTM1,EPHA2
284	BCKDK	234	PDHA2,HSP90AB1,PDHA1,SRC,PRKDC,PRKCD,ARAF,TERF2,EPS8,LIPE,TRIM28,SH3PXD2A,STK24,STK25,CHEK2,FASN,STK26,MAPK6
285	TYRO3	234.6	NOMO3,PATJ,HSP90AB1,AHNAK,SRC,PRKDC,SH3KBP1,SLC2A1,NEDD4L,HSPB1,SAMSN1,HSPBP1,GRIP1,EFNB1,EFNB3,PDZD2,CAPN2,CEP170,SEC61B,MAPK6,NOMO2,BRD3,UPF1,ACTN1,PRKCD,AFAP1,ANK3,EPS15L1,PTPN14,PRRC2B,ATXN2L,ARHGAP32,BIN1,MAP1B,NEDD4,NUMB,SQSTM1,VCL,BCAR1,EPHA2
286	PKN2	234.6	HSP90AB1,MAST4,TGFB1I1,ARAF,ARHGAP35,TRIM28,SH3PXD2A,PPP1R12A,ACTN3,ACTN2,LIMCH1,ACTN1,PRKCD,ARHGEF19,TSC2,ACTN4,ANK3,EPS15L1,TERF2,TGFBR2,TBC1D4,PRKD3,PEAK1,PITPNM3,NUMB,TNIK,MYL9,AJUBA,SQSTM1,VCL,PRKDC,SRC,HTT,PDS5B,MYL12A,MYL12B,SCEL,PDLIM2,GRK5,GRK6,CTNNA1,MAP3K20,MAPK6,PCDH1,RAB11FIP5,NEK9,ZNF185,CDC42BPG,ERBIN,WEE1,TAOK3,STK24,STK25,NEDD4,STK26
287	PRKG2	236.5	RAB5B,HSP90AB1,MAST4,SRC,TGFB1I1,ARAF,TTK,LIPE,GRK5,EPB41L1,CHEK2,ADGRG6,MAP3K20,ITGB6,MAPK6,EMD,NEK9,PPP1R12A,CDC42BPG,PRKCD,COBL,MAPK8IP3,TANC2,TGFBR2,PER2,ADCY9,MYO1C,TAOK3,STK24,PRKD3,STK25,PSMA2,NEDD4,STK26,HNRNPD,PPP1R12C,TJP2
288	STK31	238	NEK9,MAST4,SRC,PRKCD,ARAF,PTK6,KRT75,MAPK8IP3,AKAP1,PCNX3,GRIP1,MYO1C,TRIM28,GRK5,STK25,PEAK1,NEDD4,STMN1,MAP3K20,VIM,MAPK6
289	IKBKE	238.3	PATJ,HSP90AB1,PRAG1,MAST4,ARAF,GRIP1,TRIM28,SH3PXD2A,CHEK2,SEC61B,PRKCD,ATXN2L,ACLY,IL1A,TBC1D4,PRKD3,PSMA2,NUMB,LCP1,SQSTM1,PPP1R12C,OPTN,KMT2D,SET,SRC,PRKDC,FLII,TTK,BCL10,SAMSN1,HSPBP1,MYL12A,EFNB1,TUBA3D,EFNB3,PDZD2,PDLIM2,TUBA3C,GRK5,GRK6,MAP3K20,EPS8L2,MAPK6,NEK9,CDC42BPG,ERBIN,PTK6,PTPN14,TICRR,TAOK3,STK25,NEDD4,STK26
290	CDK8	238.5	RB1,FOXC2,HSP90AB1,PRKDC,SRC,ARAF,NEDD4L,TTK,HSPBP1,AKAP12,EFNB1,HECTD1,TRIM28,CHEK2,MAP3K20,CTNNA1,TNKS1BP1,STX5,CEP170,MAPK6,BRD7,BRD3,NEK9,PPP1R12A,PRKCD,TSC2,MAPK8IP3,WDR13,RBL2,WEE1,RBL1,ADCY9,TFDP1,TAOK3,BCL6,STK24,PRKD3,PSMA2,STK25,NEDD4,STK26,CCNYL1,TNIK,RAD18,EPHA2
291	SGK2	239	RB1,HDAC4,FOXC2,HSP90AB1,PRKDC,SRC,NEDD4L,NDRG1,HECTD1,GRK5,SH3PXD2A,CHEK2,GRK6,MAP3K20,MAPK6,TNS3,NEK9,PPP1R12A,CDC42BPG,PRKCD,TSC2,PTK6,ANK3,TMCO1,RBL2,ADCY9,RBL1,STK24,STK25,PRKD3,TBC1D5,NEDD4,STK26,AKT1S1,EIF4G3,PPP1R12C
292	PRKD3	240.7	RB1,HDAC4,HSP90AB1,MAST4,SRC,PRKDC,ITGB4,TTK,ARHGAP35,DOCK10,TRIM28,GRK5,CHEK2,GRK6,MAP3K20,ITGB6,MAPK6,NEK9,PPP1R12A,PRKCD,PTPN14,MAPK8IP3,TGFBR2,RBL2,ARHGAP32,RBL1,TAOK3,BCL6,STK24,PRKD3,STK25,PEAK1,TBC1D5,STK26,CCNYL1,TNIK,TGFBI,SQSTM1
293	ERN2	241.3	RB1,PATJ,HSP90AB1,MAST4,CTNND1,ARAF,SLC2A1,GRIP1,CHEK2,SEC61B,TNS3,UPF1,ACTN1,PRKCD,ARHGEF19,TSC2,COBL,MAPK8IP3,TGFBR2,ATXN2L,PRKD3,NUMB,SQSTM1,VCL,EPHA2,SRC,PRKDC,TTK,SAMSN1,HSPBP1,EFNB1,EFNB3,PDZD2,GRK5,GRK6,MAP3K20,EPS8L1,GAS2L1,MAPK6,NEK9,CDC42BPG,ERBIN,PLEKHA6,PTK6,RRP1B,PTPN14,CABLES2,ARHGAP23,TAOK3,STK25,HNRNPD,EIF4G3,BCAR1
294	GRK4	241.5	HSP90AB1,MAST4,SRC,NEDD4L,HTT,TCF20,MYL12A,MYL12B,TRIM28,GRK5,GRK6,MAP3K20,MAPK6,NEK9,GPR39,UPF1,CAV1,CDC42BPG,PRKCD,TSC2,PTK6,TAOK3,STK24,PRKD3,STK25,PEAK1,NEDD4,GPR161,CCNYL1,ACKR3,TNIK,KCTD12,SQSTM1,MYL9,OPTN,VCL
295	BMPR2	241.6	RB1,PATJ,HSP90AB1,PRAG1,MAST4,TGFB1I1,CTNND1,ARAF,SLC2A1,EPS8,GRIP1,TRIM28,ITGB6,TNS3,NEO1,PPP1R12A,ITGA4,LIMCH1,ACTN1,PRKCD,TSC2,COBL,AFAP1,ACTN4,KRT5,EPS15L1,MAPK8IP3,EPN1,TGFBR2,ATXN2L,EPN3,PRKD3,PALLD,PEAK1,MAP1B,NUMB,TNIK,SQSTM1,VCL,OPTN,EPHA2,HDAC4,PFKFB2,FOXC2,PRKDC,SRC,FLII,HTT,NEDD4L,TTK,BCL10,SAMSN1,HSPBP1,EFNB1,FAM83G,HECTD1,EFNB3,PDZD2,GRK5,GRK6,MAP3K20,APBB2,MAPK6,NEK9,BCL11A,CAV1,CD…
296	EPHB1	241.9	PATJ,HSP90AB1,ITGB4,CTNND1,ARAF,GRIP1,EPB41L4A,TRIM28,SH3PXD2A,DPYSL2,TNS3,NEO1,ACTN2,UNC5B,PRKCD,SHROOM2,TSC2,COBL,ANK3,EPS15L1,FRMD4B,MAPK8IP3,TGFBR2,ATXN2L,MAP1B,MAP7D1,NUMB,PKP3,AJUBA,EPHA2,SRC,SAMSN1,HSPBP1,MYL12A,EFNB1,ABLIM1,EFNB3,PDZD2,HECTD1,GRK5,MAP3K20,CTNNA1,BRD7,MAPK6,CARMIL1,BCL11B,PTK6,BAIAP2,PTPN14,AFDN,WEE1,STK25,STK26,EIF4G3,BCAR1
297	BMPR1B	243.3	RB1,PATJ,HSP90AB1,MAST4,SH3KBP1,ARAF,GRIP1,TRIM28,ITGB6,TNS3,NEO1,TGIF2,ITGA4,UNC5B,PRKCD,SHROOM2,COBL,ANK3,MAPK8IP3,TGFBR2,ATXN2L,RBL2,RBL1,PRKD3,MAP1B,NUMB,TNIK,IRF6,SQSTM1,EPHA2,HDAC4,FOXC2,KMT2D,RAB5B,PRKDC,SRC,NEDD4L,TTK,SAMSN1,HSPBP1,EFNB1,EFNB3,PDZD2,GRK5,GRK6,MAPK6,PDHA2,CAV1,CDC42BPG,ERBIN,PTK6,BAIAP2,PTPN14,FMNL2,STK25,STK26,NEDD4,CCNYL1,TGFBI,TJP3,TJP2
298	PDK3	243.6	PFKFB2,PDHA2,PDHA1,HSP90AB1,SRC,PRKDC,ACTN1,PRKCD,ACAD9,ARAF,SLC2A1,HTT,PTK6,TFB1M,PHKA2,NDRG1,ACLY,SH3PXD2A,FASN,STK26,VIM,UTRN,MAPK6
299	HIPK3	243.8	RB1,HSP90AB1,MAST4,SH3KBP1,TGFB1I1,TGM1,TUBA1C,TUBA1B,TUBA1A,TRIM28,CHEK2,TNS3,TLE3,PPP1R12A,ACTN3,ACTN2,ACTN1,PRKCD,TSC2,ACTN4,ANK3,MAPK8IP3,TERF2,TUBA4A,TGFBR2,RBL2,RBL1,PRKD3,PEAK1,TNIK,SQSTM1,HDAC4,PRKDC,SRC,TTK,BCL10,TUBA3E,TUBA3D,HECTD1,TUBA3C,GRK5,MAP3K20,GSE1,FLNC,MAPK6,TBC1D17,CLASP2,NEK9,PDHA1,CAV1,RSRC2,WDR13,ARHGAP32,WEE1,FMNL2,TAOK3,STK24,STK25,STK26,HNRNPD,CCNYL1,EIF4G3
300	STK40	244.3	BCAR3,HDAC4,PRAG1,MAST4,SRC,PRKDC,ARAF,NEDD4L,MYL12A,MYL12B,STK10,TRIM28,GRK5,SH3PXD2A,CHEK2,GRK6,MAP3K20,TNKS1BP1,MAPK6,TNS3,NEK9,UPF1,PDHA1,PPP1R12A,CDC42BPG,PRKCD,PTK6,RAB3IL1,ANK3,MAPK8IP3,PHKA2,WDR13,TANC2,TGFBR2,WEE1,STK24,PRKD3,STK25,PEAK1,PRC1,PSMA2,STK26,HNRNPD,SQSTM1,PPP1R12C,MYL9,EPHA2
301	CDC42BPG	244.5	PATJ,HSP90AB1,MAST4,ITGB4,ARAF,EPS8,GRIP1,SIPA1L1,TRIM28,CEP170B,TNS3,BRD3,PPP1R12A,PRKCD,KRT8,ARHGEF19,SHROOM2,TSC2,MAPK8IP3,ATXN2L,EPN3,RNF169,MAP1B,NUMB,PKP3,SQSTM1,PPP1R12C,MYL9,SLC27A2,COL17A1,SRC,PRKDC,SAMSN1,HSPBP1,TOB1,MYL12A,MYL12B,PCNX3,EFNB1,EFNB3,PDZD2,HECTD1,GRK5,EPB41L1,GRK6,MAP3K20,EPS8L1,CEP192,EPS8L2,MAPK6,SPTBN2,NEK9,CDC42BPG,ERBIN,PTK6,CGN,BAIAP2,PTPN14,TAOK3,STK24,STK25,STK26,…
302	MAP3K4	245.9	RB1,HDAC4,PRAG1,MAST4,SH3KBP1,SRC,PRKDC,ARAF,NEDD4L,TTK,HECTD1,TRIM28,GRK5,GRK6,MAP3K20,MAPK6,NEK9,CDC42BPG,PRKCD,PTK6,MAPK8IP3,PTPN14,TGFBR2,RBL2,WEE1,RBL1,TAOK3,STK24,PRKD3,STK25,PEAK1,STK26,HNRNPD,TNIK,SQSTM1,MYL9,VCL
303	MAP3K10	246.4	RB1,PATJ,HSP90AB1,PRAG1,MAST4,SH3KBP1,ARAF,GRIP1,TRIM28,SH3PXD2A,CHEK2,BRD3,PRKCD,ARHGEF19,ANK3,MAPK8IP3,TERF2,TGFBR2,RBL2,ATXN2L,RBL1,PRKD3,PEAK1,AKT1S1,CDC42EP2,NUMB,TNIK,SQSTM1,PPP1R12C,MYL9,EPHA2,HDAC4,SRC,PRKDC,FLII,HTT,TTK,SAMSN1,HSPBP1,EFNB1,EFNB3,PDZD2,GRK5,GRK6,KIAA1522,MAP3K20,EPS8L2,MAPK6,NEK9,IQSEC2,CDC42BPG,PTK6,BAIAP2,PTPN14,ARHGAP32,WEE1,TAOK3,STK24,BCL6,STK25,STK26,ZNF579,EIF4G3,B…
304	ATR	246.8	RB1,HSP90AB1,CTNND1,ARAF,TCF20,ARHGAP35,AKAP12,EPS8,TRIM28,PTTG1,CHEK2,ERC1,TNS3,BRD3,UPF1,PPP1R12A,ITGA4,PRKCD,ARHGEF19,TSC2,ESCO2,MAPK8IP3,TERF2,TGFBR2,RBL2,ATXN2L,IL1A,RBL1,TFDP1,TBC1D4,AKT1S1,NUMB,PKP3,SQSTM1,MYL9,PPP1R12C,VCL,EPHA2,HDAC4,KMT2D,SET,PRKDC,SRC,RPL12,DOT1L,HTT,TTK,BCL10,PDS5B,SAMHD1,MYL12A,MYL12B,GRK5,LMNA,MAP3K20,APBB2,MAPK6,BRD7,TOE1,NEK9,CIZ1,BCL11B,CAV1,CDC42BPG,HELZ,TICRR,A…
305	PIM3	247.3	RB1,HSP90AB1,MAST4,ARAF,SH3PXD2A,CHEK2,ITGB6,TNS3,UPF1,PPP1R12A,PRKCD,TSC2,RAB3IL1,ANK3,MAPK8IP3,PHKA2,TANC2,TGFBR2,PRKD3,AKT1S1,SQSTM1,MYL9,PPP1R12C,EPHA2,HDAC4,SRC,PRKDC,GRAMD4,MYL12A,MYL12B,GRK5,MAP3K20,MAPK6,IVNS1ABP,NEK9,CDC42BPG,PTK6,WDR13,CABLES2,ZC3HC1,WEE1,BCL6,STK24,TAOK3,STK25,PRC1,STK26,HNRNPD
306	PIP5K1C	247.9	RTKN,PRKDC,SRC,CTNND1,HSPBP1,ARHGAP35,ABLIM1,PDZD2,SH3PXD2A,ABLIM3,EPB41L1,CTNNA1,SPTBN2,BRD3,IQSEC2,ACTN1,PRKCD,GBF1,RAB3IL1,ACTN4,MAPK8IP3,EPN1,ZC3HC1,EPN3,MARCKS,BIN1,PSMA2,NEDD4,MAP1B,PITPNM3,NUMB,PPP1R12C,VCL,PNPLA2
307	MAP3K14	247.9	RB1,HSP90AB1,PRAG1,MAST4,ARAF,TCF20,STK10,TRIM28,SH3PXD2A,CHEK2,TNS3,UPF1,ACTN3,ACTN2,ACTN1,PRKCD,TSC2,COBL,ACTN4,MAPK8IP3,TGFBR2,IL1A,ADCY9,RBL1,BIN1,PRKD3,PSMA2,TBC1D5,TNIK,SQSTM1,HDAC4,KMT2D,RAB5B,SRC,PRKDC,FLII,BCL10,TUBA3E,TUBA3D,TUBA3C,GRK5,GRK6,MAP3K20,FLNC,MAPK6,TBC1D17,NEK9,ERBIN,PTK6,HELZ,WEE1,MYO1C,TAOK3,STK24,BCL6,STK25,NEDD4
308	TAOK3	248	RB1,HSP90AB1,MAST4,SRC,ARAF,CLEC16A,SLC2A1,NEDD4L,TCF20,EPS8,STK10,TRIM28,GRK5,GRK6,STMN1,MAP3K20,APBB2,MAPK6,NEK9,PPP1R12A,ITGA4,CAV1,CDC42BPG,PRKCD,ERBIN,TSC2,FRMD4B,MAPK8IP3,EPN1,TGFBR2,RBL2,IL1A,WEE1,TAOK3,STK24,PRKD3,STK25,NEDD4,STK26,TNIK,SQSTM1
309	PRPF4B	248.6	RB1,ZCCHC8,BCAR3,KMT2D,HSP90AB1,SET,PRKDC,SRC,DOT1L,TTK,PDS5B,CENPC,HECTD1,TRIM28,GRK5,CHEK2,GRK6,MAP3K20,RRP36,MAPK6,BRD7,TNS3,SRRM2,NEK9,PPP1R12A,ITGA4,PRKCD,RSRC2,RRP1B,WDR13,TGFBR2,RBL2,WEE1,RBL1,EHD4,TAOK3,STK24,PRKD3,STK25,STK26,HNRNPD,CCNYL1,FAM76B,TNIK
310	PIM1	249.8	RB1,HSP90AB1,MAST4,TGFB1I1,ARAF,TRIM28,SH3PXD2A,CHEK2,TNS3,PPP1R12A,PRKCD,TSC2,RAB3IL1,ANK3,TANC2,TGFBR2,RBL2,IL1A,RBL1,PRKD3,BIN1,AKT1S1,TNIK,SQSTM1,MYL9,PPP1R12C,AJUBA,EPHA2,HDAC4,KMT2D,SRC,PRKDC,SAMHD1,MYL12A,MYL12B,PDLIM2,GRK5,GRK6,MAP3K20,MAPK6,IVNS1ABP,CAV1,CDC42BPG,PTK6,WDR13,PTPN14,CABLES2,WEE1,TAOK3,BCL6,STK24,STK25,PRC1,STK26,HNRNPD,VIM
311	OBSCN	250.2	RB1,RTKN,MAST4,SACS,CEP170B,ACTN3,ACTN2,ACTN1,ARHGEF19,COBL,ACTN4,ANK3,EPS15L1,SHROOM1,MAPK8IP3,BIN1,PALLD,LCP1,UTRN,SQSTM1,MYL9,VCL,KMT2D,AHNAK,SRC,HTT,TTK,PDS5B,PPL,THSD1,MYL12A,MYL12B,ABLIM1,PDZD2,TCOF1,KIAA1522,LMNA,MICALL1,FLNC,GAS2L1,MAPK6,SPTBN2,IVNS1ABP,NEK9,IQSEC2,CDC42BPG,MICAL3,PTPN14,SMTN,MYO1C,HNRNPD,VIM,BCAR1
312	ACVR2B	250.3	PATJ,HSP90AB1,MAST4,ARAF,TNC,SLC2A1,GRIP1,TRIM28,TNS3,NEO1,TGIF2,ITGA4,ACTN3,PRKCD,TSC2,COBL,EPS15L1,MAPK8IP3,TERF2,EPN1,TGFBR2,ATXN2L,EPN3,RBL1,PRKD3,MAP1B,NUMB,TNIK,UTRN,EPHA2,HDAC4,FOXC2,RAB5B,PRKDC,SRC,HTT,TTK,SAMSN1,HSPBP1,EFNB1,EFNB3,PDZD2,GRK5,LMNA,MAP3K20,FLNC,MAPK6,BCL11B,CDC42BPG,ERBIN,PTPN14,STK24,STK25,STK26,HNRNPD
313	CAMK1G	250.8	PATJ,HSP90AB1,DENND5B,ARAF,CHEK2,ERC1,TLE3,ACTN3,ITGA4,ACTN2,ACTN1,COBL,PHKA1,ACTN4,ANK3,EPS15L1,MAPK8IP3,ADCY9,BIN1,MAP1B,NUMB,IRF6,MYL9,VCL,HDAC4,PFKFB2,ACSS2,SRC,NEDD4L,NDRG1,MYL12A,MYL12B,PDZD2,GRK5,GRK6,RRP36,FLNC,TBC1D17,MAPK6,NEK9,CDC42BPG,SLC4A10,PTK6,CABLES2,STK24,STK25,NEDD4,STK26,TRIM36
314	MAPK4	250.8	HSP90AB1,MAST4,SH3KBP1,ARAF,HSPB1,SIPA1L2,TUBA1C,TUBA1B,SIPA1L1,TUBA1A,TRIM28,SH3PXD2A,PTTG2,CAPN2,ERC1,TNS3,NEO1,BRD3,PPP1R12A,ACTN3,ACTN2,LIMCH1,ACTN1,RALGAPA2,PRKCD,ARHGEF19,COBL,ANK3,ACTN4,FRMD4B,PEX1,MAPK8IP3,TANC2,TUBA4A,TGFBR2,ADCY9,PRKD3,BIN1,INCENP,MAP1B,SQSTM1,PPP1R12C,AJUBA,EPHA2,HDAC4,SET,AHNAK,SRC,PRKDC,NEDD4L,INAVA,SCEL,TUBA3E,EFNB1,TUBA3D,TUBA3C,EFNB3,HECTD1,GRK5,EPB41L1,LMNA,MAP3K…
315	ROR1	252.5	PATJ,HSP90AB1,PRAG1,SRC,SAMSN1,HSPBP1,GRIP1,EFNB1,EFNB3,PDZD2,GRK5,SH3PXD2A,GRK6,MAP3K20,MAPK6,BRD3,ITGA4,CDC42BPG,PRKCD,ERBIN,AFAP1,PTK6,ANK3,MAPK8IP3,PTPN14,TGFBR2,ATXN2L,STK24,TBC1D4,STK25,PEAK1,NEDD4,STK26,NUMB,SQSTM1,BCAR1,EPHA2,TJP2
316	VRK2	253.2	PFKFB2,SET,SRC,TTK,AKAP1,CAMSAP2,COIL,TUBA1C,TUBA3E,STK10,TUBA1B,TUBA3D,TUBA1A,TUBA3C,TRIM28,CHEK2,LMNA,MAP3K20,MAPK6,EMD,NEK9,PRKCD,SLC4A10,ANK3,MAPK8IP3,TUBA4A,TGFBR2,PER2,SLC4A7,AFDN,WEE1,TAOK3,STK24,STK25,STK26,TNIK
317	BRSK1	253.6	PATJ,MAST4,TUBA1C,TUBA1B,TUBA1A,CHEK2,DPYSL2,STMN1,UPF1,PPP1R12A,TSC2,ANK3,MAPK8IP3,EPN1,TUBA4A,CLIP2,TBC1D5,MAP1B,TNIK,PPP1R12C,MYL9,TTK,HSPBP1,MYL12A,INAVA,MYL12B,EFNB3,GRK5,GRK6,MAP3K20,TBC1D17,MAPK6,CLASP2,SPTBN2,NEK9,IQSEC2,CDC42BPG,ERBIN,SLC4A10,PTK6,CABLES2,ARHGAP23,TICRR,WEE1,MYO1C,STK24,STK25,STK26,BCAR1
318	ERN1	255	RB1,PATJ,HSP90AB1,ARAF,SLC2A1,HSPB1,GRIP1,TRIM28,CAPN2,SEC61B,TNS3,EMD,SRRM2,NUP210,RALGAPA2,PRKCD,TSC2,PEX1,MAPK8IP3,TGFBR2,ATXN2L,PRKD3,NUMB,DSG2,TNIK,SQSTM1,SLC27A2,OPTN,ZCCHC8,SRC,PRKDC,NEDD4L,HSD17B4,HTT,SAMSN1,HSPBP1,EFNB1,EFNB3,PDZD2,GRK5,LMNA,MAP3K20,CTNNA1,GAS2L1,MAPK6,CDC42BPG,ERBIN,PTPN14,CABLES2,TAOK3,BCL6,STK25,FASN,EIF4G3,BCAR1
319	CDK17	256	RB1,PATJ,HSP90AB1,MAST4,TGFB1I1,ARAF,SH3PXD2A,CHEK2,TNS3,PPP1R12A,TGIF2,PRKCD,TSC2,RAB3IL1,ANK3,ESCO2,EPS15L1,MAPK8IP3,TANC2,RBL2,RBL1,TFDP1,PRKD3,BIN1,INCENP,PITPNM3,LCP1,PPP1R12C,EPHA2,FOXC2,SLC20A2,SRC,PRKDC,TTK,PDS5B,PDZD2,PDLIM2,GRK5,MAP3K20,MAPK6,BRD7,NEK9,PTK6,PTPN14,CABLES2,WEE1,TAOK3,STK24,STK25,PRC1,STK26,HNRNPD,CCNYL1
320	ULK2	257	RB1,MAST4,TGFB1I1,ARAF,TRIM28,SH3PXD2A,CHEK2,CEP170B,PPP1R12A,ACTN3,ACTN2,UNC5B,ACTN1,PRKCD,TSC2,ACTN4,ANK3,MAPK8IP3,RBL2,RBL1,PRKD3,PEAK1,MAP1B,AKT1S1,TNIK,KCTD12,LCP1,SQSTM1,OPTN,HDAC4,FOXC2,SRC,PRKDC,CLEC16A,HTT,TTK,GRK5,GRK6,MAP3K20,GSE1,MAPK6,NEK9,CDC42BPG,PTK6,TAOK3,STK24,STK25,NEDD4
321	STK10	257.8	NEK9,AHNAK,SRC,PRKCD,ARAF,PLEKHA6,TTK,FRMD4B,PTPN14,INAVA,EPS8,STK10,LIPE,WEE1,TAOK3,STK24,STK26,CHEK2,TNKS1BP1,EPS8L1,EPS8L2,MAPK6,MISP,SLC27A2
322	SCYL1	257.9	CRTC3,HSP90AB1,MAST4,SRC,ARAF,HTT,TTK,COIL,TRIM28,GRK5,LMNA,GRK6,STX5,MAPK6,SRRM2,NEK9,CDC42BPG,PRKCD,GBF1,TSC2,EPS15L1,MAPK8IP3,EPN1,CABLES2,TAOK3,STK24,PRKD3,STK25,MAP1B,STK26,CCNYL1,SQSTM1,PPP1R12C
323	AAK1	258.3	MAST4,SH3KBP1,ARAF,EPS8,LIPE,TNKS1BP1,ITGA4,ACTN3,NUP210,ACTN2,ACTN1,PRKCD,TSC2,ACTN4,ANK3,EPS15L1,MAPK8IP3,TANC2,EPN1,TGFBR2,EPN3,PRKD3,PEAK1,BIN1,NUMB,TNIK,LCP1,SLC29A1,UTRN,SQSTM1,RAB5B,LUZP1,SRC,RPL12,HTT,PPL,GRK5,MICALL1,MAP3K20,EPS8L1,GSE1,MAPK6,GAS2L1,RAB11FIP5,SPTBN2,NEK9,PTPN14,FMNL2,MYO1C,TAOK3,STK24,STK25,NEDD4,HNRNPD,BCAR1
324	HASPIN	259	HSP90AB1,SRC,RPL12,TTK,PDS5B,CENPC,TUBA1C,TRIM28,PTTG1,GRK5,CHEK2,STMN1,GRK6,LZTS1,PDHA2,PDHA1,ESCO2,EPS15L1,TERF2,TICRR,WEE1,RBL1,STK25,PRC1,INCENP,SQSTM1
325	RPS6KL1	259	NEK9,HSP90AB1,PRAG1,MAST4,SRC,PRKDC,CDC42BPG,PRKCD,ARAF,PTK6,MAPK8IP3,TRIM28,GRK5,STK24,STK25,PEAK1,MAP1B,LMNA,KCTD12,VIM,MAPK6
326	CSNK1G3	259.3	RB1,MAST4,ARAF,CBY1,NUCKS1,TUBA1C,TUBA1B,TUBA1A,TRIM28,CHEK2,SYNPO,TLE3,PPP1R12A,ACTN1,PRKCD,TSC2,RAB3IL1,PHKA2,TANC2,TUBA4A,TGFBR2,RBL2,RBL1,PRKD3,TNIK,MYL9,PPP1R12C,EPHA2,SET,SRC,TTK,MYL12A,MYL12B,TUBA3E,TUBA3D,TUBA3C,GRK5,ABLIM3,MAP3K20,STX5,BRD7,MAPK6,TBC1D17,CLASP2,NEK9,ERBIN,PER2,FMNL2,TAOK3,STK24,STK25,STK26
327	NEK8	259.5	PATJ,HSP90AB1,PRAG1,MAST4,SRC,HSD17B4,TTK,TUBA1A,GRK5,GRK6,TNKS1BP1,MAPK6,NEK9,CDC42BPG,PRKCD,TSC2,PTK6,PHKB,ANK3,TGFBR2,WEE1,STK24,PRKD3,PEAK1,GPR161,VIM,PPP1R12C,BCAR1
328	MKNK2	259.7	RAB5B,HSP90AB1,MAST4,SRC,ARAF,SLC2A1,HSPB1,TRIM28,GRK5,CHEK2,GRK6,TNKS1BP1,MAPK6,UPF1,NEK9,CDC42BPG,PRKCD,TSC2,PTK6,WDR13,EPN1,TGFBR2,EPN3,TAOK3,STK24,PRKD3,STK25,PEAK1,BIN1,MAP1B,TNIK,SQSTM1,EIF4G3,VCL,PNPLA2
329	EPHA5	259.8	PATJ,HSP90AB1,MAST4,CTNND1,ARAF,ELAVL2,EPS8,KRTCAP3,GRIP1,TNS3,NEO1,ITGA4,UNC5B,PRKCD,TSC2,ANK3,ESCO2,EPS15L1,MAPK8IP3,ATXN2L,GPRC5A,PRKD3,MAP1B,MAP7D1,NUMB,UTRN,AJUBA,EPHA2,FOXC2,SRC,NEDD4L,SAMSN1,HSPBP1,EFNB1,EFNB3,PDZD2,HECTD1,GRK5,EPB41L2,MAP3K20,CTNNA1,MAPK6,BRD7,PTK6,PTPN14,STK25,NEDD4,EIF4G3,BCAR1
330	MAP2K3	260.1	HSP90AB1,MAST4,SRC,ARAF,HSPB1,BCL10,EPS8,TRIM28,GRK5,CHEK2,GRK6,LMNA,MAP3K20,MAPK6,NEK9,CDC42BPG,ACTN1,CAV1,PRKCD,PTK6,ACTN4,BAIAP2,MAPK8IP3,TGFBR2,IL1A,TAOK3,STK24,PRKD3,STK25,STK26,CCNYL1,TNIK,SQSTM1,EPHA2
331	EPHA6	261	PATJ,HSP90AB1,MAST4,SRC,CTNND1,ARAF,SAMSN1,HSPBP1,ARHGAP35,ELAVL2,GRIP1,EFNB1,TUBA1A,EFNB3,PDZD2,GRK5,EPB41L1,MAP3K20,MAPK6,BRD7,TNS3,NEO1,SPTBN2,BCL11B,BCL11A,PRKCD,SHROOM2,PTK6,ANK3,PTPN14,TANC2,ATXN2L,PRKD3,MAP1B,MAP7D1,NUMB,EIF4G3,BCAR1,EPHA2
332	STK33	261.2	NOMO3,HSP90AB1,MAST4,SRC,SH3KBP1,MYL12A,MYL12B,TRIM28,GRK5,MAP3K20,MAPK6,BRD7,NOMO2,NEK9,ACTN3,ACTN2,ACTN1,PRKCD,PTK6,ACTN4,EPS15L1,MAPK8IP3,SLC4A7,ARHGAP32,MARCKS,WEE1,PRKD3,STK25,MYL9,BCAR1
333	PIM2	261.5	HSP90AB1,SH3KBP1,ARAF,SH3PXD2A,CHEK2,TNS3,PPP1R12A,PRKCD,TSC2,RAB3IL1,ANK3,MAPK8IP3,TANC2,TGFBR2,BIN1,PRKD3,PEAK1,AKT1S1,SQSTM1,MYL9,PPP1R12C,EPHA2,HDAC4,SRC,PRKDC,HTT,BCL10,HSPBP1,MYL12A,MYL12B,GRK5,GRK6,MAP3K20,MAPK6,TOE1,CDC42BPG,PTK6,WDR13,ARHGAP32,WEE1,TAOK3,BCL6,STK24,STK25,PRC1,NEDD4,STK26,HNRNPD,EIF4G3,BCAR1,PNPLA2
334	CIT	262.2	PATJ,RTKN,HSP90AB1,MAST4,ARAF,TNC,SLC2A1,TCF20,ARHGAP35,GRIP1,TRIM28,PTTG1,SH3PXD2A,CHEK2,STMN1,TNS3,BRD3,PPP1R12A,PRKCD,SHROOM2,ANK3,TERF2,TANC2,TGFBR2,ATXN2L,PRKD3,INCENP,NUMB,TNIK,UTRN,MYL9,PPP1R12C,EPHA2,PRKDC,SRC,TTK,PDS5B,SAMSN1,HSPBP1,MYL12A,MYL12B,AKAP1,EFNB1,EFNB3,PDZD2,HECTD1,GRK5,GRK6,MAP3K20,MAPK6,SPTBN2,NEK9,CDC42BPG,ERBIN,PTK6,PTPN14,CABLES2,TICRR,ARHGAP32,WEE1,FMNL2,STK24,STK25,PRC…
335	HIPK4	262.7	FOXC2,HSP90AB1,MAST4,SRC,SH3KBP1,ARAF,TUBA1A,GRK5,CHEK2,ADGRG6,TBC1D17,MAPK6,TNS3,NEK9,ACTN3,IQSEC2,ACTN2,CDC42BPG,ACTN1,PRKCD,PTK6,ACTN4,ANK3,WDR13,TUBA4A,TGFBR2,WEE1,PRKD3,STK25,STK26,HNRNPD,KCTD12,LCP1,SQSTM1,PPP1R12C,EIF4G3,OPTN
336	PIK3CG	263.3	SH3KBP1,ARAF,SLC2A1,TCF20,EPS8,DOCK10,TRIM28,PTTG1,PTTG2,CHEK2,ERC1,ITGB6,TNS3,BRD3,UPF1,ACTN3,ITGA4,ACTN2,ACTN1,PRKCD,TSC2,ACTN4,ANK3,KRT5,TGFBR2,ATXN2L,IL1A,ACLY,ADCY9,TBC1D4,PITPNM3,AKT1S1,LCP1,UTRN,SQSTM1,MYL9,PPP1R12C,VCL,EPHA2,HDAC4,FOXC2,KMT2D,SET,PRKDC,SRC,HTT,BCL10,SAMSN1,MYL12A,MYL12B,CENPC,GRK5,GRK6,EPS8L1,EPS8L2,FLNC,MAPK6,BCL11A,MICAL3,PLEKHA6,PTK6,HELZ,WEE1,STK24,FASN,NEDD4,CCDC88C,…
337	FLT4	263.6	RB1,FOXC2,HSP90AB1,SRC,ARAF,SLC2A1,ARHGAP35,EPS8,EFNB1,EFNB3,TRIM28,GRK5,ITGA4,UNC5B,CAV1,PRKCD,TSC2,PTK6,PTPN14,EPN1,TGFBR2,EPN3,FMNL2,STK25,INCENP,NEDD4,KRT14,BCAR1,EPHA2
338	OXSR1	263.8	HSP90AB1,MAST4,PRKDC,SRC,ARAF,NEDD4L,TTK,TOB1,HSPBP1,STK10,TUBA1C,HECTD1,TRIM28,GRK5,CHEK2,GRK6,MAP3K20,MAPK6,EMD,NEK9,PPP1R12A,CDC42BPG,PRKCD,PTK6,TGFBR2,ATXN2L,WEE1,TAOK3,STK24,PRKD3,STK25,STK26,TNIK,VIM,SQSTM1,VGLL4,VCL,EPHA2
339	MAP3K6	263.8	HDAC4,HSP90AB1,MAST4,SRC,PRKDC,ARAF,TRIM28,GRK5,CHEK2,GRK6,MAP3K20,CTNNA1,GSE1,EPS8L2,MAPK6,GAS2L1,SRRM2,NEK9,CAV1,CDC42BPG,PRKCD,TSC2,PTK6,MAPK8IP3,TERF2,TGFBR2,PER2,RBL1,TFDP1,TAOK3,PRKD3,STK25,PITPNM3,DSG2,TNIK,SQSTM1,PPP1R12C,BCAR1,EPHA2
340	UHMK1	265.3	RB1,HSPB1,EDC4,TRIM28,CHEK2,STMN1,EMD,PPP1R12A,ITGA4,ACTN3,ACTN2,ACTN1,PRKCD,TSC2,ACTN4,EPS15L1,FRMD4B,MAPK8IP3,TERF2,TGFBR2,PALLD,BIN1,TNIK,SQSTM1,MYL9,AHDC1,SET,AHNAK,LUZP1,PRKDC,SRC,HTT,TTK,BCL10,NDRG1,MYL12A,MYL12B,HECTD1,GRK5,LMNA,MAP3K20,MAPK6,NEK9,CAV1,AHNAK2,CABLES2,MARCKS,WEE1,TAOK3,BCL6,STK25,NEDD4,STK26,CCDC88C,HNRNPD,EIF4G3,BCAR1
341	PSKH1	267	BCAR3,HSP90AB1,MAST4,SRC,ARAF,MYL12A,MYL12B,TRIM28,GRK5,CHEK2,GRK6,MAP3K20,MAPK6,NEK9,ACTN3,ACTN2,ACTN1,PRKCD,KRT79,COBL,PTK6,ACTN4,EPS15L1,MAPK8IP3,CABLES2,TGFBR2,STK24,PRKD3,STK25,STK26,PPP1R12C,MYL9,EPHA2
342	STYK1	267	COL17A1,NEK9,PATJ,HSP90AB1,SRC,SH3KBP1,PRKCD,SHROOM2,ARAF,NEDD4L,PTK6,EPN1,EPN3,RNF214,PDZD2,GRK5,STK24,SH3PXD2A,STK25,STK26,MAP3K20,MAPK6,EPHA2
343	FLT1	267.3	RB1,HSP90AB1,ITGB4,ARAF,SLC2A1,HSPB1,ARHGAP35,EPS8,CHEK2,TNS3,ITGA4,UNC5B,PRKCD,TSC2,ANK3,KRT5,EPN1,TGFBR2,EPN3,IL1A,PRKD3,TNIK,SLC29A1,SQSTM1,VCL,EPHA2,HDAC4,FOXC2,SRC,FLII,NEDD4L,TTK,EFNB1,EFNB3,GRK5,TCOF1,LMNA,MAP3K20,CAV1,PTK6,SMTN,KRT18,FMNL2,BCL6,NEDD4,KRT14,ACKR3,VIM,BCAR1
344	ACVR2A	267.4	RB1,PATJ,HSP90AB1,TGFB1I1,ARAF,SLC2A1,GRIP1,CHEK2,NEO1,TGIF2,ITGA4,ACTN3,ACTN2,PRKCD,EPS15L1,MAPK8IP3,TERF2,EPN1,TGFBR2,RBL2,ATXN2L,EPN3,RBL1,NUMB,TNIK,EPHA2,HDAC4,RAB5B,PRKDC,SRC,NEDD4L,HTT,TTK,SAMSN1,HSPBP1,EFNB1,HECTD1,EFNB3,PDZD2,GRK5,MAP3K20,MAPK6,NEK9,CAV1,CDC42BPG,ERBIN,PTK6,PTPN14,WEE1,TAOK3,BCL6,STK25,NEDD4,HNRNPD
345	NTRK2	268.1	RB1,PATJ,HSP90AB1,TGFB1I1,CTNND1,ARAF,SLC2A1,HSPB1,ELAVL2,EPS8,GRIP1,SH3PXD2A,DPYSL2,STMN1,CAPN2,SYNPO,NEO1,BRD3,GPR39,ACTN2,LIMCH1,UNC5B,PRKCD,SHROOM2,AFAP1,TSC2,ANK3,MAPK8IP3,ATXN2L,ADCY9,RBL1,BIN1,MAP1B,NUMB,SQSTM1,OPTN,EPHA2,HDAC4,SRC,PRKDC,NEDD4L,HTT,SAMSN1,HSPBP1,EFNB1,EFNB3,PDZD2,GRK5,EPB41L1,MAP3K20,CTNNA1,MAPK6,SNAPIN,BCL11B,IQSEC2,CAV1,ERBIN,SLC4A10,PTK6,BAIAP2,PTPN14,ARHGAP32,MARCKS,WE…
346	PAK6	268.2	KMT2D,HSP90AB1,MAST4,SRC,SH3KBP1,ARAF,TCF20,GRK5,TRIM28,CHEK2,MAP3K20,MAPK6,BRD7,BRD3,NEK9,CDC42BPG,ACTN1,PRKCD,COBL,PTK6,MAPK8IP3,RBL1,STK24,STK25,TNIK,BCAR1,EPHA2
347	BMP2K	271	SRC,SH3KBP1,PPL,MAP3K20,SYNPO,GAS2L1,RAB11FIP5,SPTBN2,NEK9,ACTN3,ACTN2,ACTN1,PRKCD,TSC2,ACTN4,EPS15L1,TERF2,TANC2,EPN1,TGFBR2,EPN3,MYO1C,TAOK3,BIN1,PALLD,NUMB,LCP1,UTRN
348	MASTL	271	LIN54,HSP90AB1,SET,MAST4,SRC,ARAF,TTK,TRIM28,GRK5,PTTG1,ABLIM3,CHEK2,LMNA,GRK6,MAP3K20,CEP192,MAPK6,PCDH1,TNS3,NEK9,PPP1R12A,PRKCD,PTK6,ESCO2,TGFBR2,TICRR,WEE1,RBL1,TAOK3,STK24,PRKD3,STK25,INCENP,PRC1,STK26,CCNYL1,RAD18
349	BLK	272.3	RB1,PATJ,HSP90AB1,PRAG1,MAST4,SH3KBP1,ARAF,DOCK10,GRIP1,STK10,TRIM28,SH3PXD2A,PTTG1,SEC61B,TNS3,NEO1,PPP1R12A,ITGA4,PRKCD,HLA-B,COBL,AFAP1,MAPK8IP3,ATXN2L,IL1A,PEAK1,NUMB,DSG2,LCP1,SQSTM1,PPP1R12C,EPHA2,SRC,CLEC16A,ZNF22,SAMSN1,HSPBP1,EFNB1,EFNB3,PDZD2,GRK5,MAP3K20,MAPK6,NEK9,BCL11A,CDC42BPG,CAV1,PTK6,PTPN14,AFDN,BCL6,STK24,STK25,NEDD4,EVI2B,BCAR1
350	PAK5	274.3	HSP90AB1,CTNND1,ARAF,STK10,CHEK2,STMN1,EMD,TNS3,LIMCH1,PRKCD,ARHGEF19,SHROOM2,ANK3,TANC2,EPN1,TGFBR2,EPN3,RBL1,TNIK,UTRN,SQSTM1,PPP1R12C,MYL9,AJUBA,VCL,EPHA2,AHNAK,SRC,MYL12A,MYL12B,SCEL,GRK5,MAP3K20,GSE1,MAPK6,SPTBN2,NEK9,CARMIL1,ZNF185,CDC42BPG,ERBIN,PTK6,ZC3HC1,AFDN,ARHGAP32,WEE1,FMNL2,MYO1C,TAOK3,STK24,STK25
351	TRIO	274.4	RB1,BCAR3,PATJ,RTKN,MAST4,SH3KBP1,ARAF,DOCK10,STK10,LIPE,SIPA1L1,SH3PXD2A,SYNPO,NEO1,TBC1D22B,GPR39,PPP1R12A,ACTN3,ACTN2,UNC5B,ACTN1,ARHGEF19,TSC2,ACTN4,ANK3,EPS15L1,PEX1,TANC2,TGFBR2,RBL1,PRKD3,PEAK1,TNIK,SQSTM1,MYL9,EPHA2,RAB5B,SRC,HTT,BCL10,MYL12A,MYL12B,ABLIM1,PDZD2,GRK5,ABLIM3,GRK6,MAP3K20,FLNC,MAPK6,SPTBN2,NEK9,CARMIL1,IQSEC2,GBF1,BAIAP2,ARHGAP23,MYO1C,TAOK3,BCL6,BCAR1
352	HIPK1	277.2	HSP90AB1,TGFB1I1,ARAF,TUBA1C,TUBA1B,TUBA1A,TRIM28,CHEK2,TNS3,KRT6A,TLE3,PPP1R12A,ACTN3,ACTN2,ACTN1,PRKCD,AFAP1,ACTN4,ANK3,TERF2,TANC2,TUBA4A,TGFBR2,PRKD3,PEAK1,BIN1,NUMB,TNIK,SQSTM1,HDAC4,PRKDC,SRC,HTT,TTK,PDS5B,TUBA3E,TUBA3D,TUBA3C,GRK5,MAP3K20,MAPK6,TBC1D17,NEK9,WDR13,TICRR,WEE1,BCL6,STK26,HNRNPD,EIF4G3
353	PEAK1	277.5	NEK9,KMT2D,PRAG1,MAST4,SRC,PRKCD,PTK6,RAB3IL1,TGFBR2,TRIM28,GRK5,SH3PXD2A,PRKD3,STK25,PEAK1,NEDD4,KIAA1522,MAP3K20,IRF6,MAPK6,SQSTM1,NEO1,BCAR1
354	MST1R	277.5	PATJ,HSP90AB1,ITGB4,CTNND1,RAPH1,SLC2A1,ARHGAP35,GRIP1,TRIM28,SH3PXD2A,SEC61B,ITGB6,TNS3,BRD3,GPR39,ITGA4,ACTN3,ACTN2,ACTN1,PRKCD,KRT8,ARHGEF19,ACTN4,ATXN2L,EPN3,ADCY9,BIN1,PEAK1,NUMB,PKP3,LCP1,UTRN,SLC27A2,EPHA2,COL17A1,AHNAK,SRC,PRKDC,BCL10,PPL,SAMSN1,HSPBP1,SCEL,EFNB1,EFNB3,PDZD2,MICALL1,EPS8L1,EPS8L2,FLNC,GAS2L1,MAPK6,MISP,SPTBN2,ZNF185,CDC42BPG,TMEM132A,MICAL3,PTK6,PTPN14,SMTN,WEE1,KRT16,EIF…
355	STK38	277.7	RB1,HSP90AB1,STK10,SH3PXD2A,CHEK2,ERC1,TNS3,SRRM2,PPP1R12A,ITGA4,ACTN2,PRKCD,TSC2,MAPK8IP3,TERF2,TGFBR2,RBL2,RBL1,ADCY9,PRKD3,PSMA2,TNIK,SQSTM1,VGLL4,EPHA2,FOXC2,SRC,PRKDC,ZNF22,GRK5,GRK6,MAP3K20,GSE1,CEP192,MAPK6,NEK9,ZNF462,BCL11B,BCL11A,CAV1,CDC42BPG,MICAL3,ERBIN,PTK6,WEE1,FMNL2,MYO1C,TAOK3,STK24,BCL6,STK25,STK26,ZNF579,TGFBI,EIF4G3,TJP2
356	STK32B	278.7	RB1,HDAC4,FOXC2,HSP90AB1,PRAG1,MAST4,SRC,PRKDC,FLII,NEDD4L,PDS5B,ABLIM1,HECTD1,TRIM28,GRK5,SH3PXD2A,ABLIM3,DPYSL2,MAP3K20,MAPK6,TNS3,BRD3,NEK9,GPR39,PPP1R12A,BCL11B,PRKCD,MICAL3,AFAP1,TSC2,PTK6,ANK3,CCDC9B,MAPK8IP3,RBL2,ADCY9,RBL1,STK24,PRKD3,STK25,STK26,NEDD4,IRF6,EIF4G3,PPP1R12C,ADGRL2
357	NEK10	280	PFKFB2,HSP90AB1,MAST4,SRC,SH3KBP1,ARAF,HSPB1,DOCK11,EPB41L4A,TUBA3D,TUBA3C,GRK5,CHEK2,MAPK6,LZTS1,NEK9,AUTS2,CDC42BPG,PRKCD,PTK6,EPN1,EPN3,SLC4A7,PRKD3,BIN1,MAP7D1,TRIM36,VIM
358	GRK1	280.1	FOXC2,HSP90AB1,PRAG1,MAST4,SRC,ARAF,TTK,MYL12A,MYL12B,EFNB1,TRIM28,GRK5,GRK6,MAP3K20,MAPK6,NEK9,GPR39,TLE3,BCL11B,CAV1,CDC42BPG,PRKCD,SHROOM2,PLEKHA6,COBL,PTK6,BAIAP2,MAPK8IP3,TGFBR2,TICRR,ADCY9,TAOK3,STK24,PRKD3,STK25,PEAK1,STK26,GPR161,ACKR3,TNIK,SQSTM1,PPP1R12C,MYL9,EPHA2
359	TP53RK	280.1	PATJ,HSP90AB1,SET,SRC,PRKDC,RPL12,ARAF,SLC3A2,TTK,FAM83G,TUBA1C,TRIM28,MAP3K20,MAPK6,EMD,NEK9,CDC42BPG,PTK6,ANK3,RRP1B,TGFBR2,SLC4A7,ATXN2L,STK24,STK25,PSMA2,MAP1B,VIM,EPHA2
360	MYLK4	281.5	HSP90AB1,MAST4,SRC,ARAF,MYL12A,INAVA,MYL12B,TUBA3E,GRK5,CHEK2,FLNC,MAPK6,NEO1,ACTN3,ACTN2,ACTN1,PRKCD,COBL,PTK6,ACTN4,EPS15L1,STK24,PRKD3,STK25,STK26,MYL9
361	PRKY	281.7	HSP90AB1,GRK5,MAST4,PRKD3,SRC,PRKCD,MAP3K20
362	DYRK3	282	RB1,HDAC4,HSP90AB1,MAST4,SRC,PRKDC,NEDD4L,HTT,NUCKS1,TUBA1C,TUBA3E,TUBA1B,TUBA3D,TUBA1A,TUBA3C,TRIM28,GRK5,CHEK2,MAP3K20,EPS8L1,MAPK6,TBC1D17,TNS3,TOE1,NEK9,TLE3,PPP1R12A,PDHA1,ITGA4,ACTN3,ACTN2,ACTN1,PRKCD,ACTN4,ANK3,MAPK8IP3,WDR13,TUBA4A,TGFBR2,WEE1,BCL6,PRKD3,STK25,AKT1S1,HNRNPD,EIF4G3,EPHA2
363	CAMKK1	282.2	HDAC4,RAB5B,HSP90AB1,PRAG1,MAST4,SRC,SH3KBP1,ARAF,PDCD2L,MYL12A,MYL12B,GRK5,TRIM28,CHEK2,GRK6,MAP3K20,CEP170,MAPK6,NEK9,PPP1R12A,BCL11A,CDC42BPG,PRKCD,COBL,TSC2,PTK6,PHKA1,RAB3IL1,PEX1,MAPK8IP3,WEE1,ADCY9,STK24,PRKD3,STK25,PEAK1,BIN1,PSMA2,FASN,ZNF579,TNIK,PPP1R12C,MYL9,BCAR1
364	NEK3	282.7	HSP90AB1,MAST4,LUZP1,SRC,SH3KBP1,TGFB1I1,ARAF,HSPB1,NEDD4L,TTK,PDS5B,SAMSN1,TGM1,TRIM28,GRK5,CHEK2,MICALL1,MAP3K20,SH3BP4,FLNC,MAPK6,CLASP2,NEK9,STARD13,AUTS2,BCL11B,BCL11A,PRKCD,COBL,PTK6,BAIAP2,CABLES2,ARHGAP32,WEE1,TAOK3,STK24,PRKD3,STK25,PEAK1,STK26,AJUBA,SQSTM1,BCAR1,TJP2
365	TNNI3K	282.9	RB1,PATJ,HSP90AB1,PRAG1,MAST4,SH3KBP1,TGFB1I1,CTNND1,TUBA1C,GRIP1,TUBA1B,TUBA1A,TRIM28,SH3PXD2A,CHEK2,BRD3,ACTN2,ACTN1,ANK3,TANC2,ATXN2L,PEAK1,PSMA2,NUMB,UTRN,AJUBA,SQSTM1,EPHA2,SRC,PRKDC,FLII,NEDD4L,HTT,SAMSN1,HSPBP1,MYL12A,EFNB1,ABLIM1,EFNB3,PDZD2,GRK5,GRK6,FLNC,MAPK6,BRD7,NEK9,PTK6,PTPN14,TAOK3,STK25,EIF4G3,BCAR1
366	TXK	283	RB1,PATJ,HSP90AB1,ACSS2,SRC,PRKDC,SH3KBP1,ARAF,SLC2A1,ZNF22,BCL10,SAMSN1,HSPBP1,GRIP1,STK10,EFNB1,EFNB3,PDZD2,TRIM28,GRK5,STMN1,MAP3K20,CTNNA1,EPS8L1,SEC61B,MAPK6,ITGA4,ACAD9,AFAP1,PTK6,PHKA2,PTPN14,RBL2,ATXN2L,WEE1,RBL1,STK25,STK26,NUMB,TNIK,SQSTM1,SLC27A2,EPHA2
367	NEK1	283.3	RB1,HSP90AB1,SRC,TTK,PDS5B,DOCK10,HECTD1,TRIM28,GRK5,PTTG1,CHEK2,STMN1,MAP3K20,MAPK6,CLASP2,NEK9,PPP1R12A,ITGA4,PRKCD,TSC2,TERF2,CABLES2,TUBA4A,ARHGAP23,WEE1,STK24,PRKD3,STK25,PEAK1,STK26,TNIK,SQSTM1,PPP1R12C,BCAR1,OPTN
368	PLK5	283.7	RB1,LIN54,HSP90AB1,MAST4,TCF20,TUBA1C,STK10,TUBA1B,TUBA1A,PTTG1,PTTG2,CHEK2,STMN1,TNS3,PPP1R12A,ACTN2,PRKCD,ACAD9,ANK3,PEX1,TANC2,TUBA4A,RBL2,RBL1,INCENP,TBC1D5,NUMB,SQSTM1,PPP1R12C,SRC,TTK,PDS5B,TUBA3E,TUBA3D,TUBA3C,GRK5,GRK6,MAPK6,TBC1D17,CLASP2,NEK9,CDC42BPG,PTK6,ARHGAP32,WEE1,FMNL2,STK25,PRC1
369	PHKG1	284.8	HDAC4,HSP90AB1,MAST4,SRC,ARAF,MYL12A,MYL12B,TUBA1C,TUBA3E,TUBA1B,TUBA3D,TUBA1A,TUBA3C,GRK5,GRK6,MAP3K20,EPS8L1,FLNC,NEK9,ACTN3,CDC42BPG,PRKCD,MICAL3,COBL,PHKA1,PTK6,PHKB,PHKA2,TUBA4A,STK24,PRKD3,STK25,STK26,TNIK,PPP1R12C,MYL9,SLC27A2
370	MYLK3	286.5	RB1,HSP90AB1,RTKN,MAST4,SRC,HSPB1,MYL12A,ARHGAP35,MYL12B,GRK5,MAPK6,PCDH1,NEO1,NEK9,PPP1R12A,ACTN3,ACTN2,ACTN1,PRKCD,ACTN4,EPS15L1,CLIP2,SMTN,MARCKS,RBL1,EHD4,PRKD3,STK25,MYL9,VCL,TJP2
371	MYLK2	286.9	HSP90AB1,MAST4,CTNND1,TRIM28,DPYSL2,CHEK2,SYNPO,EMD,LZTS1,PPP1R12A,ITGA4,ACTN3,ACTN2,ACTN1,PRKCD,TSC2,PHKA1,ACTN4,EPS15L1,MAPK8IP3,PHKA2,TGFBR2,EPN3,BIN1,CDC42EP2,TNIK,MYL9,SQSTM1,PPP1R12C,VCL,EPHA2,HDAC4,FOXC2,PRKDC,SRC,HTT,MYL12A,MYL12B,HECTD1,PDZD2,GRK5,LMNA,MAP3K20,FLNC,MAPK6,SPTBN2,NEK9,CDC42BPG,MARCKS,TAOK3,STK24,STK25,NEDD4,BCAR1
372	PAK3	287	HSP90AB1,MAST4,TGFB1I1,CTNND1,ARAF,ELAVL2,AKAP12,DOCK11,CHEK2,STMN1,TNS3,PPP1R12A,LIMCH1,PRKCD,ANK3,EPN1,TGFBR2,EPN3,MAP1B,TNIK,UTRN,MYL9,AJUBA,EPHA2,SRC,HTT,MYL12A,MYL12B,SCEL,EFNB1,EFNB3,PDZD2,GRK5,GRK6,MAP3K20,CTNNA1,FLNC,MAPK6,SPTBN2,NEK9,ZNF185,IQSEC2,CDC42BPG,ERBIN,PTK6,AFDN,ARHGAP32,WEE1,MYO1C,TAOK3,STK24,STK25,STK26,CCNYL1
373	CSNK1G1	287.9	RB1,SET,MAST4,SRC,MYL12A,MYL12B,TUBA1C,TUBA3E,TUBA1B,TUBA3D,TUBA1A,TUBA3C,TRIM28,GRK5,CHEK2,MAP3K20,STX5,FLNC,MAPK6,TBC1D17,NEK9,PPP1R12A,PRKCD,RAB3IL1,TANC2,TUBA4A,TGFBR2,RBL2,PER2,WEE1,RBL1,FMNL2,TAOK3,STK24,PRKD3,STK25,STK26,TNIK,MYL9,PPP1R12C,ADGRL2,EPHA2
374	NPR2	289.7	HDAC4,HSP90AB1,SRC,PRKDC,RAPH1,TNC,SLC3A2,MYL12A,MYL12B,EPS8,GRK5,SH3PXD2A,TRIM28,APBB2,SEC61B,MAPK6,TBC1D17,EMD,TNS3,ITGA4,PRKCD,PTK6,ACTN4,TGFBR2,ADCY9,BCL6,PSMA2,NEDD4,STK26,NUMB,TRIM36,TNIK,MYL9,EPHA2
375	TEC	289.8	RB1,PATJ,HSP90AB1,MAST4,SH3KBP1,SRC,ARAF,SAMSN1,HSPBP1,GRIP1,EFNB1,EFNB3,PDZD2,TRIM28,GRK5,SH3PXD2A,GRK6,MAP3K20,EPS8L1,EPS8L2,SEC61B,MAPK6,NEK9,CDC42BPG,PRKCD,AFAP1,PTK6,PTPN14,ATXN2L,RBL1,TAOK3,PRKD3,STK25,BIN1,NUMB,TNIK,LCP1,UTRN,SQSTM1,BCAR1,EPHA2
376	TLK2	290	RB1,HSP90AB1,MAST4,ARAF,TCF20,ELAVL2,COIL,EPB41L4A,TRIM28,SH3PXD2A,CHEK2,CAPN2,TNKS1BP1,BRD3,TLE3,PPP1R12A,PRKCD,ACAD9,TERF2,TANC2,RBL2,ATXN2L,RBL1,PRKD3,INCENP,TNIK,HDAC4,SET,PRKDC,SRC,TTK,PDS5B,GRK5,TCOF1,MAP3K20,MAPK6,CLASP2,TOE1,NEK9,CDC42BPG,IRF2BP1,PHKB,BAIAP2,WEE1,TAOK3,STK24,STK25,STK26
377	IRAK4	291.1	RB1,PATJ,HSP90AB1,MAST4,SRC,PRKDC,BCL10,SAMSN1,HSPBP1,ARHGAP35,GRIP1,EFNB1,EFNB3,PDZD2,PDLIM2,GRK5,CHEK2,MAP3K20,SEC61B,FLNC,ERC1,MAPK6,NEK9,UPF1,ITGA4,CAV1,PRKCD,ERBIN,PTK6,PTPN14,RBL2,ATXN2L,IL1A,ARHGAP32,WEE1,TAOK3,BCL6,STK24,STK25,STK26,NUMB,ACKR3,LCP1,SQSTM1
378	STK32C	291.2	RB1,FOXC2,HSP90AB1,MAST4,SRC,PRKDC,ARAF,NEDD4L,ZNF22,PDS5B,HECTD1,TRIM28,GRK5,SH3PXD2A,DPYSL2,GRK6,MAP3K20,MAPK6,TNS3,BRD3,NEK9,GPR39,PPP1R12A,CDC42BPG,PRKCD,MICAL3,AFAP1,TSC2,PTK6,ANK3,MAPK8IP3,ARHGAP23,TGFBR2,RBL2,ADCY9,RBL1,STK24,PRKD3,STK25,STK26,NEDD4,PPP1R12C,EIF4G3
379	CSNK1G2	291.3	RB1,MAST4,ARAF,NUCKS1,TUBA1C,TUBA1B,TUBA1A,TRIM28,CHEK2,EMD,PPP1R12A,ACTN2,ACTN1,PRKCD,TSC2,RAB3IL1,MAPK8IP3,TANC2,TUBA4A,TGFBR2,RBL2,EPN3,PRKD3,TNIK,MYL9,PPP1R12C,EPHA2,SET,SRC,MYL12A,MYL12B,TUBA3E,TUBA3D,TUBA3C,GRK5,GRK6,MAP3K20,STX5,MAPK6,TBC1D17,CLASP2,NEK9,CDC42BPG,MICAL3,ERBIN,PER2,FMNL2,TAOK3,STK24,STK25,CCNYL1
380	KSR2	291.6	PATJ,HSP90AB1,PRAG1,SRC,ARAF,SAMSN1,HSPBP1,NDRG1,ELAVL2,GRIP1,STK10,EFNB1,EFNB3,PDZD2,GRK5,GRK6,LMNA,MAP3K20,MAPK6,TNS3,SPTBN2,TOE1,NEK9,PPP1R12A,CDC42BPG,PRKCD,TMEM132A,TSC2,PTK6,ANK3,BAIAP2,PTPN14,ATXN2L,RBL1,TBC1D4,STK25,MAP1B,NUMB,TNIK,SLC27A2,PPP1R12C,VCL
381	FLT3	292	HDAC4,RB1,NOMO3,FOXC2,KMT2D,SET,HSP90AB1,PRKDC,SRC,SH3KBP1,ITGB4,DOT1L,ARAF,SLC2A1,DOCK10,EPS8,PTTG1,CHEK2,MAPK6,NOMO2,BRD3,ITGA4,BCL11B,BCL11A,PRKCD,TSC2,PTK6,EPN1,TGFBR2,EPN3,IL1A,AFDN,WEE1,TAOK3,BCL6,AKT1S1,NUMB,ACKR3,SLC29A1,EPHA2
382	SCYL2	292.7	RB1,HSP90AB1,MAST4,PRKDC,SRC,SH3KBP1,ARAF,HTT,TTK,SAMSN1,HECTD1,TRIM28,GRK5,SH3PXD2A,CHEK2,MAP3K20,CAPN2,SH3BP4,MAPK6,NEK9,PPP1R12A,ITGA4,PRKCD,EPS15L1,ACTN4,BAIAP2,MAPK8IP3,TANC2,EPN1,TGFBR2,WEE1,TAOK3,STK24,PRKD3,STK25,BIN1,STK26,HNRNPD,TNIK,BCAR1,EPHA2
383	EEF2K	292.9	PFKFB2,KRT80,HSP90AB1,SRC,PRKDC,HSPB1,MYL12A,MYL12B,LIPE,TUBA3E,GRIP1,GRK5,BRD3,IVNS1ABP,PRKCD,TSC2,ATXN2L,STK24,BIN1,STK25,MAP1B,STK26,AKT1S1,HNRNPD,FAM76B,TNIK,VIM,MYL9
384	PIK3R4	294.7	PATJ,RAB5B,HSP90AB1,PRAG1,MAST4,PRKDC,SRC,ARAF,HTT,PDZD2,HECTD1,TRIM28,GRK5,SH3PXD2A,CHEK2,MAP3K20,CAPN2,MAPK6,NEK9,PPP1R12A,PRKCD,ERBIN,TSC2,AFAP1,PTK6,ANK3,EPS15L1,PHKA2,TANC2,EPN1,TGFBR2,TAOK3,STK24,PRKD3,STK25,PEAK1,NEDD4,AKT1S1,NUMB,TNIK,SQSTM1,PPP1R12C,OPTN
385	CAMKV	294.8	HSP90AB1,MAST4,SRC,CTNND1,MYL12A,ELAVL2,MYL12B,EFNB3,GRK5,TCOF1,DPYSL2,MAPK6,SPTBN2,SRRM2,BRD3,NEK9,TGIF2,ACTN3,BCL11B,ACTN2,UNC5B,ACTN1,PRKCD,SLC4A10,PTK6,ACTN4,EPS15L1,MAPK8IP3,WEE1,STK24,PRKD3,STK25,MAP1B,CCDC88C,CCNYL1,DSG2,SQSTM1,MYL9
386	PIK3CB	295.3	RB1,SH3KBP1,RAPH1,ARAF,SLC2A1,TCF20,EPS8,TRIM28,CHEK2,TNS3,BRD3,UPF1,ITGA4,ACTN1,PRKCD,TSC2,ANK3,KRT5,PHKA2,TGFBR2,RBL2,ATXN2L,ACLY,RBL1,AKT1S1,NUMB,UTRN,SQSTM1,MYL9,PPP1R12C,VCL,VGLL4,HDAC4,FOXC2,KMT2D,PRKDC,SRC,HSD17B4,PDS5B,MYL12A,MYL12B,EFNB1,MAP3K20,EPS8L1,EPS8L2,MAPK6,CLASP2,BCL11A,MICAL3,PLEKHA6,HELZ,WEE1,TAOK3,BCL6,PRC1,FASN,RAD18
387	PSKH2	296.5	HSP90AB1,MAST4,SRC,MYL12A,MYL12B,GRK5,CHEK2,MAPK6,TOE1,NEK9,ACTN3,NUP210,ACTN2,CDC42BPG,ACTN1,PRKCD,AHNAK2,COBL,PTK6,ACTN4,EPS15L1,MAPK8IP3,STK24,PRKD3,STK25,STK26,UTRN,MYL9
388	EPHB4	296.7	RB1,PATJ,RTKN,HSP90AB1,TGFB1I1,CTNND1,ARAF,SLC2A1,GRIP1,TRIM28,TNS3,NEO1,ITGA4,UNC5B,ACTN1,PRKCD,TSC2,ANK3,EPS15L1,MAPK8IP3,TGFBR2,ATXN2L,MAP7D1,NUMB,PKP3,AJUBA,VCL,EPHA2,FOXC2,SRC,PRKDC,SAMSN1,HSPBP1,MYL12A,EFNB1,EFNB3,PDZD2,HECTD1,GRK5,ABLIM3,KIAA1522,MAP3K20,CTNNA1,BRD7,MAPK6,CAV1,ERBIN,PTK6,PTPN14,AFDN,WEE1,STK25,FASN,EIF4G3,BCAR1
389	NEK5	298	NEK9,STARD13,HSP90AB1,MAST4,SRC,CDC42BPG,PRKCD,COBL,PDS5B,KRT75,EPN1,ATXN2L,GRK5,PRKD3,STK25,TRIM36,CEP192,CEP170,MAPK6,OPTN
390	PI4KA	298.7	ARAF,TCF20,TGM1,TUBA1A,CHEK2,SEC61B,TNS3,BRD3,UPF1,ITGA4,PRKCD,HLA-B,TSC2,RAB3IL1,ANK3,KRT75,TANC2,EPN1,TGFBR2,RBL2,ATXN2L,ACLY,ADCY9,PITPNM3,AKT1S1,MYL9,PPP1R12C,ZCCHC8,HDAC4,KMT2D,RAB5B,PRKDC,SRC,HSD17B4,HTT,TTK,HSPBP1,MYL12A,MYL12B,MAP3K20,EPS8L2,GAS2L1,MAPK6,SPTBN2,CIZ1,IQSEC2,CDC42BPG,GBF1,HELZ,MYO1C,STK24,STK25,FASN,STK26,RAD18
391	STRADA	299	RB1,PFKFB2,HSP90AB1,SRC,CTNND1,ARAF,HTT,TTK,ARHGAP35,STK10,TRIM28,GRK5,MAP3K20,MAPK6,EMD,NEK9,PPP1R12A,PRKCD,MICAL3,TSC2,TGFBR2,RBL2,RBL1,TAOK3,STK24,TBC1D4,PRKD3,STK25,STK26,AKT1S1,TNIK,SQSTM1
392	NIM1K	299.8	HDAC4,MAST4,SRC,PRKDC,SH3KBP1,ARAF,HSD17B4,MYL12A,MYL12B,GRK5,SH3PXD2A,CHEK2,MAP3K20,MAPK6,TNS3,NEK9,PPP1R12A,CDC42BPG,PRKCD,PTK6,RAB3IL1,ANK3,MAPK8IP3,WDR13,TANC2,TGFBR2,IL1A,ARHGAP32,WEE1,STK24,PRKD3,STK25,PRC1,STK26,HNRNPD,MYL9,PPP1R12C,BCAR1,EPHA2
393	EIF2AK3	300.3	RB1,HSP90AB1,RAPH1,ARAF,SLC2A1,HSPB1,TRIM28,CHEK2,CAPN2,ITGA4,ACTN2,PRKCD,KRT8,TSC2,MAPK8IP3,TERF2,EPN1,TGFBR2,RBL2,EPN3,RBL1,PRKD3,BIN1,AKT1S1,NUMB,TNIK,IRF6,SQSTM1,VCL,EPHA2,HDAC4,KMT2D,SET,PRKDC,SRC,NEDD4L,HTT,TTK,BCL10,HECTD1,GRK5,LMNA,GRK6,MAPK6,NEK9,CAV1,TICRR,KRT18,TAOK3,BCL6,STK25,NEDD4,STK26,CCDC88C,KRT14,HNRNPD,CCNYL1,ACKR3,VIM,EIF4G3,BCAR1,PNPLA2
394	VRK3	300.4	HSP90AB1,SET,SRC,ARAF,HTT,TTK,AKAP1,AKAP12,TUBA1C,TUBA3E,TUBA1B,TUBA3D,TUBA1A,TUBA3C,TRIM28,GRK5,CHEK2,GRK6,MAP3K20,TBC1D17,MAPK6,EMD,NEK9,CAV1,CDC42BPG,PRKCD,TSC2,MAPK8IP3,TUBA4A,PER2,IL1A,TFDP1,TAOK3,BCL6,STK24,STK25,STK26,TNIK,SQSTM1
395	TEK	300.9	RB1,FOXC2,SH3KBP1,SRC,CTNND1,SLC2A1,ARHGAP35,AKAP12,EFNB1,EFNB3,GRK5,MAP3K20,SYNPO,NEK9,ITGA4,UNC5B,CAVIN2,CAV1,PRKCD,TSC2,PTK6,EPN1,TGFBR2,EPN3,FMNL2,TAOK3,STK25,NEDD4,ACKR3,SQSTM1,MYL9,BCAR1,OPTN,VCL,EPHA2
396	SIK1	301.4	HDAC4,CRTC3,PRAG1,MAST4,SRC,SH3KBP1,ARAF,CLEC16A,HSPB1,TTK,TCF20,INAVA,AKAP1,LIPE,TRIM28,GRK5,CHEK2,GRK6,MAP3K20,ITGB6,MAPK6,NEK9,UPF1,ACTN2,CDC42BPG,ACTN1,PRKCD,TSC2,PTK6,MAPK8IP3,CABLES2,ARHGAP23,TGFBR2,PER2,ARHGAP32,BCL6,STK24,TAOK3,STK25,BIN1,SQSTM1,PPP1R12C,BCAR1,EPHA2
397	STK16	301.6	RB1,BCAR3,HDAC4,SRC,PRKDC,ARAF,MYL12A,STK10,TRIM28,GRK5,CHEK2,MAP3K20,CAPN2,BRD7,MAPK6,NEK9,CAVIN2,ACTN1,PRKCD,MAPK8IP3,ACLY,AFDN,STK24,STK25,PSMA2,STK26,FASN,HNRNPD,TNIK,IRF6,LCP1,UTRN,SQSTM1,RAD18,EPHA2
398	PDK4	301.6	PFKFB2,HDAC4,HSP90AB1,ACSS2,SRC,PRKDC,SLC2A1,HSD17B4,TFB1M,LIPE,SH3PXD2A,FLNC,FILIP1L,MAPK6,PDHA2,PDHA1,ACTN3,PRKCD,PTK6,BAIAP2,TGFBR2,PER2,ACLY,BCL6,TBC1D4,FASN,SLC27A2,SQSTM1,PNPLA2
399	SPEG	301.6	PATJ,PRAG1,MAST4,TGFB1I1,ARAF,ALKBH5,STMN1,SACS,NEO1,BRD3,PPP1R12A,ACTN3,ACTN2,ACTN1,PRKCD,COBL,ACTN4,EPS15L1,TANC2,BIN1,PEAK1,TNIK,LCP1,UTRN,PPP1R12C,MYL9,VCL,KMT2D,AHNAK,FLII,TTK,ZNF22,PPL,MYL12A,MYL12B,GRK5,LMNA,MICALL1,MAP3K20,FLNC,GAS2L1,MAPK6,SPTBN2,IVNS1ABP,NEK9,PDHA1,CDC42BPG,MICAL3,PTK6,SMTN,MYO1C,STK25
400	STK35	301.7	HDAC4,HSP90AB1,PRAG1,SRC,PRKDC,TRIM28,GRK5,SH3PXD2A,GRK6,STMN1,MAP3K20,MAPK6,NEK9,PPP1R12A,AUTS2,ACTN2,CDC42BPG,ACTN1,KRT2,PRKCD,TSC2,ACTN4,STK24,PRKD3,STK25,TRIM36,LCP1,SQSTM1,VCL,EPHA2
401	SLK	302	HSP90AB1,PRKDC,SRC,CTNND1,ARAF,NEDD4L,TTK,PDS5B,INAVA,EPS8,LIPE,GRK5,CHEK2,LMNA,MAP3K20,EPS8L1,EPS8L2,MAPK6,MISP,NEK9,PPP1R12A,CDC42BPG,PRKCD,ERBIN,TSC2,FRMD4B,PHKA2,TGFBR2,TMCO1,ARHGAP32,WEE1,TAOK3,STK24,STK25,PRKD3,STK26,SQSTM1
402	PKDCC	303.7	HDAC4,FOXC2,PATJ,HSP90AB1,MAST4,SRC,PRKDC,DENND5B,SIPA1L2,SAMSN1,HSPBP1,ARHGAP35,AKAP1,GRIP1,EFNB1,SIPA1L1,EFNB3,PDZD2,GRK5,SH3PXD2A,MAP3K20,RRP36,SEC61B,FLNC,MAPK6,TNS3,EMD,LIMCH1,GBF1,SHROOM2,COBL,PTK6,MAPK8IP3,PTPN14,EPN1,TGFBR2,ATXN2L,ARHGAP32,KRT18,NEDD4,NUMB,TACC2,MYL9,OPTN,BCAR1
403	MLKL	305.7	PATJ,HSP90AB1,SRC,PRKDC,FLII,SAMSN1,HSPBP1,TGM1,GRIP1,EFNB1,EFNB3,PDZD2,GRK5,SH3PXD2A,MAP3K20,CAPN2,MAPK6,BRD3,PRKCD,SHROOM2,TSC2,ANK3,PTPN14,ATXN2L,PRKD3,NUMB,SQSTM1,EIF4G3,RAD18,EPHA2
404	GRK3	306.3	HSP90AB1,SRC,HSPB1,NEDD4L,MYL12A,MYL12B,GRK5,GRK6,CAPN2,MAP3K20,MAPK6,GPR39,TLE3,ITGA4,PRKCD,MAPK8IP3,TUBA4A,EPN1,PER2,ADCY9,GPRC5A,TAOK3,STK24,STK25,GPR161,NEDD4,ACKR3,TNIK,MYL9
405	MAST4	306.3	HSP90AB1,PRAG1,MAST4,SRC,ARAF,CLEC16A,TTK,ELAVL2,GRIP1,PDLIM2,HECTD1,TRIM28,GRK5,CHEK2,MAP3K20,TNKS1BP1,MAPK6,TNS3,SPTBN2,NEK9,PPP1R12A,AUTS2,ACTN1,CDC42BPG,PRKCD,COBL,PTK6,BAIAP2,TERF2,WDR13,TANC2,ARHGAP23,TGFBR2,CLIP2,TAOK3,STK24,PRKD3,STK25,PEAK1,STK26,CCDC88C,TNIK,SQSTM1,PPP1R12C
406	TSSK6	307.2	HDAC4,HSP90AB1,MAST4,SRC,PRKDC,ARAF,MYL12A,MYL12B,RNF214,GRK5,SH3PXD2A,CHEK2,LMNA,MAP3K20,MAPK6,EMD,TNS3,KRT6A,NEK9,TLE3,PPP1R12A,CDC42BPG,PRKCD,PTK6,RAB3IL1,ANK3,MAPK8IP3,WDR13,TANC2,TGFBR2,WEE1,RBL1,STK24,PRKD3,STK25,PEAK1,PRC1,STK26,HNRNPD,SQSTM1,MYL9,PPP1R12C,EPHA2
407	MYO3B	307.2	PATJ,HSP90AB1,ITGB4,FLII,TGFB1I1,RAPH1,MYL12A,MYL12B,EPS8,DOCK10,TUBA1C,SCEL,GRIP1,PDZD2,PDLIM2,GRK5,MAP3K20,EPS8L2,ITGB6,TNS3,NEO1,TBC1D22B,NEK9,PPP1R12A,ZNF185,LIMCH1,KRT2,ERBIN,SLC4A10,ANK3,TANC2,SLC4A7,CLIP2,ARHGAP32,TFDP1,MYO1C,BIN1,DSG2,UTRN,MYL9,AJUBA,PPP1R12C,ADGRL2
408	CDK12	307.8	KMT2D,HSP90AB1,PRKDC,SRC,DOT1L,ARAF,TCF20,HECTD1,TRIM28,GRK5,PTTG2,CHEK2,MAPK6,SRRM2,NEK9,UPF1,PPP1R12A,CDC42BPG,HELZ,EPS15L1,MAPK8IP3,CABLES2,EPN1,ARHGAP23,TGFBR2,ATXN2L,WEE1,RBL1,ADCY9,TFDP1,TAOK3,STK25,NEDD4,STK26,HNRNPD,TRIM36,TNIK,EVI2B,EPHA2
409	ROR2	307.9	RB1,FOXC2,PATJ,HSP90AB1,PRKDC,SH3KBP1,SRC,TGFB1I1,PPL,SAMSN1,HSPBP1,EFNB1,GRIP1,EFNB3,PDZD2,TRIM28,GRK5,SH3PXD2A,MAP3K20,GSE1,MAPK6,TNS3,BRD3,ITGA4,ACTN1,CAV1,PRKCD,ERBIN,AFAP1,PTK6,ANK3,MAPK8IP3,TERF2,PTPN14,TGFBR2,ATXN2L,TAOK3,STK25,PEAK1,NUMB,TNIK,SQSTM1,MYL9,VCL,BCAR1,EPHA2
410	PRKACG	308.7	PATJ,HSP90AB1,MAST4,ARAF,LIPE,TUBA1A,SH3PXD2A,CHEK2,STMN1,CAPN2,PRKCD,RHBDF2,TSC2,PHKA1,EPS15L1,MAPK8IP3,PHKA2,TANC2,TGFBR2,ADCY9,RBL1,PRKD3,GPR161,PITPNM3,AKT1S1,TNIK,SQSTM1,PPP1R12C,PFKFB2,FOXC2,RAB5B,SRC,PRKDC,NEDD4L,ZNF22,AKAP1,GRK5,LMNA,GRK6,MICALL1,MAP3K20,MAPK6,SPTBN2,NEK9,ZNF462,BCL11B,BCL11A,CDC42BPG,PTK6,PHKB,BAIAP2,PTPN14,MYO1C,BCL6,STK24,STK25,STK26,HNRNPD,ZNF579,BCAR1,PNPLA2
411	INSRR	309	FOXC2,PATJ,HSP90AB1,SRC,PRKDC,ARAF,RAPH1,SLC2A1,SAMSN1,HSPBP1,GRIP1,EFNB1,EFNB3,PDZD2,TRIM28,GRK5,SEC61B,MAPK6,TNS3,SPTBN2,NEK9,IQSEC2,PRKCD,GBF1,MICAL3,AFAP1,TSC2,PTK6,PTPN14,TANC2,ATXN2L,RBL2,WEE1,ADCY9,TAOK3,STK24,NEDD4,NUMB,TNIK,SQSTM1,EIF4G3,BCAR1,EPHA2
412	MUSK	309.5	RB1,HDAC4,PATJ,HSP90AB1,MAST4,SRC,FLII,SAMSN1,HSPBP1,GRIP1,EFNB1,EFNB3,PDZD2,GRK5,SH3PXD2A,LMNA,STMN1,MAP3K20,CTNNA1,APBB2,ERC1,MAPK6,NEO1,EMD,LZTS1,CLASP2,BRD3,ACTN3,PRKCD,ERBIN,AFAP1,PTK6,ANK3,EPS15L1,PTPN14,ATXN2L,WEE1,RBL1,PRKD3,NUMB,DSG2,UTRN,SQSTM1,MYL9,BCAR1,EPHA2
413	TRIB1	309.8	RB1,HSP90AB1,MAST4,ARAF,TRIM28,SH3PXD2A,CHEK2,TNS3,PPP1R12A,ITGA4,ACTN1,PRKCD,RHBDF2,TSC2,RAB3IL1,ACTN4,ANK3,MAPK8IP3,TERF2,TANC2,TGFBR2,PRKD3,PEAK1,TNIK,SQSTM1,MYL9,PPP1R12C,VCL,EPHA2,HDAC4,SRC,PRKDC,NEDD4L,TTK,BCL10,HSPBP1,SAMSN1,MYL12A,MYL12B,TUBA3E,PDZD2,GRK5,GRK6,MAP3K20,MAPK6,PCDH1,ZNF462,NEK9,CAV1,CDC42BPG,MICAL3,PTK6,WDR13,ZC3HC1,WEE1,TAOK3,BCL6,STK24,STK25,PRC1,NEDD4,STK26,FASN,HNRNPD,BC…
414	RPS6KC1	310	RB1,HSP90AB1,MAST4,SRC,ARAF,TTK,TRIM28,GRK5,SH3PXD2A,LMNA,MAP3K20,MAPK6,NEK9,PPP1R12A,PRKCD,PTK6,RSRC2,MAPK8IP3,PHKA2,TGFBR2,RBL2,RBL1,TAOK3,STK24,PRKD3,STK25,PEAK1,STK26,CCNYL1,TRIM36,VIM
415	PNCK	310	PFKFB2,PATJ,HSP90AB1,ACSS2,MAST4,SRC,TNC,MYL12A,MYL12B,PDZD2,GRK5,CHEK2,ERC1,MAPK6,TBC1D17,SPTBN2,NEK9,ACTN3,ACTN2,CDC42BPG,ACTN1,PRKCD,PTK6,ACTN4,ANK3,EPS15L1,MAPK8IP3,CABLES2,WEE1,ADCY9,STK24,STK25,BIN1,STK26,NUMB,PPP1R12C,MYL9,EIF4G3,VCL
416	SRPK3	311.2	SRRM2,NEK9,HSP90AB1,ACTN2,CDC42BPG,NEDD4L,RRP1B,PHKA2,ELAVL2,STK24,BIN1,PSMA2,STK25,CHEK2,STK26,HNRNPD,TNIK,MAPK6,BCAR1
417	MYO3A	313.2	PATJ,HSP90AB1,ITGB4,TGFB1I1,RAPH1,ELAVL2,EPS8,DOCK11,GRIP1,ITGB6,TNS3,NEO1,TBC1D22B,PPP1R12A,LIMCH1,PRKCD,SHROOM2,ANK3,SHROOM1,TANC2,CLIP2,BIN1,DSG2,TNIK,UTRN,MYL9,AJUBA,PPP1R12C,SQSTM1,KMT2D,FLII,MYL12A,MYL12B,SCEL,PDZD2,PDLIM2,EPS8L2,TOE1,CARMIL1,ZNF462,NEK9,ZNF185,ERBIN,SLC4A10,SLC4A7,ARHGAP32,MYO1C,TAOK3,VIM,ADGRL2,TJP2
418	PXK	313.7	RB1,HDAC4,HSP90AB1,MAST4,SH3KBP1,SRC,ARAF,CLEC16A,NEDD4L,HTT,PDS5B,GRK5,PTTG1,CHEK2,MAP3K20,MAPK6,CLASP2,NEK9,PPP1R12A,ITGA4,RALGAPA2,CAV1,PRKCD,TSC2,AFAP1,ACTN4,MAPK8IP3,TGFBR2,TAOK3,BCL6,STK24,PRKD3,STK25,TBC1D5,NEDD4,STK26,NUMB,TNIK,SQSTM1
419	TIE1	314	FOXC2,HSP90AB1,SH3KBP1,SRC,CTNND1,ARAF,SLC2A1,ARHGAP35,EFNB1,EFNB3,TRIM28,GRK5,LMNA,MAP3K20,CLASP2,ITGA4,UNC5B,CAVIN2,ACTN1,CAV1,PRKCD,PTK6,ACTN4,EPN1,TGFBR2,EPN3,IL1A,TAOK3,BIN1,STK25,INCENP,TRIM16,UTRN,SQSTM1,BCAR1,VCL,EPHA2
420	PAN3	314.3	PATJ,PPL,TOB1,EDC4,TUBA1C,TUBA3E,GRIP1,TUBA1B,TUBA3D,HECTD1,TUBA1A,TUBA3C,PDZD2,CHEK2,LMNA,UPF1,NEK9,PPP1R12A,AFAP1,HELZ,TUBA4A,ACLY,PRKD3,PSMA2,HNRNPD,SQSTM1,VCL
421	AMHR2	314.8	PATJ,HSP90AB1,MAST4,PRKDC,SRC,ARAF,NEDD4L,SAMSN1,HSPBP1,GRIP1,EFNB1,EFNB3,PDZD2,TRIM28,GRK5,GRK6,MAP3K20,MAPK6,NEK9,ITGA4,CDC42BPG,PRKCD,KRT8,COBL,PTPN14,EPN1,ARHGAP23,TGFBR2,ATXN2L,EPN3,RBL1,STK24,STK25,NUMB,TNIK,SQSTM1
422	STK39	315.9	KRT80,HSP90AB1,MAST4,SRC,NEDD4L,NUCKS1,SIPA1L2,TUBA3E,GRK5,EPB41L1,MAP3K20,SACS,MAPK6,NEK9,SNAPIN,CAV1,PRKCD,SLC4A10,ACTN4,TGFBR2,SLC4A7,STK24,STK25,NEDD4,STK26,VGLL4,VCL
423	MAST1	317.8	HSP90AB1,PRAG1,MAST4,ARAF,ELAVL2,SH3PXD2A,CHEK2,TNS3,PPP1R12A,PRKCD,EPS15L1,MAPK8IP3,TGFBR2,CLIP2,RBL1,ADCY9,PITPNM3,TNIK,UTRN,SQSTM1,PPP1R12C,FOXC2,SRC,PRKDC,ZNF22,TTK,CENPC,GRK5,GRK6,MAP3K20,FLNC,MAPK6,NEK9,ZNF462,BCL11B,BCL11A,CDC42BPG,MICAL3,ERBIN,PTK6,WDR13,WEE1,MYO1C,TAOK3,STK24,BCL6,STK25,PRC1,NEDD4,STK26,ZNF579,TGFBI
424	WNK3	319.8	NEK9,GPR39,HSP90AB1,ACSS2,SRC,CDC42BPG,PRKCD,ARAF,NEDD4L,HECTD1,TRIM28,GRK5,STK24,STK25,EPB41L1,MAP3K20,SQSTM1,VCL
425	BRSK2	320.1	PATJ,AHNAK,SRC,MYL12A,ELAVL2,MYL12B,KRTCAP3,EFNB3,GRK5,CHEK2,DPYSL2,GRK6,STMN1,MAP3K20,MAPK6,TBC1D17,CLASP2,SPTBN2,NEK9,UPF1,PPP1R12A,CDC42BPG,PRKCD,ERBIN,SLC4A10,SHROOM2,TSC2,PTK6,ANK3,MAPK8IP3,ARHGAP23,WEE1,MYO1C,STK24,STK25,PEAK1,TBC1D5,MAP1B,STK26,MYL9,PPP1R12C,BCAR1
426	EIF2AK1	320.2	RB1,HSP90AB1,SLC20A2,PRKDC,SRC,ARAF,HSPB1,TTK,TFB1M,BZW1,HSPBP1,EDC4,TRIM28,GRK5,SH3PXD2A,CHEK2,GRK6,MAP3K20,CTNNA1,GSE1,MAPK6,PRKCD,ERBIN,TSC2,TICRR,RBL2,WEE1,RBL1,FMNL2,TAOK3,STK24,PRKD3,STK25,TNIK,SQSTM1,EIF4G3,VCL
427	PKMYT1	320.3	RB1,FOXC2,HSP90AB1,SRC,PRKDC,SLC2A1,TTK,MYL12A,TUBA1C,TUBA1B,TRIM28,PTTG1,GRK5,SH3PXD2A,CHEK2,STMN1,GRK6,MAP3K20,GAS2L1,MAPK6,TNS3,SPTBN2,CLASP2,NEK9,CDC42BPG,PRKCD,TSC2,ACTN4,ANK3,TERF2,CABLES2,TGFBR2,TICRR,RBL2,WEE1,RBL1,TFDP1,STK24,INCENP,STK25,PRC1,STK26,LCP1,TJP3,EPHA2,TJP2
428	DSTYK	320.3	PATJ,HSP90AB1,MAST4,PRKDC,FLII,NUCKS1,TTK,SAMSN1,HSPBP1,PCNX3,GRIP1,EFNB1,EFNB3,PDZD2,SH3PXD2A,MAP3K20,CEP170,MAPK6,BRD3,NEK9,CDC42BPG,PRKCD,PLEKHA6,ANK3,EPS15L1,RRP1B,PTPN14,TMCO1,ATXN2L,TAOK3,PRKD3,NUMB,EIF4G3
429	TLK1	320.7	RB1,HDAC4,SET,HSP90AB1,PRKDC,SRC,ARAF,NEDD4L,HTT,TTK,PDS5B,TUBA3E,EPB41L4A,HECTD1,TRIM28,GRK5,CHEK2,LMNA,MAP3K20,CAPN2,GSE1,CEP170,MAPK6,CLASP2,TOE1,NEK9,PPP1R12A,PRKCD,TSC2,BAIAP2,MAPK8IP3,TERF2,RBL2,WEE1,RBL1,FMNL2,TAOK3,STK24,PRKD3,STK25,INCENP,NEDD4,STK26,CCNYL1,TNIK
430	TRIB2	321.2	RB1,HSP90AB1,PRAG1,MAST4,TGFB1I1,ARAF,TRIM28,SH3PXD2A,CHEK2,TNS3,PPP1R12A,PRKCD,TSC2,RAB3IL1,ANK3,MAPK8IP3,TANC2,TGFBR2,RBL2,PRKD3,TNIK,KCTD12,SQSTM1,MYL9,PPP1R12C,EPHA2,HDAC4,SRC,PRKDC,NEDD4L,TTK,MYL12A,MYL12B,GRK5,MAP3K20,MAPK6,NEK9,CAV1,CDC42BPG,PTK6,WDR13,WEE1,BCL6,TAOK3,STK25,PRC1,NEDD4,STK26,FASN,HNRNPD,ADGRL2
431	RPS6KA6	322.1	HDAC4,RAB5B,HSP90AB1,SRC,PRKDC,RPL12,ARAF,GRK5,GRK6,LMNA,MAPK6,CARMIL1,NEK9,CDC42BPG,PRKCD,TSC2,PTK6,MAPK8IP3,PHKA2,TGFBR2,TAOK3,STK25,STK26,VIM,SQSTM1
432	CDK11B	324.1	RB1,HSP90AB1,MAST4,LUZP1,SRC,ARAF,HTT,TTK,PDS5B,HECTD1,TUBA1A,TRIM28,GRK5,TCOF1,PTTG1,PTTG2,GRK6,MAP3K20,CEP192,MAPK6,SRRM2,TOE1,NEK9,UPF1,CDC42BPG,PRKCD,TSC2,RRP1B,TUBA4A,ATXN2L,WEE1,TAOK3,STK24,STK25,INCENP,HNRNPD,CCNYL1,TNIK,BCAR1
433	TSSK3	324.2	HDAC4,HSP90AB1,MAST4,SRC,PRKDC,ARAF,MYL12A,MYL12B,TRIM28,GRK5,SH3PXD2A,PTTG1,PTTG2,CHEK2,LMNA,MAP3K20,MAPK6,TNS3,NEK9,TLE3,PPP1R12A,CDC42BPG,PRKCD,PTK6,RAB3IL1,ANK3,KRT75,MAPK8IP3,WDR13,TANC2,TGFBR2,WEE1,STK24,STK25,PEAK1,PRC1,STK26,HNRNPD,MYL9,PPP1R12C,EPHA2
434	LMTK2	324.7	RB1,SRC,PRKCD,ARAF,HTT,SAMHD1,TGFBR2,ADCY9,RAB11FIP1,MYO1C,TRIM28,TAOK3,GRK5,STK24,STK25,STK26,CHEK2,APBB2,TNIK,TACC2,MAPK6,OPTN,EPHA2
435	RIOK1	325.9	RB1,ZCCHC8,HSP90AB1,SET,SRC,PRKDC,RPL12,TFB1M,PDCD2L,TUBA1A,GRK5,CHEK2,RRP36,MAPK6,TOE1,UPF1,PPP1R12A,PDHA1,CAVIN2,RRP1B,TUBA4A,ACLY,RBL1,STK24,STK25,STK26,HNRNPD,CCNYL1
436	CLK4	326.3	HSP90AB1,PRKDC,SRC,ARAF,CLEC16A,BZW1,ELAVL2,CENPC,HECTD1,TRIM28,GRK5,ABLIM3,CHEK2,LMNA,MAP3K20,APBB2,MAPK6,TNS3,SRRM2,IVNS1ABP,NEK9,PPP1R12A,CAV1,CDC42BPG,PRKCD,GBF1,RSRC2,WDR13,CABLES2,TGFBR2,RBL2,WEE1,TAOK3,STK24,STK25,BIN1,PSMA2,STK26,HNRNPD,CCNYL1,FAM76B,TNIK,UTRN
437	MOK	328.3	NEK9,CARMIL1,SRC,PRKDC,PRKCD,COBL,MAPK8IP3,TGFBR2,SIPA1L1,GRK5,TAOK3,STK25,CHEK2,MAP3K20,MAPK6,BCAR1
438	RSKR	330	GRK5,STK24,STK25,SRC,PRKCD,MAPK6,MAPK8IP3
439	CDK20	330.1	FOXC2,SRC,PRKDC,ARAF,NEDD4L,TTK,SCEL,ALKBH5,TRIM28,GRK5,MAP3K20,ERC1,MAPK6,NEK9,PRKCD,RSRC2,EPS15L1,MAPK8IP3,CABLES2,WEE1,STK25,GPR161,NEDD4,BCAR1
440	TSSK1B	330.3	HDAC4,HSP90AB1,MAST4,SRC,PRKDC,ARAF,PDS5B,MYL12A,MYL12B,TRIM28,GRK5,SH3PXD2A,CHEK2,MAP3K20,MAPK6,TNS3,NEK9,PDHA2,PPP1R12A,CDC42BPG,PRKCD,PTK6,RAB3IL1,ANK3,MAPK8IP3,WDR13,TANC2,TGFBR2,WEE1,STK24,PRKD3,STK25,PEAK1,PRC1,STK26,HNRNPD,TRIM36,MYL9,PPP1R12C,EPHA2
441	EPHA8	330.4	PATJ,HSP90AB1,SRC,CTNND1,ARAF,SAMSN1,HSPBP1,ARHGAP35,GRIP1,EFNB1,EFNB3,PDZD2,HECTD1,TRIM28,GRK5,MAP3K20,MAPK6,BRD7,TNS3,NEO1,SPTBN2,NEK9,CIZ1,UNC5B,CDC42BPG,PRKCD,PTK6,ANK3,MAPK8IP3,PTPN14,ARHGAP23,TGFBR2,ATXN2L,AFDN,STK25,MAP7D1,HNRNPD,NUMB,EIF4G3,BCAR1,VCL,EPHA2
442	NRBP1	331	HSP90AB1,SRC,ARAF,HTT,KRTCAP3,TRIM28,GRK5,LMNA,GRK6,MAP3K20,TNKS1BP1,MAPK6,NEK9,CDC42BPG,ACTN1,PRKCD,GBF1,TSC2,PTK6,PHKB,MAPK8IP3,STK24,PRKD3,STK25,TNIK,SQSTM1,OPTN
443	STK19	331.2	COL17A1,SLC20A2,HLA-B,TNC,SLC29A1,PTPN14
444	CDK19	331.4	RB1,BRD3,NEK9,FOXC2,CIZ1,NEDD4L,WDR13,TGFBR2,RBL2,AKAP12,WEE1,RBL1,ADCY9,BCL6,NEDD4,TNIK,ERC1,MAPK6,EPHA2
445	MAP3K13	332.3	RB1,KMT2D,AHNAK,SRC,ARAF,SLC3A2,BCL10,PPL,CAMSAP2,TRIM28,GRK5,GRK6,MAP3K20,ERC1,MAPK6,BRD7,GAS2L1,SPTBN2,NEK9,PPP1R12A,PRKCD,PTK6,ANK3,MAPK8IP3,TGFBR2,ATXN2L,RBL2,RBL1,TFDP1,TAOK3,STK24,PRKD3,STK25,TNIK,SQSTM1
446	CDKL5	336.3	MAST4,AHNAK,SRC,PRKDC,ITGB4,SLC2A1,COIL,EDC4,TUBA1B,TUBA1A,TRIM28,GRK5,TCOF1,CHEK2,MAP3K20,FLNC,MAPK6,TOE1,NEK9,PDHA1,BCL11B,IQSEC2,AUTS2,LIMCH1,PRKCD,ERBIN,TSC2,AFAP1,ANK3,PHKA2,TAOK3,STK25,TBC1D5,HNRNPD,NUMB,TNIK,PKP3,LCP1,ADGRL2
447	NEK11	337.6	RB1,NEK9,HSP90AB1,ACSS2,SRC,CDC42BPG,PRKCD,COBL,TTK,CABLES2,TICRR,GRK5,STK24,PRKD3,STK25,CHEK2,STK26,AKT1S1,MAP3K20,MAPK6,SQSTM1,CLASP2
448	MARK1	339	HDAC4,CRTC3,SRC,NEDD4L,TTK,PPL,TUBA1C,TUBA1B,TUBA1A,SIPA1L1,TRIM28,GRK5,GSE1,MAPK6,CLASP2,BRD3,NEK9,AUTS2,RALGAPA2,PRKCD,MAPK8IP3,TUBA4A,CLIP2,AFDN,MARCKS,TAOK3,PRKD3,STK25,STK26,MAP1B,SQSTM1,BCAR1
449	MAP3K15	340.3	NEK9,HSP90AB1,MAST4,SH3KBP1,SRC,CDC42BPG,ARAF,PTK6,BCL10,BAIAP2,TGFBR2,GRK5,CHEK2,PITPNM3,MAP3K20,CCNYL1,TNIK,EIF4G3,EPHA2
450	AATK	340.6	NEK9,IQSEC2,SRC,CDC42BPG,PRKCD,HSPB1,HTT,PTK6,RAB3IL1,BAIAP2,MAPK8IP3,NDRG1,TRIM28,TAOK3,GRK5,STK25,TNIK,MAPK6,EPHA2,RAB11FIP5
451	ANKK1	342.3	PATJ,HSP90AB1,MAST4,SRC,PRKDC,FLII,SAMSN1,HSPBP1,TUBA1C,GRIP1,EFNB1,TUBA1A,EFNB3,PDZD2,TRIM28,GRK5,SH3PXD2A,MAP3K20,MAPK6,BRD3,AUTS2,CDC42BPG,PRKCD,PTK6,ANK3,PTPN14,TANC2,PER2,ATXN2L,KRT18,NUMB,EIF4G3,EPHA2
452	POMK	343.8	RB1,HSP90AB1,SLC20A2,SRC,PRKDC,ARAF,TRIM28,GRK5,CHEK2,MAP3K20,FLNC,MAPK6,NEK9,PRKCD,PTK6,MAPK8IP3,TGFBR2,RBL1,STK24,STK25,STK26,MAP1B,UTRN,SQSTM1,EPHA2
453	SIK3	345.6	HDAC4,PATJ,CRTC3,SRC,ARAF,CLEC16A,INAVA,STK10,RNF214,ABLIM1,GRK5,GRK6,MAP3K20,MAPK6,NEK9,PPP1R12A,PRKCD,TSC2,CGN,MAPK8IP3,TGFBR2,WEE1,ADCY9,TAOK3,STK24,TBC1D4,STK25,PEAK1,STK26,FASN,PNPLA2
454	PIK3C2B	347.7	RB1,ARAF,TCF20,ARHGAP35,EPS8,LIPE,SIPA1L1,TRIM28,CHEK2,TNS3,BRD3,UPF1,PPP1R12A,ITGA4,PRKCD,TSC2,ANK3,EPN1,TGFBR2,RBL2,ATXN2L,ADCY9,RBL1,TFDP1,PITPNM3,AKT1S1,SQSTM1,MYL9,PPP1R12C,HDAC4,KMT2D,RAB5B,SRC,PRKDC,MYL12A,MYL12B,GRK5,MAP3K20,SH3BP4,EPS8L1,MAPK6,SPTBN2,GBF1,PLEKHA6,HELZ,STK24,FASN,RAD18
455	NEK7	348.8	RB1,HSP90AB1,MAST4,SRC,TTK,PDS5B,SAMSN1,HECTD1,GRK5,MAP3K20,CEP192,CEP170,MAPK6,NEK9,PPP1R12A,NUP210,PRKCD,ERBIN,TGFBR2,PRKD3,STK25,INCENP,PRC1,NEDD4,STK26,MAP7D1,TRIM16,AJUBA
456	TTBK1	348.8	SET,PRAG1,MAST4,SRC,ELAVL2,COIL,TUBA1C,TUBA3E,TUBA1B,TUBA3D,SIPA1L1,TUBA1A,TUBA3C,TRIM28,GRK5,CHEK2,DPYSL2,CAPN2,MAPK6,SPTBN2,NEK9,ACTN2,CDC42BPG,PRKCD,SLC4A10,PTK6,ANK3,TUBA4A,ARHGAP23,PER2,CLIP2,BIN1,STK25,PRKD3,TBC1D5,MAP1B,PITPNM3,BCAR1,OPTN
457	GRK7	350	HSP90AB1,MAST4,SRC,TGFB1I1,MYL12A,MYL12B,TRIM28,GRK5,MAP3K20,MAPK6,NEK9,GPR39,PRKCD,COBL,PTK6,ADCY9,PRKD3,STK25,PEAK1,NEDD4,STK26,GPR161,ACKR3,MYL9
458	FASTK	350.1	RBL2,HSP90AB1,SRC,ACTN1,IRF2BP1,ZNF22,RSRC2,NUCKS1,TFB1M,SQSTM1
459	ALPK1	352.3	CARMIL1,HSP90AB1,PDZD2,MYO1C,PRKDC,PALLD,HSD17B4,TACC2,MYL9,MYL12A,MYL12B
460	ICK	353	ZCCHC8,HSP90AB1,MAST4,SRC,ARAF,TTK,GRAMD4,COIL,HECTD1,TRIM28,GRK5,CHEK2,MAP3K20,GSE1,MAPK6,TBC1D17,NEK9,PPP1R12A,PRKCD,KRT13,WDR13,TANC2,FMNL2,TAOK3,STK24,PRKD3,STK25,STK26,IRF6,BCAR1
461	RNASEL	354.6	RB1,PATJ,DOCK10,DOCK11,GRIP1,TRIM28,CHEK2,STMN1,TNS3,ACTN3,ACTN2,LIMCH1,ACTN1,PRKCD,HLA-B,ANK3,ACTN4,ESCO2,TANC2,TUBA4A,ATXN2L,MAP1B,FAM76B,UTRN,MYL9,AJUBA,EPHA2,RAB5B,PRKDC,FLII,NEDD4L,ZNF22,PPL,SAMSN1,HSPBP1,MYL12A,MYL12B,EFNB1,EFNB3,PDZD2,GRK5,EPB41L1,EPB41L2,GRK6,MAP3K20,GAS2L1,SPTBN2,NEK9,BCL11B,IQSEC2,BCL11A,MICAL3,HELZ,SMTN,BCL6,EIF4G3,HSP90AB1,ITGB4,TGFB1I1,SLC2A1,TUBA1C,EPB41L4A,TUBA1B,T…
462	EPHA10	356	PATJ,HSP90AB1,PRAG1,MAST4,SRC,CTNND1,SAMSN1,HSPBP1,ARHGAP35,GRIP1,EFNB1,RNF214,EFNB3,PDZD2,GRK5,MAP3K20,BRD7,MAPK6,TNS3,NEO1,NEK9,CDC42BPG,PRKCD,ERBIN,SHROOM2,COBL,PTK6,FRMD4B,ANK3,BAIAP2,PTPN14,ARHGAP23,ATXN2L,TAOK3,STK25,MAP7D1,NUMB,EIF4G3,BCAR1,EPHA2
463	STRADB	356.4	RB1,CRTC3,MAST4,SRC,ARAF,TTK,BZW1,TRIM28,GRK5,MAP3K20,MAPK6,EMD,NEK9,PPP1R12A,PDHA1,CAV1,PRKCD,PHKA1,MAPK8IP3,TGFBR2,RBL2,RBL1,TAOK3,STK24,PRKD3,STK25,NEDD4,STK26,TNIK,SQSTM1
464	EIF2AK4	356.5	RB1,HSP90AB1,SLC20A2,PRKDC,SLC2A1,HSPB1,HTT,SLC3A2,TTK,TFB1M,BZW1,HSPBP1,EDC4,SH3PXD2A,TCOF1,CHEK2,LMNA,MAP3K20,CTNNA1,MAPK6,NEK9,UPF1,ITGA4,CAV1,PRKCD,TSC2,TICRR,RBL2,ACLY,WEE1,RBL1,TAOK3,STK24,STK25,BIN1,NEDD4,FASN,AKT1S1,HNRNPD,CCNYL1,EIF4G3,SQSTM1,VCL
465	CDKL4	356.8	HSP90AB1,MAST4,SRC,PRKCD,COBL,MAPK8IP3,GRK5,STK24,PRKD3,STK25,STK26,MAPK6
466	RIOK3	357	NEK9,HSP90AB1,PPP1R12A,MAST4,SRC,ACTN2,PHKB,PDS5B,RRP1B,HSPBP1,ZC3HC1,MYO1C,GRK5,STK24,PRKD3,STK25,MAP3K20,CCNYL1,TNKS1BP1,RRP36,MAPK6,SQSTM1
467	CSNK1A1L	357	HSP90AB1,SET,MAST4,SRC,RPL12,GRAMD4,TUBA1C,TUBA3E,FAM83G,TUBA1B,TUBA3D,TUBA1A,TUBA3C,GRK5,CHEK2,FILIP1L,SNAPIN,PRKCD,TSC2,PTK6,TUBA4A,PER2,CLIP2,TBC1D4,PRKD3,STK25,NUMB,TRIM36,TNIK
468	PIP5K1A	358.3	BRD3,PRKDC,ACTN1,PRKCD,CTNND1,RSRC2,HELZ,ACTN4,EPN1,EPN3,EPB41L4A,PDZD2,HECTD1,MYO1C,SH3PXD2A,PSMA2,PITPNM3,NEDD4,CTNNA1,FLNC,KCTD12,VCL
469	CSNK2A3	359	NOMO3,HDAC4,HSP90AB1,MAST4,SRC,PRKDC,ARAF,TTK,HECTD1,GRK5,TRIM28,CHEK2,GRK6,CTNNA1,MAP3K20,RRP36,MAPK6,RAB11FIP5,NOMO2,SRRM2,BRD3,NEK9,PPP1R12A,AUTS2,CDC42BPG,PRKCD,ERBIN,ANK3,CABLES2,TGFBR2,PER2,RBL1,TAOK3,STK24,PRKD3,STK25,PEAK1,STK26,PITPNM3,CCNYL1,TRIM36,TNIK,EPHA2
470	TTBK2	361.6	SET,MAST4,SRC,CBY1,TUBA1C,TUBA3E,TUBA1B,TUBA3D,TUBA1A,TUBA3C,GRK5,CHEK2,MAP3K20,SACS,CEP192,CEP170,MAPK6,SPTBN2,NEK9,PPP1R12A,CDC42BPG,PRKCD,TUBA4A,PER2,FMNL2,STK24,STK25,GPR161,TNIK
471	TRPM7	366.3	HDAC4,SNAPIN,SLC20A2,LIMCH1,PRKDC,SRC,CAV1,ERBIN,SHROOM2,ANK3,EPS8,TAOK3,TRIM28,GRK5,HNRNPD,CTNNA1,CAPN2,TNIK,UTRN,VCL,SPTBN2,EPHA2
472	STK36	367.9	RB1,HDAC4,NEK9,MAST4,SRC,PRKDC,PRKCD,CBY1,NEDD4L,HTT,MAPK8IP3,ADCY9,TRIM28,GRK5,STK24,STK25,NEDD4,MAP3K20,MAPK6
473	WNK2	368	HSP90AB1,MAST4,SRC,ARAF,NEDD4L,TGM1,HECTD1,TRIM28,GRK5,EPB41L1,GRK6,MAPK6,PCDH1,SPTBN2,CLASP2,NEK9,GPR39,IQSEC2,CDC42BPG,PRKCD,TSC2,COBL,PTK6,ANK3,STK24,PRKD3,STK25,STK26,SQSTM1,EPHA2
474	TBCK	372	RB1,PRAG1,MAST4,SRC,TUBA3E,EPB41L4A,GRK5,MAP3K20,TBC1D17,MAPK6,TBC1D22B,NEK9,RALGAPA2,CDC42BPG,PRKCD,TSC2,EPN1,RBL2,ARHGAP32,RBL1,MYO1C,TAOK3,TBC1D4,STK24,PRKD3,TBC1D5,PRC1,STK26,CCDC88C,CCNYL1
475	STK32A	372.3	RB1,FOXC2,HSP90AB1,SRC,PRKDC,NEDD4L,TUBA1A,HECTD1,GRK5,SH3PXD2A,DPYSL2,MAPK6,TNS3,NEK9,GPR39,PPP1R12A,CDC42BPG,PRKCD,AFAP1,TSC2,PTK6,ANK3,MAPK8IP3,RBL2,ADCY9,RBL1,STK24,STK25,NEDD4,STK26,EIF4G3,PPP1R12C
476	PIP5K1B	372.8	BRD3,PRKDC,ACTN1,PRKCD,HTT,TTK,ACTN4,EPN1,EPN3,PDZD2,MYO1C,SH3PXD2A,PSMA2,PITPNM3,NEDD4,VCL,TJP2
477	DAPK2	373	HSP90AB1,PRAG1,MAST4,SRC,ARAF,MYL12A,MYL12B,EPS8,GRK5,CHEK2,GRK6,MAP3K20,MAPK6,NEK9,PPP1R12A,ACTN3,BCL11B,ACTN2,UNC5B,CDC42BPG,ACTN1,PRKCD,COBL,PTK6,ACTN4,EPS15L1,MAPK8IP3,GPRC5A,TAOK3,STK24,STK25,FASN,STK26,SQSTM1,MYL9,BCAR1
478	ULK3	375	HDAC4,MAST4,SRC,PRKDC,TGFB1I1,HTT,INAVA,TRIM28,GRK5,SH3PXD2A,CHEK2,CEP170B,MAPK6,NEK9,ACTN1,PRKCD,TSC2,PTK6,ACTN4,EPS15L1,MAPK8IP3,STK24,STK25,GPR161,STK26,AKT1S1,LCP1,SQSTM1
479	SNRK	376.5	RB1,NEK9,PPP1R12A,MAST4,PRKDC,CDC42BPG,PRKCD,PTK6,PHKA2,TGFBR2,RBL2,TAOK3,GRK5,STK24,PRKD3,STK25,PEAK1,GRK6,TNIK,MAPK6
480	TSSK4	377	RB1,HDAC4,SRC,PRKDC,ARAF,MYL12A,MYL12B,GRK5,SH3PXD2A,CHEK2,MAP3K20,MAPK6,TNS3,NEK9,CARMIL1,PPP1R12A,CDC42BPG,PRKCD,PTK6,RAB3IL1,ANK3,MAPK8IP3,WDR13,TANC2,TGFBR2,WEE1,STK24,STK25,PRC1,STK26,HNRNPD,CCNYL1,MYL9,PPP1R12C,EPHA2
481	ROS1	378.2	ZCCHC8,KMT2D,PATJ,HSP90AB1,SLC20A2,SRC,PRKDC,ARAF,SAMSN1,HSPBP1,COIL,GRIP1,EFNB1,EFNB3,PDZD2,GRK5,LMNA,MAP3K20,SEC61B,ERC1,MAPK6,PRKCD,SLC4A10,AFAP1,TSC2,PTK6,FRMD4B,KRT5,TERF2,PTPN14,SLC4A7,ATXN2L,CLIP2,WEE1,RBL1,PALLD,NEDD4,NUMB,BCAR1,EPHA2
482	RIOK2	379.5	BRD3,HSP90AB1,SET,SRC,PRKDC,RPL12,ARAF,RRP1B,TFB1M,PDCD2L,ATXN2L,TUBA1C,RBL1,HECTD1,STK24,TRIM28,STK25,PSMA2,HNRNPD,RRP36,VIM,MAPK6
483	MAP3K19	380.7	HDAC4,KMT2D,RAB5B,HSP90AB1,MAST4,SRC,PRKDC,FLII,NEDD4L,TCF20,GRK5,SH3PXD2A,MAPK6,TBC1D17,TNS3,NEK9,ACTN3,ACTN2,ACTN1,PRKCD,ERBIN,KRT13,COBL,PLEKHA6,PTK6,HELZ,ACTN4,MAPK8IP3,ADCY9,MYO1C,TAOK3,STK24,PRKD3,STK25,PEAK1,TBC1D5,STK26,TGFBI
484	CDK10	381	RB1,NEK9,HSP90AB1,SRC,PRKCD,ARAF,TSC2,TTK,MAPK8IP3,TANC2,CABLES2,TRIM28,GRK5,STK24,PRKD3,STK25,CHEK2,STK26,GRK6,MAP3K20,CCNYL1
485	PIK3CD	383.8	HDAC4,FOXC2,KMT2D,PRKDC,SH3KBP1,SRC,ARAF,HSD17B4,TCF20,PPL,MYL12A,MYL12B,EPS8,LIPE,STK10,TRIM28,CHEK2,EPS8L1,EPS8L2,MAPK6,TNS3,BRD3,UPF1,ITGA4,ACTN2,BCL11A,PRKCD,MICAL3,PLEKHA6,TSC2,PHKA1,HELZ,ANK3,TGFBR2,ATXN2L,ACLY,ADCY9,PITPNM3,AKT1S1,LCP1,SQSTM1,MYL9,PPP1R12C,RAD18,PNPLA2
486	PIP4K2C	386.2	BRD3,NEK9,PRKDC,ACTN1,PRKCD,ACTN4,IL1A,SH3PXD2A,PSMA2,PITPNM3,MYL9,VCL
487	NRBP2	396	PRAG1,MAST4,SRC,PRKCD,HTT,TSC2,PTK6,MAPK8IP3,CABLES2,GRK5,PRKD3,STK25,CCNYL1,TNIK,PPP1R12C
488	CDKL3	396.8	NEK9,SRC,PRKCD,ARAF,COBL,BAIAP2,MAPK8IP3,TOB1,KIAA0930,STK24,SH3PXD2A,PRKD3,STK25,CHEK2,STK26,MAPK6
489	LTK	397	PATJ,HSP90AB1,SRC,CDC42BPG,FLII,PRKCD,CTNND1,PTK6,BAIAP2,SAMSN1,HSPBP1,PTPN14,ATXN2L,GRIP1,EFNB1,EFNB3,PDZD2,GRK6,NUMB,SEC61B,MAPK6,PPP1R12C,EPHA2
490	SBK2	403	NEK9,PRAG1,SRC,PRKCD,PTK6,BCL10,EPN1,TRIM28,GRK5,STK25,MAP3K20,EPS8L1,MAPK6
491	DCLK3	405	SRC,CTNND1,MYL12A,MYL12B,CAMSAP2,GRK5,LMNA,MAP3K20,CTNNA1,CAPN2,MAPK6,CLASP2,NEK9,ACTN3,ACTN2,ACTN1,PRKCD,COBL,PTK6,ACTN4,ANK3,EPS15L1,MAPK8IP3,ADCY9,PRKD3,STK25,STK26,MYL9
492	TNK1	405.5	NEK9,HSP90AB1,SRC,CDC42BPG,ARAF,TSC2,PTK6,TRIM28,GRK5,BIN1,TNKS1BP1,EPS8L2,TNIK,SQSTM1,BCAR1,EPHA2
493	MAK	406.5	NEK9,MAST4,SRC,ACTN1,PRKCD,COBL,SLC3A2,MAPK8IP3,GRAMD4,TGFBR2,GRK5,PRKD3,STK25,STK26,CHEK2,CCNYL1,MAPK6,TNS3,BCAR1
494	HUNK	407.3	HDAC4,MAST4,PRKDC,SRC,ARAF,NEDD4L,MYL12A,MYL12B,SH3PXD2A,CHEK2,CAPN2,MAP3K20,MAPK6,TNS3,NEK9,ZNF462,PPP1R12A,BCL11A,CDC42BPG,PRKCD,PTK6,RAB3IL1,ANK3,WDR13,PRRC2B,TANC2,TGFBR2,WEE1,STK24,PRC1,NEDD4,HNRNPD,MYL9,PPP1R12C,EPHA2
495	SCYL3	408.4	TOE1,NEK9,MAST4,ITGA4,PRKDC,SRC,ACTN1,GBF1,TTK,TERF2,RBL1,TRIM28,GRK5,PRKD3,STK25,CHEK2,MAP1B,CCNYL1,MAPK6,EPHA2
496	COQ8A	410	NEK9,HSP90AB1,SRC,PRKCD,ACAD9,HSD17B4,TFB1M,TOB1,CABLES2,GRK5,TAOK3,STK25,STK26,SACS,CCNYL1,SPTBN2,CLASP2
497	NPR1	412.7	RB1,HSP90AB1,MAST4,SRC,ARAF,NEDD4L,MYL12A,MYL12B,AKAP12,LIPE,GRK5,MAP3K20,FLNC,MAPK6,EMD,ITGA4,CAV1,CDC42BPG,PRKCD,TSC2,ARHGAP23,TGFBR2,ADCY9,BCL6,PRKD3,STK25,SQSTM1,MYL9,BCAR1,EPHA2
498	COQ8B	413.3	RB1,NEK9,HSP90AB1,SRC,ITGB4,PRKCD,CTNND1,ARAF,ERBIN,PLEKHA6,ACTN4,MYO1C,TRIM28,SYNPO,SQSTM1,SPTBN2,TJP2
499	PIK3C2G	416	RB1,HDAC4,KMT2D,SRC,ARAF,TCF20,MYL12A,INAVA,MYL12B,CHEK2,MAP3K20,MAPK6,TNS3,BRD3,UPF1,PPP1R12A,BCL11A,CDC42BPG,PRKCD,PLEKHA6,TSC2,HELZ,ANK3,TGFBR2,ATXN2L,RBL1,ADCY9,STK24,PRKD3,PITPNM3,AKT1S1,SQSTM1,MYL9,PPP1R12C,RAD18
500	GUCY2C	418	RB1,NEK9,HSP90AB1,SRC,CAV1,PRKCD,COBL,MYL12A,MYL12B,DOCK11,ADCY9,RBL1,GRK5,CHEK2,MAPK6,MYL9,EMD,PPP1R12C
501	GUCY2D	420.2	NEK9,SET,HSP90AB1,MAST4,SRC,CDC42BPG,ARAF,COBL,PTK6,MYL12A,ARHGAP23,MYL12B,ADCY9,RBL1,GRK5,STK25,PITPNM3,MAP3K20,MAPK6,SQSTM1,MYL9,EMD,EPHA2
502	CDKL2	426.8	NEK9,FOXC2,MAST4,SRC,CDC42BPG,PRKCD,RAPH1,COBL,PTK6,MAPK8IP3,RAB11FIP1,TAOK3,GRK5,STK24,PRKD3,STK25,PEAK1,STK26,MAP3K20,MAPK6
503	CDKL1	426.8	NEK9,MAST4,SRC,CDC42BPG,PRKCD,MICAL3,COBL,NUCKS1,MAPK8IP3,TGFBR2,EPS8,WEE1,GRK5,STK24,STK25,CHEK2,STK26,MAP3K20,CCNYL1,MAPK6,PPP1R12C,EPHA2
504	ADCK1	428	NEK9,HSP90AB1,SRC,PRKCD,ARAF,COBL,PTK6,MAPK8IP3,GRK5,STK24,STK25,CHEK2,EPHA2
505	LMTK3	431.5	MAST4,NUP210,IQSEC2,SRC,PRKCD,SLC4A10,PTK6,RAB11FIP1,TRIM28,TAOK3,GRK5,STK24,PRKD3,PITPNM3,MAP3K20,CEP170B,TNIK,EPHA2,SPTBN2
506	ADCK2	434.8	HSP90AB1,MAST4,PRKCD,TTK,BAIAP2,MAPK8IP3,WEE1,GPRC5A,TRIM28,TCOF1,PRKD3,STK25
507	WEE2	436.5	RB1,FOXC2,HSP90AB1,SRC,PRKDC,SLC2A1,TTK,GRK5,CHEK2,MAPK6,TNS3,LZTS1,NEK9,PRKCD,ANK3,RBL2,WEE1,RBL1,PRC1,TACC2,LCP1,UTRN,PPP1R12C,TJP3,TJP2
508	SBK3	440.7	IQSEC2,SRC,PRKCD,AKT1S1,EPN1
509	TEX14	441.3	NEK9,PRAG1,SRC,CDC42BPG,PRKCD,PTK6,EPB41L4A,EHD4,FMNL2,TRIM28,GRK5,STK24,STK25,MAP3K20,TRIM36,MAPK6,EPHA2
510	GUCY2F	441.7	PDHA1,HSP90AB1,MAST4,SRC,CDC42BPG,PRKCD,SHROOM2,PTK6,MYL12A,MYL12B,DOCK11,EFNB1,RNF214,ABLIM1,ADCY9,GRK5,CHEK2,PITPNM3,MAPK6,MYL9,EMD
511	TRPM6	449	COIL,ZC3HC1,HDAC4,LIPE,SNAPIN,SLC20A2,SRC,HNRNPD,SHROOM2,ANK3,EPHA2
512	PDPK2P	457	NEK9,GRK5,STK24,MAST4,PRKD3,STK25,SRC,CHEK2,PRKCD,ARAF
513	NRK	457.7	PATJ,PDZD2,GRK5,MAST4,STK24,CAVIN2,ARAF
514	ADCK5	462.3	TRIM28,SRC,ITGB4,CHEK2,CLEC16A,MAPK8IP3,CABLES2
515	ULK4	467.8	NEK9,MAST4,SRC,PRKCD,CBY1,NEDD4L,SLC4A7,ADCY9,PDZD2,TRIM28,GRK5,PRKD3,STK26,NEDD4,AKT1S1,MAP3K20,SQSTM1
516	SBK1	469.5	HDAC4,NEK9,PRKDC,SRC,CAV1,PRKCD,TMEM132A,MAPK8IP3,TGFBR2,GRK5,STK25,ADGRG6,AKT1S1,ITGB6,IRF6
517	STKLD1	472.5	NEK9,GRK5,SRC,CDC42BPG,STMN1,PTK6,MAPK6
518	ALPK2	475	RB1,COL17A1,ITGA4,SRC,AHNAK2,FLNC,SEC61B,TGFBI,VCL
519	ALPK3	479	HSP90AB1,TRIM28,ITGA4,PRKDC,SRC,BIN1,LMNA,FLNC,FILIP1L,VCL

## Sheet: 3-Fig4F-KEA3-TopRank
Supplemental data 5: Kinase enrichment analysis Top Ranked
Rank	Protein	Integrated scaled rank	Overlapping Proteins
1	LATS2	0.001927	RB1,PATJ,HSP90AB1,PRAG1,MAST4,TGFB1I1,CTNND1,ARAF,CBY1,KIAA1671,SIPA1L2,GRIP1,SIPA1L1,TRIM28,CHEK2,ERC1,EMD,PPP1R12A,PRKCD,TSC2,MAPK8IP3,TERF2,TANC2,TGFBR2,ADCY9,RBL1,PRKD3,PEAK1,AKT1S1,TNIK,UTRN,AJUBA,SQSTM1,EPHA2,HDAC4,PRKDC,SRC,TTK,GRK5,LMNA,GRK6,MAP3K20,APBB2,BRD7,GAS2L1,MAPK6,NEK9,CAV1,CDC42BPG,PTK6,CGN,BAIAP2,PTPN14,CABLES2,AFDN,WEE1,TAOK3,BCL6,STK24,STK25,NEDD4,CCDC88C,BCAR1,TJP2
2	PTK2*	0.001946	RB1,BCAR3,RTKN,HSP90AB1,SH3KBP1,ITGB4,TGFB1I1,CTNND1,ARAF,RAPH1,TNC,HSPB1,ARHGAP35,EPS8,AKAP12,SH3PXD2A,STMN1,CAPN2,ITGB6,TNS3,NEO1,PPP1R12A,ACTN3,ITGA4,ACTN2,LIMCH1,UNC5B,ACTN1,PRKCD,KRT8,TSC2,ACTN4,MAPK8IP3,PHKA2,TGFBR2,BIN1,PALLD,PEAK1,MAP1B,AKT1S1,DSG2,UTRN,MYL9,AJUBA,SQSTM1,VCL,EPHA2,PRKDC,SRC,SLC3A2,THSD1,MYL12B,CENPC,EFNB1,ABLIM1,EFNB3,PDLIM2,ABLIM3,EPB41L1,EPB41L2,LMNA,CTNNA1,FLNC,GAS2L1,…
3	NTRK1	0.00211	RB1,HSP90AB1,CTNND1,HSPB1,BZW1,EDC4,TGM1,TUBA1A,TRIM28,SH3PXD2A,DPYSL2,CAPN2,TNKS1BP1,CEP170,EMD,SRRM2,BRD3,UPF1,PPP1R12A,NUP210,LIMCH1,UNC5B,ACTN1,TSC2,ACTN4,EPS15L1,MAPK8IP3,EPN1,ATXN2L,RBL1,TBC1D4,PSMA2,PALLD,TBC1D5,MAP1B,MAP7D1,SQSTM1,VCL,EPHA2,ZCCHC8,SET,SRC,FLII,NEDD4L,HSD17B4,TTK,PDS5B,SAMHD1,HSPBP1,AKAP1,CAMSAP2,RNF214,TCOF1,LMNA,CTNNA1,GSE1,CLASP2,NEK9,PDHA1,CAV1,GBF1,TMEM132A,IRF2BP1,PL…
4	PRKCD	0.00295	BCAR3,RTKN,SH3KBP1,ITGB4,TGFB1I1,CTNND1,ARAF,RAPH1,TNC,SIPA1L2,ARHGAP35,EPS8,DOCK11,GRIP1,TRIM28,SH3PXD2A,CHEK2,CAPN2,TNS3,NEO1,NOMO2,BRD3,PPP1R12A,LIMCH1,ACTN1,PRKCD,HLA-B,SHROOM2,AFAP1,TSC2,ACTN4,MAPK8IP3,TANC2,TGFBR2,ACLY,TFDP1,TBC1D4,BIN1,PRKD3,PALLD,NUMB,TNIK,LCP1,UTRN,MYL9,AJUBA,SQSTM1,EPHA2,AHNAK,PRKDC,SRC,NEDD4L,HSD17B4,HTT,TTK,BCL10,SAMSN1,AKAP1,CAMSAP2,ABLIM1,RAB11FIP1,GRK5,EPB41L1,EPB4…
5	TAOK2	0.003854	RB1,HSP90AB1,MAST4,ITGB4,ARAF,STK10,TUBA1A,TRIM28,TNS3,ACTN3,ITGA4,ACTN2,ACTN1,PRKCD,SHROOM2,TSC2,ACTN4,KRT5,MAPK8IP3,TERF2,TUBA4A,TGFBR2,ATXN2L,RBL2,IL1A,ADCY9,RBL1,PRKD3,PEAK1,CDC42EP2,NUMB,TNIK,AJUBA,SQSTM1,VCL,EPHA2,COL17A1,KMT2D,PRKDC,SRC,HTT,GRK5,LMNA,GRK6,CTNNA1,MAP3K20,MAPK6,NEK9,CDC42BPG,BAIAP2,TAOK3,STK24,STK25,STK26,KRT14,BCAR1
6	ROCK1	0.003891	RB1,PATJ,RTKN,HSP90AB1,SH3KBP1,TGFB1I1,CTNND1,ARAF,TNC,SLC2A1,TCF20,ARHGAP35,TGM1,GRIP1,SH3PXD2A,CHEK2,DPYSL2,STMN1,CAPN2,TNS3,NEO1,BRD3,GPR39,PPP1R12A,ITGA4,ACTN1,PRKCD,ARHGEF19,SHROOM2,AFAP1,TSC2,ACTN4,ANK3,ESCO2,EPS15L1,MAPK8IP3,EPN1,TGFBR2,ATXN2L,CLIP2,BIN1,PALLD,MAP1B,NUMB,UTRN,MYL9,SQSTM1,PPP1R12C,VCL,EPHA2,HDAC4,FOXC2,PRKDC,SRC,HTT,BCL10,PDS5B,SAMSN1,HSPBP1,MYL12A,MYL12B,AKAP1,EFNB1,EFNB3,…
7	EGFR*	0.004167	HSP90AB1,AHNAK,SH3KBP1,SRC,CAV1,GBF1,CTNND1,PTK6,SLC3A2,ACTN4,BAIAP2,EPN1,EPS8,TUBA1A,NEDD4,LMNA,CTNNA1,APBB2,SEC61B,TNS3,EMD
8	CASK	0.00463	PATJ,SRC,ARAF,BCL10,PPL,MYL12A,MYL12B,PDZD2,EPB41L1,EPB41L2,MICALL1,MAP3K20,FLNC,GAS2L1,SPTBN2,ACTN3,ACTN2,ACTN1,CDC42BPG,MICAL3,PTK6,ACTN4,TGFBR2,SMTN,LCP1,UTRN,MYL9,EPHA2
9	SRC*	0.005837	RB1,PATJ,RTKN,CTNND1,ARAF,RAPH1,TNC,ARHGAP35,EPS8,DOCK10,TGM1,GRIP1,STK10,PTTG1,CHEK2,DPYSL2,STMN1,CAPN2,SACS,SYNPO,TNS3,ACTN3,ACTN2,UNC5B,ACTN1,PRKCD,HLA-B,KRT8,AFAP1,TSC2,ACTN4,ANK3,ESCO2,KRT5,MAPK8IP3,PHKA2,ATXN2L,ACLY,ADCY9,BIN1,GPR161,MAP1B,PKP3,UTRN,MYL9,SQSTM1,OPTN,VCL,EPHA2,KMT2D,RAB5B,SET,PRKDC,FLII,NEDD4L,BCL10,PPL,SAMSN1,HSPBP1,NDRG1,MYL12A,MYL12B,EFNB1,RAB11FIP1,EFNB3,PDZD2,GRK5,EPB41…
10	PRKACA	0.0059	RB1,NOMO3,PATJ,RTKN,CTNND1,ARAF,RAPH1,ARHGAP35,EPS8,EDC4,TGM1,LIPE,GRIP1,TRIM28,CHEK2,DPYSL2,CAPN2,TNS3,TLE3,ACTN2,ACTN1,PRKCD,HLA-B,AFAP1,TSC2,ACTN4,MAPK8IP3,ACLY,BIN1,PRKD3,GPR161,KCTD12,TRIM16,TNIK,UTRN,AJUBA,SQSTM1,EPHA2,PFKFB2,KMT2D,PRKDC,NEDD4L,BCL10,PDS5B,SAMSN1,HSPBP1,MYL12A,MYL12B,CAMSAP2,RAB11FIP1,GRK5,EPB41L1,EPB41L2,GRK6,MAP3K20,SPTBN2,IVNS1ABP,NEK9,STARD13,BCL11B,PTK6,AFDN,ARHGAP32,E…
11	CDK1	0.006135	RB1,RAB5B,AHNAK,NUCKS1,PDS5B,SAMHD1,AKAP12,TCOF1,PTTG2,STMN1,LMNA,MAPK6,CLASP2,SRRM2,KRT8,EPN1,ZC3HC1,WEE1,PALLD,PRC1,VIM,AJUBA,SQSTM1,VGLL4
12	KSR1	0.006329	ZCCHC8,HDAC4,CRTC3,RTKN,HSP90AB1,CTNND1,CBY1,HSPB1,SAMHD1,BZW1,CAMSAP2,EDC4,TUBA1C,SIPA1L1,SH3PXD2A,EPB41L2,MICALL1,CAPN2,SH3BP4,SPTBN2,STARD13,CGN,BAIAP2,PTPN14,TANC2,AFDN,MYO1C,FASN,MAP7D1,DSG2,VIM
13	TTN	0.006944	ACTN3,ACTN2,ACTN1,MICAL3,HSPB1,ACTN4,SHROOM1,PPL,MYL12A,MYL12B,SMTN,MYO1C,LMNA,MICALL1,FLNC,LCP1,VIM,UTRN,GAS2L1,MYL9,SPTBN2
14	ROCK2	0.007707	RB1,HSP90AB1,PRAG1,MAST4,ARAF,EPS8,TRIM28,CHEK2,PPP1R12A,PRKCD,TSC2,ACTN4,TERF2,TGFBR2,PRKD3,INCENP,PEAK1,MAP1B,NUMB,TNIK,EPHA2,PRKDC,SRC,NEDD4L,TTK,PDS5B,MYL12A,HECTD1,GRK5,LMNA,GRK6,MAP3K20,APBB2,MAPK6,CLASP2,NEK9,CAV1,PTK6,CABLES2,WEE1,FMNL2,TAOK3,BCL6,STK24,STK25,PRC1,NEDD4,STK26,TACC2,BCAR1
15	CAMK2G	0.007782	PATJ,CRTC3,CTNND1,SIPA1L2,ELAVL2,EPS8,TUBA1C,GRIP1,TUBA1B,SIPA1L1,TUBA1A,STMN1,CAPN2,ITGB6,SYNPO,LZTS1,ACTN3,ACTN2,ACTN1,PHKA1,ACTN4,ANK3,TANC2,ATXN2L,ADCY9,PSMA2,TNIK,UTRN,MYL9,SQSTM1,VCL,EPHA2,PRKDC,SRC,FLII,SLC3A2,BCL10,MYL12A,MYL12B,AKAP1,TUBA3E,TUBA3D,TUBA3C,PDZD2,EPB41L1,CTNNA1,MAP3K20,EPS8L1,EPS8L2,FLNC,MAPK6,SPTBN2,CDC42BPG,MICAL3,SLC4A10,ARHGAP32,SMTN,STK24,STK25,STK26,EIF4G3
16	RAF1	0.007979	RB1,HSP90AB1,SRC,PRKCD,KRT8,ERBIN,NEDD4L,MAPK8IP3,PHKA2,KRT18,NEDD4,STK26
17	LRRK2	0.008333	TUBA1C,RAB5B,TUBA1A,HSP90AB1,PRKDC,MAP1B,VIM,MYL9,SQSTM1
18	CDK2	0.008439	RB1,SET,HSP90AB1,AHNAK,LUZP1,PRKDC,FLII,RPL12,TTK,SAMHD1,BZW1,ELAVL2,MYL12B,TUBA1C,ABLIM1,TRIM28,TCOF1,DPYSL2,STMN1,LMNA,FLNC,SYNPO,SRRM2,UPF1,PPP1R12A,LIMCH1,ACTN1,AFAP1,RBL2,MARCKS,RBL1,TFDP1,MYO1C,PRC1,FASN,HNRNPD,VIM,VCL
19	AKT1	0.00885	RB1,PATJ,RTKN,CTNND1,ARAF,RAPH1,TNC,BZW1,EPS8,EDC4,TGM1,DOCK11,GRIP1,TRIM28,CHEK2,CAPN2,TNS3,NOMO2,TLE3,ACTN2,ACTN1,PRKCD,HLA-B,AFAP1,TSC2,ACTN4,ANK3,MAPK8IP3,BIN1,PRKD3,GPR161,TNIK,MYL9,AJUBA,SQSTM1,EPHA2,PFKFB2,KMT2D,PRKDC,NEDD4L,BCL10,SAMSN1,MYL12A,MYL12B,GRK5,EPB41L1,EPB41L2,GRK6,MAP3K20,RAB11FIP5,IVNS1ABP,NEK9,BCL11B,BCL11A,PTK6,ARHGAP23,AFDN,ARHGAP32,SMTN,BCL6,STK25,STK26,HNRNPD,EIF4G3,RAD1…
20	ILK	0.009728	PATJ,RTKN,HSP90AB1,ITGB4,TGFB1I1,CTNND1,HSPB1,ARHGAP35,TUBA1C,TUBA1B,TUBA1A,SH3PXD2A,CHEK2,DPYSL2,STMN1,CAPN2,ITGB6,SYNPO,TNS3,PPP1R12A,ACTN3,ITGA4,ACTN2,LIMCH1,ACTN1,PRKCD,KRT8,TSC2,ACTN4,TUBA4A,TGFBR2,RBL2,PALLD,AKT1S1,NUMB,FAM76B,TNIK,UTRN,MYL9,AJUBA,VCL,EPHA2,HDAC4,FOXC2,RAB5B,PRKDC,SRC,PDS5B,MYL12A,MYL12B,SCEL,TUBA3E,EFNB1,TUBA3D,TUBA3C,EFNB3,PDZD2,PDLIM2,LMNA,CTNNA1,FLNC,MAPK6,NEK9,ZNF185,C…
21	CDC42BPB	0.01167	PATJ,HSP90AB1,ITGB4,TGFB1I1,CTNND1,ARAF,ARHGAP35,EPS8,GRIP1,SH3PXD2A,CEP170B,TNKS1BP1,CEP170,TNS3,SRRM2,BRD3,PPP1R12A,LIMCH1,ACTN1,SHROOM2,AFAP1,ANK3,MAPK8IP3,TANC2,EPN1,ATXN2L,PALLD,MAP1B,NUMB,MYL9,PPP1R12C,KMT2D,RAB5B,PRKDC,SAMSN1,HSPBP1,MYL12A,MYL12B,TUBA3E,EFNB1,EFNB3,PDZD2,HECTD1,EPB41L1,LMNA,CTNNA1,EPS8L2,FLNC,TBC1D17,MAPK6,SPTBN2,NEK9,IQSEC2,ERBIN,PHKB,BAIAP2,PTPN14,AFDN,ARHGAP32,SMTN,WEE1…
22	CDK5	0.0118	RB1,RTKN,CTNND1,ARAF,RAPH1,EPS8,DOCK11,GRIP1,TRIM28,CHEK2,DPYSL2,CAPN2,SACS,TNS3,NOMO2,ACTN2,LIMCH1,ACTN1,PRKCD,HLA-B,AFAP1,TSC2,ACTN4,ANK3,ACLY,BIN1,PRKD3,TRIM16,PKP3,TNIK,MYL9,AJUBA,SQSTM1,EPHA2,KMT2D,ZNF395,RAB5B,PRKDC,NEDD4L,ZNF22,PDS5B,HSPBP1,MYL12A,PDZD2,GRK5,EPB41L1,EPB41L2,MAP3K20,RAB11FIP5,TOE1,IVNS1ABP,NEK9,BCL11B,IQSEC2,BCL11A,PTK6,AFDN,ARHGAP32,BCL6,STK24,STK25,STK26,HNRNPD,RAD18,BCAR…
23	CSNK2A1	0.0125	SRRM2,WEE1,TCOF1,AUTS2,PRKDC,GBF1,CTNNA1,HSPB1,SQSTM1
24	NEK4	0.01266	PFKFB2,HSP90AB1,PRKDC,ITGB4,RPL12,MYL12A,LIPE,TUBA3E,TUBA1B,TUBA1A,TUBA3C,HECTD1,TRIM28,SH3PXD2A,CTNNA1,SYNPO,EMD,SRRM2,ZNF462,BCL11B,HLA-B,ACTN4,RRP1B,TUBA4A,RBL1,STK24,PSMA2,MAP1B,CCDC88C,HNRNPD,VIM
25	TESK2	0.01266	HDAC4,STARD13,RTKN,HSP90AB1,CBY1,CGN,PTPN14,CAMSAP2,AFDN,SIPA1L1,SH3PXD2A,SH3BP4
26	PASK	0.01282	RAB11FIP1,LMNA,KRT8,HSPB1,PHKB
27	AURKC	0.0133	INCENP,NEDD4,NEDD4L,TACC2
28	MINK1	0.01362	KMT2D,PATJ,ZNF395,SET,AHNAK,SRC,CTNND1,HTT,SLC3A2,AKAP1,AKAP12,STK10,TUBA1B,PDZD2,TRIM28,PTTG1,EPB41L2,LMNA,CEP170B,TNKS1BP1,GAS2L1,SPTBN2,CLASP2,BRD3,PPP1R12A,BCL11B,IQSEC2,CDC42BPG,HLA-B,TSC2,ANK3,BAIAP2,MAPK8IP3,PRRC2B,TANC2,TICRR,WEE1,RBL1,BIN1,INCENP,MAP1B,NEDD4,MAP7D1,UTRN,AJUBA,PPP1R12C,ADGRL2
29	PTK7	0.01389	PATJ,ACTN3,ACTN2,SRC,ACTN1,MICAL3,ACTN4,PPL,PTPN14,SMTN,PDZD2,MICALL1,FLNC,LCP1,UTRN,GAS2L1,SPTBN2
30	PRKCZ	0.01475	BCAR3,RTKN,SH3KBP1,ITGB4,CTNND1,ARAF,EPS8,DOCK11,TRIM28,SH3PXD2A,CHEK2,CAPN2,CEP170B,CEP170,ACTN2,ACTN1,PRKCD,HLA-B,AFAP1,TSC2,ACTN4,TANC2,TGFBR2,TBC1D4,BIN1,PSMA2,NUMB,TNIK,UTRN,MYL9,AJUBA,SQSTM1,EPHA2,PRKDC,SRC,NEDD4L,HTT,BCL10,SAMHD1,SAMSN1,HSPBP1,MYL12A,ABLIM1,RAB11FIP1,PDLIM2,GRK5,EPB41L1,EPB41L2,MICALL1,GRK6,MAP3K20,SH3BP4,FLNC,MAPK6,RAB11FIP5,CLASP2,BCL11B,BCL11A,CGN,BAIAP2,PTPN14,AFDN,WEE…
31	DCLK1	0.01477	HDAC4,STARD13,RTKN,CBY1,CGN,PTPN14,CAMSAP2,AFDN,SIPA1L1,SH3PXD2A,SH3BP4,CEP170
32	LATS1	0.01541	RB1,PATJ,HSP90AB1,PRAG1,MAST4,CTNND1,ARAF,CBY1,SIPA1L2,TUBA1C,TUBA1B,TUBA1A,TRIM28,CHEK2,EMD,PPP1R12A,PRKCD,SHROOM2,TSC2,ANK3,MAPK8IP3,TERF2,TANC2,TUBA4A,TGFBR2,RBL2,ADCY9,RBL1,PRKD3,PEAK1,MAP1B,CDC42EP2,TNIK,AJUBA,PRKDC,SRC,NEDD4L,TTK,PDS5B,AKAP1,TUBA3E,GRK5,GRK6,MAP3K20,CEP192,APBB2,MAPK6,CLASP2,NEK9,CAV1,CDC42BPG,ERBIN,PTK6,CGN,BAIAP2,PTPN14,CABLES2,WEE1,TAOK3,STK24,STK25,NEDD4,STK26,CCNYL1,BC…
33	CAMK2D	0.01556	PATJ,CTNND1,EPS8,TUBA1C,TUBA1B,TUBA1A,STMN1,CAPN2,ITGB6,ACTN3,ACTN2,UNC5B,ACTN1,PRKCD,PHKA1,ACTN4,ANK3,TGFBR2,ATXN2L,ADCY9,PSMA2,MYL9,SQSTM1,VCL,EPHA2,HDAC4,SRC,FLII,MYL12A,MYL12B,TUBA3E,TUBA3D,TUBA3C,PDZD2,EPB41L1,CTNNA1,MAP3K20,EPS8L1,EPS8L2,FLNC,MAPK6,SPTBN2,CLASP2,CAVIN2,CDC42BPG,MICAL3,SLC4A10,PTK6,PHKB,ARHGAP32,SMTN,STK24,STK25,STK26,VIM,EIF4G3
34	AKT3	0.01596	NEDD4,PRKCD,NEDD4L,TSC2
35	TTBK1	0.0162	PER2,TUBA1C,TUBA3E,TUBA1B,TUBA3D,TUBA1A,TUBA3C,TUBA4A
36	PTK2B	0.01734	RB1,BCAR3,RTKN,HSP90AB1,MAST4,SH3KBP1,ITGB4,TGFB1I1,ARAF,RAPH1,CBY1,SLC2A1,EPS8,TGM1,STK10,SIPA1L1,TRIM28,DPYSL2,ERC1,SYNPO,TNS3,NEO1,TBC1D22B,ACTN3,ITGA4,ACTN2,ACTN1,RALGAPA2,PRKCD,ARHGEF19,SHROOM2,TSC2,ACTN4,KRT5,SHROOM1,MAPK8IP3,TUBA4A,TGFBR2,RBL2,IL1A,RBL1,BIN1,PRKD3,MAP1B,PITPNM3,NUMB,TNIK,LCP1,UTRN,AJUBA,SQSTM1,VCL,EPHA2,COL17A1,HDAC4,PRKDC,SRC,NEDD4L,HTT,TTK,NDRG1,EFNB1,HECTD1,GRK5,EPB41L1…
37	MAPK1	0.0177	RTKN,CTNND1,ARAF,RAPH1,TNC,BZW1,EPS8,EDC4,GRIP1,TRIM28,CHEK2,DPYSL2,CAPN2,TNS3,UNC5B,ACTN1,PRKCD,AFAP1,TSC2,ACTN4,ANK3,MAPK8IP3,ACLY,BIN1,PRKD3,KCTD12,TNIK,MYL9,AJUBA,SQSTM1,EPHA2,KMT2D,PRKDC,NEDD4L,BCL10,PDS5B,MYL12A,MYL12B,PDZD2,GRK5,EPB41L2,MAP3K20,RAB11FIP5,TOE1,IVNS1ABP,NEK9,STARD13,BCL11B,BCL11A,PTK6,ARHGAP32,BCL6,STK24,STK25,FASN,STK26,HNRNPD,EIF4G3,RAD18,BCAR3,HSP90AB1,MAST4,SH3KBP1,ITGB4…
38	AURKB	0.0184	RB1,HSP90AB1,AHNAK,PRKDC,INCENP,GBF1,KRT8,VIM,MISP,MYL12B,ARHGAP23
39	PLK1	0.01852	HSP90AB1,PPP1R12A,PRKDC,TTK,PDS5B,TUBA4A,CENPC,AKAP12,TUBA1C,TUBA3E,TUBA1B,TUBA3D,TUBA1A,TUBA3C,TCOF1,INCENP,PRC1,CHEK2,CEP192,CEP170,AJUBA,CLASP2
40	MAP3K3	0.01862	PPP1R12A,PRKDC,NEDD4L,ACTN4,MYL12A,TUBA1C,TUBA1A,TUBA3C,MYO1C,FASN,NEDD4,VIM,SQSTM1
41	MAST3	0.01899	HDAC4,STARD13,RTKN,CBY1,CGN,PTPN14,TANC2,CAMSAP2,SIPA1L1,TRIM28,SH3PXD2A,LMNA,PKP3
42	TTK	0.01923	TACC2,MAPK6
43	PDPK1	0.01927	RB1,PRAG1,MAST4,SH3KBP1,ITGB4,ARAF,RAPH1,SLC2A1,EPS8,CHEK2,PPP1R12A,ACTN3,ACTN2,ACTN1,PRKCD,TSC2,COBL,ACTN4,ANK3,MAPK8IP3,TERF2,TANC2,TGFBR2,RBL2,ADCY9,RBL1,PRKD3,PEAK1,NUMB,TNIK,UTRN,AJUBA,PPP1R12C,VCL,EPHA2,COL17A1,HDAC4,RAB5B,PRKDC,SRC,NEDD4L,HTT,TTK,AKAP1,HECTD1,GRK5,EPB41L1,LMNA,GRK6,CTNNA1,MAP3K20,SH3BP4,MAPK6,NEK9,CAV1,CDC42BPG,PTK6,BAIAP2,ZC3HC1,TAOK3,STK24,STK25,STK26,CCNYL1,BCAR1
44	MET	0.01946	RB1,BCAR3,PATJ,RTKN,HSP90AB1,SH3KBP1,ITGB4,TGFB1I1,CTNND1,ARAF,RAPH1,SLC2A1,HSPB1,ARHGAP35,EPS8,GRIP1,SH3PXD2A,CHEK2,STMN1,SEC61B,ITGB6,TNS3,BRD3,GPR39,TLE3,PPP1R12A,ACTN3,ITGA4,ACTN2,ACTN1,KRT8,ARHGEF19,AFAP1,TSC2,ACTN4,KRT5,EPS15L1,TGFBR2,ATXN2L,IL1A,ADCY9,GPRC5A,AKT1S1,NUMB,DSG2,PKP3,LCP1,UTRN,AJUBA,SQSTM1,VCL,EPHA2,HDAC4,FOXC2,KMT2D,KRT80,PRKDC,SRC,CLEC16A,HTT,BCL10,PPL,SAMSN1,HSPBP1,EFNB1,EF…
45	PAK1	0.02065	BCAR3,PATJ,HSP90AB1,SH3KBP1,ITGB4,TGFB1I1,CTNND1,ARAF,TCF20,EPS8,EDC4,GRIP1,TRIM28,SH3PXD2A,CHEK2,TNS3,PPP1R12A,TGIF2,ACTN1,PRKCD,TSC2,ACTN4,ANK3,MAPK8IP3,TGFBR2,ACLY,CLIP2,PEAK1,NUMB,TRIM16,TNIK,LCP1,AJUBA,SQSTM1,PPP1R12C,EPHA2,ZCCHC8,KMT2D,AHNAK,PRKDC,SRC,NEDD4L,HTT,BCL10,HSPBP1,MYL12A,AKAP1,ABLIM1,GRK5,GRK6,MAP3K20,FLNC,MAPK6,RAB11FIP5,IVNS1ABP,NEK9,BCL11B,BCL11A,ERBIN,BAIAP2,PTPN14,ARHGAP32,W…
46	MYLK	0.02083	ACTN3,ACTN2,SRC,ACTN1,ACTN4,MYL9,MYL12A,MYL12B
47	FYN	0.02083	ARHGAP32,TUBA3C,SRC,NEDD4,CTNND1,BCAR1
48	SRPK2	0.0211	SRC,COIL,EPB41L4A,TUBA1B,TCOF1,EPB41L1,CHEK2,LMNA,MAP3K20,GSE1,EPS8L1,CEP170,ERC1,TNS3,CLASP2,SRRM2,BRD3,GBF1,RSRC2,ANK3,RRP1B,BAIAP2,PRRC2B,PALLD,MAP7D1,FAM76B,TJP2
49	CDC42BPA	0.02119	RB1,MAST4,SRC,ARAF,MYL12A,EPS8,SIPA1L1,HECTD1,TRIM28,GRK5,EPB41L1,GRK6,MAP3K20,MAPK6,CLASP2,NEK9,PPP1R12A,LIMCH1,CDC42BPG,PRKCD,TSC2,ACTN4,TGFBR2,RBL2,RBL1,TAOK3,STK24,PRKD3,STK25,STK26,TNIK,MYL9,PPP1R12C,BCAR1,EPHA2
50	CAMK1	0.02203	LIPE,MYL9,EIF4G3
51	DYRK1B	0.02312	RB1,HDAC4,HSP90AB1,MAST4,SRC,ARAF,NEDD4L,SIPA1L2,SIPA1L1,HECTD1,TRIM28,GRK5,CHEK2,LMNA,GRK6,CAPN2,MAP3K20,EPS8L1,MAPK6,NEO1,NEK9,ACTN3,ACTN2,ACTN1,CDC42BPG,PRKCD,TSC2,PTK6,ACTN4,MAPK8IP3,ARHGAP23,TGFBR2,ATXN2L,RBL2,RNF169,RBL1,STK24,BIN1,STK25,CCNYL1,SQSTM1,PPP1R12C,BCAR1,EPHA2
52	YES1	0.02315	PATJ,HSP90AB1,SRC,TGFB1I1,ARAF,MAPK8IP3,ARHGAP35,EFNB1,EFNB3,PDZD2,PALLD,CAPN2,NEO1,VCL,BCAR1,TJP2
53	MARK2	0.02335	PATJ,CRTC3,CTNND1,HSPB1,TCF20,ARHGAP35,EPS8,SIPA1L1,STMN1,SRRM2,BRD3,PPP1R12A,RALGAPA2,TSC2,KRT5,ATXN2L,TBC1D4,INCENP,TBC1D5,MAP1B,AKT1S1,NUMB,UTRN,MYL9,SQSTM1,PPP1R12C,VCL,AHNAK,PRKDC,SRC,CLEC16A,NEDD4L,HTT,PRR5L,SLC3A2,CAMSAP2,EFNB1,RAB11FIP1,TCOF1,CLASP2,TOE1,CAV1,GBF1,AHNAK2,RSRC2,CGN,BAIAP2,AFDN,KRT18,TAOK3,STK24,BCAR1
54	MAPK8	0.0236	RTKN,CTNND1,ARAF,EDC4,DOCK11,TRIM28,CHEK2,CAPN2,TNS3,TLE3,ACTN2,LIMCH1,ACTN1,PRKCD,AFAP1,TSC2,ACTN4,ANK3,MAPK8IP3,TANC2,ACLY,BIN1,KCTD12,TRIM16,PKP3,TNIK,UTRN,MYL9,AJUBA,EPHA2,KMT2D,PRKDC,NEDD4L,ZNF22,PDS5B,SAMSN1,HSPBP1,MYL12A,RAB11FIP1,GRK5,EPB41L1,EPB41L2,MAP3K20,RAB11FIP5,IVNS1ABP,NEK9,BCL11B,BCL11A,IRF2BP1,PTK6,AFDN,ARHGAP32,BCL6,STK24,STK25,FASN,STK26,HNRNPD,EIF4G3,RAD18,BCAR3,SH3KBP1,TGFB1…
55	MAP2K1	0.02505	RB1,RTKN,HSP90AB1,MAST4,ARAF,EPS8,TUBA1C,TUBA1B,SIPA1L1,TUBA1A,TRIM28,CHEK2,TBC1D22B,PPP1R12A,ITGA4,ACTN1,RALGAPA2,PRKCD,SHROOM2,TSC2,ACTN4,PEX1,MAPK8IP3,TERF2,TUBA4A,TGFBR2,ACLY,PRKD3,MAP1B,NUMB,TNIK,SQSTM1,OPTN,VCL,EPHA2,HDAC4,SRC,FLII,NEDD4L,HTT,TTK,BCL10,PPL,SCEL,HECTD1,GRK5,GRK6,CTNNA1,MAP3K20,STX5,MAPK6,NEK9,CAV1,CDC42BPG,GBF1,PTK6,CABLES2,WEE1,TAOK3,BCL6,STK24,STK25,NEDD4,STK26,HNRNPD,TGFB…
56	CDK16	0.02532	HDAC4,RTKN,SH3KBP1,CBY1,CGN,CAMSAP2,AFDN,SIPA1L1,SH3PXD2A,LMNA,CCNYL1,SH3BP4
57	CSK	0.02546	PATJ,HSP90AB1,ACTN3,ACTN2,SRC,ACTN1,ARAF,ACTN4,PDZD2,LMNA,ITGB6,VCL,BCAR1
58	PRKCI	0.02697	HSP90AB1,MAST4,SH3KBP1,ITGB4,ARAF,TRIM28,CHEK2,PPP1R12A,ACTN3,ACTN2,ACTN1,PRKCD,SHROOM2,TSC2,COBL,ACTN4,ANK3,PEX1,MAPK8IP3,TERF2,TANC2,EPN1,TGFBR2,EPN3,PRKD3,PEAK1,NUMB,TNIK,AJUBA,SQSTM1,VCL,HDAC4,RAB5B,PRKDC,SRC,NEDD4L,TTK,AKAP1,HECTD1,GRK5,EPB41L1,EPB41L2,LMNA,GRK6,CTNNA1,MAP3K20,STX5,SH3BP4,MAPK6,CLASP2,NEK9,CAV1,CDC42BPG,GBF1,ERBIN,PTK6,BAIAP2,WEE1,KRT18,TAOK3,STK24,STK25,NEDD4,STK26,KRT14,HN…
59	ABL1	0.0289	RB1,CTNND1,ARAF,RAPH1,EPS8,TRIM28,CHEK2,TBC1D22B,TLE3,LIMCH1,ACTN1,PRKCD,AFAP1,TSC2,ACTN4,MAPK8IP3,TANC2,ATXN2L,ADCY9,BIN1,PRKD3,MAP1B,TNIK,UTRN,SQSTM1,VCL,EPHA2,SET,PRKDC,NEDD4L,BCL10,SAMSN1,FAM83G,GRK5,EPB41L1,EPB41L2,GRK6,KIAA1522,MAP3K20,CEP192,TBC1D17,SPTBN2,NEK9,CAV1,PTK6,PRRC2B,ARHGAP32,BCL6,STK24,STK25,RAD18,HSP90AB1,MAST4,SH3KBP1,ITGB4,TGFB1I1,SH3PXD2A,CEP170B,CEP170,BRD3,UPF1,ITGA4,ARHG…
60	RIPK3	0.02926	TUBA3C,HSP90AB1,PPP1R12A,MYO1C,PRKDC,CTNND1,ACTN4,VIM,MYL12A
61	MAPK3	0.0295	RTKN,CTNND1,ARAF,RAPH1,TNC,BZW1,EPS8,GRIP1,TRIM28,CHEK2,DPYSL2,CAPN2,TNS3,NOMO2,ACTN1,PRKCD,HLA-B,TSC2,ACTN4,ANK3,MAPK8IP3,ACLY,BIN1,PRKD3,TNIK,MYL9,AJUBA,SQSTM1,EPHA2,KMT2D,PRKDC,NEDD4L,BCL10,HSPBP1,MYL12A,MYL12B,GRK5,EPB41L2,MAP3K20,RAB11FIP5,IVNS1ABP,BCL11B,BCL11A,PTK6,AFDN,ARHGAP32,BCL6,STK24,STK26,HNRNPD,EIF4G3,RAD18,BCAR3,HSP90AB1,SH3KBP1,ITGB4,TGFB1I1,HSPB1,TCF20,ELAVL2,SH3PXD2A,BRD3,PPP1R…
62	RIPK4	0.02954	HSP90AB1,PRKDC,FLII,PRKCD,GBF1,ARAF,HLA-B,ERBIN,TSC2,HSPB1,TTK,TFB1M,SAMHD1,AKAP12,ACLY,SMTN,TUBA1B,STK26,SEC61B,EMD,SQSTM1
63	PLK2	0.03009	HSP90AB1,TTK,PDS5B,TUBA4A,TUBA1C,TUBA3E,TUBA1B,TUBA3D,TUBA1A,TUBA3C,INCENP,CLASP2
64	MAP3K1	0.03083	RB1,HSP90AB1,PRAG1,MAST4,STK10,EPB41L4A,TUBA1A,SYNPO,PPP1R12A,ACTN1,PRKCD,SHROOM2,TSC2,RAB3IL1,ACTN4,SHROOM1,MAPK8IP3,TERF2,EPN1,TGFBR2,RBL2,RBL1,PRKD3,PEAK1,MAP1B,CDC42EP2,NUMB,TNIK,LCP1,EPHA2,PRKDC,SRC,TTK,HSPBP1,HECTD1,GRK5,GRK6,MAP3K20,MAPK6,SPTBN2,CLASP2,NEK9,CAV1,CDC42BPG,PTK6,WEE1,TAOK3,STK24,STK25,FASN,NEDD4,STK26,CCDC88C,VIM,RAD18,BCAR1
65	IGF1R	0.03241	EPN3,PATJ,PDZD2,SH3KBP1,SRC,CTNND1,GRK6,CTNNA1,EPS15L1,EPN1
66	IKBKB	0.03276	RB1,HSP90AB1,PRAG1,MAST4,ARAF,HSPB1,EPS8,EPB41L4A,TUBA1A,TRIM28,CHEK2,ERC1,PPP1R12A,ITGA4,PRKCD,TSC2,COBL,ANK3,FRMD4B,MAPK8IP3,TANC2,TGFBR2,RBL2,RBL1,PRKD3,PEAK1,MAP1B,TRIM16,TNIK,UTRN,SQSTM1,VCL,HDAC4,PRKDC,SRC,FLII,NEDD4L,HTT,BCL10,AKAP1,GRK5,EPB41L2,GRK6,CTNNA1,MAP3K20,SH3BP4,EPS8L2,FLNC,MAPK6,NEK9,PTK6,WEE1,TAOK3,BCL6,STK24,STK25,NEDD4,STK26
67	EPHA2	0.03307	PATJ,RTKN,HSP90AB1,ITGB4,TGFB1I1,CTNND1,ARAF,TNC,SLC2A1,HSPB1,ARHGAP35,DOCK10,TUBA1C,GRIP1,STMN1,TNKS1BP1,TNS3,NEO1,SRRM2,GPR39,ACTN3,ACTN2,UNC5B,ACTN1,KRT8,ARHGEF19,SHROOM2,AFAP1,TSC2,ACTN4,ANK3,EPS15L1,ATXN2L,GPRC5A,MAP7D1,NUMB,DSG2,PKP3,MYL9,AJUBA,VCL,FOXC2,KRT80,PRKDC,SRC,FLII,SLC3A2,PPL,SAMSN1,HSPBP1,EFNB1,EFNB3,PDZD2,EPB41L1,LMNA,MICALL1,CTNNA1,SH3BP4,EPS8L2,FLNC,BRD7,MAPK6,IVNS1ABP,CAV1,AH…
68	ALK	0.03376	ZC3HC1,KRT18,HSP90AB1,SRC,FLII,ACTN4,VIM,MAPK8IP3,BCAR1
69	DAPK3	0.03468	RB1,HDAC4,HSP90AB1,PRAG1,MAST4,SRC,ARAF,NEDD4L,MYL12B,STK10,HECTD1,TRIM28,GRK5,CHEK2,LMNA,GRK6,MAP3K20,CEP170,SYNPO,MAPK6,NEK9,PPP1R12A,ACTN1,CDC42BPG,PRKCD,PTK6,BAIAP2,MAPK8IP3,TERF2,ARHGAP23,TGFBR2,WEE1,TAOK3,STK24,PRKD3,STK25,PEAK1,STK26,TNIK,SQSTM1,PPP1R12C,EPHA2
70	ERBB2	0.03472	HSP90AB1,ITGB4,SRC,RAPH1,ERBIN,NEDD4L,PTK6,EPS15L1,TOB1,EFNB1,PEAK1,FASN,NEDD4,EPHA2
71	LIMK1	0.03661	RB1,RTKN,HSP90AB1,PRAG1,MAST4,ITGB4,TGFB1I1,ARAF,SIPA1L1,TRIM28,CHEK2,SYNPO,LZTS1,TGIF2,ITGA4,PRKCD,SHROOM2,TSC2,ACTN4,SHROOM1,MAPK8IP3,TERF2,TGFBR2,RBL1,PRKD3,PEAK1,MAP1B,CDC42EP2,NUMB,TNIK,LCP1,SQSTM1,PPP1R12C,EPHA2,HDAC4,SRC,NEDD4L,HTT,TTK,AKAP1,EFNB1,HECTD1,GRK5,GRK6,MAP3K20,MAPK6,SPTBN2,CLASP2,NEK9,IQSEC2,CAV1,CDC42BPG,ERBIN,PTK6,BAIAP2,CABLES2,WEE1,TAOK3,STK24,STK25,STK26,CCNYL1,BCAR1
72	CHEK1	0.03681	RB1,SRRM2,ZNF395,SRC,PRRC2B,CAMSAP2,TICRR,ZC3HC1,TFDP1,TRIM28,TBC1D4,LMNA,CEP170B
73	PLK3	0.03704	HSP90AB1,TTK,PDS5B,TUBA4A,TUBA1C,TUBA3E,TUBA1B,TUBA3D,TUBA1A,TUBA3C,INCENP,CLASP2
74	PRKCA	0.03723	PFKFB2,PATJ,CAVIN2,ITGB4,SRC,AFAP1,AKAP12,MARCKS,KRT18,LMNA,NUMB,FLNC,VCL
75	STK26	0.03797	RPL12,PRKCD,ATXN2L,TUBA1C,TCOF1,TAOK3,STK24,STK25,NEDD4,STK26,CAPN2,TNIK,VIM
76	CSNK1A1	0.03797	FAM83G,WEE1,TUBA1A,HSP90AB1,ITGA4,SH3KBP1,CBY1,CEP170,BCL10,CGN,SQSTM1
77	PLK4	0.03854	RB1,SET,HSP90AB1,PRKDC,SRC,ARAF,KIAA1671,NEDD4L,TTK,TUBA1C,TUBA3E,TUBA1B,TUBA1A,HECTD1,TRIM28,PTTG1,GRK5,CHEK2,STMN1,GRK6,MAP3K20,CEP192,MAPK6,CLASP2,NEK9,ITGA4,CAV1,PRKCD,TERF2,TUBA4A,CABLES2,TGFBR2,TICRR,IL1A,WEE1,RBL1,STK24,PRKD3,STK25,PRC1,MAP1B,STK26,CDC42EP2,CCNYL1,EPHA2
78	OBSCN	0.03935	ACTN3,ACTN2,PALLD,ACTN1,ACTN4,UTRN,MAPK6,MYL9,MYL12A,MYL12B
79	CDK6	0.03989	RB1,RBL2,RBL1,TFDP1,BCL11A,CBY1,VGLL4,TJP2
80	CHUK	0.04008	HSP90AB1,PRKDC,SRC,PRKCD,ERBIN,HTT,HSPB1,BCL10,MYL12A,MYL12B,TUBA3D,ERC1
81	TNK2	0.04167	SRC,NEDD4,NEDD4L,SQSTM1
82	FRK	0.04398	EFNB1,PATJ,EFNB3,PDZD2,HSP90AB1,TGFB1I1,ARAF,NEO1,VCL,BCAR1,TJP2
83	PRKD1	0.04425	HDAC4,RAB5B,PRKDC,SH3KBP1,SRC,CTNND1,RAPH1,NEDD4L,HTT,HSPB1,SH3PXD2A,GRK5,MAPK6,TNS3,CLASP2,PPP1R12A,PRKCD,TSC2,ACTN4,BAIAP2,PTPN14,TGFBR2,AFDN,ARHGAP32,BCL6,TBC1D4,BIN1,PRKD3,NUMB,TNIK,UTRN,SQSTM1,EPHA2
84	ARAF	0.0443	TUBA1A,HSP90AB1,TRIM28,TCOF1,ARAF,CTNNA1,CBY1,HSPB1,EMD,TUBA4A,EPHA2
85	CSNK1D	0.04432	HSP90AB1,MAST4,CTNND1,ARAF,CBY1,TRIM28,CHEK2,SEC61B,EMD,UPF1,TLE3,PPP1R12A,PRKCD,TSC2,MAPK8IP3,TERF2,TGFBR2,PRKD3,PSMA2,PEAK1,TNIK,SQSTM1,PPP1R12C,EPHA2,HDAC4,SRC,NEDD4L,TTK,HSPBP1,HECTD1,GRK5,GRK6,MAP3K20,MAPK6,NEK9,SNAPIN,CAV1,CDC42BPG,PTK6,PTPN14,CABLES2,PER2,TAOK3,BCL6,STK24,STK25,NEDD4,STK26,CCDC88C,HNRNPD,CCNYL1,PNPLA2
86	MAPK9	0.04583	PRKDC,STK25,MAPK8IP3,TOB1
87	PRKCQ	0.04624	RB1,HSP90AB1,PRAG1,MAST4,ITGB4,ARAF,HSPB1,TRIM28,CHEK2,SYNPO,EMD,PPP1R12A,ACTN3,ITGA4,ACTN2,ACTN1,PRKCD,SHROOM2,TSC2,COBL,ACTN4,ANK3,SHROOM1,MAPK8IP3,TERF2,TGFBR2,IL1A,PRKD3,PEAK1,MAP1B,CDC42EP2,NUMB,TRIM16,TNIK,LCP1,SQSTM1,VCL,HDAC4,SRC,NEDD4L,TTK,BCL10,AKAP1,EFNB1,HECTD1,GRK5,LMNA,GRK6,MAP3K20,MAPK6,NEK9,BCL11B,BCL11A,CAV1,CDC42BPG,PTK6,BAIAP2,CABLES2,WEE1,TAOK3,BCL6,STK24,STK25,NEDD4,STK26,HNR…
88	FER	0.0463	PATJ,PDZD2,HSP90AB1,SRC,CTNND1,CTNNA1
89	ERBB3	0.04641	BCAR3,HSP90AB1,SRC,HLA-B,NEDD4L,PTK6,NDRG1,TUBA4A,EPN1,TUBA1B,NEDD4,TNS3
90	GAK	0.04669	PATJ,CTNND1,ARAF,NUCKS1,EDC4,STK10,CHEK2,SACS,LZTS1,SRRM2,ACTN3,ACTN2,ACTN1,PRKCD,TSC2,ACTN4,ANK3,MAPK8IP3,TANC2,TUBA4A,ACLY,BIN1,PKP3,TNIK,UTRN,MYL9,EPHA2,RAB5B,PRKDC,FLII,NEDD4L,PPL,HSPBP1,MYL12A,MYL12B,PCNX3,EFNB1,EFNB3,MAP3K20,GAS2L1,TBC1D17,SPTBN2,NEK9,STARD13,PDHA2,SNAPIN,PDHA1,IQSEC2,MICAL3,PTK6,PHKB,SMTN,STK24,STK25,STK26,HNRNPD,MAST4,SH3KBP1,SIPA1L2,TUBA1C,TUBA1B,TUBA1A,SH3PXD2A,CEP170B,…
91	INSR	0.0472	BCAR3,PRKDC,SH3KBP1,ITGB4,SRC,ARAF,HSD17B4,EPS8,DOCK11,GRK5,GRK6,CAPN2,EPS8L2,FLNC,MAPK6,TNS3,NEO1,ACTN1,PRKCD,PTK6,ACTN4,PTPN14,TGFBR2,ACLY,ARHGAP32,BIN1,FASN,TNIK,SQSTM1,BCAR1,EPHA2
92	MST1R	0.04864	PATJ,HSP90AB1,ITGB4,CTNND1,RAPH1,SLC2A1,ARHGAP35,GRIP1,SH3PXD2A,SEC61B,ITGB6,TNS3,BRD3,GPR39,ACTN3,ACTN2,ACTN1,KRT8,ARHGEF19,ACTN4,ATXN2L,EPN3,ADCY9,BIN1,PEAK1,NUMB,PKP3,LCP1,UTRN,SLC27A2,EPHA2,COL17A1,AHNAK,PRKDC,SRC,BCL10,PPL,SAMSN1,HSPBP1,SCEL,EFNB1,EFNB3,PDZD2,MICALL1,EPS8L1,EPS8L2,FLNC,GAS2L1,MAPK6,MISP,SPTBN2,ZNF185,CDC42BPG,TMEM132A,MICAL3,PTK6,PTPN14,SMTN,WEE1,KRT16,EIF4G3,TJP3
93	DYRK1A	0.05	RB1,RNF169,RBL1
94	GRK2	0.05053	AKAP12,SRC,CAV1,PRKCD,CAPN2,EPHA2
95	MAPK15	0.05253	LIN54,HSP90AB1,TGFB1I1,ARAF,HSPB1,SIPA1L2,TUBA1C,TUBA1B,SIPA1L1,TUBA1A,SH3PXD2A,CHEK2,CAPN2,TNS3,NEO1,BRD3,PPP1R12A,ACTN3,ACTN2,LIMCH1,ACTN1,RALGAPA2,PRKCD,ACTN4,ANK3,FRMD4B,PEX1,PHKA2,TANC2,TUBA4A,TGFBR2,ADCY9,BIN1,TBC1D5,PKP3,AJUBA,SQSTM1,PPP1R12C,EPHA2,HDAC4,SET,PRKDC,SRC,NEDD4L,INAVA,SCEL,TUBA3E,TUBA3D,TUBA3C,HECTD1,LMNA,MAP3K20,EPS8L1,EPS8L2,MAPK6,SPTBN2,NEK9,ZNF185,CDC42BPG,PTK6,WDR13,PTPN1…
96	SGK1	0.05286	NEDD4L,HTT,NDRG1
97	MARK4	0.05395	HDAC4,PRAG1,MAST4,SRC,ARAF,NEDD4L,TTK,TUBA1A,TRIM28,GRK5,CHEK2,GRK6,MAP3K20,MAPK6,CLASP2,NEK9,CDC42BPG,PRKCD,TSC2,PTK6,MAPK8IP3,TUBA4A,TAOK3,STK24,PRKD3,STK25,MAP1B,NEDD4,STK26,TNIK,SQSTM1,PPP1R12C,BCAR1,EPHA2
98	AKT2	0.05447	RB1,BCAR3,PATJ,CRTC3,HSP90AB1,TGFB1I1,CTNND1,ARAF,CBY1,SLC2A1,HSPB1,ARHGAP35,LIPE,GRIP1,CHEK2,STMN1,CAPN2,ITGB6,TNS3,NEO1,BRD3,RALGAPA2,KRT8,TSC2,ACTN4,ANK3,EPS15L1,MAPK8IP3,ATXN2L,ACLY,ADCY9,TBC1D4,PALLD,AKT1S1,NUMB,PKP3,LCP1,MYL9,PPP1R12C,VCL,PFKFB2,HDAC4,FOXC2,PRKDC,SRC,HTT,SAMSN1,HSPBP1,NDRG1,MYL12A,MYL12B,EFNB1,EFNB3,PDZD2,GRK5,LMNA,GRK6,FLNC,MAPK6,PDHA1,CAV1,ERBIN,PTK6,PTPN14,WEE1,MYO1C,BCL…
99	PKN1	0.05485	MARCKS,TUBA1A,HSP90AB1,ACTN2,ACTN1,KRT15,MAP3K20,VIM
100	SRMS	0.05485	NEDD4,NEDD4L,HSPB1
101	PRKAA1	0.05521	PFKFB2,LIPE,ACSS2,GBF1,CGN,SQSTM1,PPP1R12C
102	RPS6KA2	0.05605	BCAR3,SH3KBP1,ITGB4,TGFB1I1,CTNND1,ARAF,EPS8,SH3PXD2A,CHEK2,CAPN2,NOMO2,PPP1R12A,ACTN2,UNC5B,ACTN1,PRKCD,HLA-B,TSC2,ANK3,TGFBR2,ACLY,BIN1,PEAK1,TNIK,AJUBA,SQSTM1,PPP1R12C,HDAC4,PRKDC,SRC,HTT,BCL10,SAMSN1,HSPBP1,MYL12A,MYL12B,PDLIM2,GRK5,EPB41L2,GRK6,APBB2,FLNC,MAPK6,PTPN14,ARHGAP32,WEE1,HNRNPD,BCAR1
103	RPS6KB2	0.05696	HSP90AB1,SRC,KRT2,KRT13,NEDD4L,SLC3A2,KRT5,TUBA1C,TUBA1B,MYO1C,KRT16,KRT14,KRT6A
104	PRKCH	0.05696	HSP90AB1,SRC,PRKCD,ARAF,NUMB,BCAR1
105	CHEK2	0.05769	RB1,CHEK2,STMN1
106	CDK13	0.0578	RB1,KMT2D,HSP90AB1,PRAG1,MAST4,PRKDC,SRC,TTK,PDS5B,TUBA1C,EFNB1,TUBA1A,HECTD1,TRIM28,GRK5,CHEK2,GRK6,MAP3K20,GAS2L1,MAPK6,TNS3,CLASP2,NEK9,PPP1R12A,ITGA4,CDC42BPG,PRKCD,MAPK8IP3,TERF2,TUBA4A,CABLES2,ARHGAP23,TGFBR2,RBL2,WEE1,TAOK3,STK24,PRKD3,STK25,PEAK1,STK26,NUMB,CCNYL1
107	EPHA3	0.05787	EFNB1,PATJ,EFNB3,PDZD2,SRC,NUMB,EPHA2
108	MAP3K21	0.05907	HDAC4,SIPA1L1,RTKN,SH3PXD2A,CBY1,CGN,CAMSAP2
109	PDGFRA	0.05907	RAB11FIP1,MYO1C,SRC,NEDD4,CAV1,NEDD4L,DSG2,EPN1,EPHA2,TGFBR2
110	PRKCE	0.05973	HDAC4,HSP90AB1,PRAG1,MAST4,SRC,ARAF,NEDD4L,HSPB1,TTK,STK10,TRIM28,GRK5,CHEK2,LMNA,GRK6,MAP3K20,MAPK6,NEK9,PPP1R12A,ACTN3,ACTN2,ACTN1,CAV1,CDC42BPG,PRKCD,KRT8,AFAP1,PTK6,MAPK8IP3,TGFBR2,KRT18,TAOK3,BCL6,STK24,PRKD3,STK25,PEAK1,NEDD4,STK26,HNRNPD,NUMB,TNIK,SQSTM1,BCAR1
111	BMX	0.06195	BCAR3,HDAC4,PRKDC,SH3KBP1,ITGB4,SRC,TGFB1I1,ARAF,NEDD4L,SAMSN1,MYL12A,EDC4,TRIM28,SH3PXD2A,CHEK2,EPB41L2,EPS8L2,FLNC,MAPK6,TNS3,NEO1,ACTN1,PRKCD,AFAP1,PTK6,MAPK8IP3,PTPN14,ACLY,ARHGAP32,WEE1,BIN1,PEAK1,FASN,HNRNPD,NUMB,UTRN,AJUBA,SQSTM1,RAD18,BCAR1,EPHA2
112	AURKA	0.06226	RB1,BCAR3,LIN54,HSP90AB1,SLC2A1,TCF20,ELAVL2,AKAP12,COIL,TUBA1C,TUBA1B,TUBA1A,PTTG1,PTTG2,CHEK2,STMN1,TNKS1BP1,TNS3,LZTS1,PPP1R12A,TGIF2,HLA-B,KRT8,TSC2,ANK3,ESCO2,KRT5,TUBA4A,RBL1,TFDP1,INCENP,PSMA2,NUMB,KCTD12,MYL9,AJUBA,OPTN,VCL,EPHA2,HDAC4,KMT2D,SET,PRKDC,SRC,FLII,TTK,PDS5B,PPL,NDRG1,MYL12A,MYL12B,CENPC,TCOF1,LMNA,CEP192,MAPK6,NEK9,CAV1,CDC42BPG,PTK6,TICRR,ARHGAP32,WEE1,EHD4,KRT18,MYO1C,BCL6,…
113	MAPKAPK5	0.0625	HSPB1,MAPK6
114	EPHA4	0.0625	EFNB1,PATJ,EFNB3,PDZD2,SRC,NUMB,EPHA2
115	KALRN	0.06358	RB1,BCAR3,PRAG1,MAST4,SH3KBP1,ITGB4,TGFB1I1,ARAF,TNC,ARHGAP35,COIL,SIPA1L1,TRIM28,SH3PXD2A,CHEK2,DPYSL2,LZTS1,PPP1R12A,ACTN3,ITGA4,ACTN2,ACTN1,PRKCD,ARHGEF19,SHROOM2,TSC2,ACTN4,SHROOM1,MAPK8IP3,TANC2,TGFBR2,BIN1,PRKD3,PEAK1,TBC1D5,MAP1B,NUMB,TNIK,SQSTM1,PPP1R12C,VCL,EPHA2,HDAC4,RAB5B,SRC,NEDD4L,HTT,EFNB1,GRK5,GRK6,MAP3K20,EPS8L1,SH3BP4,EPS8L2,MAPK6,SPTBN2,NEK9,BCL11B,IQSEC2,CDC42BPG,PTK6,BAIAP2,T…
116	PAK2	0.06383	TRIM28,SH3PXD2A,SH3KBP1,PSMA2,SRC,HTT,VIM
117	ATM	0.06667	TRIM28,PRKDC,CHEK2,BCL10,TERF2
118	MAP4K4	0.06744	RB1,HSP90AB1,MAST4,SRC,ARAF,STK10,HECTD1,TRIM28,GRK5,CHEK2,GRK6,MAP3K20,MAPK6,NEK9,PPP1R12A,ACTN1,PRKCD,TGFBR2,WEE1,RBL1,TAOK3,STK24,PRKD3,STK25,STK26,CCNYL1,TNIK,SQSTM1,EPHA2
119	NUAK2	0.06809	TOE1,CRTC3,PPP1R12A,LIMCH1,SRC,PHKB,ANK3,TERF2,MYL12A,MYL12B,COIL,STK24,TBC1D4,STK25,STK26,TNKS1BP1,FAM76B,FLNC,ITGB6,PPP1R12C,ADGRL2,VCL,CLASP2
120	MAPK14	0.06962	RB1,CIZ1,SNAPIN,SRC,PRKCD,KRT8,HSPB1,TCF20,RRP1B,CENPC,ATXN2L,LIPE,KRT18,NEDD4,VIM,SQSTM1,BCAR1,EPHA2
121	GSK3B	0.07004	RB1,PATJ,CTNND1,ARHGAP35,TGM1,LIPE,GRIP1,TRIM28,CHEK2,DPYSL2,STMN1,CAPN2,TNS3,SRRM2,TLE3,ACTN2,ACTN1,PRKCD,HLA-B,AFAP1,TSC2,ACTN4,ANK3,ESCO2,TANC2,ATXN2L,ACLY,CLIP2,MAP1B,TNIK,MYL9,AJUBA,SQSTM1,VCL,PFKFB2,KMT2D,PRKDC,FLII,NEDD4L,BCL10,PPL,SAMSN1,HSPBP1,NDRG1,EFNB1,EFNB3,PDZD2,GRK5,GRK6,MAP3K20,GAS2L1,IVNS1ABP,PDHA1,AUTS2,BCL11A,CAV1,TMEM132A,BCL6,STK24,STK25,STK26,HNRNPD,EIF4G3,HSP90AB1,ITGB4,TGF…
122	PNCK	0.07048	HSP90AB1,EIF4G3
123	JAK2	0.0708	HSP90AB1,PRKDC,SH3KBP1,ITGB4,SRC,ARAF,RAPH1,TNC,MYL12A,AKAP1,EPS8,SH3PXD2A,GRK5,CHEK2,CAPN2,MAP3K20,APBB2,FLNC,TNS3,NOMO2,TGIF2,ACTN1,PRKCD,HLA-B,PTK6,ACTN4,EPS15L1,BAIAP2,MAPK8IP3,TGFBR2,AFDN,ARHGAP32,WEE1,BIN1,PEAK1,GPR161,STK26,NUMB,TNIK,LCP1,BCAR1,EPHA2
124	RYK	0.07129	RB1,NOMO3,HSP90AB1,PRKDC,SRC,CTNND1,ARAF,TRIM28,GRK5,CHEK2,GRK6,CTNNA1,MAP3K20,MAPK6,CAV1,PRKCD,PTK6,BAIAP2,MAPK8IP3,TGFBR2,RBL2,WEE1,RBL1,STK24,PRKD3,STK25,NEDD4,STK26,NUMB,DSG2,TNIK,VIM,AJUBA,VCL,EPHA2
125	PRKX	0.07173	HSP90AB1,NEDD4,NEDD4L
126	MAP2K7	0.07198	RB1,BCAR3,RTKN,ITGB4,CTNND1,ARAF,TNC,SLC2A1,HSPB1,ARHGAP35,AKAP12,TGM1,STK10,TUBA1A,CHEK2,STMN1,CAPN2,TNS3,PPP1R12A,PRKCD,KRT8,TSC2,KRT5,MAPK8IP3,TGFBR2,RBL2,IL1A,RBL1,MAP1B,AKT1S1,NUMB,TNIK,MYL9,AJUBA,SQSTM1,VCL,EPHA2,HDAC4,FOXC2,KMT2D,PRKDC,SRC,FLII,NEDD4L,BCL10,CENPC,EFNB1,TCOF1,LMNA,MAP3K20,BRD7,MAPK6,PCDH1,CAV1,ERBIN,PTK6,AFDN,MARCKS,WEE1,KRT18,BCL6,STK24,FASN,NEDD4,KRT14,ACKR3,TGFBI,VIM,TJP…
127	CDK15	0.07384	TGM1,HSP90AB1,ZNF185,EPS8L1,PKP3,PPL,NDRG1,TJP2
128	EPHA7	0.07407	EFNB1,PATJ,EFNB3,PDZD2,SRC,NUMB
129	ULK2	0.07514	RB1,MAST4,SRC,ARAF,TTK,TRIM28,GRK5,CHEK2,GRK6,MAP3K20,MAPK6,NEK9,PPP1R12A,ACTN3,ACTN2,ACTN1,CDC42BPG,PRKCD,PTK6,ACTN4,MAPK8IP3,RBL2,RBL1,TAOK3,STK24,PRKD3,STK25,PEAK1,MAP1B,NEDD4,TNIK,SQSTM1
130	MAPK12	0.07588	PATJ,HSP90AB1,ARAF,SLC2A1,HSPB1,SIPA1L2,EDC4,TUBA1C,TUBA1B,SIPA1L1,TUBA1A,SH3PXD2A,CHEK2,CAPN2,SEC61B,TNS3,NEO1,BRD3,PPP1R12A,ACTN3,ACTN2,LIMCH1,ACTN1,RALGAPA2,PRKCD,TSC2,ACTN4,ANK3,FRMD4B,PEX1,MAPK8IP3,TANC2,TUBA4A,TGFBR2,ADCY9,BIN1,PSMA2,UTRN,AJUBA,PPP1R12C,EPHA2,HDAC4,SET,PRKDC,SRC,NEDD4L,INAVA,SCEL,TUBA3E,TUBA3D,ABLIM1,TUBA3C,EFNB3,HECTD1,LMNA,CTNNA1,MAP3K20,MAPK6,NEK9,ZNF185,CDC42BPG,ERBIN,P…
131	EPHA5	0.07639	EFNB1,PATJ,EFNB3,PDZD2,SRC,NUMB
132	NEK6	0.07713	NEK9,WEE1,RBL1,MYO1C,SLC3A2
133	LRRK1	0.07782	RB1,PATJ,HSP90AB1,MAST4,TCF20,ARHGAP35,GRIP1,SH3PXD2A,TNKS1BP1,TNS3,SRRM2,BRD3,PPP1R12A,ACTN3,ACTN2,LIMCH1,ACTN1,ACTN4,ANK3,FRMD4B,PEX1,MAPK8IP3,TANC2,ATXN2L,RBL2,CLIP2,RBL1,TFDP1,PEAK1,TBC1D5,MAP1B,CDC42EP2,NUMB,LCP1,UTRN,AJUBA,SLC27A2,SQSTM1,PPP1R12C,HDAC4,KMT2D,RAB5B,PRKDC,SRC,FLII,HTT,TTK,PPL,SAMSN1,HSPBP1,SCEL,EFNB1,EFNB3,PDZD2,GRK5,MICALL1,ADGRG6,GRK6,CEP192,FLNC,GAS2L1,TBC1D17,MAPK6,SPTBN2…
134	EPHB2	0.0787	EFNB1,PATJ,EFNB3,PDZD2,SRC,NUMB,EPS15L1
135	MAP3K7	0.079	RB1,HSP90AB1,PRAG1,MAST4,CTNND1,ARAF,HSPB1,ARHGAP35,EPS8,TUBA1B,TUBA1A,CHEK2,ERC1,PPP1R12A,ITGA4,PRKCD,TSC2,COBL,MAPK8IP3,TERF2,TGFBR2,RBL2,IL1A,PRKD3,PEAK1,TRIM16,TNIK,LCP1,SQSTM1,EPHA2,PRKDC,SRC,RPL12,HTT,TTK,BCL10,HECTD1,GRK5,GRK6,MAP3K20,EPS8L1,EPS8L2,FLNC,MAPK6,NEK9,BCL11A,CDC42BPG,PTK6,WEE1,TAOK3,BCL6,STK24,STK25,NEDD4,STK26,CCNYL1,EIF4G3,BCAR1
136	ULK1	0.07917	NEDD4L,TRIM16,SQSTM1
137	MAPK10	0.07965	BCAR3,RTKN,PRKDC,SH3KBP1,SRC,CTNND1,ZNF22,TTK,PDS5B,SAMHD1,HSPBP1,AKAP1,SCEL,EPB41L4A,ABLIM1,GRK5,EPB41L1,CHEK2,EPB41L2,MAP3K20,APBB2,EPS8L2,BCL11B,ACTN2,LIMCH1,BCL11A,ACTN1,PRKCD,IRF2BP1,AFAP1,PTK6,ACTN4,BAIAP2,TGFBR2,FMNL2,BIN1,STK25,STK26,NUMB,TNIK,SQSTM1,BCAR1,EPHA2
138	IRAK1	0.08017	CAV1,PRKCD,LMNA,SLC2A1,HSPB1,BCL10,MAPK6,EMD,SQSTM1
139	ABL2	0.08092	RB1,HDAC4,HSP90AB1,PRAG1,MAST4,PRKDC,SH3KBP1,SRC,ARAF,RAPH1,NEDD4L,SAMSN1,TRIM28,SH3PXD2A,GRK5,GRK6,MAP3K20,SH3BP4,EPS8L2,MAPK6,NEK9,ITGA4,ACTN1,CAV1,CDC42BPG,PRKCD,PTK6,BAIAP2,TGFBR2,RBL1,FMNL2,TAOK3,STK24,PRKD3,STK25,PEAK1,NEDD4,STK26,TNIK,SQSTM1,VCL,BCAR1,EPHA2
140	SPEG	0.08102	ACTN3,ACTN2,ACTN1,ACTN4,UTRN,MAPK6,MYL9,MYL12A,MYL12B
141	MAPKAPK3	0.08245	NEDD4,NEDD4L,HSPB1
142	PAK4	0.0826	KMT2D,PRKDC,SH3KBP1,SRC,TGFB1I1,CTNND1,ARAF,HTT,TTK,EPS8,TRIM28,SH3PXD2A,GRK5,CHEK2,EPB41L2,FLNC,TNS3,NEK9,BCL11B,BCL11A,ACTN1,PRKCD,PTK6,ACTN4,PTPN14,TGFBR2,ARHGAP32,TFDP1,TBC1D4,PALLD,NUMB,TNIK,MYL9,SQSTM1,BCAR1,EPHA2
143	SIK2	0.08285	RB1,HDAC4,FOXC2,PRKDC,SRC,ARAF,HSPB1,TRIM28,GRK5,MAP3K20,MAPK6,EMD,NEK9,PRKCD,TSC2,BAIAP2,MAPK8IP3,TUBA4A,TGFBR2,RBL2,PRKD3,STK25,PEAK1,NEDD4,STK26,SQSTM1,BCAR1,EPHA2
144	EPHA1	0.08333	EFNB1,PATJ,EFNB3,PDZD2,EPHA2
145	EIF2AK2	0.0837	CHEK2,PRKCD
146	RET	0.08439	ZCCHC8,SRC,NEDD4,CTNND1,HNRNPD,NEDD4L,EPN1,BCAR1
147	WNK1	0.08511	EPB41L2,ARAF,NEDD4L,FLNC,SYNPO
148	LCK	0.08555	SH3KBP1,ITGB4,TGFB1I1,ARAF,ARHGAP35,EPS8,TRIM28,SH3PXD2A,CHEK2,CAPN2,CEP170,NOMO2,PPP1R12A,ACTN2,LIMCH1,ACTN1,PRKCD,HLA-B,AFAP1,ACTN4,ANK3,TGFBR2,PALLD,NUMB,TNIK,AJUBA,SQSTM1,EPHA2,HDAC4,KMT2D,PRKDC,SRC,BCL10,MYL12A,TCOF1,GRK5,EPB41L2,EPS8L1,APBB2,EPS8L2,FLNC,MAPK6,IVNS1ABP,PTPN14,ARHGAP32,SMTN,STK24,NEDD4,HNRNPD,BCAR1
149	EPHB3	0.08565	EFNB1,AFDN,PATJ,EFNB3,PDZD2,NUMB
150	PDGFRB	0.0875	SRC,NEDD4,CAV1
151	MAPK7	0.08755	RTKN,HSP90AB1,ARAF,HSPB1,SIPA1L2,ARHGAP35,TUBA1C,TUBA1B,SIPA1L1,TUBA1A,SH3PXD2A,CHEK2,DPYSL2,CAPN2,SEC61B,TNS3,NEO1,SRRM2,BRD3,PPP1R12A,ACTN3,ACTN2,LIMCH1,ACTN1,RALGAPA2,PRKCD,TSC2,ACTN4,ANK3,FRMD4B,PEX1,TANC2,TUBA4A,TGFBR2,ADCY9,BIN1,AJUBA,SQSTM1,PPP1R12C,VCL,EPHA2,HDAC4,SET,PRKDC,SRC,NEDD4L,MYL12A,INAVA,MYL12B,AKAP1,SCEL,TUBA3E,EFNB1,TUBA3D,TUBA3C,EFNB3,HECTD1,LMNA,MAP3K20,MAPK6,NEK9,ZNF185,CAV…
152	MAPKAPK2	0.08811	KRT18,TSC2,HSPB1
153	LIMK2	0.08861	HSP90AB1,LMNA,HSPB1,EMD,TUBA4A
154	SCYL1	0.08863	CRTC3,HSP90AB1,MAST4,SRC,ARAF,HTT,COIL,TRIM28,GRK5,LMNA,GRK6,MAPK6,NEK9,CDC42BPG,PRKCD,GBF1,TSC2,MAPK8IP3,EPN1,CABLES2,TAOK3,STK24,PRKD3,STK25,CCNYL1,SQSTM1,PPP1R12C
155	TGFBR2	0.08949	RB1,PATJ,HSP90AB1,SH3KBP1,ITGB4,TGFB1I1,CTNND1,ARAF,SLC2A1,GRIP1,SH3PXD2A,CHEK2,ITGB6,TNS3,LZTS1,PPP1R12A,ITGA4,ACTN2,ACTN1,PRKCD,KRT8,TSC2,PHKA1,ACTN4,ANK3,KRT5,PHKA2,EPN1,ATXN2L,EPN3,RBL2,IL1A,RBL1,NUMB,DSG2,IRF6,MYL9,VCL,HDAC4,FOXC2,KMT2D,AHNAK,PRKDC,SRC,FLII,NEDD4L,SLC3A2,SAMSN1,HSPBP1,TOB1,MYL12A,EFNB1,EFNB3,PDZD2,PDLIM2,GRK5,LMNA,GRK6,APBB2,MAPK6,BCL11B,CAV1,ERBIN,SLC4A10,PHKB,CGN,PTPN14,SL…
156	MAPK6	0.08974	TUBA1A,RBL1,HNRNPD,ZNF579,TTK,EMD
157	TTBK2	0.09028	PER2,TUBA1C,TUBA3E,TUBA1B,TUBA3D,TUBA1A,TUBA3C,CEP192,TUBA4A
158	MAP3K11	0.09056	RB1,RTKN,HSP90AB1,PRAG1,MAST4,SH3KBP1,ARAF,EPS8,TRIM28,SH3PXD2A,ITGA4,PRKCD,ARHGEF19,TSC2,MAPK8IP3,TGFBR2,ATXN2L,RBL2,RBL1,PRKD3,PEAK1,AKT1S1,TNIK,SQSTM1,PPP1R12C,EPHA2,HDAC4,SET,SRC,HTT,TTK,PCNX3,GRK5,GRK6,KIAA1522,MAP3K20,SH3BP4,EPS8L2,GAS2L1,MAPK6,NEK9,CDC42BPG,PTK6,BAIAP2,CABLES2,ARHGAP32,TAOK3,BCL6,STK24,STK25,CCDC88C,BCAR1
159	PIK3CA	0.09144	RB1,HSP90AB1,SH3KBP1,ITGB4,CTNND1,ARAF,SLC2A1,TCF20,EPS8,PTTG1,CHEK2,STMN1,TNS3,BRD3,GPR39,UPF1,TLE3,PPP1R12A,ACTN3,ITGA4,ACTN2,LIMCH1,UNC5B,ACTN1,PRKCD,HLA-B,KRT8,TSC2,ACTN4,ANK3,KRT5,TGFBR2,ATXN2L,RBL2,ACLY,ADCY9,RBL1,TFDP1,TBC1D4,AKT1S1,NUMB,DSG2,TNIK,IRF6,SLC29A1,MYL9,SQSTM1,PPP1R12C,VCL,EPHA2,HDAC4,FOXC2,KMT2D,PRKDC,SRC,NEDD4L,HTT,TTK,NDRG1,MYL12A,MYL12B,CENPC,EFNB1,TCOF1,EPB41L1,CTNNA1,EPS8…
160	RPS6KA1	0.09145	KMT2D,AHNAK,PRKDC,SH3KBP1,ITGB4,SRC,CTNND1,RAPH1,NEDD4L,HTT,TCF20,TTK,BCL10,HSPBP1,CAMSAP2,EPS8,GRIP1,TRIM28,SH3PXD2A,GRK5,CHEK2,EPS8L1,EPS8L2,FLNC,ITGB6,BRD7,MAPK6,CLASP2,PPP1R12A,ACTN2,UNC5B,ACTN1,PRKCD,ERBIN,TSC2,ACTN4,BAIAP2,PTPN14,AFDN,BIN1,NEDD4,HNRNPD,NUMB,TNIK,AJUBA,EIF4G3,BCAR1
161	STK40	0.09249	NEK9,PRAG1,MAST4,SRC,PRKCD,ARAF,NEDD4L,PTK6,MAPK8IP3,STK10,TRIM28,GRK5,STK24,PRKD3,STK25,PEAK1,STK26,GRK6,MAP3K20,MAPK6,SQSTM1,PPP1R12C,EPHA2
162	EPHB4	0.09259	EFNB1,PATJ,EFNB3,PDZD2,SRC,NUMB
163	PINK1	0.09309	TUBA1A,PRKDC,MAP1B
164	LYN	0.0944	PRKDC,SH3KBP1,SRC,ARAF,NEDD4L,SAMSN1,TRIM28,GRK5,EPB41L1,CHEK2,EPB41L2,CAPN2,MAP3K20,SH3BP4,CEP170,FLNC,BCL11B,BCL11A,ACTN1,PRKCD,ACTN4,BAIAP2,PTPN14,TGFBR2,AFDN,ARHGAP32,WEE1,STK24,TBC1D4,BIN1,PRKD3,STK25,PEAK1,FASN,AJUBA,SQSTM1,BCAR1,EPHA2,TJP2
165	JAK1	0.09441	RB1,HSP90AB1,PRAG1,MAST4,PRKDC,SH3KBP1,SRC,ARAF,SAMSN1,DOCK11,EPB41L4A,TRIM28,SH3PXD2A,GRK5,GRK6,MAP3K20,SH3BP4,MAPK6,NEK9,PPP1R12A,ITGA4,CAV1,CDC42BPG,PRKCD,PTK6,FRMD4B,BAIAP2,PTPN14,TGFBR2,RBL2,IL1A,WEE1,TAOK3,STK24,PRKD3,STK25,PEAK1,NEDD4,STK26,TNIK,SQSTM1,BCAR1,EPHA2
166	EPHA6	0.09491	EFNB1,PATJ,EFNB3,PDZD2,SRC
167	MELK	0.09494	HDAC4,SIPA1L1,RTKN,SH3PXD2A,CBY1,CGN
168	GSK3A	0.09705	SRRM2,HSP90AB1,TRIM28,TBC1D4,PRKD3,PRKDC,PRKCD,CTNNA1,RRP1B,SAMHD1,AHDC1
169	TRIO	0.09722	ABLIM1,ABLIM3,SRC,MAPK6,NEO1
170	CDC42BPG	0.09728	COL17A1,PATJ,HSP90AB1,PRKDC,ITGB4,ARAF,SAMSN1,HSPBP1,TOB1,MYL12A,MYL12B,PCNX3,GRIP1,EFNB1,EFNB3,PDZD2,HECTD1,CEP170B,EPS8L1,CEP192,EPS8L2,MAPK6,TNS3,SPTBN2,BRD3,PPP1R12A,ERBIN,ARHGEF19,SHROOM2,CGN,BAIAP2,PTPN14,ATXN2L,EPN3,RNF169,MAP1B,NUMB,PKP3,MYL9,SLC27A2,EIF4G3,PPP1R12C,TJP3,TJP2
171	MAPK13	0.09922	HSP90AB1,ARAF,SLC2A1,HSPB1,SIPA1L2,AKAP12,TUBA1C,TUBA1B,SIPA1L1,TUBA1A,SH3PXD2A,PTTG1,CHEK2,STMN1,CAPN2,SEC61B,ITGB6,TNS3,NEO1,BRD3,TLE3,PPP1R12A,ACTN3,ACTN2,LIMCH1,ACTN1,RALGAPA2,PRKCD,TSC2,ACTN4,ANK3,FRMD4B,PEX1,MAPK8IP3,TANC2,TUBA4A,TGFBR2,ADCY9,BIN1,AJUBA,SQSTM1,PPP1R12C,EPHA2,HDAC4,SET,PRKDC,SRC,NEDD4L,INAVA,SCEL,TUBA3E,TUBA3D,TUBA3C,EFNB3,HECTD1,LMNA,MAP3K20,MAPK6,NEK9,ZNF185,CDC42BPG,PTK6,…
172	MAP4K3	0.1002	RB1,HSP90AB1,MAST4,SRC,ARAF,HECTD1,TRIM28,GRK5,GRK6,MAP3K20,MAPK6,NEK9,PPP1R12A,CDC42BPG,PRKCD,PTK6,MAPK8IP3,TERF2,TGFBR2,RBL2,RBL1,TAOK3,STK24,BIN1,PRKD3,STK25,NEDD4,STK26,CCNYL1,TNIK,SQSTM1
173	NTRK3	0.1013	EHD4,HSP90AB1,SH3BP4,SQSTM1,EPHA2
174	PRKAA2	0.1013	LUZP1,BAIAP2,PPP1R12C
175	CAMK2A	0.1026	ACTN1
176	PRKCB	0.1032	BCAR3,HSP90AB1,PRKDC,ITGB4,SRC,CTNND1,NEDD4L,HTT,EPS8,GRK5,EPB41L1,LMNA,MAPK6,CLASP2,IVNS1ABP,ACTN2,ACTN1,PRKCD,AFAP1,TSC2,ACTN4,TGFBR2,ARHGAP32,BIN1,PRKD3,HNRNPD,NUMB,UTRN,MYL9,BCAR1,EPHA2,TJP2
177	STK24	0.104	HSP90AB1,MAST4,SRC,RPL12,ARAF,TUBA1B,TUBA1A,TRIM28,GRK5,GRK6,MAP3K20,MAPK6,NEK9,PPP1R12A,CDC42BPG,PRKCD,PTK6,MAPK8IP3,TUBA4A,TGFBR2,WEE1,TAOK3,STK24,PRKD3,STK25,NEDD4,STK26,TNIK,VCL,EPHA2
178	CAMK4	0.1057	KRT18,STMN1,KRT8
179	CAMKK2	0.1064	PRKDC,NEDD4,FLNC
180	EPHA10	0.1065	EFNB1,PATJ,EFNB3,PDZD2
181	EPHB1	0.1088	EFNB1,PATJ,EFNB3,PDZD2,SRC,NUMB
182	DDR1	0.109	MAPK6
183	MAP3K2	0.1097	HSP90AB1,SRC,NEDD4,PRKCD,CBY1,NEDD4L
184	MAST4	0.1098	HSP90AB1,PRAG1,MAST4,SRC,ARAF,GRIP1,PDLIM2,TRIM28,GRK5,MAP3K20,MAPK6,NEK9,PPP1R12A,ACTN1,CDC42BPG,PRKCD,COBL,PTK6,TERF2,TANC2,ARHGAP23,TGFBR2,TAOK3,STK24,PRKD3,STK25,PEAK1,STK26,TNIK,SQSTM1,PPP1R12C
185	CDK4	0.1104	RB1,RBL2,RBL1
186	TAOK1	0.1109	PATJ,AHNAK,MAST4,CLEC16A,NEDD4L,TCF20,SLC3A2,BCL10,PDS5B,CENPC,EPS8,STK10,EFNB1,SH3PXD2A,PTTG1,DPYSL2,STMN1,EPS8L2,MAPK6,CLASP2,PPP1R12A,ERBIN,FRMD4B,MAPK8IP3,PTPN14,ARHGAP32,TAOK3,INCENP,STK25,NEDD4,STK26,TNIK,AJUBA,VGLL4
187	PRKCG	0.1111	PATJ,PDZD2,ITGB4,PRKCD,ITGB6
188	MKNK1	0.1117	HSP90AB1,PRKDC,EIF4G3
189	DAPK1	0.1118	IVNS1ABP,SCEL,ABLIM1,UNC5B,TSC2,BAIAP2,TBC1D22B,VGLL4,AHDC1,MYL12B
190	SLK	0.1128	SRC,CTNND1,ARAF,NEDD4L,TTK,PDS5B,INAVA,EPS8,LIPE,CHEK2,LMNA,EPS8L1,EPS8L2,MISP,PPP1R12A,PRKCD,ERBIN,TSC2,FRMD4B,PHKA2,TMCO1,ARHGAP32,TAOK3,STK24,PRKD3,STK26
191	EPHB6	0.1134	EFNB1,PATJ,EFNB3,PDZD2,EPHA2
192	RPS6KB1	0.1148	RB1,HSP90AB1,ARAF,SLC2A1,HSPB1,TCF20,ELAVL2,TGM1,LIPE,SH3PXD2A,CHEK2,DPYSL2,STMN1,CAPN2,TNS3,SRRM2,TLE3,PPP1R12A,PRKCD,KRT8,TSC2,ANK3,MAPK8IP3,PHKA2,TGFBR2,RBL2,IL1A,ACLY,ADCY9,RBL1,TFDP1,TBC1D4,BIN1,MAP1B,AKT1S1,NUMB,UTRN,MYL9,SQSTM1,PPP1R12C,VCL,EPHA2,PFKFB2,HDAC4,FOXC2,KMT2D,PRKDC,SRC,NEDD4L,HTT,PRR5L,SLC3A2,BCL10,NDRG1,MYL12A,MYL12B,HECTD1,LMNA,SH3BP4,MAPK6,CAV1,ERBIN,PTK6,WEE1,BCL6,STK24,STK…
193	CDK3	0.117	TFDP1,NEDD4L,CABLES2
194	GRK5	0.1181	SRRM2,HSP90AB1,FMNL2,MYO1C,TCOF1,GRK5,PRKDC,CAV1,GRK6,RAB11FIP5
195	TLK1	0.1195	RB1,HDAC4,SET,HSP90AB1,PRKDC,SRC,ARAF,NEDD4L,HTT,TTK,PDS5B,HECTD1,TRIM28,GRK5,CHEK2,LMNA,MAP3K20,MAPK6,CLASP2,NEK9,PPP1R12A,PRKCD,TSC2,MAPK8IP3,TERF2,RBL2,WEE1,RBL1,TAOK3,STK24,PRKD3,STK25,NEDD4,STK26,CCNYL1,TNIK
196	EPHA8	0.1204	EFNB1,PATJ,EFNB3,PDZD2
197	CDC7	0.1208	TOB1,RAD18
198	CSNK1E	0.1209	KMT2D,AHNAK,PRKDC,SH3KBP1,SRC,CTNND1,HTT,TTK,GRIP1,TRIM28,CHEK2,SH3BP4,APBB2,MAPK6,TNS3,SPTBN2,PPP1R12A,BCL11B,BCL11A,PRKCD,ERBIN,PTPN14,TGFBR2,PER2,ARHGAP32,BIN1,PSMA2,HNRNPD,NUMB,PKP3,TNIK,RAD18,EPHA2
199	STK4	0.1214	HSP90AB1,MAST4,PRKDC,SRC,CTNND1,RAPH1,CBY1,HSPB1,TUBA1C,STK10,TUBA1A,HECTD1,TRIM28,GRK5,CHEK2,GRK6,MAP3K20,ERC1,BRD7,MAPK6,EMD,NEK9,PPP1R12A,ITGA4,CAV1,CDC42BPG,PRKCD,TSC2,COBL,PTK6,MAPK8IP3,TUBA4A,TGFBR2,WEE1,TAOK3,STK24,PRKD3,STK25,PEAK1,MAP1B,NEDD4,STK26,CCDC88C,NUMB,CCNYL1,TNIK,SQSTM1
200	DMPK	0.1218	PPP1R12A
201	BCKDK	0.1223	EPS8,TERF2
202	BMPR1A	0.1224	HSP90AB1,MYO1C,PRKDC,NEDD4,CAV1,NEDD4L,SEC61B,TERF2,TGFBR2
203	TRIB1	0.1233	RB1,HDAC4,HSP90AB1,MAST4,SRC,NEDD4L,TTK,BCL10,HSPBP1,TRIM28,GRK5,GRK6,MAP3K20,MAPK6,PCDH1,TNS3,ZNF462,NEK9,ITGA4,ACTN1,CAV1,CDC42BPG,PRKCD,TSC2,ACTN4,MAPK8IP3,TERF2,TGFBR2,WEE1,TAOK3,BCL6,STK24,PRKD3,STK25,PEAK1,NEDD4,STK26,TNIK,SQSTM1,VCL,BCAR1,EPHA2,PNPLA2
204	MAPK11	0.1265	HSP90AB1,ARAF,HSPB1,SIPA1L2,TUBA1C,TUBA1B,SIPA1L1,TUBA1A,SH3PXD2A,CHEK2,CAPN2,CEP170B,SEC61B,TNS3,NEO1,BRD3,PPP1R12A,ACTN3,ACTN2,LIMCH1,ACTN1,RALGAPA2,PRKCD,KRT8,TSC2,ACTN4,ANK3,FRMD4B,PEX1,MAPK8IP3,TANC2,TUBA4A,TGFBR2,ADCY9,BIN1,MAP1B,AKT1S1,LCP1,AJUBA,SQSTM1,PPP1R12C,VCL,EPHA2,HDAC4,SET,PRKDC,SRC,NEDD4L,BCL10,GRAMD4,INAVA,SCEL,TUBA3E,EFNB1,TUBA3D,TUBA3C,EFNB3,HECTD1,LMNA,CTNNA1,MAP3K20,EPS8L2,G…
205	MOS	0.1266	HSP90AB1,ACTN2,STK25,KRT15,STK26,KRT13
206	SGK3	0.1273	HECTD1,SRC,NEDD4,CDC42BPG,ARAF,MAP3K20,NEDD4L,PTK6,EPHA2,TGFBR2
207	CLK3	0.1277	NEDD4,TERF2
208	TBK1	0.1322	HSPB1,SQSTM1,OPTN
209	WEE1	0.1329	WEE1,NEDD4,CBY1,CCNYL1,CGN,VIM
210	CAMK2B	0.1342	PATJ,ITGB4,CTNND1,SIPA1L2,ELAVL2,EPS8,GRIP1,TUBA1B,SIPA1L1,DPYSL2,STMN1,CAPN2,ITGB6,SYNPO,ACTN3,ACTN2,ACTN1,ACTN4,ANK3,TANC2,EPN1,ATXN2L,ADCY9,PSMA2,MAP1B,TNIK,UTRN,MYL9,SQSTM1,VCL,EPHA2,SRC,FLII,MYL12A,MYL12B,PDZD2,EPB41L1,CTNNA1,EPS8L1,EPS8L2,FLNC,MAPK6,SPTBN2,CAV1,CDC42BPG,MICAL3,SLC4A10,PHKB,AFDN,ARHGAP32,SMTN,MARCKS
211	TYK2	0.135	HSP90AB1,TRIM28,SLC2A1,CEP170B,HSPB1,TUBA4A,TGFBR2
212	CAMK1D	0.1356	NEDD4,NEDD4L
213	TGFBR1	0.1362	RB1,PATJ,HSP90AB1,SH3KBP1,ITGB4,TGFB1I1,CTNND1,ARAF,SLC2A1,GRIP1,CHEK2,ITGB6,TNS3,NEO1,PPP1R12A,ITGA4,SHROOM2,KRT5,TGFBR2,ATXN2L,RBL2,IL1A,RBL1,NUMB,DSG2,TNIK,IRF6,MYL9,VCL,HDAC4,FOXC2,KMT2D,RAB5B,PRKDC,SRC,FLII,NEDD4L,SAMSN1,HSPBP1,EFNB1,EFNB3,PDZD2,GRK5,LMNA,MAP3K20,FILIP1L,MAPK6,CAV1,ERBIN,SLC4A10,CGN,PTPN14,SLC4A7,SMTN,WEE1,KRT18,FMNL2,NEDD4,KRT14,HNRNPD,ACKR3,TGFBI,VIM,TJP3,TJP2
214	PDK1	0.1375	PDHA1,ACAD9
215	PDK2	0.1383	PDHA1,HTT
216	WNK4	0.1392	HSP90AB1,BCL6,NEDD4L
217	STRADA	0.1407	RB1,HSP90AB1,SRC,ARAF,HTT,TRIM28,GRK5,MAP3K20,MAPK6,EMD,NEK9,PPP1R12A,PRKCD,TSC2,TGFBR2,RBL2,RBL1,TAOK3,STK24,PRKD3,STK25,STK26,TNIK,SQSTM1
218	CDK9	0.141	RB1,CHEK2
219	FES	0.1412	PATJ,PDZD2,HSP90AB1,SRC,DPYSL2
220	STK25	0.1416	STK24,PRKDC,STK25,SRC,CHEK2,STK26,PRKCD,NUMB,AFAP1,PTPN14
221	MAP2K4	0.1417	FLNC,MAPK8IP3
222	MAST2	0.1426	RB1,HSP90AB1,AHNAK,PRAG1,MAST4,PRKDC,SRC,ARAF,HTT,PDLIM2,TRIM28,GRK5,EPB41L1,LMNA,GRK6,MAP3K20,MAPK6,NEK9,ACTN2,CDC42BPG,PRKCD,PTK6,FRMD4B,MAPK8IP3,TGFBR2,AFDN,TAOK3,BCL6,STK24,STK25,PEAK1,TNIK,SQSTM1,PPP1R12C,TJP2
223	TNIK	0.1436	SET,PSMA2,DPYSL2,NEDD4,GSE1,MYL12A
224	MAPK4	0.144	HSP90AB1,SH3KBP1,ARAF,HSPB1,SIPA1L2,TUBA1C,TUBA1B,SIPA1L1,TUBA1A,SH3PXD2A,PTTG2,CAPN2,TNS3,NEO1,BRD3,PPP1R12A,ACTN3,ACTN2,LIMCH1,ACTN1,RALGAPA2,PRKCD,ARHGEF19,COBL,ACTN4,ANK3,FRMD4B,PEX1,TANC2,TUBA4A,TGFBR2,ADCY9,BIN1,INCENP,MAP1B,AJUBA,PPP1R12C,EPHA2,HDAC4,SET,AHNAK,PRKDC,SRC,NEDD4L,INAVA,SCEL,TUBA3E,EFNB1,TUBA3D,TUBA3C,EFNB3,HECTD1,EPB41L1,LMNA,MAP3K20,MAPK6,SPTBN2,NEK9,ZNF185,CDC42BPG,PTK6,WDR…
225	MTOR	0.1445	PATJ,AHNAK,PRKDC,SRC,CTNND1,ARAF,NEDD4L,HTT,PDS5B,HSPBP1,PDZD2,TRIM28,GRK5,EPB41L2,BRD7,SRRM2,BRD3,NEK9,PRKCD,ERBIN,AFAP1,TSC2,PTPN14,TBC1D4,NEDD4,TJP2
226	FGFR1	0.1458	SRC,NEDD4,AFAP1
227	PTK6	0.1472	PTK6,BCAR1
228	MAP3K4	0.1474	SH3KBP1
229	SYK	0.1475	BCAR3,KMT2D,PRKDC,SH3KBP1,ITGB4,SRC,TGFB1I1,AKAP1,EPS8,TRIM28,SH3PXD2A,CHEK2,CEP170,FLNC,ITGB6,BRD7,MAPK6,NOMO2,PPP1R12A,BCL11B,ACTN2,BCL11A,ACTN1,PRKCD,HLA-B,AFAP1,PLEKHA6,ACTN4,PTPN14,SLC4A7,ARHGAP32,BIN1,PSMA2,NEDD4,HNRNPD,NUMB,TNIK,AJUBA,SQSTM1,BCAR1,EPHA2
230	ACVR1B	0.1479	RB1,PATJ,HSP90AB1,ITGB4,ARAF,TNC,ARHGAP35,GRIP1,ITGB6,TNS3,NEO1,TGIF2,ITGA4,SHROOM2,TGFBR2,ATXN2L,RBL2,RBL1,PALLD,NUMB,TNIK,PPP1R12C,HDAC4,KMT2D,RAB5B,PRKDC,SRC,NEDD4L,SAMSN1,HSPBP1,EFNB1,ABLIM1,EFNB3,PDZD2,GRK6,MAPK6,ZNF462,IQSEC2,CAV1,ERBIN,SLC4A10,PTPN14,SLC4A7,WEE1,KRT18,FMNL2,NEDD4,TGFBI,VIM,TJP3,TJP2
231	ERBB4	0.1481	HSP90AB1,SRC,NEDD4,RAPH1,ERBIN,NEDD4L,EPS15L1,NDRG1
232	TRIB3	0.1498	LUZP1,PRKCD
233	CSNK2A2	0.15	TCOF1,AUTS2,HSPB1
234	BTK	0.1504	BCAR3,PRKDC,SH3KBP1,ITGB4,SRC,TGFB1I1,NEDD4L,HTT,AKAP1,GRK5,CHEK2,CAPN2,FLNC,MAPK6,RAB11FIP5,ACTN2,ACTN1,PRKCD,TSC2,ANK3,PEX1,PTPN14,TGFBR2,PER2,WEE1,STK24,BIN1,STK25,NEDD4,STK26,HNRNPD,TNIK,LCP1,SQSTM1,PPP1R12C,BCAR1
235	CDK7	0.1534	ZCCHC8,HDAC4,KMT2D,MAST4,PRKDC,SH3KBP1,SRC,TGFB1I1,CTNND1,HTT,TTK,BZW1,MYL12A,ELAVL2,MYL12B,EDC4,TRIM28,SH3PXD2A,CHEK2,FLNC,MAPK6,TOE1,PPP1R12A,ACTN2,LIMCH1,ACTN1,PRKCD,IRF2BP1,TSC2,ACTN4,TGFBR2,PER2,WEE1,TFDP1,STK24,STK25,HNRNPD,PKP3,MYL9,AJUBA,SQSTM1,EIF4G3,RAD18,BCAR1,EPHA2,TJP2
236	STK11	0.1537	RB1,LIN54,PATJ,CRTC3,HSP90AB1,CTNND1,ARAF,SLC2A1,LIPE,SH3PXD2A,CHEK2,DPYSL2,STMN1,TNS3,PPP1R12A,UNC5B,PRKCD,AFAP1,TSC2,RAB3IL1,ANK3,KRT5,TANC2,EPN1,TGFBR2,ACLY,TBC1D4,PALLD,AKT1S1,DSG2,TNIK,MYL9,SQSTM1,PPP1R12C,VCL,EPHA2,PFKFB2,HDAC4,KMT2D,PRKDC,SRC,HTT,NDRG1,MYL12A,MYL12B,CENPC,LMNA,MAP3K20,MAPK6,NEK9,PDHA1,CAV1,CDC42BPG,ERBIN,PTK6,WDR13,SLC4A7,WEE1,STK24,STK25,PRC1,FASN,NEDD4,STK26,HNRNPD,VIM,P…
237	PHKG2	0.154	PRKDC,FASN,PHKA1,PHKB,PHKA2
238	NEK1	0.1541	RB1,HSP90AB1,SRC,TTK,PDS5B,HECTD1,TRIM28,GRK5,CHEK2,MAP3K20,MAPK6,CLASP2,NEK9,PPP1R12A,ITGA4,PRKCD,TSC2,TERF2,CABLES2,WEE1,STK24,PRKD3,STK25,STK26,TNIK,BCAR1
239	FGFR2	0.1569	TUBA1A,CEP192,SQSTM1,OPTN
240	CSNK1G3	0.158	RB1,NEK9,PPP1R12A,MAST4,SRC,PRKCD,ARAF,TSC2,TGFBR2,RBL2,RBL1,TRIM28,TAOK3,GRK5,STK24,PRKD3,STK25,STK26,MAP3K20,TNIK,SYNPO,BRD7,MAPK6
241	GRK4	0.1582	HSP90AB1,NEDD4
242	CSF1R	0.1582	HSP90AB1,SRC,NEDD4,EPN1,BCAR1
243	MAP3K10	0.1597	PATJ,PDZD2,HTT
244	PRKACB	0.1599	PFKFB2,HSP90AB1,PRAG1,MAST4,PRKDC,SRC,ARAF,NEDD4L,HSD17B4,TTK,AKAP1,EPS8,TUBA1B,TUBA1A,HECTD1,GRK5,CHEK2,GRK6,MAP3K20,MAPK6,NEK9,PPP1R12A,ACTN3,ITGA4,CDC42BPG,PRKCD,TSC2,COBL,PTK6,BAIAP2,MAPK8IP3,CABLES2,TGFBR2,RBL2,WEE1,ADCY9,TAOK3,STK24,PRKD3,STK25,PEAK1,NEDD4,STK26,CCNYL1,TNIK,UTRN,BCAR1
245	MARK3	0.1618	HDAC4,MAST4,SRC,ARAF,NEDD4L,TTK,HECTD1,TRIM28,GRK5,CHEK2,GRK6,MAP3K20,MAPK6,CLASP2,NEK9,PPP1R12A,CDC42BPG,PRKCD,PTK6,MAPK8IP3,TERF2,TAOK3,STK24,PRKD3,STK25,TNIK,EPHA2,PNPLA2
246	ACVR1C	0.1644	PATJ,PDZD2,NEDD4,NEDD4L,TGFBR2
247	FGR	0.1652	KMT2D,PRKDC,SH3KBP1,SRC,TGFB1I1,ARAF,SAMSN1,EDC4,TRIM28,SH3PXD2A,GRK5,CHEK2,EPB41L2,CAPN2,EPS8L2,FLNC,BRD7,TNS3,NEO1,NOMO2,ACTN2,ACTN1,PRKCD,PTK6,MAPK8IP3,PTPN14,ARHGAP32,WEE1,BIN1,PEAK1,HNRNPD,TNIK,UTRN,AJUBA,SQSTM1,BCAR1,EPHA2
248	STK17B	0.1654	PFKFB2,LIN54,AHNAK,SRC,TTK,SAMSN1,BZW1,MYL12A,MYL12B,DOCK11,STK10,TUBA3D,TUBA3C,CHEK2,MAPK6,IVNS1ABP,PPP1R12A,ACTN3,ACTN2,CAVIN2,ACTN1,ARHGEF19,PTK6,ACTN4,EPS15L1,STK24,BIN1,STK25,MAP1B,MAP7D1,STK26,TRIM36,LCP1,EVI2B,MYL9
249	PRKD2	0.1656	SET,ITGB4
250	RPS6KA4	0.1676	SH3KBP1,NEDD4
251	SGK2	0.1688	HSP90AB1,NEDD4,NEDD4L
252	TSSK2	0.1693	RB1,HDAC4,HSP90AB1,PRKDC,SRC,ARAF,MYL12A,MYL12B,TUBA1C,TUBA3E,TUBA1B,TUBA3D,SIPA1L1,TUBA1A,TUBA3C,SH3PXD2A,CHEK2,MAP3K20,MAPK6,TNS3,UPF1,PPP1R12A,CDC42BPG,PRKCD,PTK6,RAB3IL1,ANK3,WDR13,TANC2,TUBA4A,TGFBR2,WEE1,RBL1,STK24,STK25,PRC1,STK26,CCDC88C,HNRNPD,TRIM36,MYL9,PPP1R12C,EPHA2
253	BUB1B	0.1715	RB1,HDAC4,SET,HSP90AB1,PRKDC,SRC,HSPB1,TTK,TUBA1C,TUBA1B,HECTD1,TRIM28,PTTG1,GRK5,CHEK2,STMN1,GRK6,MAP3K20,CEP192,SEC61B,MAPK6,CLASP2,NEK9,PRKCD,CABLES2,TICRR,WEE1,RBL1,PRKD3,INCENP,PSMA2,STK25,PRC1,NEDD4,STK26,HNRNPD,CCNYL1,AJUBA,SQSTM1,RAD18,BCAR1
254	RPS6KA3	0.1718	STMN1,LCP1,EPHA2
255	CDK11A	0.173	IVNS1ABP,PDHA1,HSP90AB1,CHEK2,EPS15L1,BCAR1
256	PAN3	0.1732	PATJ,AFAP1,HELZ,PPL,TOB1,TUBA4A,EDC4,TUBA1C,TUBA3E,GRIP1,TUBA1B,TUBA3D,TUBA1A,TUBA3C,PDZD2,PSMA2,CHEK2,LMNA,HNRNPD,SQSTM1,VCL
257	ACVR1	0.1736	PATJ,PDZD2,NEDD4,NEDD4L,TGFBR2
258	KDR	0.1759	EPN3,HSP90AB1,SRC,CAV1,CTNNA1,EPN1,BCAR1
259	PRKG1	0.1762	LIPE,HSPB1
260	NEK9	0.177	NEK9,ACTN2,PRKDC,SH3KBP1,SRC,ACTN1,TGFB1I1,PRKCD,PTPN14,MYL12A,WEE1,TRIM28,GRK5,CHEK2,MAPK6,AJUBA,BCAR1,EPHA2
261	ACVRL1	0.1773	RB1,COL17A1,ITGB4,SRC,TGFB1I1,ARAF,RAPH1,TTK,TRIM28,GRK5,CTNNA1,MAP3K20,SYNPO,TNS3,ACTN3,ITGA4,ACTN2,ACTN1,CAV1,PRKCD,TSC2,ACTN4,MAPK8IP3,TERF2,TGFBR2,BCL6,STK25,TGFBI,UTRN,AJUBA,SQSTM1,VCL,BCAR1,EPHA2
262	PBK	0.1782	PATJ,PDZD2,SRC
263	DCLK2	0.1811	HSP90AB1,MAST4,SRC,TRIM28,GRK5,LMNA,MAP3K20,MAPK6,NEK9,ACTN3,ACTN2,ACTN1,PRKCD,COBL,ACTN4,MAPK8IP3,ARHGAP23,EPN3,ARHGAP32,PRKD3,STK25,PEAK1,SQSTM1,PPP1R12C,EPHA2
264	SMG1	0.1835	UPF1,SNAPIN
265	PDK3	0.1875	PDHA2,PDHA1
266	MAP4K5	0.1888	RB1,HSP90AB1,MAST4,SRC,ARAF,NEDD4L,TTK,HECTD1,TRIM28,GRK5,GRK6,MAP3K20,MAPK6,NEK9,PPP1R12A,ITGA4,CDC42BPG,PRKCD,TSC2,MAPK8IP3,TERF2,TGFBR2,RBL2,WEE1,RBL1,TAOK3,STK24,PRKD3,STK25,PEAK1,NEDD4,STK26,CCNYL1,TNIK,SQSTM1
267	MAP2K2	0.1894	KRT8
268	KIT	0.1899	BCAR3,SH3KBP1,SRC,NEDD4,NEDD4L,PTK6,TNS3,EPN1
269	PAK5	0.1907	HSP90AB1,AHNAK,SRC,CTNND1,ARAF,MYL12A,MYL12B,SCEL,STK10,CHEK2,STMN1,MAP3K20,GSE1,MAPK6,TNS3,SPTBN2,CARMIL1,ZNF185,LIMCH1,CDC42BPG,ERBIN,ARHGEF19,SHROOM2,PTK6,ANK3,TANC2,EPN1,TGFBR2,ZC3HC1,EPN3,AFDN,ARHGAP32,WEE1,FMNL2,MYO1C,STK24,TNIK,UTRN,MYL9,AJUBA,VCL,EPHA2
270	NEK3	0.1917	BCL11B,BCL11A,SH3KBP1,SRC,TGFB1I1,PRKCD,NEDD4L,HSPB1,BAIAP2,SAMSN1,TGM1,ARHGAP32,SH3BP4,FLNC,AJUBA,SQSTM1,BCAR1,TJP2
271	OXSR1	0.192	ATXN2L,TUBA1C,HSP90AB1,PRKDC,VIM,EMD,SQSTM1,HSPBP1,TGFBR2
272	ZAP70	0.1941	TUBA1B,TUBA1A,KRT14,TUBA4A
273	RIPK2	0.1944	PATJ,PDZD2,MAPK8IP3,SQSTM1
274	PXK	0.1946	RB1,HDAC4,HSP90AB1,MAST4,SH3KBP1,SRC,ARAF,NEDD4L,GRK5,CHEK2,MAP3K20,MAPK6,NEK9,PPP1R12A,ITGA4,RALGAPA2,CAV1,PRKCD,TSC2,ACTN4,MAPK8IP3,TGFBR2,TAOK3,BCL6,STK24,PRKD3,STK25,TBC1D5,NEDD4,STK26,TNIK,SQSTM1
275	STK3	0.1958	MAP1B,PTPN14
276	TAOK3	0.1962	HSP90AB1,TAOK3,STK26
277	PIP5K1C	0.1965	RTKN,PRKDC,SRC,CTNND1,HSPBP1,ARHGAP35,ABLIM1,PDZD2,SH3PXD2A,ABLIM3,EPB41L1,CTNNA1,SPTBN2,BRD3,IQSEC2,ACTN1,PRKCD,GBF1,RAB3IL1,ACTN4,MAPK8IP3,EPN1,ZC3HC1,EPN3,MARCKS,BIN1,PSMA2,MAP1B,PITPNM3,NEDD4,NUMB,PPP1R12C,VCL,PNPLA2
278	BLK	0.1968	EFNB1,PATJ,PDZD2,HSP90AB1,SRC
279	BRSK1	0.1982	WEE1
280	BMP2K	0.1991	EPN3,BIN1,SH3KBP1,EPS15L1,EPN1
281	MAP2K5	0.2004	RB1,HSP90AB1,MAST4,PRKDC,SRC,ARAF,TTK,TRIM28,GRK5,LMNA,GRK6,MAP3K20,MAPK6,NEK9,PPP1R12A,ITGA4,CDC42BPG,PRKCD,ERBIN,TSC2,PTK6,MAPK8IP3,TGFBR2,TAOK3,STK24,PRKD3,STK25,PEAK1,MAP1B,TNIK,SQSTM1,PPP1R12C,BCAR1
282	PDIK1L	0.2004	HSP90AB1,SRC
283	AXL	0.2023	NOMO3,PATJ,HSP90AB1,TGFB1I1,TNC,SLC2A1,GRIP1,TUBA1A,SH3PXD2A,CHEK2,SEC61B,TNS3,NOMO2,ITGA4,AFAP1,TSC2,KRT5,EPS15L1,EPN1,ATXN2L,MAP1B,NUMB,MYL9,AJUBA,VGLL4,VCL,EPHA2,FOXC2,PRKDC,SRC,NEDD4L,PPL,SAMSN1,HSPBP1,EFNB1,EFNB3,PDZD2,FLNC,MAPK6,CAV1,PTPN14,WEE1,NEDD4,KRT14,ACKR3,TGFBI,VIM,BCAR1
284	GRK6	0.2026	PRKCD
285	STK32B	0.2043	RB1,HDAC4,FOXC2,PRKDC,FLII,NEDD4L,PDS5B,ABLIM1,HECTD1,SH3PXD2A,ABLIM3,DPYSL2,MAPK6,TNS3,BRD3,GPR39,NEK9,PPP1R12A,BCL11B,MICAL3,AFAP1,TSC2,ANK3,CCDC9B,RBL2,ADCY9,RBL1,STK24,STK25,NEDD4,STK26,IRF6,EIF4G3,PPP1R12C,ADGRL2
286	STK16	0.2065	BCAR3,PRKDC,SRC,MYL12A,TRIM28,GRK5,CHEK2,CAPN2,BRD7,MAPK6,NEK9,ACTN1,PRKCD,ACLY,AFDN,PSMA2,FASN,HNRNPD,TNIK,IRF6,LCP1,UTRN,SQSTM1,EPHA2
287	IRAK3	0.207	TRIM28
288	ERN2	0.2119	RB1,MAST4,SRC,ARAF,TTK,GRK5,CHEK2,GRK6,MAP3K20,EPS8L1,GAS2L1,MAPK6,UPF1,NEK9,ACTN1,CDC42BPG,PRKCD,ARHGEF19,PLEKHA6,TSC2,COBL,PTK6,RRP1B,MAPK8IP3,CABLES2,ARHGAP23,TGFBR2,TAOK3,PRKD3,STK25,HNRNPD,SQSTM1,BCAR1,EPHA2
289	CIT	0.2121	PATJ,RTKN,HSP90AB1,ARAF,TNC,SLC2A1,TCF20,ARHGAP35,GRIP1,SH3PXD2A,PTTG1,TNS3,BRD3,PPP1R12A,SHROOM2,ANK3,TANC2,ATXN2L,INCENP,NUMB,TNIK,UTRN,MYL9,PPP1R12C,PRKDC,SRC,TTK,PDS5B,SAMSN1,HSPBP1,MYL12A,MYL12B,AKAP1,EFNB1,EFNB3,PDZD2,HECTD1,GRK5,MAPK6,SPTBN2,CDC42BPG,ERBIN,PTPN14,CABLES2,TICRR,ARHGAP32,WEE1,FMNL2,PRC1,EIF4G3,TJP2
290	BRAF	0.213	PATJ,PDZD2,HSP90AB1,SRC,ARAF,VCL
291	MAP4K1	0.2158	HSP90AB1,PRAG1,MAST4,PRKDC,SH3KBP1,SRC,ARAF,TTK,STK10,TRIM28,GRK5,CHEK2,GRK6,MAP3K20,MAPK6,NEK9,PPP1R12A,ITGA4,CAV1,CDC42BPG,PRKCD,ARHGEF19,TSC2,PTK6,MAPK8IP3,TGFBR2,TAOK3,STK24,PRKD3,STK25,PEAK1,STK26,CCNYL1,TNIK,SQSTM1,PPP1R12C,BCAR1
292	HASPIN	0.2159	LZTS1
293	NUAK1	0.2173	SRRM2,PPP1R12A,PPP1R12C
294	VRK2	0.2179	PFKFB2,SET,TTK,AKAP1,CAMSAP2,COIL,TUBA1C,TUBA3E,STK10,TUBA1B,TUBA3D,TUBA1A,TUBA3C,CHEK2,LMNA,MAP3K20,EMD,NEK9,PRKCD,SLC4A10,ANK3,MAPK8IP3,TUBA4A,TGFBR2,PER2,SLC4A7,AFDN,TAOK3,STK24,STK26
295	SCYL2	0.2183	SH3KBP1,SRC,PRKCD,ARAF,ACTN4,BAIAP2,SAMSN1,SH3PXD2A,GRK5,BIN1,PRKD3,STK25,CHEK2,HNRNPD,CAPN2,SH3BP4,TNIK,BCAR1,EPHA2
296	STK31	0.2194	NEDD4,VIM
297	PRKDC	0.2209	PRKDC,CHEK2,VIM
298	PIM2	0.2212	SH3KBP1,SRC,ARAF,HTT,HSPBP1,ARHGAP32,WEE1,BIN1,PRKD3,STK25,PEAK1,CHEK2,EIF4G3,BCAR1,EPHA2
299	FGFR3	0.2237	RB1,HSP90AB1,SH3KBP1,ITGB4,TGFB1I1,ARAF,EPS8,COIL,TGM1,ITGB6,EMD,KRT6A,ITGA4,ACTN2,UNC5B,BOLA1,KRT8,TSC2,KRT5,EPS15L1,EPN1,TGFBR2,EPN3,RBL1,DSG2,IRF6,LCP1,UTRN,VCL,EPHA2,FOXC2,KMT2D,ZNF395,SLC20A2,SRC,NEDD4L,HTT,EFNB1,LMNA,SPTBN2,WEE1,KRT18,FMNL2,BCL6,FASN,NEDD4,KRT14,TACC2,VIM,TJP2
300	DYRK4	0.2242	BCAR3,PRKDC,SH3KBP1,SRC,TGFB1I1,ARAF,NEDD4L,SAMSN1,TRIM28,SH3PXD2A,GRK5,EPB41L2,APBB2,FLNC,TOE1,ACTN2,ACTN1,HLA-B,PTPN14,TGFBR2,BIN1,PRKD3,STK25,NEDD4,HNRNPD,TNIK,LCP1,UTRN,SQSTM1,BCAR1,EPHA2
301	MAST1	0.2247	GRK5
302	BMPR1B	0.2269	PATJ,PDZD2,NEDD4,NEDD4L,TGFBR2
303	BMPR2	0.2274	RB1,PRAG1,MAST4,TGFB1I1,CTNND1,ARAF,EPS8,TRIM28,TNS3,PPP1R12A,ITGA4,ACTN1,PRKCD,TSC2,COBL,ACTN4,MAPK8IP3,TGFBR2,PRKD3,PALLD,PEAK1,NUMB,TNIK,SQSTM1,VCL,EPHA2,HDAC4,PRKDC,SRC,HTT,TTK,BCL10,EFNB1,HECTD1,GRK5,GRK6,MAP3K20,APBB2,MAPK6,NEK9,CAV1,CDC42BPG,ERBIN,PTK6,TAOK3,BCL6,STK25,NEDD4,STK26,BCAR1
304	CDK14	0.2292	RB1
305	ITK	0.2312	RB1,HDAC4,HSP90AB1,PRAG1,MAST4,SH3KBP1,SRC,ARAF,BCL10,SAMSN1,STK10,TRIM28,GRK5,CHEK2,GRK6,MAP3K20,MAPK6,NEK9,BCL11B,ITGA4,PRKCD,PTK6,TGFBR2,RBL2,CLIP2,WEE1,RBL1,TAOK3,STK24,PRKD3,STK25,STK26,TNIK,SQSTM1,EPHA2
306	MAP3K20	0.2331	RB1,PRAG1,MAST4,PRKDC,SRC,ARAF,NEDD4L,TTK,SAMHD1,SAMSN1,TRIM28,GRK5,CHEK2,GRK6,MAP3K20,MAPK6,NEK9,PPP1R12A,CDC42BPG,PRKCD,PTK6,MAPK8IP3,TERF2,CABLES2,TGFBR2,RBL2,RBL1,TAOK3,STK24,PRKD3,STK25,PEAK1,NEDD4,TNIK,SQSTM1,EPHA2
307	CDKL5	0.2335	CHEK2,PRKCD
308	VRK1	0.2354	RB1,ZCCHC8,SET,PRKDC,TTK,PDS5B,MYL12A,MYL12B,AKAP1,COIL,TUBA1C,TUBA3E,TUBA1B,TUBA3D,TUBA1A,TUBA3C,TRIM28,PTTG1,PTTG2,CHEK2,LMNA,ADGRG6,EMD,TOE1,NEK9,NUP210,BCL11B,BCL11A,PRKCD,KRT79,COBL,ESCO2,TUBA4A,PER2,WEE1,RBL1,STK24,INCENP,PRC1,STK26,MYL9,RAD18
309	CLK1	0.2363	SRRM2,PRKDC,LMNA,RAPH1,KRT8,SHROOM1,HSPBP1,TJP2
310	MAP4K2	0.237	HSP90AB1,PRAG1,MAST4,SRC,ARAF,STK10,TRIM28,GRK5,GRK6,MAP3K20,STX5,MAPK6,NEK9,PPP1R12A,CDC42BPG,PRKCD,GBF1,SHROOM2,PTK6,MAPK8IP3,TERF2,TGFBR2,TAOK3,STK24,STK25,STK26,TNIK,SQSTM1
311	STK38L	0.2379	PRKCD
312	FLT4	0.2384	EPN3,ITGA4,SRC,PTPN14,EPN1
313	JAK3	0.2405	SRRM2,ARAF,CAPN2,TUBA4A,CENPC
314	MERTK	0.2426	HSP90AB1,NEDD4L
315	MKNK2	0.2428	RAB5B,HSP90AB1,MAST4,SRC,ARAF,HSPB1,TRIM28,GRK5,GRK6,MAPK6,UPF1,NEK9,CDC42BPG,PRKCD,TSC2,PTK6,TAOK3,STK24,PRKD3,STK25,PEAK1,TNIK,SQSTM1,EIF4G3,VCL
316	MASTL	0.2447	NEK9,HSP90AB1,SRC,PRKCD,ARAF,PTK6,TTK,TGFBR2,WEE1,RBL1,TRIM28,TAOK3,GRK5,STK24,PRKD3,STK25,CHEK2,STK26,LMNA,GRK6,MAP3K20,CCNYL1,MAPK6
317	POMK	0.2466	RB1,NEK9,HSP90AB1,SRC,PRKCD,ARAF,PTK6,MAPK8IP3,TGFBR2,RBL1,TRIM28,GRK5,STK24,STK25,CHEK2,STK26,MAP3K20,MAPK6,SQSTM1,EPHA2
318	PDK4	0.2477	PDHA2,PDHA1
319	PAK3	0.249	HSP90AB1,SRC,TGFB1I1,CTNND1,ARAF,HTT,MYL12A,ELAVL2,MYL12B,AKAP12,SCEL,DOCK11,EFNB1,EFNB3,PDZD2,CHEK2,STMN1,CTNNA1,MAP3K20,FLNC,MAPK6,TNS3,SPTBN2,PPP1R12A,ZNF185,IQSEC2,LIMCH1,CDC42BPG,PRKCD,ERBIN,PTK6,ANK3,EPN1,TGFBR2,EPN3,AFDN,ARHGAP32,WEE1,MYO1C,STK24,MAP1B,UTRN,MYL9,AJUBA,EPHA2
320	RIPK1	0.25	TUBA3C,HSP90AB1,SQSTM1,OPTN
321	NEK2	0.251	RB1,LIN54,PRKDC,SRC,TTK,ELAVL2,CAMSAP2,TUBA1C,EFNB1,TUBA1A,PTTG1,PTTG2,CHEK2,STMN1,LMNA,CTNNA1,CEP192,CEP170,MAPK6,CLASP2,NEK9,LIMCH1,CAV1,ARHGEF19,PTK6,ANK3,ESCO2,TUBA4A,TGFBR2,TICRR,RBL2,WEE1,ADCY9,RBL1,TFDP1,STK24,INCENP,STK25,PEAK1,PRC1,STK26,AJUBA,PPP1R12C,OPTN
322	IKBKE	0.2523	PATJ,PDZD2,HSP90AB1,MYL12A
323	SRPK1	0.2529	SET,HSP90AB1,PRKDC,SRC,RPL12,CTNND1,TTK,PDCD2L,ELAVL2,ALKBH5,EPB41L4A,CHEK2,LMNA,MAPK6,CLASP2,SRRM2,TOE1,BRD3,UPF1,PRKCD,RSRC2,PHKA2,ATXN2L,TAOK3,STK24,BIN1,INCENP,PSMA2,STK25,STK26,HNRNPD,NUMB,FAM76B,TNIK,EPHA2,TJP2
324	STK10	0.2537	STK10,NEK9,WEE1,CHEK2,MAPK6,PTPN14
325	MAP3K9	0.2563	RB1,HDAC4,HSP90AB1,SH3KBP1,SRC,ARAF,RAPH1,SAMSN1,TRIM28,SH3PXD2A,GRK5,KIAA1522,MAP3K20,EPS8L1,EPS8L2,CDC42BPG,PRKCD,ARHGEF19,TSC2,COBL,PTK6,BAIAP2,MAPK8IP3,TERF2,RBL2,CLIP2,ARHGAP32,RBL1,TAOK3,STK25,TNIK,SQSTM1,BCAR1,EPHA2
326	MAP2K3	0.2582	HSP90AB1,MAST4,SRC,ARAF,TRIM28,GRK5,GRK6,MAP3K20,MAPK6,NEK9,CDC42BPG,PRKCD,PTK6,ACTN4,MAPK8IP3,TGFBR2,TAOK3,STK24,PRKD3,STK25,STK26,CCNYL1,TNIK,SQSTM1,EPHA2
327	PLK5	0.2593	HSP90AB1,INCENP,TTK,PDS5B,CLASP2
328	TP53RK	0.2595	ATXN2L,TUBA1C,PATJ,HSP90AB1,TRIM28,PRKDC,RPL12,VIM,EMD
329	MYLK2	0.262	HDAC4,FOXC2,HSP90AB1,MAST4,PRKDC,SRC,HTT,HECTD1,TRIM28,GRK5,DPYSL2,LMNA,MAP3K20,SYNPO,EMD,LZTS1,SPTBN2,NEK9,PPP1R12A,ITGA4,ACTN2,CDC42BPG,PRKCD,TSC2,MAPK8IP3,TGFBR2,TAOK3,BIN1,STK25,NEDD4,CDC42EP2,TNIK,MYL9,SQSTM1,BCAR1,EPHA2
330	EEF2K	0.2626	PFKFB2,IVNS1ABP,KRT80,SRC,PRKCD,TSC2,HSPB1,MYL12A,MYL12B,ATXN2L,LIPE,TUBA3E,GRIP1,STK24,STK25,MAP1B,STK26,AKT1S1,FAM76B,TNIK,MYL9
331	PKN3	0.2637	TUBA1C,TUBA1A,EFNB3,HNRNPD,TGFBR2
332	STK33	0.2667	HSP90AB1
333	BUB1	0.2678	RB1,SET,HSP90AB1,PRAG1,PRKDC,SRC,TTK,PDS5B,TUBA1B,TRIM28,PTTG1,GRK5,CHEK2,STMN1,SACS,MAP3K20,APBB2,SEC61B,SPTBN2,CLASP2,NEK9,ITGA4,PRKCD,TERF2,CABLES2,TICRR,IL1A,WEE1,RBL1,BCL6,INCENP,STK25,PRC1,STK26,BCAR1
334	AAK1	0.2685	EPN3,RAB5B,LUZP1,BIN1,SH3KBP1,EPS15L1,EPN1
335	ANKK1	0.2708	PATJ,PDZD2
336	DYRK2	0.2714	PRKDC,SRC,CTNND1,ARAF,HTT,TTK,SAMSN1,HSPBP1,MYL12A,TRIM28,CHEK2,DPYSL2,BRD7,MAPK6,TOE1,ZNF462,ACTN2,BCL11A,ACTN1,PRKCD,IRF2BP1,TSC2,TGFBR2,TFDP1,TBC1D4,PSMA2,HNRNPD,TNIK,MYL9,SQSTM1,RAD18,EPHA2
337	UHMK1	0.2736	RB1,SET,PRKDC,SRC,HTT,HSPB1,TTK,BCL10,HECTD1,TRIM28,GRK5,CHEK2,STMN1,LMNA,MAP3K20,MAPK6,EMD,NEK9,PPP1R12A,ITGA4,CAV1,PRKCD,MAPK8IP3,TERF2,CABLES2,TGFBR2,TAOK3,BCL6,STK25,NEDD4,STK26,HNRNPD,TNIK,SQSTM1,EIF4G3
338	PRKG2	0.2743	HSP90AB1,NEDD4
339	TNNI3K	0.2743	ACTN2,SH3KBP1,SRC,ACTN1,TGFB1I1,CTNND1,NEDD4L,HTT,PTPN14,MYL12A,TRIM28,SH3PXD2A,PSMA2,CHEK2,FLNC,BRD7,UTRN,AJUBA,SQSTM1,BCAR1,EPHA2
340	TYRO3	0.2755	PATJ,PDZD2
341	MAP2K6	0.2775	PRKCD
342	MAP3K8	0.2794	HSP90AB1,PRAG1,MAST4,SRC,ARAF,HECTD1,GRK5,GRK6,MAP3K20,MAPK6,NEK9,PPP1R12A,ITGA4,CDC42BPG,PRKCD,COBL,PTK6,TAOK3,STK24,PRKD3,STK25,PEAK1,STK26,TNIK,PPP1R12C
343	CSNK1G2	0.2802	SET,NUCKS1,MYL12A,MYL12B,TUBA1C,TUBA3E,TUBA1B,TUBA3D,TUBA1A,TUBA3C,CHEK2,GRK6,STX5,TBC1D17,CLASP2,PPP1R12A,MICAL3,ERBIN,TSC2,RAB3IL1,TANC2,TUBA4A,PER2,EPN3,RBL2,FMNL2,MYL9,PPP1R12C,EPHA2
344	CLK2	0.2802	PRKDC,SH3KBP1,SRC,TGFB1I1,CTNND1,ARAF,TNC,HTT,SAMSN1,AKAP1,EPS8,TRIM28,GRK5,CHEK2,MAPK6,TOE1,PPP1R12A,BCL11B,LIMCH1,BCL11A,PRKCD,HLA-B,TSC2,PTK6,BAIAP2,TGFBR2,STK24,STK26,HNRNPD,PKP3,TNIK,SQSTM1,BCAR1,EPHA2
345	HIPK3	0.2821	TGFB1I1
346	MAP3K5	0.2832	RB1,HSP90AB1,PRAG1,MAST4,SRC,ARAF,NEDD4L,TTK,STK10,GRK5,CHEK2,GRK6,MAP3K20,MAPK6,NEK9,CDC42BPG,PRKCD,PTK6,MAPK8IP3,TGFBR2,RBL2,WEE1,RBL1,TAOK3,STK24,PRKD3,STK25,NEDD4,STK26,CCDC88C,TNIK,SQSTM1,EPHA2
347	TEK	0.2875	CAV1
348	PKN2	0.2899	HSP90AB1,PRKDC,SRC,TGFB1I1,HTT,PDS5B,MYL12A,ARHGAP35,MYL12B,SCEL,PDLIM2,SH3PXD2A,MAPK6,PCDH1,RAB11FIP5,PPP1R12A,ZNF185,ACTN3,ACTN2,LIMCH1,ACTN1,ERBIN,ARHGEF19,TSC2,ACTN4,ANK3,EPS15L1,TGFBR2,WEE1,TBC1D4,PEAK1,PITPNM3,STK26,NUMB,MYL9,AJUBA,SQSTM1,VCL
349	FLT1	0.2917	NEDD4
350	SIK1	0.2929	HDAC4,PRAG1,MAST4,SRC,ARAF,TTK,TRIM28,GRK5,CHEK2,GRK6,MAP3K20,MAPK6,NEK9,CDC42BPG,PRKCD,PTK6,MAPK8IP3,CABLES2,ARHGAP23,TGFBR2,BCL6,STK24,STK25,SQSTM1,PPP1R12C,EPHA2
351	CDK18	0.2938	RB1,PATJ,RTKN,HSP90AB1,TGFB1I1,NUCKS1,SH3PXD2A,PTTG1,PTTG2,CHEK2,TNS3,PPP1R12A,TGIF2,TSC2,RAB3IL1,ANK3,ESCO2,EPS15L1,TANC2,EPN3,RBL2,RBL1,TFDP1,BIN1,INCENP,PITPNM3,LCP1,PPP1R12C,FOXC2,SLC20A2,PRKDC,SRC,TTK,TOB1,ABLIM1,PDZD2,PDLIM2,ABLIM3,BRD7,MAPK6,SPTBN2,CDC42BPG,PTK6,PTPN14,CABLES2,WEE1,EHD4,STK24,STK25,PRC1,STK26,HNRNPD,CCNYL1
352	DSTYK	0.294	PATJ,PDZD2
353	PHKG1	0.2957	SRC,MICAL3,PHKA1,PHKB,PHKA2,MYL12A,TUBA4A,MYL12B,TUBA1C,TUBA3E,TUBA1B,TUBA3D,TUBA1A,TUBA3C,STK24,STK25,STK26,FLNC,MYL9,SLC27A2
354	PRAG1	0.2967	NEK9,HSP90AB1,MAST4,SH3KBP1,SRC,ACTN1,PRKCD,PTK6,TRIM28,GRK5,BIN1,STK25,PEAK1,MAP3K20,MAPK6
355	TSSK6	0.2979	HSP90AB1
356	MATK	0.2986	PATJ,PDZD2,HSP90AB1,SRC,ITGB6
357	CAMKV	0.2996	SRRM2,BRD3,HSP90AB1,TCOF1
358	HCK	0.2996	PATJ,HSP90AB1,SH3KBP1,CTNND1,SLC2A1,HSPB1,ARHGAP35,EPS8,DOCK10,GRIP1,STK10,SH3PXD2A,CHEK2,SEC61B,ITGB6,TNS3,ITGA4,PRKCD,HLA-B,AFAP1,ATXN2L,RBL2,BIN1,NUMB,LCP1,VCL,EPHA2,PRKDC,SRC,NEDD4L,SAMHD1,SAMSN1,HSPBP1,EFNB1,EFNB3,PDZD2,GRK5,EPB41L1,GRK6,EPS8L1,MAPK6,CAV1,PTPN14,CABLES2,AFDN,BCL6,STK24,STK25,NEDD4,STK26,VIM,EVI2B,BCAR1
359	GRK1	0.3025	FOXC2,HSP90AB1,PRAG1,MAST4,SRC,ARAF,TTK,EFNB1,TRIM28,GRK5,GRK6,MAP3K20,MAPK6,NEK9,BCL11B,CAV1,CDC42BPG,PRKCD,SHROOM2,PLEKHA6,COBL,PTK6,BAIAP2,MAPK8IP3,TGFBR2,TICRR,TAOK3,STK24,PRKD3,STK25,PEAK1,STK26,TNIK,SQSTM1,PPP1R12C,EPHA2
360	TESK1	0.3032	PATJ,PDZD2
361	NPR2	0.3038	PRKDC,SRC,PRKCD,RAPH1,TNC,PTK6,ACTN4,TGFBR2,EPS8,TRIM28,PSMA2,NEDD4,STK26,NUMB,APBB2,TNIK,TBC1D17,TNS3,EPHA2
362	NEK5	0.3054	NEK9,STARD13,CDC42BPG,PDS5B,KRT75,EPN1,ATXN2L,TRIM36,CEP192,CEP170,MAPK6,OPTN
363	RPS6KA5	0.3077	AKT1S1
364	DDR2	0.3085	SRC
365	CAMK1G	0.3101	HSP90AB1,FLNC
366	IRAK2	0.3102	IL1A,PATJ,PDZD2,HSP90AB1
367	BRSK2	0.3112	WEE1
368	MYO3A	0.3148	CARMIL1,GRIP1,PATJ,PDZD2,MYO1C,MYL9,MYL12A,MYL12B
369	MAP3K6	0.3179	HDAC4,HSP90AB1,MAST4,SRC,ARAF,TRIM28,GRK5,CHEK2,GRK6,MAP3K20,MAPK6,NEK9,CAV1,CDC42BPG,PRKCD,TSC2,PTK6,MAPK8IP3,TERF2,TGFBR2,RBL1,TAOK3,PRKD3,STK25,TNIK,SQSTM1,PPP1R12C,BCAR1,EPHA2
370	SIK3	0.321	HDAC4,PATJ,CRTC3,CLEC16A,TSC2,CGN,INAVA,RNF214,ABLIM1,ADCY9,TAOK3,TBC1D4,FASN,PNPLA2
371	NLK	0.3218	HSP90AB1,MAST4,PRKDC,SRC,CTNND1,CBY1,TTK,TRIM28,GRK5,GRK6,MAP3K20,TNKS1BP1,MAPK6,TLE3,NEK9,PPP1R12A,CAV1,CDC42BPG,PRKCD,TSC2,ANK3,MAPK8IP3,TANC2,TGFBR2,WEE1,TFDP1,TAOK3,STK24,PRKD3,STK25,STK26,TNIK
372	PIK3CG	0.3218	SET,UTRN
373	FGFR4	0.3245	PPP1R12A,ACTN2,PRKDC,SRC,ACTN1,PRKCD,ARAF,HLA-B,ACTN4,MYL12A,SCEL,PDLIM2,SH3PXD2A,BIN1,CHEK2,HNRNPD,CAPN2,KCTD12,TNIK,MAPK6,BCAR1,NOMO2
374	NEK10	0.3249	PFKFB2,NEK9,AUTS2,ARAF,EPN1,EPN3,SLC4A7,DOCK11,EPB41L4A,TUBA3D,TUBA3C,CHEK2,MAP7D1,TRIM36,VIM,MAPK6,LZTS1
375	MAP3K12	0.327	HSP90AB1,MAPK6
376	STRADB	0.3295	RB1,NEK9,PPP1R12A,MAST4,SRC,CAV1,PRKCD,ARAF,MAPK8IP3,TGFBR2,RBL2,RBL1,TRIM28,TAOK3,GRK5,PRKD3,STK25,NEDD4,MAP3K20,TNIK,MAPK6,EMD,SQSTM1
377	ATR	0.3313	AKAP12,PRKDC,CHEK2
378	MAP3K14	0.3348	GRK5
379	MAP3K13	0.3366	RB1,KMT2D,AHNAK,SRC,ARAF,SLC3A2,MAPK8IP3,PPL,CAMSAP2,ATXN2L,RBL2,RBL1,TFDP1,MAP3K20,BRD7,GAS2L1,SQSTM1,SPTBN2
380	PIM3	0.3391	RB1,NEK9,HSP90AB1,MAST4,SRC,PRKCD,ARAF,PTK6,MAPK8IP3,CABLES2,TGFBR2,GRK5,BCL6,STK24,PRKD3,STK25,CHEK2,STK26,MAP3K20,MAPK6,SQSTM1,EPHA2
381	PI4KA	0.3397	TGM1,TUBA1A,ITGA4,HLA-B
382	CDK8	0.3449	RB1,HSP90AB1,PRKDC,SRC,ARAF,NEDD4L,TTK,HECTD1,TRIM28,CHEK2,MAP3K20,MAPK6,NEK9,PPP1R12A,PRKCD,MAPK8IP3,RBL2,WEE1,RBL1,TAOK3,BCL6,STK24,PRKD3,PSMA2,STK25,NEDD4,STK26,CCNYL1,TNIK,RAD18,EPHA2
383	IRAK4	0.3449	IL1A,PATJ,PDZD2,HSP90AB1
384	PKDCC	0.3472	PATJ,PDZD2,HSP90AB1
385	CDK17	0.3484	EPHA2
386	PRKY	0.3524	GRK5
387	ERN1	0.3542	SEC61B
388	PRKD3	0.3545	RB1,HDAC4,HSP90AB1,MAST4,SRC,TTK,TRIM28,GRK5,CHEK2,MAP3K20,MAPK6,NEK9,PPP1R12A,PRKCD,PTPN14,TGFBR2,RBL2,RBL1,TAOK3,BCL6,STK24,PRKD3,STK25,PEAK1,STK26,CCNYL1,TNIK
389	CSNK1G1	0.356	SET,PPP1R12A,RAB3IL1,MYL12A,TANC2,TUBA4A,MYL12B,PER2,TUBA1C,TUBA3E,TUBA1B,TUBA3D,TUBA1A,TUBA3C,FMNL2,CHEK2,STX5,FLNC,TBC1D17,MYL9,PPP1R12C,ADGRL2,EPHA2
390	HIPK2	0.358	RB1,HDAC4,PRKDC,DENND5B,SRC,TGFB1I1,ARAF,KIAA1671,HTT,AKAP1,TUBA1C,TUBA3E,TUBA1B,TUBA3D,TUBA1A,TUBA3C,PTTG1,CHEK2,LMNA,CEP170,TBC1D17,TNS3,TLE3,ACTN3,BCL11B,ACTN2,ACTN1,ACTN4,ANK3,WDR13,PTPN14,TUBA4A,TGFBR2,WEE1,NEDD4,HNRNPD,NUMB,TNIK,EIF4G3
391	MLKL	0.367	RAD18
392	SRPK3	0.3671	SRRM2,HSP90AB1,RRP1B,BCAR1
393	KSR2	0.3681	PATJ,PDZD2,LMNA,ARAF
394	STK19	0.3697	SLC29A1
395	PEAK1	0.3699	NEK9,PRAG1,MAST4,SRC,PRKCD,PTK6,TGFBR2,TRIM28,GRK5,PRKD3,STK25,PEAK1,MAP3K20,MAPK6,SQSTM1,BCAR1
396	PIM1	0.3776	RB1,HDAC4,HSP90AB1,MAST4,SRC,TRIM28,GRK5,CHEK2,GRK6,MAP3K20,MAPK6,CAV1,PRKCD,PTK6,CABLES2,TGFBR2,RBL2,IL1A,RBL1,TAOK3,BCL6,STK24,PRKD3,STK25,STK26,TNIK,SQSTM1,EPHA2
397	MARK1	0.3796	HDAC4,NEK9,SRC,PRKCD,NEDD4L,TTK,MAPK8IP3,TUBA1C,TUBA1B,TUBA1A,TRIM28,TAOK3,GRK5,PRKD3,STK25,STK26,MAPK6,SQSTM1,CLASP2
398	NEK8	0.3797	NEK9,TUBA1A,HSP90AB1
399	VRK3	0.3813	NEK9,SET,PRKCD,HTT,TTK,MAPK8IP3,TUBA4A,AKAP12,PER2,TUBA1C,TUBA3E,TUBA1B,TUBA3D,TUBA1A,TUBA3C,TFDP1,TAOK3,STK24,CHEK2,STK26,MAPK6,EMD
400	EIF2AK3	0.3815	RB1,HDAC4,SET,HSP90AB1,PRKDC,SRC,RAPH1,NEDD4L,HTT,HSPB1,TTK,BCL10,HECTD1,TRIM28,GRK5,CHEK2,LMNA,GRK6,MAPK6,ITGA4,ACTN2,CAV1,PRKCD,TSC2,MAPK8IP3,TERF2,TGFBR2,TICRR,RBL2,RBL1,TAOK3,BCL6,PRKD3,STK25,NEDD4,STK26,CCDC88C,HNRNPD,CCNYL1,TNIK,IRF6,SQSTM1,EIF4G3,BCAR1,EPHA2
401	STK17A	0.3894	RB1,ZCCHC8,BCAR3,PRKDC,SH3KBP1,SRC,HTT,EPS8,EDC4,TRIM28,GRK5,CHEK2,FLNC,MAPK6,TNS3,IVNS1ABP,NEK9,PPP1R12A,BCL11B,LIMCH1,BCL11A,ACTN1,HLA-B,PTK6,RBL2,RBL1,BCL6,BIN1,PSMA2,HNRNPD,PKP3,TNIK,IRF6,RAD18,BCAR1,EPHA2
402	HIPK1	0.3921	PRKCD
403	RNASEL	0.3969	RB1,PATJ,DOCK10,DOCK11,GRIP1,TRIM28,CHEK2,STMN1,TNS3,ACTN3,ACTN2,LIMCH1,ACTN1,PRKCD,HLA-B,ACTN4,ESCO2,TUBA4A,ATXN2L,MAP1B,FAM76B,UTRN,MYL9,AJUBA,EPHA2,RAB5B,PRKDC,FLII,NEDD4L,ZNF22,PPL,SAMSN1,HSPBP1,MYL12A,MYL12B,EFNB1,EFNB3,PDZD2,GRK5,EPB41L1,EPB41L2,GRK6,MAP3K20,GAS2L1,SPTBN2,NEK9,BCL11B,IQSEC2,BCL11A,MICAL3,HELZ,SMTN,BCL6,EIF4G3,HSP90AB1,ITGB4,TGFB1I1,SLC2A1,TUBA1C,EPB41L4A,TUBA1B,TUBA1A,SH3PX…
404	TXK	0.3989	SRC
405	NTRK2	0.4	SQSTM1
406	FLT3	0.4005	EPN3,HSP90AB1,EPN1
407	HIPK4	0.4009	OPTN
408	ROR2	0.4038	SRC
409	ACVR2B	0.4051	HSP90AB1,ERBIN,TGFBR2
410	GRK3	0.4074	GRK5,GRK6
411	PSKH2	0.4105	TOE1,HSP90AB1,ACTN3,NUP210,ACTN2,SRC,ACTN1,AHNAK2,ACTN4,EPS15L1,MYL12A,MYL12B,STK24,STK25,CHEK2,STK26,UTRN,MAPK6,MYL9
412	MYLK3	0.4125	RTKN,HSP90AB1,PPP1R12A,ACTN3,ACTN2,SRC,ACTN1,HSPB1,ACTN4,EPS15L1,MYL12A,ARHGAP35,MYL12B,CLIP2,SMTN,MARCKS,EHD4,MAPK6,PCDH1,MYL9,NEO1,VCL,TJP2
413	RIOK1	0.4177	TOE1,ZCCHC8,UPF1,PDHA1,HSP90AB1,PRKDC,RPL12,TFB1M,TUBA4A,ACLY,TUBA1A,HNRNPD
414	PRPF4B	0.4181	RB1,ZCCHC8,HSP90AB1,PRKDC,SRC,TTK,PDS5B,CENPC,HECTD1,TRIM28,GRK5,CHEK2,GRK6,MAP3K20,MAPK6,SRRM2,NEK9,PPP1R12A,ITGA4,PRKCD,RRP1B,TGFBR2,RBL2,WEE1,RBL1,TAOK3,STK24,PRKD3,STK25,STK26,HNRNPD,CCNYL1,TNIK
415	PRKACG	0.4198	LIPE,GPR161,AKAP1
416	STK32C	0.4202	RB1,FOXC2,PRKDC,ARAF,NEDD4L,ZNF22,PDS5B,HECTD1,SH3PXD2A,DPYSL2,MAPK6,TNS3,BRD3,GPR39,PPP1R12A,MICAL3,AFAP1,TSC2,ANK3,RBL2,ADCY9,RBL1,STK24,STK25,NEDD4,STK26,EIF4G3,PPP1R12C
417	TRIB2	0.422	RB1,HSP90AB1,PRAG1,MAST4,SRC,TGFB1I1,NEDD4L,TTK,TRIM28,GRK5,MAP3K20,NEK9,CAV1,PRKCD,TSC2,MAPK8IP3,TGFBR2,RBL2,WEE1,BCL6,PRKD3,STK25,NEDD4,STK26,TNIK,SQSTM1
418	ACVR2A	0.4258	RB1,HDAC4,PRKDC,SRC,TGFB1I1,ARAF,NEDD4L,HTT,TTK,HECTD1,GRK5,CHEK2,MAP3K20,MAPK6,NEK9,ITGA4,CAV1,PRKCD,ERBIN,PTK6,MAPK8IP3,TERF2,TGFBR2,RBL2,WEE1,RBL1,TAOK3,BCL6,STK25,NEDD4,TNIK,EPHA2
419	ROR1	0.4304	TBC1D4,SRC
420	INSRR	0.4306	PATJ,PDZD2,TNS3
421	PAK6	0.4335	NEK9,HSP90AB1,MAST4,SRC,CDC42BPG,PRKCD,ARAF,COBL,PTK6,MAPK8IP3,RBL1,GRK5,STK24,STK25,CHEK2,MAP3K20,TNIK,MAPK6,EPHA2
422	PIP5K1A	0.4352	SH3PXD2A,ACTN1,ACTN4
423	CSNK1A1L	0.4358	SET,SNAPIN,RPL12,TSC2,GRAMD4,TUBA4A,PER2,TUBA1C,TUBA3E,CLIP2,FAM83G,TUBA1B,TUBA3D,TUBA1A,TUBA3C,CHEK2,NUMB,TRIM36,TNIK,FILIP1L
425	GRK7	0.4367	HSP90AB1,NEDD4
426	CLK4	0.4374	HSP90AB1,PRKDC,SRC,ARAF,CENPC,HECTD1,TRIM28,GRK5,CHEK2,MAP3K20,MAPK6,SRRM2,NEK9,PPP1R12A,CAV1,CDC42BPG,PRKCD,CABLES2,TGFBR2,WEE1,TAOK3,STK24,STK25,STK26,CCNYL1,TNIK
427	TEC	0.4375	PATJ,PDZD2,HSP90AB1
428	PIK3CB	0.4388	PRKCD
429	TBCK	0.4393	RB1,NEK9,PRAG1,MAST4,SRC,RALGAPA2,CDC42BPG,PRKCD,TSC2,RBL2,RBL1,TAOK3,GRK5,TBC1D4,PRKD3,TBC1D5,STK26,MAP3K20,CCNYL1,TBC1D17,MAPK6,TBC1D22B
430	PIP5K1B	0.4468	SH3PXD2A,ACTN1,ACTN4
431	TLK2	0.4509	RB1,HDAC4,SET,HSP90AB1,MAST4,PRKDC,SRC,ARAF,TTK,TRIM28,GRK5,CHEK2,MAP3K20,MAPK6,CLASP2,NEK9,PPP1R12A,PRKCD,TERF2,TANC2,RBL2,WEE1,RBL1,TAOK3,STK24,PRKD3,STK25,STK26
432	AMHR2	0.4536	HSP90AB1
433	RPS6KL1	0.4547	NEK9,HSP90AB1,PRAG1,MAST4,SRC,CDC42BPG,PRKCD,ARAF,PTK6,MAPK8IP3,TRIM28,GRK5,STK25,PEAK1,MAPK6
434	MYLK4	0.4557	HSP90AB1
435	CDK12	0.4605	SRRM2,NEK9,HSP90AB1,PPP1R12A,PRKDC,SRC,ARAF,MAPK8IP3,CABLES2,ATXN2L,RBL1,HECTD1,TRIM28,TAOK3,GRK5,STK25,NEDD4,STK26,TNIK,MAPK6
437	PIK3R4	0.4624	NEK9,HSP90AB1,PPP1R12A,PRAG1,MAST4,PRKDC,SRC,PRKCD,PTK6,TRIM28,TAOK3,GRK5,STK24,PRKD3,STK25,PEAK1,CHEK2,MAP3K20,TNIK,MAPK6
438	PIP4K2C	0.4653	SH3PXD2A,ACTN1,ACTN4
439	LTK	0.4676	PATJ,PDZD2
440	DAPK2	0.4728	PPP1R12A,ACTN3,BCL11B,ACTN2,UNC5B,SRC,ACTN1,ACTN4,EPS15L1,MYL12A,MYL12B,EPS8,GPRC5A,STK24,STK25,CHEK2,FASN,STK26,MAPK6,MYL9,BCAR1
441	EIF2AK1	0.4759	RB1,HSP90AB1,PRKDC,SRC,ARAF,HSPB1,TTK,TRIM28,GRK5,CHEK2,GRK6,MAP3K20,MAPK6,PRKCD,TSC2,TICRR,RBL2,RBL1,TAOK3,STK24,PRKD3,STK25,TNIK,SQSTM1,EIF4G3
442	DYRK3	0.4778	RB1,HDAC4,NEK9,HSP90AB1,PPP1R12A,MAST4,ITGA4,SRC,PRKCD,NEDD4L,MAPK8IP3,TGFBR2,TRIM28,GRK5,BCL6,PRKD3,STK25,CHEK2,MAP3K20,MAPK6
443	MUSK	0.4792	PATJ,PDZD2,SRC
445	TSSK3	0.4981	HDAC4,PRKDC,SRC,ARAF,MYL12A,MYL12B,SH3PXD2A,PTTG1,PTTG2,CHEK2,MAP3K20,MAPK6,TNS3,TLE3,PPP1R12A,CDC42BPG,PRKCD,PTK6,RAB3IL1,ANK3,WDR13,TANC2,TGFBR2,WEE1,STK24,STK25,PRC1,STK26,HNRNPD,MYL9,PPP1R12C,EPHA2
446	MYO3B	0.5	GRIP1,PATJ,PDZD2,MYL9,MYL12A,MYL12B
447	PKMYT1	0.5058	RB1,FOXC2,HSP90AB1,PRKDC,SLC2A1,TTK,MYL12A,TUBA1C,TUBA1B,SH3PXD2A,PTTG1,CHEK2,MAPK6,TNS3,SPTBN2,CLASP2,PRKCD,ACTN4,ANK3,TICRR,RBL2,WEE1,RBL1,TFDP1,STK24,INCENP,STK25,PRC1,STK26,LCP1,TJP3,EPHA2,TJP2
448	RIOK2	0.5063	ATXN2L,TUBA1C,HECTD1,TRIM28,PRKDC,RPL12,HNRNPD,VIM
449	STYK1	0.5069	EPN3,EPN1
450	CDK19	0.508	BCL6
451	ROS1	0.5093	PATJ,PDZD2
452	PSKH1	0.5106	NEK9,HSP90AB1,MAST4,SRC,PRKCD,ARAF,COBL,PTK6,MAPK8IP3,CABLES2,TGFBR2,TRIM28,GRK5,STK24,PRKD3,STK25,STK26,GRK6,MAP3K20,MAPK6,PPP1R12C,EPHA2
453	STK32A	0.5156	RB1,FOXC2,PRKDC,NEDD4L,HECTD1,SH3PXD2A,DPYSL2,MAPK6,TNS3,GPR39,PPP1R12A,AFAP1,TSC2,PTK6,ANK3,RBL2,ADCY9,RBL1,STK24,STK25,NEDD4,STK26,EIF4G3,PPP1R12C
454	RPS6KC1	0.5164	RB1,NEK9,HSP90AB1,PPP1R12A,MAST4,SRC,PRKCD,PTK6,MAPK8IP3,TGFBR2,TRIM28,TAOK3,GRK5,STK24,PRKD3,STK25,PEAK1,STK26,MAP3K20,CCNYL1,MAPK6
455	ALPK1	0.5253	HSP90AB1
456	MAP3K15	0.5274	HSP90AB1
457	TIE1	0.5278	EPN3,EPN1
458	HUNK	0.5311	HDAC4,PRKDC,SRC,ARAF,NEDD4L,MYL12A,MYL12B,SH3PXD2A,CHEK2,CAPN2,MAP3K20,MAPK6,TNS3,ZNF462,PPP1R12A,BCL11A,CDC42BPG,PRKCD,PTK6,RAB3IL1,ANK3,WDR13,PRRC2B,TANC2,TGFBR2,WEE1,STK24,PRC1,NEDD4,HNRNPD,MYL9,PPP1R12C,EPHA2
459	STK38	0.5337	RB1,HSP90AB1,SRC,GRK5,CHEK2,GRK6,MAP3K20,MAPK6,NEK9,PPP1R12A,ITGA4,CAV1,CDC42BPG,PRKCD,TSC2,MAPK8IP3,TGFBR2,RBL2,WEE1,RBL1,TAOK3,STK24,PRKD3,PSMA2,STK25,STK26,TNIK,SQSTM1
460	NEK11	0.5338	HSP90AB1
461	CDK20	0.5339	WEE1,PRKDC,TTK
462	NIM1K	0.535	HDAC4,PRKDC,SRC,ARAF,HSD17B4,MYL12A,MYL12B,SH3PXD2A,CHEK2,MAP3K20,MAPK6,TNS3,PPP1R12A,CDC42BPG,PRKCD,PTK6,RAB3IL1,ANK3,WDR13,TANC2,TGFBR2,IL1A,ARHGAP32,WEE1,STK24,STK25,PRC1,STK26,HNRNPD,MYL9,PPP1R12C,EPHA2
463	STK35	0.5394	PRKDC
464	STK36	0.5457	TRIM28,PRKDC,SRC
465	CDK11B	0.5463	TUBA1A,CEP192,TUBA4A
466	CDKL2	0.5472	NEK9,MAST4,SRC,CDC42BPG,PRKCD,RAPH1,COBL,PTK6,MAPK8IP3,TAOK3,GRK5,STK24,PRKD3,STK25,PEAK1,STK26,MAP3K20,MAPK6
467	WNK3	0.5527	NEDD4L
468	CDKL4	0.5612	HSP90AB1
469	TSSK4	0.572	HDAC4,PRKDC,SRC,ARAF,MYL12A,MYL12B,SH3PXD2A,CHEK2,MAP3K20,MAPK6,TNS3,CARMIL1,PPP1R12A,CDC42BPG,PRKCD,PTK6,RAB3IL1,ANK3,WDR13,TANC2,TGFBR2,WEE1,STK24,STK25,PRC1,STK26,HNRNPD,CCNYL1,MYL9,PPP1R12C,EPHA2
470	TSSK1B	0.578	NEK9,HSP90AB1,MAST4,SRC,CDC42BPG,PRKCD,PTK6,MAPK8IP3,TGFBR2,TRIM28,GRK5,PRKD3,STK25,PEAK1,CHEK2,MAPK6
471	ULK3	0.5798	HDAC4,PRKDC,SRC,TGFB1I1,HTT,TSC2,EPS15L1,MAPK8IP3,INAVA,SH3PXD2A,STK24,STK25,GPR161,STK26,AKT1S1,CEP170B,LCP1,MAPK6,SQSTM1
472	CSNK2A3	0.5833	ARAF,RRP36
473	RIOK3	0.5856	RRP1B
474	STK39	0.5875	KRT80,SNAPIN,SRC,SLC4A10,NEDD4L,NUCKS1,SIPA1L2,SLC4A7,TUBA3E,STK24,EPB41L1,STK25,NEDD4,STK26,SACS,VGLL4,VCL
475	NRBP1	0.5954	NEK9,HSP90AB1,SRC,CDC42BPG,PRKCD,GBF1,ARAF,HTT,PTK6,MAPK8IP3,TRIM28,GRK5,STK24,PRKD3,STK25,LMNA,GRK6,MAP3K20,MAPK6,SQSTM1
476	CAMKK1	0.5959	HDAC4,PPP1R12A,TRIM28,BIN1,SH3KBP1,PSMA2,SRC,CHEK2,TNIK,BCAR1
477	WNK2	0.5973	GPR39,IQSEC2,NEDD4L,TSC2,COBL,ANK3,TGM1,HECTD1,STK24,EPB41L1,PCDH1,SPTBN2,CLASP2
478	MOK	0.6013	MAPK6
479	CDKL1	0.6031	NEK9,MAST4,SRC,CDC42BPG,PRKCD,COBL,MAPK8IP3,TGFBR2,WEE1,GRK5,STK25,CHEK2,STK26,MAP3K20,CCNYL1,MAPK6,PPP1R12C,EPHA2
480	SNRK	0.6089	RB1,NEK9,PPP1R12A,MAST4,CDC42BPG,PRKCD,PTK6,TGFBR2,RBL2,TAOK3,GRK5,STK24,PRKD3,STK25,PEAK1,GRK6,TNIK,MAPK6
481	FASTK	0.6245	HSP90AB1
482	MAP3K19	0.6245	HDAC4,KMT2D,RAB5B,HSP90AB1,PRKDC,FLII,NEDD4L,TCF20,SH3PXD2A,TBC1D17,MAPK6,TNS3,ACTN3,ACTN2,ACTN1,PRKCD,ERBIN,KRT13,PLEKHA6,HELZ,ACTN4,MAPK8IP3,ADCY9,MYO1C,TAOK3,STK24,STK25,TBC1D5,STK26,TGFBI
483	CDKL3	0.6254	SH3PXD2A,SRC
484	RSKR	0.6358	GRK5,STK24,STK25,SRC,PRKCD,MAPK6,MAPK8IP3
485	EIF2AK4	0.6366	PRKDC
486	ICK	0.6493	NEK9,HSP90AB1,PPP1R12A,MAST4,SRC,PRKCD,ARAF,TTK,TANC2,HECTD1,TRIM28,TAOK3,GRK5,STK24,PRKD3,STK25,STK26,MAP3K20,MAPK6
487	DCLK3	0.6595	ACTN3,ACTN2,SRC,ACTN1,CTNND1,ACTN4,ANK3,EPS15L1,MAPK8IP3,MYL12A,MYL12B,CAMSAP2,ADCY9,LMNA,CTNNA1,CAPN2,MAPK6,MYL9,CLASP2
488	NEK7	0.6609	RB1,NEK9,HSP90AB1,PPP1R12A,MAST4,SRC,PRKCD,TGFBR2,HECTD1,GRK5,PRKD3,STK25,NEDD4,STK26,MAP3K20,MAPK6
489	GUCY2C	0.6759	ADCY9,EMD
490	CDK10	0.6793	HSP90AB1
491	PIK3C2B	0.6946	HDAC4,KMT2D,RAB5B,PRKDC,SRC,ARAF,TCF20,MYL12A,ARHGAP35,MYL12B,EPS8,SIPA1L1,TRIM28,CHEK2,MAP3K20,EPS8L1,MAPK6,TNS3,SPTBN2,BRD3,UPF1,PPP1R12A,ITGA4,PRKCD,GBF1,PLEKHA6,TSC2,HELZ,ANK3,EPN1,TGFBR2,ATXN2L,TFDP1,STK24,FASN,AKT1S1,MYL9,PPP1R12C,RAD18
492	TEX14	0.7033	NEK9,PRAG1,SRC,CDC42BPG,PRKCD,PTK6,TRIM28,GRK5,STK24,STK25,MAP3K20,MAPK6,EPHA2
493	COQ8B	0.7052	RB1,NEK9,HSP90AB1,TRIM28,SRC,PRKCD,ARAF,SQSTM1
494	PIK3C2G	0.7106	AKT1S1,TNS3
495	PIK3CD	0.7237	HDAC4,FOXC2,KMT2D,PRKDC,SH3KBP1,SRC,ARAF,TCF20,PPL,MYL12A,MYL12B,EPS8,STK10,CHEK2,EPS8L1,EPS8L2,MAPK6,TNS3,BRD3,UPF1,ITGA4,ACTN2,BCL11A,PRKCD,MICAL3,PLEKHA6,TSC2,PHKA1,HELZ,ANK3,TGFBR2,ATXN2L,ACLY,ADCY9,AKT1S1,LCP1,MYL9,PPP1R12C,RAD18
496	SBK3	0.7257	IQSEC2,AKT1S1,EPN1
497	TNK1	0.7278	HSP90AB1
498	LMTK3	0.7283	TRIM28,TAOK3,GRK5,MAST4,PRKD3,SRC,PRKCD,MAP3K20,PTK6,TNIK,EPHA2
499	NPR1	0.7315	ADCY9
500	SCYL3	0.7322	NEK9,MAST4,ITGA4,PRKDC,SRC,TERF2,RBL1,TRIM28,GRK5,PRKD3,STK25,CHEK2,CCNYL1,MAPK6,EPHA2
501	GUCY2F	0.7361	ADCY9
502	SBK2	0.738	NEK9,TRIM28,PRAG1,GRK5,STK25,SRC,PRKCD,MAP3K20,PTK6,MAPK6
503	GUCY2D	0.7407	ADCY9
504	WEE2	0.7529	RB1,FOXC2,HSP90AB1,PRKDC,PRKCD,SLC2A1,TTK,ANK3,RBL2,WEE1,RBL1,PRC1,CHEK2,TACC2,LCP1,UTRN,MAPK6,TNS3,LZTS1,PPP1R12C,TJP3,TJP2
505	ADCK2	0.7746	HSP90AB1,TRIM28,MAST4,PRKD3,STK25,PRKCD,MAPK8IP3
506	COQ8A	0.79	NEK9,HSP90AB1,GRK5,STK25,SRC,STK26,PRKCD,CCNYL1,CABLES2
507	TRPM6	0.7938	COIL,ZC3HC1,HDAC4,LIPE,SNAPIN,SLC20A2,SRC,HNRNPD,SHROOM2,ANK3,EPHA2
508	NRBP2	0.7938	PRAG1,MAST4,SRC,PRKCD,HTT,PTK6,MAPK8IP3,CABLES2,GRK5,PRKD3,STK25,CCNYL1,PPP1R12C
509	TRPM7	0.8113	HDAC4,SNAPIN,SLC20A2,SRC,CAV1,ERBIN,SHROOM2,ANK3,TRIM28,TAOK3,HNRNPD,CTNNA1,CAPN2,EPHA2
510	MAK	0.823	SRC,ACTN1
512	STKLD1	0.8619	NEK9,STMN1,MAPK6
513	ULK4	0.8786	NEK9,TRIM28,GRK5,MAST4,PRKD3,SRC,STK26,PRKCD,MAP3K20
514	PDPK2P	0.8805	NEK9,GRK5,STK24,MAST4,PRKD3,STK25,SRC,CHEK2,PRKCD,ARAF
515	ALPK2	0.8872	COL17A1,AHNAK2,SEC61B,TGFBI,VCL
517	SBK1	0.8979	HDAC4,NEK9,GRK5,PRKDC,STK25,SRC,CAV1,PRKCD,MAPK8IP3,TGFBR2
519	ALPK3	0.9377	BIN1,FLNC,FILIP1L,VCL

## Sheet: 4-S.Fig-DAVID-KEGG-TotalProteo
Supplemental data 5: KEGG pathway enrichment analysis for altered proteins
Annotation Cluster 1	Enrichment Score: 0.9224019608769889
Category	Term	Count	%	PValue	Genes	List Total	Pop Hits	Pop Total	Fold Enrichment	Bonferroni	Benjamini	FDR
KEGG_PATHWAY	hsa04510:Focal adhesion	6	3.68098	0.0547715	ITGA2, PTEN, TNC, ITGAV, THBS1, MYLK	85	201	8205	2.88147	0.999992	1	1
KEGG_PATHWAY	hsa04512:ECM-receptor interaction	4	2.45399	0.0610906	ITGA2, TNC, ITGAV, THBS1	85	88	8205	4.3877	0.999998	1	1
KEGG_PATHWAY	hsa04151:PI3K-Akt signaling pathway	8	4.90798	0.0698657	EFNA1, ITGA2, PTEN, TNC, ITGAV, BRCA1, THBS1, EPHA2	85	354	8205	2.18146	1	1	1
KEGG_PATHWAY	hsa04145:Phagosome	5	3.06748	0.0701009	MRC2, ITGA2, ITGAV, THBS1, HLA-E	85	152	8205	3.17531	1	1	1
KEGG_PATHWAY	hsa05222:Small cell lung cancer	3	1.84049	0.242606	ITGA2, PTEN, ITGAV	85	92	8205	3.1477	1	1	1
KEGG_PATHWAY	hsa05165:Human papillomavirus infection	6	3.68098	0.250692	ITGA2, PTEN, TNC, ITGAV, THBS1, HLA-E	85	331	8205	1.74978	1	1	1
KEGG_PATHWAY	hsa05205:Proteoglycans in cancer	4	2.45399	0.350451	ITGA2, ITGAV, THBS1, CAMK2G	85	205	8205	1.8835	1	1	1
Annotation Cluster 2	Enrichment Score: 0.6823316896275503
Category	Term	Count	%	PValue	Genes	List Total	Pop Hits	Pop Total	Fold Enrichment	Bonferroni	Benjamini	FDR
KEGG_PATHWAY	hsa04971:Gastric acid secretion	4	2.45399	0.0426557	CA2, CALML3, CAMK2G, MYLK	85	76	8205	5.0805	0.99989	1	1
KEGG_PATHWAY	hsa04020:Calcium signaling pathway	4	2.45399	0.447449	ATP2B4, CALML3, CAMK2G, MYLK	85	240	8205	1.60882	1	1	1
KEGG_PATHWAY	hsa04921:Oxytocin signaling pathway	3	1.84049	0.470202	CALML3, CAMK2G, MYLK	85	154	8205	1.88044	1	1	1
Annotation Cluster 3	Enrichment Score: 0.6395087726291251
Category	Term	Count	%	PValue	Genes	List Total	Pop Hits	Pop Total	Fold Enrichment	Bonferroni	Benjamini	FDR
KEGG_PATHWAY	hsa04925:Aldosterone synthesis and secretion	4	2.45399	0.0788413	LIPE, ATP2B4, CALML3, CAMK2G	85	98	8205	3.93998	1	1	1
KEGG_PATHWAY	hsa04261:Adrenergic signaling in cardiomyocytes	4	2.45399	0.198414	TPM1, ATP2B4, CALML3, CAMK2G	85	150	8205	2.57412	1	1	1
KEGG_PATHWAY	hsa04024:cAMP signaling pathway	4	2.45399	0.395272	LIPE, ATP2B4, CALML3, CAMK2G	85	221	8205	1.74714	1	1	1
KEGG_PATHWAY	hsa04020:Calcium signaling pathway	4	2.45399	0.447449	ATP2B4, CALML3, CAMK2G, MYLK	85	240	8205	1.60882	1	1	1

## Sheet: 5-S.Fig-DAVID-KEGG-Phosphoprote
Supplemental data 5: KEGG pathway enrichment analysis for altered proteins with phosphorylation changes
Annotation Cluster 1	Enrichment Score: 4.516689313586886
Category	Term	Count	%	PValue	Genes	List Total	Pop Hits	Pop Total	Fold Enrichment	Bonferroni	Benjamini	FDR
KEGG_PATHWAY	hsa04510:Focal adhesion	18	5.30973	3.96451e-07	PPP1R12A, ITGA4, ITGB4, SRC, ACTN1, CAV1, TNC, ACTN4, MYL12A, ARHGAP35, MYL12B, CAPN2, ITGB6, FLNC, PPP1R12C, MYL9, VCL, BCAR1	163	201	8205	4.50783	8.36476e-05	4.18256e-05	3.94469e-05
KEGG_PATHWAY	hsa04670:Leukocyte transendothelial migration	12	3.53982	1.40982e-05	AFDN, ITGA4, ACTN1, CTNND1, CTNNA1, ACTN4, MYL9, MYL12A, VCL, BCAR1, ARHGAP35, MYL12B	163	114	8205	5.29868	0.00297033	0.000743681	0.000701387
KEGG_PATHWAY	hsa04810:Regulation of actin cytoskeleton	16	4.71976	4.37605e-05	PPP1R12A, ITGA4, ITGB4, SRC, ACTN1, ARAF, ACTN4, BAIAP2, MYL12A, ARHGAP35, MYL12B, ITGB6, PPP1R12C, MYL9, VCL, BCAR1	163	229	8205	3.51703	0.00919116	0.00184669	0.00174167
KEGG_PATHWAY	hsa05131:Shigellosis	13	3.83481	0.00350596	SRC, ACTN1, PRKCD, ACTN4, BCL10, MYL12A, MYL12B, AKT1S1, CAPN2, SQSTM1, MYL9, VCL, BCAR1	163	247	8205	2.64934	0.52339	0.0528398	0.0498347
Annotation Cluster 2	Enrichment Score: 2.455966782091951
Category	Term	Count	%	PValue	Genes	List Total	Pop Hits	Pop Total	Fold Enrichment	Bonferroni	Benjamini	FDR
KEGG_PATHWAY	hsa04530:Tight junction	21	6.19469	9.26603e-11	PATJ, SRC, ACTN1, NEDD4L, ACTN4, CGN, MYL12A, TUBA4A, MYL12B, TUBA3E, AFDN, TUBA1C, TUBA1B, TUBA3D, TUBA1A, TUBA3C, NEDD4, SYNPO, MYL9, TJP3, TJP2	163	169	8205	6.25495	1.95513e-08	1.95513e-08	1.84394e-08
KEGG_PATHWAY	hsa04540:Gap junction	9	2.65487	0.000326965	TUBA1C, TUBA3E, TUBA3D, TUBA1B, ADCY9, TUBA1A, TUBA3C, SRC, TUBA4A	163	88	8205	5.14815	0.0666741	0.00862369	0.00813324
KEGG_PATHWAY	hsa05132:Salmonella infection	15	4.42478	0.000392937	RAB5B, HSP90AB1, AHNAK, AHNAK2, MYL12A, TUBA4A, MYL12B, TUBA3E, TUBA1C, TUBA1B, TUBA3D, TUBA1A, TUBA3C, FLNC, MYL9	163	249	8205	3.03237	0.0795808	0.00921219	0.00868828
KEGG_PATHWAY	hsa04145:Phagosome	10	2.94985	0.00308364	TUBA1C, TUBA3E, TUBA3D, TUBA1B, RAB5B, TUBA1A, TUBA3C, HLA-B, SEC61B, TUBA4A	163	152	8205	3.31167	0.478817	0.0500499	0.0472034
KEGG_PATHWAY	hsa04210:Apoptosis	9	2.65487	0.00539879	TUBA1C, TUBA3E, TUBA3D, TUBA1B, TUBA1A, TUBA3C, LMNA, CAPN2, TUBA4A	163	136	8205	3.33115	0.680894	0.075943	0.071624
KEGG_PATHWAY	hsa05130:Pathogenic Escherichia coli infection	10	2.94985	0.0159265	TUBA1C, TUBA3E, TUBA3D, TUBA1B, MYO1C, TUBA1A, TUBA3C, SRC, BAIAP2, TUBA4A	163	197	8205	2.5552	0.966208	0.197676	0.186434
KEGG_PATHWAY	hsa05022:Pathways of neurodegeneration - multiple diseases	17	5.01475	0.0255252	SEPTIN5, ARAF, HTT, TUBA4A, ATXN2L, IL1A, TUBA3E, TUBA1C, TUBA1B, TUBA3D, TUBA1A, TUBA3C, PSMA2, CAPN2, SQSTM1, OPTN, SPTBN2	163	476	8205	1.79777	0.995728	0.299212	0.282196
KEGG_PATHWAY	hsa05020:Prion disease	11	3.24484	0.0436699	IL1A, TUBA1C, TUBA3E, TUBA3D, TUBA1B, TUBA1A, TUBA3C, PSMA2, CAV1, PRKCD, TUBA4A	163	273	8205	2.02825	0.999919	0.460717	0.434515
KEGG_PATHWAY	hsa05014:Amyotrophic lateral sclerosis	12	3.53982	0.105243	ATXN2L, TUBA1C, TUBA3E, TUBA3D, TUBA1B, TUBA1A, TUBA3C, NUP210, PSMA2, SQSTM1, OPTN, TUBA4A	163	364	8205	1.65948	1	0.789688	0.744776
KEGG_PATHWAY	hsa05012:Parkinson disease	9	2.65487	0.155601	TUBA1C, TUBA3E, TUBA3D, TUBA1B, TUBA1A, TUBA3C, PSMA2, SEPTIN5, TUBA4A	163	266	8205	1.70315	1	0.911994	0.860127
KEGG_PATHWAY	hsa05010:Alzheimer disease	11	3.24484	0.227272	IL1A, TUBA1C, TUBA3E, TUBA3D, TUBA1B, TUBA1A, TUBA3C, PSMA2, ARAF, CAPN2, TUBA4A	163	384	8205	1.44196	1	1	0.947619
KEGG_PATHWAY	hsa05016:Huntington disease	9	2.65487	0.257808	TUBA1C, TUBA3E, TUBA3D, TUBA1B, TUBA1A, TUBA3C, PSMA2, HTT, TUBA4A	163	306	8205	1.48051	1	1	0.947619
Annotation Cluster 3	Enrichment Score: 1.7170777048977441
Category	Term	Count	%	PValue	Genes	List Total	Pop Hits	Pop Total	Fold Enrichment	Bonferroni	Benjamini	FDR
KEGG_PATHWAY	hsa05412:Arrhythmogenic right ventricular cardiomyopathy	9	2.65487	0.00012859	ACTN3, ITGA4, ACTN2, ITGB4, LMNA, CTNNA1, DSG2, ITGB6, EMD	163	77	8205	5.88359	0.0267695	0.00387608	0.00365564
KEGG_PATHWAY	hsa05414:Dilated cardiomyopathy	6	1.76991	0.0410344	ADCY9, ITGA4, ITGB4, LMNA, ITGB6, EMD	163	96	8205	3.14609	0.999855	0.455698	0.429782
KEGG_PATHWAY	hsa05410:Hypertrophic cardiomyopathy	5	1.47493	0.102013	ITGA4, ITGB4, LMNA, ITGB6, EMD	163	90	8205	2.79652	1	0.789688	0.744776
KEGG_PATHWAY	hsa04512:ECM-receptor interaction	4	1.17994	0.251581	ITGA4, ITGB4, TNC, ITGB6	163	88	8205	2.28806	1	1	0.947619
Annotation Cluster 4	Enrichment Score: 0.5593363421196847
Category	Term	Count	%	PValue	Genes	List Total	Pop Hits	Pop Total	Fold Enrichment	Bonferroni	Benjamini	FDR
KEGG_PATHWAY	hsa04922:Glucagon signaling pathway	6	1.76991	0.0602572	PDHA2, PDHA1, SLC2A1, PHKA1, PHKB, PHKA2	163	107	8205	2.82266	0.999998	0.552794	0.521355
KEGG_PATHWAY	hsa05415:Diabetic cardiomyopathy	6	1.76991	0.372705	PDHA2, PDHA1, TBC1D4, PRKCD, SLC2A1, TGFBR2	163	203	8205	1.48781	1	1	0.947619
KEGG_PATHWAY	hsa05230:Central carbon metabolism in cancer	3	0.884956	0.40383	PDHA2, PDHA1, SLC2A1	163	70	8205	2.15732	1	1	0.947619
KEGG_PATHWAY	hsa04066:HIF-1 signaling pathway	3	0.884956	0.638385	PDHA2, PDHA1, SLC2A1	163	109	8205	1.38543	1	1	0.947619
Annotation Cluster 5	Enrichment Score: 0.5133283029061867
Category	Term	Count	%	PValue	Genes	List Total	Pop Hits	Pop Total	Fold Enrichment	Bonferroni	Benjamini	FDR
KEGG_PATHWAY	hsa05165:Human papillomavirus infection	10	2.94985	0.207151	RB1, RBL2, PATJ, RBL1, ITGA4, ITGB4, HLA-B, TNC, TSC2, ITGB6	163	331	8205	1.52077	1	1	0.947619
KEGG_PATHWAY	hsa04512:ECM-receptor interaction	4	1.17994	0.251581	ITGA4, ITGB4, TNC, ITGB6	163	88	8205	2.28806	1	1	0.947619
KEGG_PATHWAY	hsa04151:PI3K-Akt signaling pathway	8	2.35988	0.553413	RBL2, HSP90AB1, ITGA4, ITGB4, TNC, TSC2, ITGB6, EPHA2	163	354	8205	1.13757	1	1	0.947619
Annotation Cluster 6	Enrichment Score: 0.4774093680106599
Category	Term	Count	%	PValue	Genes	List Total	Pop Hits	Pop Total	Fold Enrichment	Bonferroni	Benjamini	FDR
KEGG_PATHWAY	hsa05219:Bladder cancer	3	0.884956	0.193734	RB1, SRC, ARAF	163	41	8205	3.68323	1	1	0.947619
KEGG_PATHWAY	hsa01522:Endocrine resistance	4	1.17994	0.305386	RB1, ADCY9, SRC, ARAF	163	98	8205	2.05459	1	1	0.947619
KEGG_PATHWAY	hsa05161:Hepatitis B	4	1.17994	0.624765	RB1, SRC, ARAF, TGFBR2	163	162	8205	1.2429	1	1	0.947619
Annotation Cluster 7	Enrichment Score: 0.4057268364469259
Category	Term	Count	%	PValue	Genes	List Total	Pop Hits	Pop Total	Fold Enrichment	Bonferroni	Benjamini	FDR
KEGG_PATHWAY	hsa00620:Pyruvate metabolism	3	0.884956	0.23739	PDHA2, PDHA1, ACSS2	163	47	8205	3.21303	1	1	0.947619
KEGG_PATHWAY	hsa00010:Glycolysis / Gluconeogenesis	3	0.884956	0.382824	PDHA2, PDHA1, ACSS2	163	67	8205	2.25391	1	1	0.947619
KEGG_PATHWAY	hsa01200:Carbon metabolism	3	0.884956	0.667356	PDHA2, PDHA1, ACSS2	163	115	8205	1.31315	1	1	0.947619
Annotation Cluster 8	Enrichment Score: 0.4022163627526166
Category	Term	Count	%	PValue	Genes	List Total	Pop Hits	Pop Total	Fold Enrichment	Bonferroni	Benjamini	FDR
KEGG_PATHWAY	hsa04270:Vascular smooth muscle contraction	6	1.76991	0.125508	PPP1R12A, ADCY9, PRKCD, ARAF, PPP1R12C, MYL9	163	134	8205	2.25391	1	0.789688	0.744776
KEGG_PATHWAY	hsa04921:Oxytocin signaling pathway	5	1.47493	0.361982	PPP1R12A, ADCY9, SRC, PPP1R12C, MYL9	163	154	8205	1.63433	1	1	0.947619
KEGG_PATHWAY	hsa04024:cAMP signaling pathway	5	1.47493	0.639807	LIPE, AFDN, PPP1R12A, ADCY9, MYL9	163	221	8205	1.13886	1	1	0.947619
KEGG_PATHWAY	hsa04022:cGMP-PKG signaling pathway	3	0.884956	0.846693	PPP1R12A, ADCY9, MYL9	163	167	8205	0.904265	1	1	0.947619
Annotation Cluster 9	Enrichment Score: 0.3567427875099243
Category	Term	Count	%	PValue	Genes	List Total	Pop Hits	Pop Total	Fold Enrichment	Bonferroni	Benjamini	FDR
KEGG_PATHWAY	hsa01522:Endocrine resistance	4	1.17994	0.305386	RB1, ADCY9, SRC, ARAF	163	98	8205	2.05459	1	1	0.947619
KEGG_PATHWAY	hsa05163:Human cytomegalovirus infection	6	1.76991	0.458903	RB1, ADCY9, SRC, HLA-B, TSC2, BCAR1	163	225	8205	1.34233	1	1	0.947619
KEGG_PATHWAY	hsa05207:Chemical carcinogenesis - receptor activation	5	1.47493	0.607018	RB1, ADCY9, HSP90AB1, BCL6, SRC	163	212	8205	1.1872	1	1	0.947619
Annotation Cluster 10	Enrichment Score: 0.3256522182439906
Category	Term	Count	%	PValue	Genes	List Total	Pop Hits	Pop Total	Fold Enrichment	Bonferroni	Benjamini	FDR
KEGG_PATHWAY	hsa04062:Chemokine signaling pathway	6	1.76991	0.329423	ADCY9, GRK5, SRC, GRK6, PRKCD, BCAR1	163	192	8205	1.57304	1	1	0.947619
KEGG_PATHWAY	hsa04912:GnRH signaling pathway	3	0.884956	0.551664	ADCY9, SRC, PRKCD	163	93	8205	1.62379	1	1	0.947619
KEGG_PATHWAY	hsa04750:Inflammatory mediator regulation of TRP channels	3	0.884956	0.58025	ADCY9, SRC, PRKCD	163	98	8205	1.54094	1	1	0.947619
Annotation Cluster 11	Enrichment Score: 0.22682893518260708
Category	Term	Count	%	PValue	Genes	List Total	Pop Hits	Pop Total	Fold Enrichment	Bonferroni	Benjamini	FDR
KEGG_PATHWAY	hsa05212:Pancreatic cancer	3	0.884956	0.444784	RB1, ARAF, TGFBR2	163	76	8205	1.987	1	1	0.947619
KEGG_PATHWAY	hsa05220:Chronic myeloid leukemia	3	0.884956	0.444784	RB1, ARAF, TGFBR2	163	76	8205	1.987	1	1	0.947619
KEGG_PATHWAY	hsa05226:Gastric cancer	4	1.17994	0.567756	RB1, ARAF, CTNNA1, TGFBR2	163	149	8205	1.35134	1	1	0.947619
KEGG_PATHWAY	hsa05161:Hepatitis B	4	1.17994	0.624765	RB1, SRC, ARAF, TGFBR2	163	162	8205	1.2429	1	1	0.947619
KEGG_PATHWAY	hsa05225:Hepatocellular carcinoma	4	1.17994	0.649297	RB1, ARAF, BRD7, TGFBR2	163	168	8205	1.19851	1	1	0.947619
KEGG_PATHWAY	hsa05200:Pathways in cancer	7	2.0649	0.955886	RB1, ADCY9, HSP90AB1, SLC2A1, ARAF, CTNNA1, TGFBR2	163	531	8205	0.663582	1	1	0.955886
