# Supplementary material for: Proteomic Analysis of PTEN-Deficient Cells Reveals Src-Mediated Upregulation of EphA2 and Therapeutic Potential of Dual Inhibition
Source: Mol Cell Proteomics. 2025 Oct 21;24(12):101316. doi: 10.1016/j.mcpro.2025.101316 (PMC12686823; doi:10.1016/j.mcpro.2025.101316)
Supplement: Supplementary Data 6 [file mmc6.xlsx]

## Sheet: 1-Phospho
Supplemental data 6: A list of phosphopeptides identitied in the phosphotyrosine peptide enrichment-based proteomics analysis
Checked	Annotated Sequence	Modifications	Qvality PEP	Qvality q-value	# Protein Groups	# Proteins	# PSMs	Master Protein Accessions	Positions in Master Proteins	Modifications in Master Proteins	Master Protein Descriptions	# Missed Cleavages	Theo. MH+ [Da]	Abundance Ratio: (Medium, KO1) / (Light, 10A)	Abundance Ratio: (Heavy, KO2) / (Light, 10A)	Abundance Ratio Adj. P-Value: (Medium, KO1) / (Light, 10A)	Abundance Ratio Adj. P-Value: (Heavy, KO2) / (Light, 10A)	Abundances (Grouped): Light, 10A	Abundances (Grouped): Medium, KO1	Abundances (Grouped): Heavy, KO2	Abundances (Grouped) CV [%]: Light, 10A	Abundances (Grouped) CV [%]: Medium, KO1	Abundances (Grouped) CV [%]: Heavy, KO2	Abundance: F3: Light, Sample, 10A, 1	Abundance: F4: Light, Sample, 10A, 2	Abundance: F5: Light, Sample, 10A, 3	Abundance: F3: Medium, Sample, KO1, 1	Abundance: F4: Medium, Sample, KO1, 2	Abundance: F5: Medium, Sample, KO1, 3	Abundance: F3: Heavy, Sample, KO2, 1	Abundance: F4: Heavy, Sample, KO2, 2	Abundance: F5: Heavy, Sample, KO2, 3	Precursor Quan Result ID	Percolator q-Value (by Search Engine): Sequest HT	Percolator PEP (by Search Engine): Sequest HT	XCorr (by Search Engine): Sequest HT	Top Apex RT [min]	Abundance: F3: Light, Sample, 10A, 1	Abundance: F4: Light, Sample, 10A, 2	Abundance: F5: Light, Sample, 10A, 3	Abundance: F3: Medium, Sample, KO1, 1	Abundance: F4: Medium, Sample, KO1, 2	Abundance: F5: Medium, Sample, KO1, 3	Abundance: F3: Heavy, Sample, KO2, 1	Abundance: F4: Heavy, Sample, KO2, 2	Abundance: F5: Heavy, Sample, KO2, 3
FALSE	[R].NMGGPYGGGNYGPGGSGGSGGYGGR.[S]	1xPhospho [Y22(100)]	1.809e-06	3.35966e-05	1	1	1	P22626	P22626 [326-350]	P22626 1xPhospho [Y347(100)]	Heterogeneous nuclear ribonucleoproteins A2/B1 OS=Homo sapiens (Human) OX=9606 GN=HNRNPA2B1 PE=1 SV=2	0	2269.87	2.204	1.799	0.862007	0.993045	64	120.8	115.1	26.58	30.2	37.6	69901.1	57613.7	62741.3	85911.3	59720.6	61672.3	51810.1	70718.1	50574.4	5623	2.288e-05	4.953e-08	3.32	56.4	35072.3	43940.7	59292.4	77431	82945.1	130709	52085	79039.6	113188	9
FALSE	[R].NLSEGNNANYTEYVATR.[W]	1xPhospho [Y13(100)]	7.27291e-09	3.35966e-05	1	1	3	O76039	O76039 [159-175]	O76039 1xPhospho [Y171(100)]	Cyclin-dependent kinase-like 5 OS=Homo sapiens (Human) OX=9606 GN=CDKL5 PE=1 SV=2	0	1995.84	2.229	2.136	0.715902	0.728418	53.7	119.7	126.7	29.84	27.87	34.9	394790	485420	331150	495736	573529	329156	380087	707415	329987	5599	2.288e-05	5.155e-11	4.36	64.45	198083	370219	312947	446802	796565	697615	382104	790657	738525	9
FALSE	[R].NLSEGNNANYTEYVATR.[W]	1xLabel:13C(6) [R17]; 1xPhospho [Y13(98.8)]	1.99655e-07	3.35966e-05	1	1	3	O76039	O76039 [159-175]	O76039 1xPhospho [Y171(98.8)]	Cyclin-dependent kinase-like 5 OS=Homo sapiens (Human) OX=9606 GN=CDKL5 PE=1 SV=2	0	2001.86																				5599	2.288e-05	3.172e-09	4.79	64.45										0
FALSE	[R].NLSEGNNANYTEYVATR.[W]	1xLabel:13C(6)15N(4) [R17]; 1xPhospho [Y13(99.6)]	1.19379e-08	3.35966e-05	1	1	3	O76039	O76039 [159-175]	O76039 1xPhospho [Y171(99.6)]	Cyclin-dependent kinase-like 5 OS=Homo sapiens (Human) OX=9606 GN=CDKL5 PE=1 SV=2	0	2005.85																				5599	2.288e-05	9.566e-11	4.1	64.45										0
FALSE	[R].NQGGYGGSSSSSSYGSGR.[R]	1xPhospho [Y14(99.3)]	5.7091e-08	3.35966e-05	1	2	4	P09651	P09651 [353-370]	P09651 1xPhospho [Y366(99.3)]	Heterogeneous nuclear ribonucleoprotein A1 OS=Homo sapiens (Human) OX=9606 GN=HNRNPA1 PE=1 SV=5	0	1774.67	2.227	2.355	0.827796	0.612391	53.7	119.7	126.6	64.76	60.66	65.42	64721.9	84690	17424.9	80232.9	103104	19718.3	76064.2	136319	16984.9	5674	2.288e-05	6.669e-10	3.69	23.03	32473.8	64591.2	16467	72313.1	143199	41791	76467.8	152360	38012.9	9
FALSE	[K].NPYAHISIPR.[A]	1xLabel:13C(6) [R10]; 1xPhospho [Y3(100)]	3.44666e-05	3.35966e-05	1	1	2	A8MQ03	A8MQ03 [10-19]	A8MQ03 1xPhospho [Y12(100)]	Cysteine-rich tail protein 1 OS=Homo sapiens (Human) OX=9606 GN=CYSRT1 PE=1 SV=1	0	1253.61	100	100	4.24203e-17	4.27829e-17		224.9	75.1		49.16	1.99				425373	111384	94563.3	67560.7		29505.5	5672	2.288e-05	1.93e-06	2.24	66.53				383384	154700	200418	67919.1		66034.7	5
FALSE	[R].NNYALNTTATYAEPYRPIQYR.[V]	1xPhospho [Y11(100)]	3.32574e-09	3.35966e-05	1	1	6	Q99569	Q99569 [468-488]	Q99569 1xPhospho [Y478(100)]	Plakophilin-4 OS=Homo sapiens (Human) OX=9606 GN=PKP4 PE=1 SV=2	0	2599.2	2.662	1.62	0.0660023	0.972751	57.5	137.5	105	12.53	6.43	30.9	3.8214e+06	3.23345e+06	2.31446e+06	5.77406e+06	3.7677e+06	2.74675e+06	3.06008e+06	3.5741e+06	2.53054e+06	5648	2.288e-05	1.947e-11	7	85.63	1.91736e+06	2.46608e+06	2.18724e+06	5.2041e+06	5.2329e+06	5.82147e+06	3.07631e+06	3.99467e+06	5.66347e+06	9
FALSE	[R].NNYALNTTATYAEPYRPIQYR.[V]	2xLabel:13C(6) [R16; R21]; 1xPhospho [Y11(99.5)]	3.69145e-09	3.35966e-05	1	1	5	Q99569	Q99569 [468-488]	Q99569 1xPhospho [Y478(99.5)]	Plakophilin-4 OS=Homo sapiens (Human) OX=9606 GN=PKP4 PE=1 SV=2	0	2611.24																				5648	2.288e-05	2.214e-11	6.3	85.63										0
FALSE	[R].NNYALNTTATYAEPYRPIQYR.[V]	2xLabel:13C(6)15N(4) [R16; R21]; 1xPhospho [Y11(100)]	3.54982e-09	3.35966e-05	1	1	5	Q99569	Q99569 [468-488]	Q99569 1xPhospho [Y478(100)]	Plakophilin-4 OS=Homo sapiens (Human) OX=9606 GN=PKP4 PE=1 SV=2	0	2619.21																				5648	2.288e-05	2.114e-11	6.33	85.63										0
FALSE	[R].NQGGYGGSSSSSSYGSGR.[R]	1xLabel:13C(6) [R18]; 1xPhospho [Y5(100)]	6.94841e-09	3.35966e-05	1	2	4	P09651	P09651 [353-370]	P09651 1xPhospho [Y357(100)]	Heterogeneous nuclear ribonucleoprotein A1 OS=Homo sapiens (Human) OX=9606 GN=HNRNPA1 PE=1 SV=5	0	1780.69																				5674	2.288e-05	4.842e-11	3.69	23.03										0
FALSE	[R].NLIYDNADNK.[L]	1xPhospho [Y4(100)]	0.00111807	3.35966e-05	1	1	3	Q9Y446	Q9Y446 [387-396]	Q9Y446 1xPhospho [Y390(100)]	Plakophilin-3 OS=Homo sapiens (Human) OX=9606 GN=PKP3 PE=1 SV=1	0	1259.53	1.702	3.646	0.960568	0.0137196	53	60.8	186.2	25.39	24.84	25.08	95635.2	101949	82441	96433.5	95266.9	42145.7	174041	257928	122181	5578	2.288e-05	0.0001464	2.48	46.84	47984.3	77754.1	77909.3	86914.6	132315	89323.9	174965	288279	273446	9
FALSE	[R].NLIYDNADNK.[L]	1xLabel:2H(4) [K10]; 1xPhospho [Y4(100)]	0.000686344	3.35966e-05	1	1	3	Q9Y446	Q9Y446 [387-396]	Q9Y446 1xPhospho [Y390(100)]	Plakophilin-3 OS=Homo sapiens (Human) OX=9606 GN=PKP3 PE=1 SV=1	0	1263.56																				5578	2.288e-05	7.995e-05	2.16	46.84										0
FALSE	[R].NLLYEDAHR.[A]	1xLabel:13C(6)15N(4) [R9]; 1xPhospho [Y4(100)]	0.00179663	3.35966e-05	1	1	1	Q9HCE6	Q9HCE6 [149-157]	Q9HCE6 1xPhospho [Y152(100)]	Rho guanine nucleotide exchange factor 10-like protein OS=Homo sapiens (Human) OX=9606 GN=ARHGEF10L PE=1 SV=4	0	1220.53																				5579	2.288e-05	0.0002649	2.05	50.44										0
FALSE	[R].NLLHADSNGYTNLPDVVQPSHSPTENSK.[G]	1xLabel:2H(4) [K28]; 1xPhospho [S/Y/T]	2.3103e-10	3.35966e-05	1	1	2	Q8N4C8	Q8N4C8 [897-924]		Misshapen-like kinase 1 OS=Homo sapiens (Human) OX=9606 GN=MINK1 PE=1 SV=2	0	3118.44	19.746	1.323	4.24203e-17	0.508685	48	188.5	63.5		1.01		143612			311716		134462	94858			5563	2.288e-05	7.05e-13	6.17	84.86	72056.1			280946		284979	95361.3			4
FALSE	[R].NQGGYGGSSSSSSYGSGR.[R]	1xLabel:13C(6)15N(4) [R18]; 1xPhospho [Y5(100)]	6.50979e-09	3.35966e-05	1	2	6	P09651	P09651 [353-370]	P09651 1xPhospho [Y357(100)]	Heterogeneous nuclear ribonucleoprotein A1 OS=Homo sapiens (Human) OX=9606 GN=HNRNPA1 PE=1 SV=5	0	1784.67																				5674	2.288e-05	4.498e-11	4.72	23.03										0
FALSE	[R].NSNSYGIPEPAHAYAQPQTTTPLPAVSGSPGAAITPLPSTQNGPVFAK.[A]	1xLabel:13C(6)15N(2) [K48]; 1xPhospho [Y14(96.2)]	9.71853e-05	3.35966e-05	1	1	1	P46109	P46109 [194-241]	P46109 1xPhospho [Y207(96.2)]	Crk-like protein OS=Homo sapiens (Human) OX=9606 GN=CRKL PE=1 SV=1	0	4890.39																				5706	2.288e-05	7.007e-06	7.81	110.25										0
FALSE	[R].NSNSYGIPEPAHAYAQPQTTTPLPAVSGSPGAAITPLPSTQNGPVFAK.[A]	1xLabel:2H(4) [K48]; 1xPhospho [Y5(100)]	0.000907975	3.35966e-05	1	1	1	P46109	P46109 [194-241]	P46109 1xPhospho [Y198(100)]	Crk-like protein OS=Homo sapiens (Human) OX=9606 GN=CRKL PE=1 SV=1	0	4886.4																				5706	2.288e-05	0.0001137	3.93	110.8										0
FALSE	[R].NSNSYGIPEPAHAYAQPQTTTPLPAVSGSPGAAITPLPSTQNGPVFAK.[A]	1xPhospho [Y14(100)]	5.31839e-09	3.35966e-05	1	1	3	P46109	P46109 [194-241]	P46109 1xPhospho [Y207(100)]	Crk-like protein OS=Homo sapiens (Human) OX=9606 GN=CRKL PE=1 SV=1	0	4882.37	0.519	1.756	2.49752e-10	0.972949	110.1	49.9	140	66.87	23.9	63.37	38720608	4125862	19843853	11188112	5.16134e+06		33932743	6222792	10659438	5706	2.288e-05	3.481e-11	7.02	110.8	1.94278e+07	3.1467e+06	1.87531e+07	1.00837e+07	7.16851e+06		3.41128e+07	6.95504e+06	2.38563e+07	8
FALSE	[K].NSLRVEGDNIYVR.[H]	2xLabel:13C(6)15N(4) [R4; R13]; 1xPhospho [Y11(100)]	1.95453e-05	3.35966e-05	1	1	3	O43491	O43491 [613-625]	O43491 1xPhospho [Y623(100)]	Band 4.1-like protein 2 OS=Homo sapiens (Human) OX=9606 GN=EPB41L2 PE=1 SV=1	1	1634.78																				5702	2.288e-05	9.565e-07	4.48	74.44										0
FALSE	[K].NSLRVEGDNIYVR.[H]	2xLabel:13C(6) [R4; R13]; 1xPhospho [Y11(100)]	3.56409e-06	3.35966e-05	1	1	6	O43491	O43491 [613-625]	O43491 1xPhospho [Y623(100)]	Band 4.1-like protein 2 OS=Homo sapiens (Human) OX=9606 GN=EPB41L2 PE=1 SV=1	1	1626.8																				5702	2.288e-05	1.148e-07	4.56	74.44										0
FALSE	[K].NSLRVEGDNIYVR.[H]	1xPhospho [Y11(100)]	1.70442e-05	3.35966e-05	1	1	2	O43491	O43491 [613-625]	O43491 1xPhospho [Y623(100)]	Band 4.1-like protein 2 OS=Homo sapiens (Human) OX=9606 GN=EPB41L2 PE=1 SV=1	1	1614.76	15.037	2.39	4.24203e-17	0.417776	15.5	227.8	56.7	40.35	7.18	25.81	461425	529430	205995	3.8625e+06	2.18556e+06	1.60399e+06	550501	839783	378315	5702	2.288e-05	8.043e-07	2.34	74.44	231517	403785	194671	3.48123e+06	3.03549e+06	3.3995e+06	553422	938602	846687	9
FALSE	[R].NTYNQTALDIVNQFTTSQASR.[E]	1xLabel:13C(6) [R21]; 1xPhospho [Y3(99.5)]	3.45554e-08	3.35966e-05	1	1	1	Q8WXE0	Q8WXE0 [251-271]	Q8WXE0 1xPhospho [Y253(99.5)]	Caskin-2 OS=Homo sapiens (Human) OX=9606 GN=CASKIN2 PE=1 SV=2	0	2458.13																				5749	2.288e-05	3.582e-10	6.4	115.85										0
FALSE	[R].NTYNQTALDIVNQFTTSQASR.[E]	1xPhospho [Y3(99.5)]	1.04783e-08	3.35966e-05	1	1	2	Q8WXE0	Q8WXE0 [251-271]	Q8WXE0 1xPhospho [Y253(99.5)]	Caskin-2 OS=Homo sapiens (Human) OX=9606 GN=CASKIN2 PE=1 SV=2	0	2452.11	1.505	1.454	0.870033	0.862642	83.3	105.6	111.1	16.95	33.33	30.64	1.90171e+06	917423	1.01173e+06	1.34191e+06	758151	908547	1.26639e+06	910024	822913	5749	2.288e-05	8.102e-11	6.99	115.85	954170	699698	956114	1.20945e+06	1.05298e+06	1.92558e+06	1.27311e+06	1.01711e+06	1.84172e+06	9
FALSE	[R].NTPYKTLEPVKPPTVPNDYMTSPAR.[L]	2xLabel:13C(6)15N(2) [K5; K11]; 1xLabel:13C(6)15N(4) [R25]; 1xPhospho [Y4(99.5)]	3.30412e-09	3.35966e-05	1	1	3	Q8IZP0	Q8IZP0 [195-219]	Q8IZP0 1xPhospho [Y198(99.5)]	Abl interactor 1 OS=Homo sapiens (Human) OX=9606 GN=ABI1 PE=1 SV=4	1	2922.43																				5745	2.288e-05	1.923e-11	4.16	86.51										0
FALSE	[R].NTPYKTLEPVKPPTVPNDYMTSPAR.[L]	1xLabel:13C(6) [R25]; 2xLabel:2H(4) [K5; K11]; 1xPhospho [Y4(100)]	1.32617e-09	3.35966e-05	1	1	5	Q8IZP0	Q8IZP0 [195-219]	Q8IZP0 1xPhospho [Y198(100)]	Abl interactor 1 OS=Homo sapiens (Human) OX=9606 GN=ABI1 PE=1 SV=4	1	2910.47																				5745	2.288e-05	6.203e-12	4.91	86.51										0
FALSE	[R].NTPYKTLEPVKPPTVPNDYMTSPAR.[L]	1xPhospho [Y4(98.7)]	8.28599e-09	3.35966e-05	1	1	4	Q8IZP0	Q8IZP0 [195-219]	Q8IZP0 1xPhospho [Y198(98.7)]	Abl interactor 1 OS=Homo sapiens (Human) OX=9606 GN=ABI1 PE=1 SV=4	1	2896.4	3.491	1.095	0.0277511	0.197086	47.3	189.8	62.9	20.29	16.58	18.2	578914	347975	408558	1.43755e+06	667040	549541	316346	410776	172552	5745	2.288e-05	6.056e-11	5.52	86.51	290466	265393	386100	1.29565e+06	926442	1.1647e+06	318024	459112	386179	9
FALSE	[R].MTTTSAAAYGTHLSPHVPHR.[V]	1xPhospho [Y9(100)]	1.47323e-10	3.35966e-05	1	1	6	P16144	P16144 [1461-1480]	P16144 1xPhospho [Y1469(100)]	Integrin beta-4 OS=Homo sapiens (Human) OX=9606 GN=ITGB4 PE=1 SV=5	0	2215.01	2.786	1.325	0.0539817	0.612391	63.6	149.5	86.9	10.5	16.09	20.72	2.95262e+06	2.3751e+06	1.85777e+06	4.57891e+06	2.72942e+06	2423441	1.81463e+06	2.14714e+06	1.24511e+06	5312	2.288e-05	4.017e-13	5.89	58.8	1.48146e+06	1.81144e+06	1.75565e+06	4.12693e+06	3.79084e+06	5.13626e+06	1.82426e+06	2.39979e+06	2.78662e+06	9
FALSE	[R].MTTTSAAAYGTHLSPHVPHR.[V]	1xLabel:13C(6) [R20]; 1xPhospho [Y9(100)]	5.90815e-10	3.35966e-05	1	1	7	P16144	P16144 [1461-1480]	P16144 1xPhospho [Y1469(100)]	Integrin beta-4 OS=Homo sapiens (Human) OX=9606 GN=ITGB4 PE=1 SV=5	0	2221.03																				5312	2.288e-05	2.255e-12	6.39	58.8										0
FALSE	[R].MTTTSAAAYGTHLSPHVPHR.[V]	1xOxidation [M1]; 1xLabel:13C(6)15N(4) [R20]; 1xPhospho [Y9(100)]	3.32296e-08	3.35966e-05	1	1	4	P16144	P16144 [1461-1480]	P16144 1xPhospho [Y1469(100)]	Integrin beta-4 OS=Homo sapiens (Human) OX=9606 GN=ITGB4 PE=1 SV=5	0	2241.01																				5313	2.288e-05	3.419e-10	4.33	51.06										0
FALSE	[R].MTTTSAAAYGTHLSPHVPHR.[V]	1xOxidation [M1]; 1xLabel:13C(6) [R20]; 1xPhospho [Y9(100)]	2.08979e-07	3.35966e-05	1	1	6	P16144	P16144 [1461-1480]	P16144 1xPhospho [Y1469(100)]	Integrin beta-4 OS=Homo sapiens (Human) OX=9606 GN=ITGB4 PE=1 SV=5	0	2237.03																				5313	2.288e-05	3.367e-09	5.08	51.06										0
FALSE	[R].MTTTSAAAYGTHLSPHVPHR.[V]	1xOxidation [M1]; 1xPhospho [Y9(100)]	7.41658e-09	3.35966e-05	1	1	6	P16144	P16144 [1461-1480]	P16144 1xPhospho [Y1469(100)]	Integrin beta-4 OS=Homo sapiens (Human) OX=9606 GN=ITGB4 PE=1 SV=5	0	2231.01	2.478	1.514	0.44691	0.848205	55.7	143.3	101.1	15.37	4.41	12.01	349342	301802	192032	518174	353389	212145	263992	294835	147219	5313	2.288e-05	5.283e-11	3.93	51.06	175280	230178	181477	467025	490816	449620	265393	329529	329484	9
FALSE	[R].MTTTSAAAYGTHLSPHVPHR.[V]	1xLabel:13C(6)15N(4) [R20]; 1xPhospho [Y9(100)]	8.39476e-09	3.35966e-05	1	1	5	P16144	P16144 [1461-1480]	P16144 1xPhospho [Y1469(100)]	Integrin beta-4 OS=Homo sapiens (Human) OX=9606 GN=ITGB4 PE=1 SV=5	0	2225.02																				5312	2.288e-05	6.163e-11	5.52	58.8										0
FALSE	[-].MTHFNKGPSYGLSAEVK.[N]	1xMet-loss+Acetyl [N-Term]; 1xPhospho [S/Y/T]	3.45843e-09	3.35966e-05	1	1	3	Q15417	Q15417 [1-17]	Q15417 1xMet-loss+Acetyl [N-Term]	Calponin-3 OS=Homo sapiens (Human) OX=9606 GN=CNN3 PE=1 SV=1	1	1856.86	0.01	0.01	4.24203e-17	4.27829e-17	300			14.56			488318	416123	268044							5298	2.288e-05	2.035e-11	5.14	69.91	245010	317368	253310							3
FALSE	[K].MVVESAYEVIK.[L]	1xPhospho [Y7(100)]	0.000207006	3.35966e-05	1	1	3	P07195	P07195 [234-244]	P07195 1xPhospho [Y240(100)]	L-lactate dehydrogenase B chain OS=Homo sapiens (Human) OX=9606 GN=LDHB PE=1 SV=2	0	1347.63	1.444	1.401	0.716603	0.681372	78	112.7	109.3	12.69	31.82	27.98	575147	328555	342369	462385	203710	258315	402228	255776	227686	5345	2.288e-05	1.806e-05	2.9	84.51	288576	250582	323549	416743	282930	547474	404362	285874	509571	9
FALSE	[K].MVVESAYEVIK.[L]	1xLabel:2H(4) [K11]; 1xPhospho [Y7(99.6)]	0.000202998	3.35966e-05	1	1	2	P07195	P07195 [234-244]	P07195 1xPhospho [Y240(99.6)]	L-lactate dehydrogenase B chain OS=Homo sapiens (Human) OX=9606 GN=LDHB PE=1 SV=2	0	1351.65																				5345	2.288e-05	1.756e-05	3.06	84.51										0
FALSE	[K].MVVESAYEVIK.[L]	1xLabel:13C(6)15N(2) [K11]; 1xPhospho [Y7(99.5)]	0.000120511	3.35966e-05	1	1	2	P07195	P07195 [234-244]	P07195 1xPhospho [Y240(99.5)]	L-lactate dehydrogenase B chain OS=Homo sapiens (Human) OX=9606 GN=LDHB PE=1 SV=2	0	1355.64																				5345	2.288e-05	9.146e-06	1.82	84.51										0
FALSE	[K].MQNHGYENPTYK.[Y]	1xPhospho [Y6(100)]	0.00177345	3.35966e-05	1	1	1	Q06481	Q06481 [745-756]	Q06481 1xPhospho [Y750(100)]	Amyloid-like protein 2 OS=Homo sapiens (Human) OX=9606 GN=APLP2 PE=1 SV=2	0	1561.61	2.004	1.585	0.953368	0.920231	63.3	149.5	87.2	39.35	28.19	22.26	58574.2	78149.4	36427	65359.2	75593.6	38388.6	46340.7	42462.7	30301.3	5232	2.288e-05	0.0002608	2.44	30.42	29389.1	59602.8	34424.6	58907.7	104991	81361	46586.6	47459.3	67815.8	9
FALSE	[K].MQNHGYENPTYK.[Y]	1xLabel:2H(4) [K12]; 1xPhospho [Y6(100)]	0.000528974	3.35966e-05	1	1	4	Q06481	Q06481 [745-756]	Q06481 1xPhospho [Y750(100)]	Amyloid-like protein 2 OS=Homo sapiens (Human) OX=9606 GN=APLP2 PE=1 SV=2	0	1565.64																				5232	2.288e-05	5.785e-05	2.63	30.42										0
FALSE	[K].MQQNGYENPTYK.[F]	1xPhospho [Y6(100)]	0.000158463	3.35966e-05	1	1	2	P05067	P05067 [752-763]	P05067 1xPhospho [Y757(100)]	Amyloid-beta precursor protein OS=Homo sapiens (Human) OX=9606 GN=APP PE=1 SV=3	0	1552.61	1.677	1.299	0.941746	0.58422	63.8	124.1	112	31.75	39.22	39.52	40952.1	50955.6	29373.6	30800.8	46937	25461	21875.8	45182.3	21765.9	5233	2.288e-05	1.288e-05	2.59	34.8	20547.4	38862.7	27759	27760.4	65190.1	53962.1	21991.9	50498.9	48713.1	9
FALSE	[K].MRAEDGENYDIKK.[Q]	1xLabel:13C(6) [R2]; 2xLabel:2H(4) [K12; K13]; 1xPhospho [Y9(100)]	0.00106831	3.35966e-05	1	1	2	O75347	O75347 [40-52]	O75347 1xPhospho [Y48(100)]	Tubulin-specific chaperone A OS=Homo sapiens (Human) OX=9606 GN=TBCA PE=1 SV=3	2	1662.77	100	100	4.24203e-17	4.27829e-17	69	92.8	138.2		50.3	41.75			27796.3	29530.2	25431.8	32044.2	23336.9	47046.3	26070.5	5236	2.288e-05	0.0001385	3.1	29.33			26268.4	26615.3	35321.8	67914.7	23460.7	52582.3	58347	7
FALSE	[-].MPYQYPALTPEQKK.[E]	1xMet-loss [N-Term]; 1xPhospho [Y5(100)]	9.65538e-05	3.35966e-05	1	1	3	P04075	P04075 [1-14]	P04075 1xMet-loss [N-Term]; 1xPhospho [Y5(100)]	Fructose-bisphosphate aldolase A OS=Homo sapiens (Human) OX=9606 GN=ALDOA PE=1 SV=2	1	1642.79	1.327	2.079	0.70457	0.842613	78.7	104.3	117	45.72	71.8	60.52	199671	91067.5	180512	147458	41659.1	131609	123203	133316	158437	5225	2.288e-05	6.953e-06	2.66	53.32	100184	69455.2	170590	132903	57859.6	278934	123856	149003	354589	9
FALSE	[-].MPYQYPALTPEQK.[K]	1xMet-loss [N-Term]; 1xPhospho [Y3(100)]	0.000134634	3.35966e-05	1	1	2	P04075	P04075 [1-13]	P04075 1xMet-loss [N-Term]; 1xPhospho [Y3(100)]	Fructose-bisphosphate aldolase A OS=Homo sapiens (Human) OX=9606 GN=ALDOA PE=1 SV=2	0	1514.69	0.01	0.998	4.24203e-17	0.0548391	148.2		151.8	11.08		24.88	189256	149689	123979				74139.5	108916	52230	5224	2.288e-05	1.058e-05	3.14	65.88	94957.8	114164	117164				74532.9	121733	116893	6
FALSE	[-].MSGGKYVDSEGHLYTVPIR.[E]	1xMet-loss+Acetyl [N-Term]; 1xPhospho [Y14(99.6)]	2.97926e-10	3.35966e-05	1	1	4	Q03135	Q03135 [1-19]	Q03135 1xMet-loss+Acetyl [N-Term]; 1xPhospho [Y14(99.6)]	Caveolin-1 OS=Homo sapiens (Human) OX=9606 GN=CAV1 PE=1 SV=4	1	2099.98	1.813	1.167	0.984607	0.286828	89.3	123.1	87.6	15.61	31.51	30.04	811306	716733	566126	818753	449924	529811	472346	469582	362323	5261	2.288e-05	9.621e-13	5.29	82.66	407067	546637	535006	737935	624893	1.12288e+06	474852	524839	810896	9
FALSE	[K].NFHQYSVEGGKETLTPSELR.[D]	1xLabel:13C(6) [R20]; 1xLabel:2H(4) [K11]; 1xPhospho [Y/S/T]	7.61256e-09	3.35966e-05	1	1	1	Q9HCY8	Q9HCY8 [28-47]		Protein S100-A14 OS=Homo sapiens (Human) OX=9606 GN=S100A14 PE=1 SV=1	1	2382.14	0.978	0.82	0.134095	0.00903811	75.1	160.2	64.7	7.65	88.09	44.09	180953	113293	82527.9	98551.7		180368	74040.5	63029.6	65476.2	5444	2.288e-05	5.438e-11	4.59	72.37	90791.7	86406.4	77991.4	88823.7		382273	74433.4	70446.4	146539	8
FALSE	[R].NFGSYVTHETK.[H]	1xLabel:13C(6)15N(2) [K11]; 1xPhospho [S/Y/T]	5.36965e-05	3.35966e-05	1	2	6	P63167	P63167 [61-71]		Dynein light chain 1, cytoplasmic OS=Homo sapiens (Human) OX=9606 GN=DYNLL1 PE=1 SV=1	0	1370.59																				5438	2.288e-05	3.346e-06	2.24	49.44										0
FALSE	[R].NFGSYVTHETK.[H]	1xLabel:2H(4) [K11]; 1xPhospho [S/Y/T]	6.23835e-05	3.35966e-05	1	2	5	P63167	P63167 [61-71]		Dynein light chain 1, cytoplasmic OS=Homo sapiens (Human) OX=9606 GN=DYNLL1 PE=1 SV=1	0	1366.6																				5438	2.288e-05	4.056e-06	2.7	49.44										0
FALSE	[R].NFGSYVTHETK.[H]	1xPhospho [S/Y/T]	6.84115e-06	3.35966e-05	1	2	7	P63167	P63167 [61-71]		Dynein light chain 1, cytoplasmic OS=Homo sapiens (Human) OX=9606 GN=DYNLL1 PE=1 SV=1	0	1362.57	2.103	2.119	0.814093	0.73554	57.4	120.7	121.9	5.72	9.86	8.87	711430	506425	422799	794937	584872	411898	709989	733616	378365	5438	2.288e-05	2.586e-07	3.1	49.44	356955	386239	399558	716469	812319	872979	713756	819942	846799	9
FALSE	[R].NGLTSTYAGIR.[K]	1xLabel:13C(6) [R11]; 1xPhospho [Y7(99.5)]	0.000919867	3.35966e-05	1	1	1	Q9Y6N7	Q9Y6N7 [926-936]	Q9Y6N7 1xPhospho [Y932(99.5)]	Roundabout homolog 1 OS=Homo sapiens (Human) OX=9606 GN=ROBO1 PE=1 SV=1	0	1238.59	100	100	4.24203e-17	4.27829e-17	50.3	139.4	110.2		9.44	46.46		162247		355912	277709	161697	121873	312034	121060	5472	2.288e-05	0.0001154	2.79	58.55		123743		320780	385706	342701	122520	348752	270938	7
FALSE	[K].NGNEKEVKEYAQVFR.[E]	2xLabel:13C(6)15N(2) [K5; K8]; 1xLabel:13C(6)15N(4) [R15]; 1xPhospho [Y10(100)]	0.00071368	3.35966e-05	1	1	1	P35221	P35221 [410-424]	P35221 1xPhospho [Y419(100)]	Catenin alpha-1 OS=Homo sapiens (Human) OX=9606 GN=CTNNA1 PE=1 SV=1	2	1916.91	1.176	1.316	0.408701	0.623509	75.3	94.8	129.9	35.59	9.56	37.34	55021.7	73440	60248.9		47409.3	35575.2		65962.4	56577.6	5476	2.288e-05	8.383e-05	3.45	55.5	27606.7	56011.1	56937.1		65846.1	75398.4		73724.3	126623	7
FALSE	[K].NAIKVPIVINPNAYDNLAIYK.[S]	1xPhospho [Y14(100)]	6.00979e-07	3.35966e-05	1	1	2	Q9H792	Q9H792 [622-642]	Q9H792 1xPhospho [Y635(100)]	Inactive tyrosine-protein kinase PEAK1 OS=Homo sapiens (Human) OX=9606 GN=PEAK1 PE=1 SV=4	1	2423.27	3.562	4.679	0.00239675	6.03218e-06	41.7	111.6	146.7	39.34	22.85	36.28	1735338		1.63138e+06	3.44089e+06	2.03226e+06	2.02297e+06	4.0524e+06	2.94476e+06	2.90814e+06	5374	2.288e-05	1.253e-08	5.62	113.84	870693		1.54171e+06	3.10124e+06	2.82258e+06	4.2875e+06	4.07391e+06	3.29127e+06	6.50855e+06	8
FALSE	[K].NAIKVPIVINPNAYDNLAIYK.[S]	2xLabel:2H(4) [K4; K21]; 1xPhospho [Y14(100)]	7.59986e-07	3.35966e-05	1	1	3	Q9H792	Q9H792 [622-642]	Q9H792 1xPhospho [Y635(100)]	Inactive tyrosine-protein kinase PEAK1 OS=Homo sapiens (Human) OX=9606 GN=PEAK1 PE=1 SV=4	1	2431.32																				5374	2.288e-05	1.67e-08	6.32	113.84										0
FALSE	[K].NAIKVPIVINPNAYDNLAIYK.[S]	2xLabel:13C(6)15N(2) [K4; K21]; 1xPhospho [Y14(100)]	2.47588e-07	3.35966e-05	1	1	3	Q9H792	Q9H792 [622-642]	Q9H792 1xPhospho [Y635(100)]	Inactive tyrosine-protein kinase PEAK1 OS=Homo sapiens (Human) OX=9606 GN=PEAK1 PE=1 SV=4	1	2439.3																				5374	2.288e-05	4.14e-09	5.89	113.84										0
FALSE	[R].NAGNEQDLGIQYK.[A]	1xLabel:13C(6)15N(2) [K13]; 1xPhospho [Y12(100)]	1.13025e-05	3.35966e-05	1	1	1	P35221	P35221 [166-178]	P35221 1xPhospho [Y177(100)]	Catenin alpha-1 OS=Homo sapiens (Human) OX=9606 GN=CTNNA1 PE=1 SV=1	0	1537.68																				5364	2.288e-05	4.812e-07	2.46	55.62										0
FALSE	[R].NAGNEQDLGIQYK.[A]	1xLabel:2H(4) [K13]; 1xPhospho [Y12(100)]	7.59342e-06	3.35966e-05	1	1	2	P35221	P35221 [166-178]	P35221 1xPhospho [Y177(100)]	Catenin alpha-1 OS=Homo sapiens (Human) OX=9606 GN=CTNNA1 PE=1 SV=1	0	1533.69																				5364	2.288e-05	2.945e-07	2.65	55.62										0
FALSE	[R].NAGNEQDLGIQYK.[A]	1xPhospho [Y12(100)]	3.03052e-07	3.35966e-05	1	1	3	P35221	P35221 [166-178]	P35221 1xPhospho [Y177(100)]	Catenin alpha-1 OS=Homo sapiens (Human) OX=9606 GN=CTNNA1 PE=1 SV=1	0	1529.66	1.663	1.272	0.957257	0.515961	73.1	121.6	105.4	30.13	17.11	35.22	207961	253790	154970	226935	207702	114929	131989	188907	124530	5364	2.288e-05	5.339e-09	3.71	55.62	104343	193560	146452	204535	288474	243581	132689	211136	278705	9
FALSE	[R].NDSDPTYGQQGHPNTWKR.[E]	1xLabel:13C(6)15N(2) [K17]; 1xLabel:13C(6)15N(4) [R18]; 1xPhospho [Y7(100)]	1.98523e-08	3.35966e-05	1	1	3	Q93052	Q93052 [311-328]	Q93052 1xPhospho [Y317(100)]	Lipoma-preferred partner OS=Homo sapiens (Human) OX=9606 GN=LPP PE=1 SV=1	1	2198.94																				5411	2.288e-05	1.789e-10	4.33	36.05										0
FALSE	[R].NEEENIYSVPHDSTQGK.[I]	1xPhospho [Y7(99.6)]	1.85991e-08	3.35966e-05	1	1	6	Q9NRY4	Q9NRY4 [1099-1115]	Q9NRY4 1xPhospho [Y1105(99.6)]	Rho GTPase-activating protein 35 OS=Homo sapiens (Human) OX=9606 GN=ARHGAP35 PE=1 SV=3	0	2026.84	1.317	1.438	0.423559	0.791229	79	103.8	117.2	26.16	15.76	33.22	1.91556e+06	2.16605e+06	1.45206e+06	1.50165e+06	1.29829e+06	852421	1.37466e+06	1.82198e+06	1.22733e+06	5418	2.288e-05	1.654e-10	3.87	48.23	961118	1.652e+06	1.37224e+06	1.35342e+06	1.80317e+06	1.80663e+06	1.38196e+06	2.03637e+06	2.74682e+06	9
FALSE	[R].NEEENIYSVPHDSTQGK.[I]	1xLabel:2H(4) [K17]; 1xPhospho [Y7(99.6)]	5.34871e-08	3.35966e-05	1	1	6	Q9NRY4	Q9NRY4 [1099-1115]	Q9NRY4 1xPhospho [Y1105(99.6)]	Rho GTPase-activating protein 35 OS=Homo sapiens (Human) OX=9606 GN=ARHGAP35 PE=1 SV=3	0	2030.86																				5418	2.288e-05	6.168e-10	3.88	48.23										0
FALSE	[R].NEEENIYSVPHDSTQGK.[I]	1xLabel:13C(6)15N(2) [K17]; 1xPhospho [Y7(99.7)]	3.7125e-08	3.35966e-05	1	1	5	Q9NRY4	Q9NRY4 [1099-1115]	Q9NRY4 1xPhospho [Y1105(99.7)]	Rho GTPase-activating protein 35 OS=Homo sapiens (Human) OX=9606 GN=ARHGAP35 PE=1 SV=3	0	2034.85																				5418	2.288e-05	3.919e-10	4.55	48.23										0
FALSE	[R].NEGFYADPYLYHEGR.[M]	1xPhospho [Y5(100)]	6.46748e-09	3.35966e-05	1	1	6	Q5T5P2	Q5T5P2 [389-403]	Q5T5P2 1xPhospho [Y393(100)]	Sickle tail protein homolog OS=Homo sapiens (Human) OX=9606 GN=KIAA1217 PE=1 SV=2	0	1910.77	3.918	2.323	0.000337801	0.363249	41	160.6	98.4	20.69	8.63	27.31	1.23984e+06	1.22146e+06	770170	2.85645e+06	2.20392e+06	1.34547e+06	1.43736e+06	1.563e+06	1.09272e+06	5420	2.288e-05	4.428e-11	4.68	86.47	622081	931578	727834	2.57449e+06	3.061e+06	2.8516e+06	1.44498e+06	1.74693e+06	2.44556e+06	9
FALSE	[R].NEGFYADPYLYHEGR.[M]	1xLabel:13C(6) [R15]; 1xPhospho [Y5(100)]	1.86146e-09	3.35966e-05	1	1	7	Q5T5P2	Q5T5P2 [389-403]	Q5T5P2 1xPhospho [Y393(100)]	Sickle tail protein homolog OS=Homo sapiens (Human) OX=9606 GN=KIAA1217 PE=1 SV=2	0	1916.79																				5420	2.288e-05	9.423e-12	5.27	86.47										0
FALSE	[R].NDSDPTYGQQGHPNTWKR.[E]	1xLabel:13C(6) [R18]; 1xLabel:2H(4) [K17]; 1xPhospho [Y7(100)]	2.78422e-07	3.35966e-05	1	1	2	Q93052	Q93052 [311-328]	Q93052 1xPhospho [Y317(100)]	Lipoma-preferred partner OS=Homo sapiens (Human) OX=9606 GN=LPP PE=1 SV=1	1	2190.96																				5411	2.288e-05	4.819e-09	4.66	36.05										0
FALSE	[R].NEGFYADPYLYHEGR.[M]	1xLabel:13C(6)15N(4) [R15]; 1xPhospho [Y5(100)]	9.4402e-09	3.35966e-05	1	1	6	Q5T5P2	Q5T5P2 [389-403]	Q5T5P2 1xPhospho [Y393(100)]	Sickle tail protein homolog OS=Homo sapiens (Human) OX=9606 GN=KIAA1217 PE=1 SV=2	0	1920.78																				5420	2.288e-05	7.142e-11	4.5	86.47										0
FALSE	[R].NDSDPTYGQQGHPNTWKR.[E]	1xPhospho [Y7(99.5)]	2.49208e-07	3.35966e-05	1	1	3	Q93052	Q93052 [311-328]	Q93052 1xPhospho [Y317(99.5)]	Lipoma-preferred partner OS=Homo sapiens (Human) OX=9606 GN=LPP PE=1 SV=1	1	2180.91	1.536	1.764	0.894959	0.999691	77.5	119	103.5	46.5	51.08	53.27	143027	217940	217473	109118	183858	152347	125948	198666	171557	5411	2.288e-05	4.178e-09	4.31	36.05	71762.9	166218	205519	98346.9	255358	322884	126616	222043	383953	9
FALSE	[R].NDSDPTYGQQGHPNTWK.[R]	1xLabel:13C(6)15N(2) [K17]; 1xPhospho [Y7(100)]	1.18504e-07	3.35966e-05	1	1	5	Q93052	Q93052 [311-327]	Q93052 1xPhospho [Y317(100)]	Lipoma-preferred partner OS=Homo sapiens (Human) OX=9606 GN=LPP PE=1 SV=1	0	2032.83																				5410	2.288e-05	1.656e-09	3.97	41.68										0
FALSE	[R].NDSDPTYGQQGHPNTWK.[R]	1xLabel:2H(4) [K17]; 1xPhospho [Y7(100)]	1.8568e-06	3.35966e-05	1	1	7	Q93052	Q93052 [311-327]	Q93052 1xPhospho [Y317(100)]	Lipoma-preferred partner OS=Homo sapiens (Human) OX=9606 GN=LPP PE=1 SV=1	0	2028.84																				5410	2.288e-05	5.112e-08	4.04	41.68										0
FALSE	[R].NDSDPTYGQQGHPNTWK.[R]	1xPhospho [T6(100)]	7.85828e-08	3.35966e-05	1	1	6	Q93052	Q93052 [311-327]	Q93052 1xPhospho [T316(100)]	Lipoma-preferred partner OS=Homo sapiens (Human) OX=9606 GN=LPP PE=1 SV=1	0	2024.81	1.397	1.498	0.678586	0.864204	77.4	108.2	114.3	23.41	28.35	22.8	481164	502760	386240	348924	405940	240645	359801	482210	253743	5410	2.288e-05	9.919e-10	4.28	41.68	241421	383444	365008	314482	563804	510024	361711	538953	567889	9
FALSE	[R].RGHSAQIAKPIRPGQHPAASPTHPSAIR.[G]	1xPhospho [S20(100)]	1.70442e-05	3.35966e-05	1	1	2	P33176	P33176 [914-941]	P33176 1xPhospho [S933(100)]	Kinesin-1 heavy chain OS=Homo sapiens (Human) OX=9606 GN=KIF5B PE=1 SV=1	1	3018.56	2.12	1.801	0.902844	0.995396	59.9	132.2	107.9	20.58	9.47	18.55	59828.4	46648.8	47647.8	87122.2	54318.1	42489.5	86583.4	57326.6	28571.7	6252	2.288e-05	8.073e-07	4.71	38.76	30018.5	35578	45028.7	78522.4	75441.6	90052.6	87042.8	64072.3	63944.8	9
FALSE	[R].REFEVYGPIKR.[I]	1xPhospho [Y6(100)]	0.000158463	3.35966e-05	1	1	3	P08621	P08621 [121-131]	P08621 1xPhospho [Y126(100)]	U1 small nuclear ribonucleoprotein 70 kDa OS=Homo sapiens (Human) OX=9606 GN=SNRNP70 PE=1 SV=2	2	1473.72	1.817	1.491	0.995593	0.821214	72.4	119.5	108	12.2	37.62	43.68	379803	202079	204556	348936	201639	255927	282709	202349	226399	6221	2.288e-05	1.288e-05	3.93	61.51	190563	154121	193311	314493	280054	542413	284209	226159	506691	9
FALSE	[R].REFEVYGPIKR.[I]	2xLabel:13C(6) [R1; R11]; 1xLabel:2H(4) [K10]; 1xPhospho [Y6(100)]	0.000369701	3.35966e-05	1	1	3	P08621	P08621 [121-131]	P08621 1xPhospho [Y126(100)]	U1 small nuclear ribonucleoprotein 70 kDa OS=Homo sapiens (Human) OX=9606 GN=SNRNP70 PE=1 SV=2	2	1489.79																				6221	2.288e-05	3.709e-05	3.94	61.51										0
FALSE	[R].REFEVYGPIKR.[I]	1xLabel:13C(6)15N(2) [K10]; 2xLabel:13C(6)15N(4) [R1; R11]; 1xPhospho [Y6(100)]	0.00033528	3.35966e-05	1	1	2	P08621	P08621 [121-131]	P08621 1xPhospho [Y126(100)]	U1 small nuclear ribonucleoprotein 70 kDa OS=Homo sapiens (Human) OX=9606 GN=SNRNP70 PE=1 SV=2	2	1501.76																				6221	2.288e-05	3.28e-05	3.56	61.51										0
FALSE	[R].REVGDYGQLHETEVLLK.[V]	1xPhospho [Y6(100)]	1.32396e-07	3.35966e-05	1	1	2	O60674	O60674 [565-581]	O60674 1xPhospho [Y570(100)]	Tyrosine-protein kinase JAK2 OS=Homo sapiens (Human) OX=9606 GN=JAK2 PE=1 SV=2	1	2066	1.88	1.952	0.98018	0.887856	66	105.1	128.9	23.45	19.46	7.44	303090	289181	259588	356696	252867	217576	379791	385280	196354	6224	2.288e-05	1.911e-09	5.35	83.02	152073	220552	245319	321486	351203	461132	381806	430616	439450	9
FALSE	[R].REVGDYGQLHETEVLLK.[V]	1xLabel:13C(6) [R1]; 1xLabel:2H(4) [K17]; 1xPhospho [Y6(100)]	8.37364e-06	3.35966e-05	1	1	2	O60674	O60674 [565-581]	O60674 1xPhospho [Y570(100)]	Tyrosine-protein kinase JAK2 OS=Homo sapiens (Human) OX=9606 GN=JAK2 PE=1 SV=2	1	2076.04																				6224	2.288e-05	3.334e-07	4.18	83.02										0
FALSE	[R].REVGDYGQLHETEVLLK.[V]	1xLabel:13C(6)15N(2) [K17]; 1xLabel:13C(6)15N(4) [R1]; 1xPhospho [Y6(100)]	2.84159e-08	3.35966e-05	1	1	3	O60674	O60674 [565-581]	O60674 1xPhospho [Y570(100)]	Tyrosine-protein kinase JAK2 OS=Homo sapiens (Human) OX=9606 GN=JAK2 PE=1 SV=2	1	2084.02																				6224	2.288e-05	2.799e-10	5.24	83.02										0
FALSE	[K].REEPEALYAAVNK.[K]	1xLabel:13C(6) [R1]; 1xLabel:2H(4) [K13]; 1xPhospho [Y8(100)]	7.49504e-06	3.35966e-05	1	1	4	Q9NZM3	Q9NZM3 [961-973]	Q9NZM3 1xPhospho [Y968(100)]	Intersectin-2 OS=Homo sapiens (Human) OX=9606 GN=ITSN2 PE=1 SV=3	1	1579.78																				6220	2.288e-05	2.905e-07	3.57	64.58										0
FALSE	[R].RHQYSDYDYHSSSEKLK.[E]	2xLabel:13C(6)15N(2) [K15; K17]; 1xLabel:13C(6)15N(4) [R1]; 1xPhospho [Y7(100)]	4.59609e-06	3.35966e-05	1	1	2	Q9UDY2	Q9UDY2 [420-436]	Q9UDY2 1xPhospho [Y426(100)]	Tight junction protein ZO-2 OS=Homo sapiens (Human) OX=9606 GN=TJP2 PE=1 SV=2	2	2248.99																				6283	2.288e-05	1.573e-07	3.92	36.51										0
FALSE	[R].RHQYSDYDYHSSSEKLK.[E]	1xLabel:13C(6) [R1]; 2xLabel:2H(4) [K15; K17]; 1xPhospho [Y7(100)]	2.42792e-07	3.35966e-05	1	1	5	Q9UDY2	Q9UDY2 [420-436]	Q9UDY2 1xPhospho [Y426(100)]	Tight junction protein ZO-2 OS=Homo sapiens (Human) OX=9606 GN=TJP2 PE=1 SV=2	2	2237.02																				6283	2.288e-05	4.061e-09	3.61	36.51										0
FALSE	[R].RHQYSDYDYHSSSEK.[L]	1xLabel:13C(6)15N(2) [K15]; 1xLabel:13C(6)15N(4) [R1]; 1xPhospho [Y7(100)]	1.6049e-11	3.35966e-05	1	1	6	Q9UDY2	Q9UDY2 [420-434]	Q9UDY2 1xPhospho [Y426(100)]	Tight junction protein ZO-2 OS=Homo sapiens (Human) OX=9606 GN=TJP2 PE=1 SV=2	1	1999.79																				6282	2.288e-05	2.535e-14	5.07	27.48										0
FALSE	[R].RHQYSDYDYHSSSEK.[L]	1xLabel:13C(6) [R1]; 1xLabel:2H(4) [K15]; 1xPhospho [Y7(100)]	4.43827e-11	3.35966e-05	1	1	6	Q9UDY2	Q9UDY2 [420-434]	Q9UDY2 1xPhospho [Y426(100)]	Tight junction protein ZO-2 OS=Homo sapiens (Human) OX=9606 GN=TJP2 PE=1 SV=2	1	1991.82																				6282	2.288e-05	8.998e-14	5.45	27.48										0
FALSE	[R].RHQYSDYDYHSSSEK.[L]	1xPhospho [Y7(100)]	1.32839e-11	3.35966e-05	1	1	6	Q9UDY2	Q9UDY2 [420-434]	Q9UDY2 1xPhospho [Y426(100)]	Tight junction protein ZO-2 OS=Homo sapiens (Human) OX=9606 GN=TJP2 PE=1 SV=2	1	1981.77	2.591	2.517	0.44691	0.451328	52.1	116.3	131.6	23.85	18.77	28.27	183528	195284	145716	270163	221267	168322	209657	335373	155340	6282	2.288e-05	2.013e-14	5.36	27.48	92083.8	148939	137706	243495	307314	356742	210769	374836	347658	9
FALSE	[R].RHQSLSPNHPPPQLGQSVGSQNDAYDVPR.[G]	2xLabel:13C(6)15N(4) [R1; R29]; 1xPhospho [Y25(100)]	1.05645e-10	3.35966e-05	1	1	2	Q14511	Q14511 [293-321]	Q14511 1xPhospho [Y317(100)]	Enhancer of filamentation 1 OS=Homo sapiens (Human) OX=9606 GN=NEDD9 PE=1 SV=1	1	3281.54																				6281	2.288e-05	2.656e-13	5.91	62.56										0
FALSE	[R].RHQSLSPNHPPPQLGQSVGSQNDAYDVPR.[G]	2xLabel:13C(6) [R1; R29]; 1xPhospho [Y25(100)]	3.28265e-09	3.35966e-05	1	1	3	Q14511	Q14511 [293-321]	Q14511 1xPhospho [Y317(100)]	Enhancer of filamentation 1 OS=Homo sapiens (Human) OX=9606 GN=NEDD9 PE=1 SV=1	1	3273.56																				6281	2.288e-05	1.913e-11	8.19	62.56										0
FALSE	[R].RHQSLSPNHPPPQLGQSVGSQNDAYDVPR.[G]	1xPhospho [Y25(100)]	1.19578e-10	3.35966e-05	1	1	3	Q14511	Q14511 [293-321]	Q14511 1xPhospho [Y317(100)]	Enhancer of filamentation 1 OS=Homo sapiens (Human) OX=9606 GN=NEDD9 PE=1 SV=1	1	3261.52	1.772	1.468	0.99456	0.799346	72	127.5	100.5	3.61	11.99	42.07	425437	266030	230365	419566	238221	198722	281816	266525	254663	6281	2.288e-05	3.085e-13	8.07	62.56	213460	202895	217702	378151	330861	421174	283311	297888	569948	9
FALSE	[R].RHQYSDYDYHSSSEKLK.[E]	1xPhospho [Y7(100)]	1.30459e-05	3.35966e-05	1	1	1	Q9UDY2	Q9UDY2 [420-436]	Q9UDY2 1xPhospho [Y426(100)]	Tight junction protein ZO-2 OS=Homo sapiens (Human) OX=9606 GN=TJP2 PE=1 SV=2	2	2222.95	3.634	3.623	0.10715	0.0627027	47.4	126.5	126.1	42.41	66.68	42.27		35639.9	53406.6	23172.1	71121.6	59582.4	45281.5	88117.8	51733.7	6283	2.288e-05	5.771e-07	2.94	36.51		27181.7	50470.9	20884.8	98779.6	126279	45521.7	98486.7	115782	8
FALSE	[R].RGSFDATGSGFSMTFSSSSYSSSGYGR.[R]	1xPhospho [S3(100)]	2.48209e-10	3.35966e-05	1	1	2	Q15149	Q15149 [4640-4666]	Q15149 1xPhospho [S4642(100)]	Plectin OS=Homo sapiens (Human) OX=9606 GN=PLEC PE=1 SV=3	1	2853.15	1.685	1.902	0.96939	0.917337	65	111.5	123.6	19.56	28.19	11.01	837099	560728	312138	954484	518924	225530	794583	718410	293704	6262	2.288e-05	7.711e-13	7.66	101.43	420008	427655	294980	860267	720725	477990	798798	802947	657323	9
FALSE	[R].RGSFDATGSGFSMTFSSSSYSSSGYGR.[R]	2xLabel:13C(6) [R1; R27]; 1xPhospho [S3(100)]	4.38076e-11	3.35966e-05	1	1	2	Q15149	Q15149 [4640-4666]	Q15149 1xPhospho [S4642(100)]	Plectin OS=Homo sapiens (Human) OX=9606 GN=PLEC PE=1 SV=3	1	2865.19																				6262	2.288e-05	8.847e-14	7.33	101.43										0
FALSE	[R].RGSFDATGSGFSMTFSSSSYSSSGYGR.[R]	1xOxidation [M13]; 1xPhospho [S3(100)]	1.77841e-09	3.35966e-05	1	1	2	Q15149	Q15149 [4640-4666]	Q15149 1xPhospho [S4642(100)]	Plectin OS=Homo sapiens (Human) OX=9606 GN=PLEC PE=1 SV=3	1	2869.14	1.626	1.715	0.9239	0.995396	65	118.2	116.8	19.14	23.58	18.35	424157	314362	171893	429684	280653	117418	395429	342362	124506	6263	2.288e-05	8.892e-12	7.06	90.43	212818	239757	162444	387270	389795	248857	397527	382648	278649	9
FALSE	[R].RGSFDATGSGFSMTFSSSSYSSSGYGR.[R]	2xLabel:13C(6)15N(4) [R1; R27]; 1xPhospho [S3(100)]	1.42479e-09	3.35966e-05	1	1	2	Q15149	Q15149 [4640-4666]	Q15149 1xPhospho [S4642(100)]	Plectin OS=Homo sapiens (Human) OX=9606 GN=PLEC PE=1 SV=3	1	2873.16																				6262	2.288e-05	6.769e-12	7.29	101.43										0
FALSE	[R].RGSFDATGSGFSMTFSSSSYSSSGYGR.[R]	1xOxidation [M13]; 2xLabel:13C(6) [R1; R27]; 1xPhospho [S3(100)]	4.95441e-10	3.35966e-05	1	1	2	Q15149	Q15149 [4640-4666]	Q15149 1xPhospho [S4642(100)]	Plectin OS=Homo sapiens (Human) OX=9606 GN=PLEC PE=1 SV=3	1	2881.18																				6263	2.288e-05	1.822e-12	7.6	90.43										0
FALSE	[R].RGSFDATGSGFSMTFSSSSYSSSGYGR.[R]	1xOxidation [M13]; 2xLabel:13C(6)15N(4) [R1; R27]; 1xPhospho [S3(100)]	9.68966e-09	3.35966e-05	1	1	1	Q15149	Q15149 [4640-4666]	Q15149 1xPhospho [S4642(100)]	Plectin OS=Homo sapiens (Human) OX=9606 GN=PLEC PE=1 SV=3	1	2889.16																				6263	2.288e-05	7.365e-11	6.76	90.43										0
FALSE	[R].RGVITDQNSDGYCQTGTMSR.[H]	1xCarbamidomethyl [C13]; 2xLabel:13C(6) [R1; R20]; 1xPhospho [Y12(100)]	5.9657e-06	3.35966e-05	1	1	2	P15924	P15924 [45-64]	P15924 1xPhospho [Y56(100)]	Desmoplakin OS=Homo sapiens (Human) OX=9606 GN=DSP PE=1 SV=3	1	2338																				6268	2.288e-05	2.177e-07	3.28	45.54										0
FALSE	[R].RGVITDQNSDGYCQTGTMSR.[H]	1xCarbamidomethyl [C13]; 1xPhospho [Y12(100)]	1.69623e-07	3.35966e-05	1	1	1	P15924	P15924 [45-64]	P15924 1xPhospho [Y56(100)]	Desmoplakin OS=Homo sapiens (Human) OX=9606 GN=DSP PE=1 SV=3	1	2325.96	100	1.675	4.24203e-17	0.950155	59.7	140.4	100		28.1				31461	68192.9	50365.4	48609.6			22257.1	6268	2.288e-05	2.596e-09	2.96	45.54			29731.6	61461.6	69951.8	103023			49812.5	5
FALSE	[K].REEPEALYAAVNK.[K]	1xPhospho [Y8(100)]	2.22873e-06	3.35966e-05	1	1	2	Q9NZM3	Q9NZM3 [961-973]	Q9NZM3 1xPhospho [Y968(100)]	Intersectin-2 OS=Homo sapiens (Human) OX=9606 GN=ITSN2 PE=1 SV=3	1	1569.73	3.106	1.276	0.0893096	0.505629	53.1	175.7	71.2	19.3	23.57	3.82	299510	216637	118424	552057	369541	152987	190763	180398	92412.3	6220	2.288e-05	6.392e-08	4.12	64.58	150277	165224	111915	497564	513249	324241	191775	201626	206823	9
FALSE	[R].RDNEVDGQDYHFVVSR.[E]	2xLabel:13C(6)15N(4) [R1; R16]; 1xPhospho [Y10(100)]	1.65394e-08	3.35966e-05	1	1	3	Q92796	Q92796 [664-679]	Q92796 1xPhospho [Y673(100)]	Disks large homolog 3 OS=Homo sapiens (Human) OX=9606 GN=DLG3 PE=1 SV=2	1	2035.88																				6215	2.288e-05	1.431e-10	2.08	59.19										0
FALSE	[R].RDNEVDGQDYHFVVSR.[E]	2xLabel:13C(6) [R1; R16]; 1xPhospho [Y10(100)]	3.64058e-08	3.35966e-05	1	1	3	Q92796	Q92796 [664-679]	Q92796 1xPhospho [Y673(100)]	Disks large homolog 3 OS=Homo sapiens (Human) OX=9606 GN=DLG3 PE=1 SV=2	1	2027.9																				6215	2.288e-05	3.812e-10	5.83	59.19										0
FALSE	[K].QVVESAYEVIK.[L]	1xLabel:13C(6)15N(2) [K11]; 1xPhospho [Y7(100)]	3.29289e-05	3.35966e-05	1	1	3	P00338	P00338 [233-243]	P00338 1xPhospho [Y239(100)]	L-lactate dehydrogenase A chain OS=Homo sapiens (Human) OX=9606 GN=LDHA PE=1 SV=2	0	1352.66																				6170	2.288e-05	1.827e-06	3.27	73.77										0
FALSE	[K].QVVESAYEVIK.[L]	1xLabel:2H(4) [K11]; 1xPhospho [Y7(100)]	1.77242e-05	3.35966e-05	1	1	3	P00338	P00338 [233-243]	P00338 1xPhospho [Y239(100)]	L-lactate dehydrogenase A chain OS=Homo sapiens (Human) OX=9606 GN=LDHA PE=1 SV=2	0	1348.67																				6170	2.288e-05	8.481e-07	3.43	73.77										0
FALSE	[K].QVVESAYEVIK.[L]	1xPhospho [Y7(100)]	4.19128e-05	3.35966e-05	1	1	3	P00338	P00338 [233-243]	P00338 1xPhospho [Y239(100)]	L-lactate dehydrogenase A chain OS=Homo sapiens (Human) OX=9606 GN=LDHA PE=1 SV=2	0	1344.64	1.467	1.343	0.841599	0.766969	79.9	116	104.1	9.15	9.4	12.3	1.33004e+06	900983	835111	1.086e+06	718411	546186	891288	778857	484574	6170	2.288e-05	2.474e-06	3.45	73.77	667336	687160	789206	978801	997790	1.15759e+06	896017	870506	1.0845e+06	9
FALSE	[K].QVIKVYSEDETSR.[A]	1xLabel:13C(6) [R13]; 1xLabel:2H(4) [K4]; 1xPhospho [S7(99.6)]	0.000614436	3.35966e-05	1	1	3	Q14449	Q14449 [108-120]	Q14449 1xPhospho [S114(99.6)]	Growth factor receptor-bound protein 14 OS=Homo sapiens (Human) OX=9606 GN=GRB14 PE=1 SV=2	1	1643.79																				6152	2.288e-05	6.953e-05	2.83	46.37										0
FALSE	[K].QVIKVYSEDETSR.[A]	1xPhospho [Y/S/T]	0.00106139	3.35966e-05	1	1	1	Q14449	Q14449 [108-120]		Growth factor receptor-bound protein 14 OS=Homo sapiens (Human) OX=9606 GN=GRB14 PE=1 SV=2	1	1633.75	3.136	0.01	0.256328	4.27829e-17	72.5	227.5		3.53	26.43		110770	67945.1	57382.4	118583	131225	80231.1				6152	2.288e-05	0.0001376	2.56	46.37	55578	51820.2	54228.1	106878	182256	170042				6
FALSE	[R].RAQIPEGDYLSYR.[E]	1xPhospho [Y9(100)]	8.81317e-05	3.35966e-05	1	1	6	Q96RT1	Q96RT1 [1096-1108]	Q96RT1 1xPhospho [Y1104(100)]	Erbin OS=Homo sapiens (Human) OX=9606 GN=ERBIN PE=1 SV=2	1	1647.75	4.578	2.197	1.7733e-05	0.498076	36.1	147.9	116	29.02	7.47	22.73	1.53729e+06	1.47929e+06	692055	3.9176e+06	2.27272e+06	1.4511e+06	1.60678e+06	2.21745e+06	1.1067e+06	6203	2.288e-05	6.234e-06	3.21	70.04	771325	1.12822e+06	654014	3.5309e+06	3.15654e+06	3.07547e+06	1.6153e+06	2.47838e+06	2.47684e+06	9
FALSE	[R].RAQIPEGDYLSYR.[E]	2xLabel:13C(6) [R1; R13]; 1xPhospho [Y9(100)]	7.36837e-09	3.35966e-05	1	1	6	Q96RT1	Q96RT1 [1096-1108]	Q96RT1 1xPhospho [Y1104(100)]	Erbin OS=Homo sapiens (Human) OX=9606 GN=ERBIN PE=1 SV=2	1	1659.79																				6203	2.288e-05	5.238e-11	4.49	70.04										0
FALSE	[R].RAQIPEGDYLSYR.[E]	2xLabel:13C(6)15N(4) [R1; R13]; 1xPhospho [Y9(100)]	7.27291e-09	3.35966e-05	1	1	6	Q96RT1	Q96RT1 [1096-1108]	Q96RT1 1xPhospho [Y1104(100)]	Erbin OS=Homo sapiens (Human) OX=9606 GN=ERBIN PE=1 SV=2	1	1667.77																				6203	2.288e-05	5.135e-11	4.11	70.04										0
FALSE	[R].RDNEVDGQDYHFVVSR.[E]	1xPhospho [Y10(100)]	1.64319e-08	3.35966e-05	1	1	3	Q92796	Q92796 [664-679]	Q92796 1xPhospho [Y673(100)]	Disks large homolog 3 OS=Homo sapiens (Human) OX=9606 GN=DLG3 PE=1 SV=2	1	2015.86	1.931	2.017	0.95284	0.836084	56	117.7	126.3	39.6	13.72	18.26	268155	369556	178092	392801	304649	153332	269943	340479	169685	6215	2.288e-05	1.42e-10	5.56	59.19	134545	281852	168303	354027	423123	324973	271375	380544	379763	9
FALSE	[R].RSDSASSEPVGIYQGFEKK.[T]	2xLabel:13C(6)15N(2) [K18; K19]; 1xLabel:13C(6)15N(4) [R1]; 1xPhospho [Y13(100)]	5.68147e-10	3.35966e-05	1	1	3	Q05655	Q05655 [301-319]	Q05655 1xPhospho [Y313(100)]	Protein kinase C delta type OS=Homo sapiens (Human) OX=9606 GN=PRKCD PE=1 SV=2	2	2191.03																				6409	2.288e-05	2.159e-12	6.25	62.2										0
FALSE	[R].RSDSASSEPVGIYQGFEKK.[T]	1xLabel:13C(6) [R1]; 2xLabel:2H(4) [K18; K19]; 1xPhospho [Y13(100)]	1.79004e-09	3.35966e-05	1	1	3	Q05655	Q05655 [301-319]	Q05655 1xPhospho [Y313(100)]	Protein kinase C delta type OS=Homo sapiens (Human) OX=9606 GN=PRKCD PE=1 SV=2	2	2179.06																				6409	2.288e-05	8.949e-12	7.63	62.2										0
FALSE	[R].RSDSASSEPVGIYQGFEKK.[T]	1xPhospho [Y13(100)]	8.45673e-10	3.35966e-05	1	1	3	Q05655	Q05655 [301-319]	Q05655 1xPhospho [Y313(100)]	Protein kinase C delta type OS=Homo sapiens (Human) OX=9606 GN=PRKCD PE=1 SV=2	2	2164.99	2.055	1.616	0.834078	0.963987	68.5	140.8	90.7	44.35	15.1	49.47	384503	681493	448575	890392	769144	410963	310117	798230	250895	6409	2.288e-05	3.542e-12	6.17	62.2	192922	519760	423917	802502	1.06825e+06	870997	311763	892159	561515	9
FALSE	[R].RSDSASSEPVGIYQGFEK.[K]	1xLabel:13C(6)15N(2) [K18]; 1xLabel:13C(6)15N(4) [R1]; 1xPhospho [Y13(100)]	4.25018e-06	3.35966e-05	1	1	1	Q05655	Q05655 [301-318]	Q05655 1xPhospho [Y313(100)]	Protein kinase C delta type OS=Homo sapiens (Human) OX=9606 GN=PRKCD PE=1 SV=2	1	2054.92																				6408	2.288e-05	1.426e-07	2.17	69.16										0
FALSE	[R].RSDSASSEPVGIYQGFEK.[K]	1xLabel:13C(6) [R1]; 1xLabel:2H(4) [K18]; 1xPhospho [Y13(100)]	1.83428e-07	3.35966e-05	1	1	2	Q05655	Q05655 [301-318]	Q05655 1xPhospho [Y313(100)]	Protein kinase C delta type OS=Homo sapiens (Human) OX=9606 GN=PRKCD PE=1 SV=2	1	2046.94																				6408	2.288e-05	2.857e-09	4.68	69.16										0
FALSE	[R].RSDSASSEPVGIYQGFEK.[K]	1xPhospho [Y13(100)]	2.78422e-07	3.35966e-05	1	1	1	Q05655	Q05655 [301-318]	Q05655 1xPhospho [Y313(100)]	Protein kinase C delta type OS=Homo sapiens (Human) OX=9606 GN=PRKCD PE=1 SV=2	1	2036.9	2.809	1.787	0.192433	0.99745	44.2	183.7	72	61.89	26.14	61.88	170459	372754	140942	613808	462887	176554	166426	454502	96929.4	6408	2.288e-05	4.789e-09	4.2	69.16	85526.8	284291	133195	553219	642896	374190	167309	507984	216933	9
FALSE	[R].RRPEDYDIHNSR.[K]	3xLabel:13C(6)15N(4) [R1; R2; R12]; 1xPhospho [Y6(100)]	0.0014595	3.35966e-05	1	1	4	Q96MU7	Q96MU7 [535-546]	Q96MU7 1xPhospho [Y540(100)]	YTH domain-containing protein 1 OS=Homo sapiens (Human) OX=9606 GN=YTHDC1 PE=1 SV=3	1	1667.74																				6405	2.288e-05	0.0002055	1.87	23.09										0
FALSE	[R].RRPEDYDIHNSR.[K]	1xPhospho [Y6(100)]	0.000913902	3.35966e-05	1	1	4	Q96MU7	Q96MU7 [535-546]	Q96MU7 1xPhospho [Y540(100)]	YTH domain-containing protein 1 OS=Homo sapiens (Human) OX=9606 GN=YTHDC1 PE=1 SV=3	1	1637.72	3.522	3.116	0.117423	0.236537	32.7	147.7	119.6	27.13	48.34	48.43	38371.4	42976.5	25315.8	43087.2	83125.9	51060.5	33500.8	91384.6	39163.8	6405	2.288e-05	0.0001141	1.81	23.09	19252.6	32777.2	23924.2	38834.1	115452	108218	33678.5	102138	87650.5	9
FALSE	[R].RVTAYTVDVTGR.[E]	2xLabel:13C(6)15N(4) [R1; R12]; 1xPhospho [Y5(99.7)]	1.34134e-07	3.35966e-05	1	1	3	Q09666	Q09666 [156-167]	Q09666 1xPhospho [Y160(99.7)]	Neuroblast differentiation-associated protein AHNAK OS=Homo sapiens (Human) OX=9606 GN=AHNAK PE=1 SV=2	1	1437.7																				6445	2.288e-05	1.941e-09	3.36	50.81										0
FALSE	[R].RVTAYTVDVTGR.[E]	2xLabel:13C(6) [R1; R12]; 1xPhospho [Y5(99.7)]	1.0607e-07	3.35966e-05	1	1	3	Q09666	Q09666 [156-167]	Q09666 1xPhospho [Y160(99.7)]	Neuroblast differentiation-associated protein AHNAK OS=Homo sapiens (Human) OX=9606 GN=AHNAK PE=1 SV=2	1	1429.72																				6445	2.288e-05	1.444e-09	3.6	50.81										0
FALSE	[R].RVTAYTVDVTGR.[E]	1xPhospho [T6(99.7)]	3.41077e-08	3.35966e-05	1	1	4	Q09666	Q09666 [156-167]	Q09666 1xPhospho [T161(99.7)]	Neuroblast differentiation-associated protein AHNAK OS=Homo sapiens (Human) OX=9606 GN=AHNAK PE=1 SV=2	1	1417.68	3.414	1.908	0.0768252	0.95533	43.8	161.3	94.9	34.87	13.21	34.98	154909	191702	95315.8	367612	284794	145085	136521	249607	87114.7	6445	2.288e-05	3.519e-10	3.62	50.81	77724.6	146207	90076.4	331325	395546	307494	137246	278978	194967	9
FALSE	[K].RVPCAYDK.[T]	1xCarbamidomethyl [C4]; 1xLabel:13C(6)15N(2) [K8]; 1xLabel:13C(6)15N(4) [R1]; 1xPhospho [Y6(100)]	0.000300126	3.35966e-05	1	1	3	P46109	P46109 [246-253]	P46109 1xPhospho [Y251(100)]	Crk-like protein OS=Homo sapiens (Human) OX=9606 GN=CRKL PE=1 SV=1	1	1106.48																				6441	2.288e-05	2.86e-05	2.78	21.43										0
FALSE	[K].RVPCAYDK.[T]	1xCarbamidomethyl [C4]; 1xPhospho [Y6(100)]	0.00058325	3.35966e-05	1	1	3	P46109	P46109 [246-253]	P46109 1xPhospho [Y251(100)]	Crk-like protein OS=Homo sapiens (Human) OX=9606 GN=CRKL PE=1 SV=1	1	1088.46	2.134	2.264	0.810044	0.57348	59.3	118.4	122.4	32.12	27.32	26.82	664327	414143	182962	789216	454382	190880	750594	583560	193358	6441	2.288e-05	6.53e-05	2.63	21.43	333321	315858	172905	711313	631084	404553	754577	652228	432745	9
FALSE	[K].RVPCAYDK.[T]	1xCarbamidomethyl [C4]; 1xLabel:13C(6) [R1]; 1xLabel:2H(4) [K8]; 1xPhospho [Y6(100)]	7.39071e-05	3.35966e-05	1	1	3	P46109	P46109 [246-253]	P46109 1xPhospho [Y251(100)]	Crk-like protein OS=Homo sapiens (Human) OX=9606 GN=CRKL PE=1 SV=1	1	1098.5																				6441	2.288e-05	4.996e-06	2	21.43										0
FALSE	[R].RSGRDYSTVSASPTALSTLK.[Q]	1xLabel:13C(6)15N(2) [K20]; 2xLabel:13C(6)15N(4) [R1; R4]; 1xPhospho [Y/S/T]	8.56059e-09	3.35966e-05	1	2	3	Q12774	Q12774 [651-670]		Rho guanine nucleotide exchange factor 5 OS=Homo sapiens (Human) OX=9606 GN=ARHGEF5 PE=1 SV=3	2	2205.09	1.081	1.847	0.289177	0.989233	72.2	98.7	129.1	24.27	16.53	23.93	171258	182359	112569	178043	104695	54238.6	189179	110145	87792.6	6411	2.288e-05	6.308e-11	5.86	69.38	85927.4	139081	106381	160468	145409	114954	190183	123106	196484	9
FALSE	[R].RISHSLYSGIEGLDESPSR.[N]	2xLabel:13C(6)15N(4) [R1; R19]; 1xPhospho [Y7(100)]	2.34453e-12	3.35966e-05	1	1	1	Q8TEW0	Q8TEW0 [713-731]	Q8TEW0 1xPhospho [Y719(100)]	Partitioning defective 3 homolog OS=Homo sapiens (Human) OX=9606 GN=PARD3 PE=1 SV=2	1	2203.03																				6324	2.288e-05	2.315e-15	6.7	80.78										0
FALSE	[R].RISHSLYSGIEGLDESPSR.[N]	2xLabel:13C(6) [R1; R19]; 1xPhospho [Y7(100)]	9.5881e-12	3.35966e-05	1	1	2	Q8TEW0	Q8TEW0 [713-731]	Q8TEW0 1xPhospho [Y719(100)]	Partitioning defective 3 homolog OS=Homo sapiens (Human) OX=9606 GN=PARD3 PE=1 SV=2	1	2195.05	5.709	3.376	0.000106847	0.0501229	48.4	143	108.6	9.1	38.87	22.44	239093		111596	368506	225469	284076	251052	215281	159076	6324	2.288e-05	1.339e-14	6.57	80.78	119963		105461	332131	313150	602073	252384	240613	356021	8
FALSE	[R].RIEYIEAR.[V]	1xPhospho [Y4(100)]	8.53052e-05	3.35966e-05	1	1	3	Q8WUW1	Q8WUW1 [60-67]	Q8WUW1 1xPhospho [Y63(100)]	Protein BRICK1 OS=Homo sapiens (Human) OX=9606 GN=BRK1 PE=1 SV=1	1	1129.54	0.01	1.597	4.24203e-17	0.921775	110.8		189.2	20.65		28.64	218831	218013	161926				174459	233643	142369	6299	2.288e-05	5.973e-06	3.03	43.35	109797	166274	153025				175384	261136	318628	6
FALSE	[R].RIEYIEAR.[V]	2xLabel:13C(6) [R1; R8]; 1xPhospho [Y4(100)]	0.000159499	3.35966e-05	1	1	2	Q8WUW1	Q8WUW1 [60-67]	Q8WUW1 1xPhospho [Y63(100)]	Protein BRICK1 OS=Homo sapiens (Human) OX=9606 GN=BRK1 PE=1 SV=1	1	1141.58																				6299	2.288e-05	1.302e-05	2.96	43.35										0
FALSE	[R].RIEYIEAR.[V]	2xLabel:13C(6)15N(4) [R1; R8]; 1xPhospho [Y4(100)]	0.000126963	3.35966e-05	1	1	3	Q8WUW1	Q8WUW1 [60-67]	Q8WUW1 1xPhospho [Y63(100)]	Protein BRICK1 OS=Homo sapiens (Human) OX=9606 GN=BRK1 PE=1 SV=1	1	1149.56																				6299	2.288e-05	9.798e-06	3	43.35										0
FALSE	[R].RPGPGTLYDVPR.[E]	1xPhospho [T6(100)]	2.58934e-06	3.35966e-05	1	1	4	P56945	P56945 [380-391]	P56945 1xPhospho [T385(100)]	Breast cancer anti-estrogen resistance protein 1 OS=Homo sapiens (Human) OX=9606 GN=BCAR1 PE=1 SV=2	0	1407.68	2.515	1.914	0.134118	0.830204	60.3	133.4	106.4	18.37	18.39	15.79	5.18487e+06	4.21609e+06	3.9956e+06	7655976	5.12305e+06	4.48134e+06	5.42624e+06	5.07892e+06	3.22988e+06	6357	2.288e-05	7.713e-08	4	60.6	2.60147e+06	3.21552e+06	3.77596e+06	6.90026e+06	7.11533e+06	9.49777e+06	5.45503e+06	5.67657e+06	7.22862e+06	9
FALSE	[R].RPGPGTLYDVPR.[E]	2xLabel:13C(6) [R1; R12]; 1xPhospho [T6(99.7)]	1.55837e-07	3.35966e-05	1	1	6	P56945	P56945 [380-391]	P56945 1xPhospho [T385(99.7)]	Breast cancer anti-estrogen resistance protein 1 OS=Homo sapiens (Human) OX=9606 GN=BCAR1 PE=1 SV=2	0	1419.72																				6357	2.288e-05	2.338e-09	3.71	60.6										0
FALSE	[R].RPGPGTLYDVPR.[E]	2xLabel:13C(6)15N(4) [R1; R12]; 1xPhospho [T6(99.7)]	3.01082e-07	3.35966e-05	1	1	6	P56945	P56945 [380-391]	P56945 1xPhospho [T385(99.7)]	Breast cancer anti-estrogen resistance protein 1 OS=Homo sapiens (Human) OX=9606 GN=BCAR1 PE=1 SV=2	0	1427.69																				6357	2.288e-05	5.288e-09	3.84	60.6										0
FALSE	[R].RPGPGTLYDVPRER.[V]	1xPhospho [Y8(100)]	1.40281e-06	3.35966e-05	1	1	3	P56945	P56945 [380-393]	P56945 1xPhospho [Y387(100)]	Breast cancer anti-estrogen resistance protein 1 OS=Homo sapiens (Human) OX=9606 GN=BCAR1 PE=1 SV=2	1	1692.82	2.652	2.241	0.297747	0.595401	50	132.5	117.6	47	57.33	55.71	197166	296089	303323	240859	431149	400426	165699	475625	287002	6358	2.288e-05	3.607e-08	5.09	53.66	98926.6	225821	286650	217084	598816	848665	166579	531593	642324	9
FALSE	[R].RPGPGTLYDVPRER.[V]	3xLabel:13C(6) [R1; R12; R14]; 1xPhospho [T/Y]	1.6852e-07	3.35966e-05	1	1	3	P56945	P56945 [380-393]		Breast cancer anti-estrogen resistance protein 1 OS=Homo sapiens (Human) OX=9606 GN=BCAR1 PE=1 SV=2	1	1710.88																				6358	2.288e-05	2.568e-09	4.3	53.66										0
FALSE	[R].RPGPGTLYDVPRER.[V]	3xLabel:13C(6)15N(4) [R1; R12; R14]; 1xPhospho [Y8(100)]	8.44263e-08	3.35966e-05	1	1	3	P56945	P56945 [380-393]	P56945 1xPhospho [Y387(100)]	Breast cancer anti-estrogen resistance protein 1 OS=Homo sapiens (Human) OX=9606 GN=BCAR1 PE=1 SV=2	1	1722.85																				6358	2.288e-05	1.088e-09	4.67	53.66										0
FALSE	[R].RPLHPALNQPGGLQPLSFQNPVYHLNNPIPAMPK.[A]	1xLabel:13C(6)15N(2) [K34]; 1xLabel:13C(6)15N(4) [R1]; 1xPhospho [Y23(100)]	5.57141e-10	3.35966e-05	1	1	3	Q9UJF2	Q9UJF2 [764-797]	Q9UJF2 1xPhospho [Y786(100)]	Ras GTPase-activating protein nGAP OS=Homo sapiens (Human) OX=9606 GN=RASAL2 PE=1 SV=2	0	3853.98																				6364	2.288e-05	2.109e-12	8.72	111.98										0
FALSE	[R].RPLHPALNQPGGLQPLSFQNPVYHLNNPIPAMPK.[A]	1xLabel:13C(6) [R1]; 1xLabel:2H(4) [K34]; 1xPhospho [Y23(100)]	4.2959e-11	3.35966e-05	1	1	2	Q9UJF2	Q9UJF2 [764-797]	Q9UJF2 1xPhospho [Y786(100)]	Ras GTPase-activating protein nGAP OS=Homo sapiens (Human) OX=9606 GN=RASAL2 PE=1 SV=2	0	3846.01	100	100	4.24203e-17	4.27829e-17		140.7	159.3		25.07	13.77				1.41664e+06	1.02554e+06	954125	1.60456e+06	1.4159e+06	898462	6364	2.288e-05	8.641e-14	7.8	111.99				1.2768e+06	1.42436e+06	2.02218e+06	1.61307e+06	1.58252e+06	2.0108e+06	6
FALSE	[R].RPEDYDIHNSR.[K]	2xLabel:13C(6)15N(4) [R1; R11]; 1xPhospho [Y5(100)]	9.05515e-06	3.35966e-05	1	1	2	Q96MU7	Q96MU7 [536-546]	Q96MU7 1xPhospho [Y540(100)]	YTH domain-containing protein 1 OS=Homo sapiens (Human) OX=9606 GN=YTHDC1 PE=1 SV=3	0	1501.63																				6351	2.288e-05	3.655e-07	2.95	22.78										0
FALSE	[R].RPEDYDIHNSR.[K]	2xLabel:13C(6) [R1; R11]; 1xPhospho [Y5(100)]	0.000622489	3.35966e-05	1	1	3	Q96MU7	Q96MU7 [536-546]	Q96MU7 1xPhospho [Y540(100)]	YTH domain-containing protein 1 OS=Homo sapiens (Human) OX=9606 GN=YTHDC1 PE=1 SV=3	0	1493.66																				6351	2.288e-05	7.101e-05	3.01	22.78										0
FALSE	[K].RPAGSVQNPVYHNQPLNPAPSR.[D]	2xLabel:13C(6) [R1; R22]; 1xPhospho [Y11(100)]	2.1243e-11	3.35966e-05	1	1	3	P00533	P00533 [1100-1121]	P00533 1xPhospho [Y1110(100)]	Epidermal growth factor receptor OS=Homo sapiens (Human) OX=9606 GN=EGFR PE=1 SV=2	0	2491.24	1.637	1.148	0.9634	0.221323	70.5	151	78.5	18.03	44	30.71	161769	141162	83218.4	331705	125080	60742.3	77396.2	122656	40356.1	6345	2.288e-05	3.609e-14	6.09	54.71	81166.4	107661	78643.9	298962	173722	128738	77806.8	137090	90318.9	9
FALSE	[R].RPEDYDIHNSR.[K]	1xPhospho [Y5(100)]	9.05515e-06	3.35966e-05	1	1	3	Q96MU7	Q96MU7 [536-546]	Q96MU7 1xPhospho [Y540(100)]	YTH domain-containing protein 1 OS=Homo sapiens (Human) OX=9606 GN=YTHDC1 PE=1 SV=3	0	1481.62	2.617	2.301	0.628956	0.798365	50.7	132.7	116.6	44.76	40.06	31.72	24936.5	43738.9	25550	38798.8	59874.2	29817.5	31289.3	54324.5	24822.7	6351	2.288e-05	3.656e-07	3.06	22.78	12511.7	33358.7	24145.5	34969	83158.3	63195.3	31455.3	60716.9	55554.4	9
FALSE	[R].QFTSSSSIKGSSGLGGGSSR.[T]	1xLabel:13C(6) [R20]; 1xLabel:2H(4) [K9]; 1xPhospho [S7(100)]	0.000225309	3.35966e-05	1	2	3	Q04695	Q04695 [7-26]	Q04695 1xPhospho [S13(100)]	SWISS-PROT:Q04695 Tax_Id=9606 Gene_Symbol=KRT17 Keratin, type I cytoskeletal 17	1	1976.93																				5919	2.288e-05	1.993e-05	2.51	51.74										0
FALSE	[K].QGAMYHTQHLR.[S]	1xLabel:13C(6)15N(4) [R11]; 1xPhospho [Y5(99.3)]	0.000294316	3.35966e-05	1	1	2	Q9HBL0	Q9HBL0 [454-464]	Q9HBL0 1xPhospho [Y458(99.3)]	Tensin-1 OS=Homo sapiens (Human) OX=9606 GN=TNS1 PE=1 SV=2	0	1431.62		100		4.27829e-17			300			16.35							29884	37055.4	15270.5	5926	2.288e-05	2.79e-05	1.26	28.48							30042.6	41415.7	34176.1	3
FALSE	[R].QKPATETSMNTASHSLCEQTMVNSENTYSSGSSFPVPK.[S]	1xCarbamidomethyl [C17]; 2xLabel:2H(4) [K2; K38]; 1xPhospho [Y28(98.2)]	1.72973e-07	3.35966e-05	1	1	3	Q14126	Q14126 [855-892]	Q14126 1xPhospho [Y882(98.2)]	Desmoglein-2 OS=Homo sapiens (Human) OX=9606 GN=DSG2 PE=1 SV=2	0	4220.87	2.729	1.769	0.291162	0.99693	52.7	158.1	89.3	7.13	19.71	28.99	214503	147258	130700	458906	200703	159060	189364	143851	124051	5966	2.288e-05	2.664e-09	4.7	85.88	107625	112310	123515	413607	278753	337113	190369	160778	277631	9
FALSE	[K].QHYIDLK.[D]	1xLabel:13C(6)15N(2) [K7]; 1xPhospho [Y3(100)]	0.000279367	3.35966e-05	1	2	3	P22392	P22392 [50-56]	P22392 1xPhospho [Y52(100)]	Nucleoside diphosphate kinase B OS=Homo sapiens (Human) OX=9606 GN=NME2 PE=1 SV=1	0	1004.47																				5959	2.288e-05	2.624e-05	2.01	47.26										0
FALSE	[K].QHYIDLK.[D]	1xPhospho [Y3(100)]	0.00225464	3.35966e-05	1	2	3	P22392	P22392 [50-56]	P22392 1xPhospho [Y52(100)]	Nucleoside diphosphate kinase B OS=Homo sapiens (Human) OX=9606 GN=NME2 PE=1 SV=1	0	996.455	1.499	2.122	0.849125	0.737624	72.8	85.8	141.3	29.95	76.62	6.52	1.0715e+06	553956	804579	554272	456125	899213	1.13469e+06	900619	466044	5959	2.288e-05	0.0003518	2.11	47.26	537618	422490	760352	499560	633505	1.9058e+06	1.14071e+06	1.0066e+06	1.04303e+06	9
FALSE	[K].QANGGAYQKPTKQEEFYA.[-]	1xPhospho [Y17(100)]	0.00232893	3.35966e-05	1	1	4	P18827	P18827 [293-310]	P18827 1xPhospho [Y309(100)]	Syndecan-1 OS=Homo sapiens (Human) OX=9606 GN=SDC1 PE=1 SV=3	1	2109.93	4.696	1.326	0.000304667	0.621396	45.4	189	65.6	43.05	21.73	37.82	505299	828079	457886	1.4467e+06	1.29712e+06	958691	334310	681190	279625	5857	2.288e-05	0.0003663	2.81	53.37	253530	631558	432716	1.3039e+06	1.80155e+06	2.03186e+06	336083	761346	625813	9
FALSE	[K].QANGGAYQKPTKQEEFYA.[-]	2xLabel:2H(4) [K9; K12]; 1xPhospho [T/Y]	1.90587e-06	3.35966e-05	1	1	7	P18827	P18827 [293-310]		Syndecan-1 OS=Homo sapiens (Human) OX=9606 GN=SDC1 PE=1 SV=3	1	2117.98																				5857	2.288e-05	5.27e-08	3.83	53.37										0
FALSE	[K].QANGGAYQKPTKQEEFYA.[-]	2xLabel:13C(6)15N(2) [K9; K12]; 1xPhospho [T/Y]	4.14076e-06	3.35966e-05	1	1	4	P18827	P18827 [293-310]		Syndecan-1 OS=Homo sapiens (Human) OX=9606 GN=SDC1 PE=1 SV=3	1	2125.96																				5857	2.288e-05	1.377e-07	4.23	53.37										0
FALSE	[R].QADEEMTGYVATR.[W]	1xPhospho [T/Y]	6.98219e-07	3.35966e-05	1	1	3	Q15759	Q15759 [174-186]		Mitogen-activated protein kinase 11 OS=Homo sapiens (Human) OX=9606 GN=MAPK11 PE=1 SV=2	0	1550.62	0.814	1.68	0.0346667	0.950864	89.4	60.4	150.2	35.72	24.54	28.77	146134	206506	141823	73032.8	65135.9	51474.3	128843	203195	100618	5839	2.288e-05	1.511e-08	3.8	49.53	73321.7	157498	134027	65823.8	90466.3	109095	129526	227105	225188	9
FALSE	[R].QADEEMTGYVATR.[W]	1xLabel:13C(6)15N(4) [R13]; 1xPhospho [T/Y]	2.15724e-06	3.35966e-05	1	1	3	Q15759	Q15759 [174-186]		Mitogen-activated protein kinase 11 OS=Homo sapiens (Human) OX=9606 GN=MAPK11 PE=1 SV=2	0	1560.63																				5839	2.288e-05	6.153e-08	4.04	49.53										0
FALSE	[R].QADEEMTGYVATR.[W]	1xOxidation [M6]; 1xPhospho [Y9(100)]	4.00429e-05	3.35966e-05	1	1	3	Q15759	Q15759 [174-186]	Q15759 1xPhospho [Y182(100)]	Mitogen-activated protein kinase 11 OS=Homo sapiens (Human) OX=9606 GN=MAPK11 PE=1 SV=2	0	1566.61	0.01	1.465	4.24203e-17	0.798529	108.7		191.3	34.28		32.97	50605.7	68509	42395.7				37010.6	63123.3	32337.6	5840	2.288e-05	2.326e-06	2.84	31.29	25391	52250.3	40065.2				37207	70551.1	72373.1	6
FALSE	[R].QADEEMTGYVATR.[W]	1xOxidation [M6]; 1xLabel:13C(6)15N(4) [R13]; 1xPhospho [Y9(100)]	0.000178189	3.35966e-05	1	1	3	Q15759	Q15759 [174-186]	Q15759 1xPhospho [Y182(100)]	Mitogen-activated protein kinase 11 OS=Homo sapiens (Human) OX=9606 GN=MAPK11 PE=1 SV=2	0	1576.62																				5840	2.288e-05	1.494e-05	2.61	31.29										0
FALSE	[R].QADSEMTGYVVTR.[W]	1xPhospho [S/T/Y]	4.87388e-06	3.35966e-05	1	1	3	P53778	P53778 [177-189]		Mitogen-activated protein kinase 12 OS=Homo sapiens (Human) OX=9606 GN=MAPK12 PE=1 SV=3	0	1536.64	2.135	1.857	0.805821	0.930201	61.6	117.6	120.8	23.49	30.61	21.14	1.25015e+06	1.3264e+06	863340	1.48567e+06	1.12147e+06	1112201	1.15886e+06	1.43057e+06	800678	5842	2.288e-05	1.688e-07	4.54	56.71	627252	1.01162e+06	815883	1.33902e+06	1.55759e+06	2.35721e+06	1.16501e+06	1.59891e+06	1.79195e+06	9
FALSE	[R].QAGRPDLRPEGVYDIPPTCTKPAGK.[D]	1xCarbamidomethyl [C19]; 1xPhospho [Y13(100)]	0.000105781	3.35966e-05	1	1	1	Q14511	Q14511 [249-273]	Q14511 1xPhospho [Y261(100)]	Enhancer of filamentation 1 OS=Homo sapiens (Human) OX=9606 GN=NEDD9 PE=1 SV=1	0	2803.36	1.142	1.877	0.358016	0.963724	58.6	102.2	139.1	33.61	6.02	32.1	69840.2	39713.7	59058.6	64961.9		30081	65658.2		46814.9	5846	2.288e-05	7.831e-06	3.28	64.92	35041.8	30288.8	55812.2	58549.6		63754	66006.6		104774	7
FALSE	[R].QADSEMTGYVVTR.[W]	1xOxidation [M6]; 1xLabel:13C(6)15N(4) [R13]; 1xPhospho [Y9(100)]	5.23631e-06	3.35966e-05	1	1	2	P53778	P53778 [177-189]	P53778 1xPhospho [Y185(100)]	Mitogen-activated protein kinase 12 OS=Homo sapiens (Human) OX=9606 GN=MAPK12 PE=1 SV=3	0	1562.64																				5843	2.288e-05	1.857e-07	3.21	38.39										0
FALSE	[R].QADSEMTGYVVTR.[W]	1xOxidation [M6]; 1xLabel:13C(6) [R13]; 1xPhospho [Y9(100)]	5.92692e-06	3.35966e-05	1	1	3	P53778	P53778 [177-189]	P53778 1xPhospho [Y185(100)]	Mitogen-activated protein kinase 12 OS=Homo sapiens (Human) OX=9606 GN=MAPK12 PE=1 SV=3	0	1558.66																				5843	2.288e-05	2.16e-07	3.55	38.39										0
FALSE	[R].QADSEMTGYVVTR.[W]	1xOxidation [M6]; 1xPhospho [Y9(99.4)]	1.94183e-05	3.35966e-05	1	1	2	P53778	P53778 [177-189]	P53778 1xPhospho [Y185(99.4)]	Mitogen-activated protein kinase 12 OS=Homo sapiens (Human) OX=9606 GN=MAPK12 PE=1 SV=3	0	1552.63	2.197	2.048	0.79331	0.819482	52.6	122.6	124.8	36.53	27.35	21.86	243170	319530	162218	297455	257199	220281	248570	325398	172233	5843	2.288e-05	9.454e-07	3.42	38.39	122009	243698	153301	268094	357219	466864	249889	363689	385465	9
FALSE	[R].QADSEMTGYVVTR.[W]	1xLabel:13C(6)15N(4) [R13]; 1xPhospho [S/T/Y]	3.98524e-07	3.35966e-05	1	1	3	P53778	P53778 [177-189]		Mitogen-activated protein kinase 12 OS=Homo sapiens (Human) OX=9606 GN=MAPK12 PE=1 SV=3	0	1546.65																				5842	2.288e-05	7.528e-09	4.11	56.71										0
FALSE	[R].QADSEMTGYVVTR.[W]	1xLabel:13C(6) [R13]; 1xPhospho [T/Y/S]	1.23129e-06	3.35966e-05	1	1	3	P53778	P53778 [177-189]		Mitogen-activated protein kinase 12 OS=Homo sapiens (Human) OX=9606 GN=MAPK12 PE=1 SV=3	0	1542.66																				5842	2.288e-05	3.059e-08	4.71	56.71										0
FALSE	[R].QECNCRPQESPYVSGMK.[T]	2xCarbamidomethyl [C3; C5]; 1xLabel:13C(6) [R6]; 1xLabel:2H(4) [K17]; 1xPhospho [Y12(100)]	1.50582e-05	3.35966e-05	1	1	3	Q9UJV3	Q9UJV3 [716-732]	Q9UJV3 1xPhospho [Y727(100)]	Probable E3 ubiquitin-protein ligase MID2 OS=Homo sapiens (Human) OX=9606 GN=MID2 PE=1 SV=3	0	2159.9																				5886	2.288e-05	6.885e-07	3.35	45.65										0
FALSE	[R].QECNCRPQESPYVSGMK.[T]	2xCarbamidomethyl [C3; C5]; 1xLabel:13C(6)15N(2) [K17]; 1xLabel:13C(6)15N(4) [R6]; 1xPhospho [Y12(100)]	5.40983e-06	3.35966e-05	1	1	2	Q9UJV3	Q9UJV3 [716-732]	Q9UJV3 1xPhospho [Y727(100)]	Probable E3 ubiquitin-protein ligase MID2 OS=Homo sapiens (Human) OX=9606 GN=MID2 PE=1 SV=3	0	2167.87																				5886	2.288e-05	1.929e-07	3.68	45.65										0
FALSE	[R].QEDGGVYSSSGLK.[Q]	1xPhospho [Y7(99.7)]	7.16063e-06	3.35966e-05	1	1	3	P16591	P16591 [708-720]	P16591 1xPhospho [Y714(99.7)]	Tyrosine-protein kinase Fer OS=Homo sapiens (Human) OX=9606 GN=FER PE=1 SV=2	0	1406.58	1.974	1.891	0.963044	0.955685	62.1	124.7	113.2	29.84	32.53	26.69	81115	96978.5	75552.6	84401	105111	67626.2	81073.5	125125	58177.6	5888	2.288e-05	2.743e-07	3.43	38.18	40698.8	73963.3	71399.6	76069.8	145987	143327	81503.7	139849	130204	9
FALSE	[R].QEDGGVYSSSGLK.[Q]	1xLabel:2H(4) [K13]; 1xPhospho [Y7(99.6)]	8.15807e-06	3.35966e-05	1	1	3	P16591	P16591 [708-720]	P16591 1xPhospho [Y714(99.6)]	Tyrosine-protein kinase Fer OS=Homo sapiens (Human) OX=9606 GN=FER PE=1 SV=2	0	1410.61																				5888	2.288e-05	3.22e-07	3.37	38.18										0
FALSE	[R].QEDGGVYSSSGLK.[Q]	1xLabel:13C(6)15N(2) [K13]; 1xPhospho [Y7(99.6)]	9.11439e-06	3.35966e-05	1	1	3	P16591	P16591 [708-720]	P16591 1xPhospho [Y714(99.6)]	Tyrosine-protein kinase Fer OS=Homo sapiens (Human) OX=9606 GN=FER PE=1 SV=2	0	1414.6																				5888	2.288e-05	3.701e-07	3.52	38.18										0
FALSE	[R].QESTVSFNPYEPELAPWAADKGPQR.[E]	1xPhospho [Y10(100)]	6.73676e-11	3.35966e-05	1	1	1	P43405	P43405 [314-338]	P43405 1xPhospho [Y323(100)]	Tyrosine-protein kinase SYK OS=Homo sapiens (Human) OX=9606 GN=SYK PE=1 SV=1	1	2897.31	1.414	1.033	0.696003	0.12247	86	109.7	104.3	24.09	10.07	35.5	634643	567363	552882	555012	440500	260503	327242	622064	234452	5894	2.288e-05	1.513e-13	6.51	103.21	318428	432715	522491	500227	611804	552113	328978	695263	524715	9
FALSE	[K].QEYDESGPSIVHR.[K]	1xLabel:13C(6)15N(4) [R13]; 1xPhospho [Y3(98.9)]	0.000931914	3.35966e-05	3	7	1	P60709; P0CG38; P63261	P60709 [360-372]; P0CG38 [1060-1072]; P63261 [360-372]	P60709 1xPhospho [Y362(98.9)]; P0CG38 1xPhospho [Y1062(98.9)]; P63261 1xPhospho [Y362(98.9)]	Actin, cytoplasmic 1 OS=Homo sapiens (Human) OX=9606 GN=ACTB PE=1 SV=1 POTE ankyrin domain family member I OS=Homo sapiens (Human) OX=9606 GN=POTEI PE=3 SV=1 Actin, cytoplasmic 2 OS=Homo sapiens (Human) OX=9606 GN=ACTG1 PE=1 SV=1	0	1606.68																				5898	2.288e-05	0.0001176	1.16	44.67										0
FALSE	[K].QEYDESGPSIVHR.[K]	1xPhospho [Y/S]	0.0017057	3.35966e-05	3	7	1	P60709; P0CG38; P63261	P60709 [360-372]; P0CG38 [1060-1072]; P63261 [360-372]		Actin, cytoplasmic 1 OS=Homo sapiens (Human) OX=9606 GN=ACTB PE=1 SV=1 POTE ankyrin domain family member I OS=Homo sapiens (Human) OX=9606 GN=POTEI PE=3 SV=1 Actin, cytoplasmic 2 OS=Homo sapiens (Human) OX=9606 GN=ACTG1 PE=1 SV=1	0	1596.67	1.265	1.874	0.57169	0.975999	77.8	98.4	123.8	52.72	44.08	20.16	50613.9		58812	38202.8		30959.7	47334.7	53470.8	32012.9	5898	2.288e-05	0.0002495	1.35	44.67	25395.2		55579.2	34431.8		65616.3	47585.9	59762.8	71646.4	7
FALSE	[R].QECNCRPQESPYVSGMK.[T]	2xCarbamidomethyl [C3; C5]; 1xPhospho [Y12(99.4)]	3.34191e-07	3.35966e-05	1	1	3	Q9UJV3	Q9UJV3 [716-732]	Q9UJV3 1xPhospho [Y727(99.4)]	Probable E3 ubiquitin-protein ligase MID2 OS=Homo sapiens (Human) OX=9606 GN=MID2 PE=1 SV=3	0	2149.85	1.403	2.412	0.751366	0.535556	66.9	93.9	139.3	22.77	28.63	26.63	166141	128731	137154	115597	99213.1	87450.9	203417	179253	139710	5886	2.288e-05	6.039e-09	4.87	45.65	83360.3	98180	129615	104186	137796	185344	204496	200346	312677	9
FALSE	[R].QESTVSFNPYEPELAPWAADKGPQR.[E]	1xLabel:13C(6)15N(2) [K21]; 1xLabel:13C(6)15N(4) [R25]; 1xPhospho [Y10(99.2)]	8.56774e-10	3.35966e-05	1	1	1	P43405	P43405 [314-338]	P43405 1xPhospho [Y323(99.2)]	Tyrosine-protein kinase SYK OS=Homo sapiens (Human) OX=9606 GN=SYK PE=1 SV=1	1	2915.34																				5894	2.288e-05	3.595e-12	6.4	103.21										0
FALSE	[R].QAYEPPPPPAYR.[T]	1xLabel:13C(6)15N(4) [R12]; 1xPhospho [Y3(100)]	0.00120096	3.35966e-05	1	1	4	Q15654	Q15654 [121-132]	Q15654 1xPhospho [Y123(100)]	Thyroid receptor-interacting protein 6 OS=Homo sapiens (Human) OX=9606 GN=TRIP6 PE=1 SV=3	0	1475.66																				5871	2.288e-05	0.0001606	2.4	51.87										0
FALSE	[R].QAYEPPPPPAYR.[T]	1xPhospho [Y3(100)]	0.000937996	3.35966e-05	1	1	1	Q15654	Q15654 [121-132]	Q15654 1xPhospho [Y123(100)]	Thyroid receptor-interacting protein 6 OS=Homo sapiens (Human) OX=9606 GN=TRIP6 PE=1 SV=3	0	1465.65	2.307	2.389	0.646095	0.577845	46.2	124.7	129.1	20.21	38.99	31.99	162207	161188	111216	175634	204171	173256	192234	262796	168604	5871	2.288e-05	0.0001186	2.5	51.87	81385.9	122935	105102	158298	283570	367200	193254	293720	377343	9
FALSE	[R].QDVYGPQPQVR.[V]	1xLabel:13C(6)15N(4) [R11]; 1xPhospho [Y4(100)]	4.93328e-05	3.35966e-05	1	1	3	O60716	O60716 [254-264]	O60716 1xPhospho [Y257(100)]	Catenin delta-1 OS=Homo sapiens (Human) OX=9606 GN=CTNND1 PE=1 SV=1	0	1376.62																				5882	2.288e-05	3.023e-06	3.1	43.57										0
FALSE	[R].QDVYGPQPQVR.[V]	1xLabel:13C(6) [R11]; 1xPhospho [Y4(100)]	1.83116e-05	3.35966e-05	1	1	3	O60716	O60716 [254-264]	O60716 1xPhospho [Y257(100)]	Catenin delta-1 OS=Homo sapiens (Human) OX=9606 GN=CTNND1 PE=1 SV=1	0	1372.64																				5882	2.288e-05	8.779e-07	3.24	43.57										0
FALSE	[R].QDVYGPQPQVR.[V]	1xPhospho [Y4(100)]	1.52559e-05	3.35966e-05	1	1	3	O60716	O60716 [254-264]	O60716 1xPhospho [Y257(100)]	Catenin delta-1 OS=Homo sapiens (Human) OX=9606 GN=CTNND1 PE=1 SV=1	0	1366.62	2.703	2.03	0.249198	0.810054	50.5	136.6	112.8	29.46	10.81	27.88	446495	539145	336167	810038	650096	405144	452309	634597	362361	5882	2.288e-05	7.012e-07	2.69	43.57	224026	411194	317688	730079	902908	858664	454708	709271	810980	9
FALSE	[K].QQPTQFINPETPGYVGFANLPNQVHR.[K]	1xLabel:13C(6) [R26]; 1xPhospho [T/Y]	3.35309e-11	3.35966e-05	1	1	2	Q15019	Q15019 [4-29]		Septin-2 OS=Homo sapiens (Human) OX=9606 GN=SEPTIN2 PE=1 SV=1	0	3038.46	100	1	4.24203e-17	0.0922603	47.1	162.7	90.2		11.67		584483			1.1341e+06	593824	477575			250824	6087	2.288e-05	6.358e-14	7.38	105.51	293260			1.02215e+06	824754	1.01217e+06			561355	5
FALSE	[R].QPSGSFSTPGSATYVR.[Y]	1xLabel:13C(6)15N(4) [R16]; 1xPhospho [T/Y/S]	4.25018e-06	3.35966e-05	1	1	1	O60292	O60292 [1156-1171]		Signal-induced proliferation-associated 1-like protein 3 OS=Homo sapiens (Human) OX=9606 GN=SIPA1L3 PE=1 SV=3	0	1731.76	2.708	3.643	0.511357	0.0171083	39.5	106.2	154.3	10.92	18.69	20.35	83210.9	63504.9	54947.3	125442	117262	61452.6	150718	204697	84530.6	6075	2.288e-05	1.424e-07	2.99	60.21	41750.5	48433.8	51926.9	113060	162864	130243	151518	228783	189184	9
FALSE	[K].QPAPKPEPSFSEYASVQVPR.[K]	1xLabel:13C(6)15N(2) [K5]; 1xLabel:13C(6)15N(4) [R20]; 1xPhospho [S11(99.5)]	1.83275e-06	3.35966e-05	1	1	3	P78324	P78324 [484-503]	P78324 1xPhospho [S494(99.5)]	Tyrosine-protein phosphatase non-receptor type substrate 1 OS=Homo sapiens (Human) OX=9606 GN=SIRPA PE=1 SV=2	0	2312.11																				6070	2.288e-05	5.01e-08	4.36	80.31										0
FALSE	[K].QPAPKPEPSFSEYASVQVPR.[K]	1xLabel:13C(6) [R20]; 1xLabel:2H(4) [K5]; 1xPhospho [S11(99.4)]	4.22255e-06	3.35966e-05	1	1	3	P78324	P78324 [484-503]	P78324 1xPhospho [S494(99.4)]	Tyrosine-protein phosphatase non-receptor type substrate 1 OS=Homo sapiens (Human) OX=9606 GN=SIRPA PE=1 SV=2	0	2304.13																				6070	2.288e-05	1.418e-07	5.49	80.31										0
FALSE	[K].QPAPKPEPSFSEYASVQVPR.[K]	1xPhospho [S11(98.4)]	1.13025e-05	3.35966e-05	1	1	3	P78324	P78324 [484-503]	P78324 1xPhospho [S494(98.4)]	Tyrosine-protein phosphatase non-receptor type substrate 1 OS=Homo sapiens (Human) OX=9606 GN=SIRPA PE=1 SV=2	0	2294.09	1.324	1.401	0.549559	0.736716	63.6	146.9	89.5	18.9	71.45	6.02	851189	492861	307562	1.68048e+06	358453		581570	471204	236241	6070	2.288e-05	4.811e-07	4.51	80.31	427078	375895	290656	1.5146e+06	497850		584656	526651	528718	8
FALSE	[K].QSLTHGSSGYINSTGSTR.[G]	1xPhospho [S/T/Y]	2.06444e-08	3.35966e-05	1	1	5	Q9UMD9	Q9UMD9 [55-72]		Collagen alpha-1(XVII) chain OS=Homo sapiens (Human) OX=9606 GN=COL17A1 PE=1 SV=3	0	1932.84	3.657	1.229	0.0276271	0.418248	51	168.1	80.9	33.52	8	40.14	223206	282749	154120	532406	328482	251341	110008	237191	103184	6106	2.288e-05	1.888e-10	4.4	39.94	111992	215646	145648	479852	456224	532693	110592	265101	230930	9
FALSE	[K].QSLTHGSSGYINSTGSTR.[G]	1xLabel:13C(6) [R18]; 1xPhospho [S8(99.5)]	7.75646e-08	3.35966e-05	1	1	6	Q9UMD9	Q9UMD9 [55-72]	Q9UMD9 1xPhospho [S62(99.5)]	Collagen alpha-1(XVII) chain OS=Homo sapiens (Human) OX=9606 GN=COL17A1 PE=1 SV=3	0	1938.86																				6106	2.288e-05	9.824e-10	4.06	39.94										0
FALSE	[K].QSLTHGSSGYINSTGSTR.[G]	1xLabel:13C(6)15N(4) [R18]; 1xPhospho [Y10(99.4)]	5.74165e-07	3.35966e-05	1	1	5	Q9UMD9	Q9UMD9 [55-72]	Q9UMD9 1xPhospho [Y64(99.4)]	Collagen alpha-1(XVII) chain OS=Homo sapiens (Human) OX=9606 GN=COL17A1 PE=1 SV=3	0	1942.85																				6106	2.288e-05	1.186e-08	3.66	39.94										0
FALSE	[R].QSPEDVYFSK.[S]	1xPhospho [Y7(100)]	0.00086755	3.35966e-05	1	1	2	P29317	P29317 [569-578]	P29317 1xPhospho [Y575(100)]	Ephrin type-A receptor 2 OS=Homo sapiens (Human) OX=9606 GN=EPHA2 PE=1 SV=2	0	1279.52	2.414	2.041	0.516504	0.807207	41.2	124.2	134.6	36.44	17.84	2.94	430504	443728	178043	578645	539527	306908		618060	321772	6108	2.288e-05	0.0001068	2.9	58.35	216002	338422	168256	521527	749341	650462		690788	720141	8
FALSE	[R].QSPEDVYFSK.[S]	1xLabel:2H(4) [K10]; 1xPhospho [Y7(99.5)]	0.00195479	3.35966e-05	1	1	3	P29317	P29317 [569-578]	P29317 1xPhospho [Y575(99.5)]	Ephrin type-A receptor 2 OS=Homo sapiens (Human) OX=9606 GN=EPHA2 PE=1 SV=2	0	1283.55																				6108	2.288e-05	0.0002934	3.16	58.35										0
FALSE	[R].QSPEDVYFSKSEQLKPLK.[T]	1xPhospho [Y7(100)]	2.06444e-08	3.35966e-05	1	1	3	P29317	P29317 [569-586]	P29317 1xPhospho [Y575(100)]	Ephrin type-A receptor 2 OS=Homo sapiens (Human) OX=9606 GN=EPHA2 PE=1 SV=2	1	2203.07	3.078	2.266	0.071391	0.577045	44.1	132.3	123.6	40.63	16.56	31.22	577005	477475	654021	988708	897544	515075	652467	912898	564697	6109	2.288e-05	1.888e-10	5.21	76.57	289508	364160	618070	891113	1.24659e+06	1.09165e+06	655929	1.02032e+06	1.26382e+06	9
FALSE	[R].QSPEDVYFSKSEQLKPLK.[T]	3xLabel:2H(4) [K10; K15; K18]; 1xPhospho [Y7(100)]	1.4804e-08	3.35966e-05	1	1	3	P29317	P29317 [569-586]	P29317 1xPhospho [Y575(100)]	Ephrin type-A receptor 2 OS=Homo sapiens (Human) OX=9606 GN=EPHA2 PE=1 SV=2	1	2215.14																				6109	2.288e-05	1.244e-10	5.38	76.57										0
FALSE	[R].QSPEDVYFSKSEQLKPLK.[T]	3xLabel:13C(6)15N(2) [K10; K15; K18]; 1xPhospho [Y7(99.4)]	2.44585e-08	3.35966e-05	1	1	3	P29317	P29317 [569-586]	P29317 1xPhospho [Y575(99.4)]	Ephrin type-A receptor 2 OS=Homo sapiens (Human) OX=9606 GN=EPHA2 PE=1 SV=2	1	2227.11																				6109	2.288e-05	2.323e-10	5.25	76.57										0
FALSE	[R].QSTAYSLHQPQGNKEHGTER.[N]	1xLabel:13C(6) [R20]; 1xLabel:2H(4) [K14]; 1xPhospho [Y/S/T]	8.64248e-05	3.35966e-05	1	1	3	O43150	O43150 [289-308]		Arf-GAP with SH3 domain, ANK repeat and PH domain-containing protein 2 OS=Homo sapiens (Human) OX=9606 GN=ASAP2 PE=1 SV=3	1	2358.09																				6115	2.288e-05	6.074e-06	2.96	25.99										0
FALSE	[R].QSTAYSLHQPQGNKEHGTER.[N]	1xPhospho [T/Y/S]	0.000397166	3.35966e-05	1	1	3	O43150	O43150 [289-308]		Arf-GAP with SH3 domain, ANK repeat and PH domain-containing protein 2 OS=Homo sapiens (Human) OX=9606 GN=ASAP2 PE=1 SV=3	1	2348.04	2.158	1.758	0.885907	0.986231	61	131.7	107.3	45.86	38.31	11.79	33040.1	42417.6	48004.2	43758	50260.9	42458.4	53363.4	50877.5	29941.2	6115	2.288e-05	4.045e-05	2.57	25.99	16577.6	32351	45365.5	39438.7	69806.6	89986.6	53646.5	56864.3	67009.9	9
FALSE	[R].QSSVTVVSQYDNLEDYHSLPQHQR.[G]	1xPhospho [S3(99.5)]	2.18921e-08	3.35966e-05	1	1	2	A7KAX9	A7KAX9 [2014-2037]	A7KAX9 1xPhospho [S2016(99.5)]	Rho GTPase-activating protein 32 OS=Homo sapiens (Human) OX=9606 GN=ARHGAP32 PE=1 SV=1	0	2910.31	1.343	1.47	0.629222	0.795945	77.6	94.2	128.2	19.75	20.64	21.99	245899	241795	165330	185313	178273	89450.4	180409	230824	126436	6114	2.288e-05	2.031e-10	5.86	78.87	123378	184412	156242	167021	247600	189582	181366	257985	282969	9
FALSE	[R].QSTAYSLHQPQGNKEHGTER.[N]	1xLabel:13C(6)15N(2) [K14]; 1xLabel:13C(6)15N(4) [R20]; 1xPhospho [S/T/Y]	0.00023892	3.35966e-05	1	1	2	O43150	O43150 [289-308]		Arf-GAP with SH3 domain, ANK repeat and PH domain-containing protein 2 OS=Homo sapiens (Human) OX=9606 GN=ASAP2 PE=1 SV=3	1	2366.06																				6115	2.288e-05	2.144e-05	2.89	25.99										0
FALSE	[K].QLVRGEPNVSYICSR.[Y]	1xCarbamidomethyl [C13]; 2xLabel:13C(6)15N(4) [R4; R15]; 1xPhospho [Y11(98.7)]	0.00149792	3.35966e-05	2	2	1	P49840; P49841	P49840 [269-283]; P49841 [206-220]	P49840 1xPhospho [Y279(98.7)]; P49841 1xPhospho [Y216(98.7)]	Glycogen synthase kinase-3 alpha OS=Homo sapiens (Human) OX=9606 GN=GSK3A PE=1 SV=2 Glycogen synthase kinase-3 beta OS=Homo sapiens (Human) OX=9606 GN=GSK3B PE=1 SV=2	1	1877.88	100	100	4.24203e-17	4.27829e-17		119.6	180.4		76.45	37.12				70182.5	43527	98349	94854.2	81365.5	75627.1	6042	2.288e-05	0.0002116	1.85	70.24				63254.8	60454	208442	95357.5	90939.9	169257	6
FALSE	[K].IIQLLDDYPK.[C]	1xLabel:13C(6)15N(2) [K10]; 1xPhospho [Y8(100)]	0.00180833	3.35966e-05	1	2	1	P05388	P05388 [17-26]	P05388 1xPhospho [Y24(100)]	60S acidic ribosomal protein P0 OS=Homo sapiens (Human) OX=9606 GN=RPLP0 PE=1 SV=1	0	1305.66																				4371	2.288e-05	0.0002682	3.06	97.55										0
FALSE	[K].IIQLLDDYPK.[C]	1xPhospho [Y8(100)]	0.000360191	3.35966e-05	1	2	3	P05388	P05388 [17-26]	P05388 1xPhospho [Y24(100)]	60S acidic ribosomal protein P0 OS=Homo sapiens (Human) OX=9606 GN=RPLP0 PE=1 SV=1	0	1297.64	1.838	1.534	0.9634	0.900266	67.4	132	100.7	4.67	9.94	28.64	1.26087e+06	808211	713663	1.39004e+06	751485	584916	643771	845839	524472	4371	2.288e-05	3.577e-05	3.13	97.55	632632	616405	674434	1.25283e+06	1.04373e+06	1.23967e+06	647187	945370	1.17379e+06	9
FALSE	[K].IIQLLDDYPK.[C]	1xLabel:2H(4) [K10]; 1xPhospho [Y8(100)]	0.000522129	3.35966e-05	1	2	3	P05388	P05388 [17-26]	P05388 1xPhospho [Y24(100)]	60S acidic ribosomal protein P0 OS=Homo sapiens (Human) OX=9606 GN=RPLP0 PE=1 SV=1	0	1301.67																				4371	2.288e-05	5.699e-05	3.04	97.55										0
FALSE	[R].LLLELNAVQHNPPGFPADEANSSPPLPGALSPLYGVPETNSPLGGK.[A]	1xPhospho [Y34(99.9)]	1.89507e-07	3.35966e-05	1	1	1	P49023	P49023 [148-193]	P49023 1xPhospho [Y181(99.9)]	Paxillin OS=Homo sapiens (Human) OX=9606 GN=PXN PE=1 SV=3	0	4755.37	100		4.24203e-17			300			19.22					2.71719e+06		1.519e+06				4319	2.288e-05	2.972e-09	4.7	122.89				2.44897e+06		3.21938e+06				2
FALSE	[K].LNSLPSEYESGSACPAQTVHYRPINLSSSENK.[I]	1xCarbamidomethyl [C14]; 1xPhospho [Y8(97.2)]	1.70875e-08	3.35966e-05	1	1	3	Q9HAU0	Q9HAU0 [346-377]	Q9HAU0 1xPhospho [Y353(97.2)]	Pleckstrin homology domain-containing family A member 5 OS=Homo sapiens (Human) OX=9606 GN=PLEKHA5 PE=1 SV=1	0	3615.64	2.023	1.294	0.908632	0.519033	66.9	146.4	86.6	26.1	49.1	40.56	434833	182239	249578	667971	140393	225111	280866	156665	182813	4529	2.288e-05	1.486e-10	6.7	83.62	218174	138990	235859	602036	194989	477101	282356	175100	409144	9
FALSE	[K].LNSLPSEYESGSACPAQTVHYRPINLSSSENK.[I]	1xCarbamidomethyl [C14]; 1xLabel:13C(6) [R22]; 1xLabel:2H(4) [K32]; 1xPhospho [Y8(97.4)]	2.45979e-07	3.35966e-05	1	1	2	Q9HAU0	Q9HAU0 [346-377]	Q9HAU0 1xPhospho [Y353(97.4)]	Pleckstrin homology domain-containing family A member 5 OS=Homo sapiens (Human) OX=9606 GN=PLEKHA5 PE=1 SV=1	0	3625.69																				4529	2.288e-05	4.105e-09	6.24	83.62										0
FALSE	[K].LNSLPSEYESGSACPAQTVHYRPINLSSSENK.[I]	1xCarbamidomethyl [C14]; 1xLabel:13C(6)15N(2) [K32]; 1xLabel:13C(6)15N(4) [R22]; 1xPhospho [S3(98.9)]	2.17317e-07	3.35966e-05	1	1	1	Q9HAU0	Q9HAU0 [346-377]	Q9HAU0 1xPhospho [S348(98.9)]	Pleckstrin homology domain-containing family A member 5 OS=Homo sapiens (Human) OX=9606 GN=PLEKHA5 PE=1 SV=1	0	3633.66																				4529	2.288e-05	3.535e-09	6.1	83.62										0
FALSE	[R].LPSSPVYEDAASFK.[A]	1xPhospho [Y7(100)]	3.98524e-07	3.35966e-05	1	1	3	Q14247	Q14247 [415-428]	Q14247 1xPhospho [Y421(100)]	Src substrate cortactin OS=Homo sapiens (Human) OX=9606 GN=CTTN PE=1 SV=2	0	1590.71	1.965	2.03	0.921899	0.821214	66.2	120.8	113	18.21	16.2	23.74	634961	350593	233510	694586	351676	221393	643349	378200	204058	4565	2.288e-05	7.532e-09	3.41	83.1	318587	267389	220674	626024	488437	469221	646762	422703	456691	9
FALSE	[R].LPSSPVYEDAASFK.[A]	1xLabel:2H(4) [K14]; 1xPhospho [Y7(100)]	2.93331e-07	3.35966e-05	1	1	3	Q14247	Q14247 [415-428]	Q14247 1xPhospho [Y421(100)]	Src substrate cortactin OS=Homo sapiens (Human) OX=9606 GN=CTTN PE=1 SV=2	0	1594.73																				4565	2.288e-05	5.124e-09	3.69	83.1										0
FALSE	[R].LPSSPVYEDAASFK.[A]	1xLabel:13C(6)15N(2) [K14]; 1xPhospho [Y7(100)]	5.00689e-07	3.35966e-05	1	1	3	Q14247	Q14247 [415-428]	Q14247 1xPhospho [Y421(100)]	Src substrate cortactin OS=Homo sapiens (Human) OX=9606 GN=CTTN PE=1 SV=2	0	1598.72																				4565	2.288e-05	9.966e-09	4.03	83.1										0
FALSE	[K].LPDGYEFKFPNR.[L]	1xPhospho [Y5(100)]	9.84608e-05	3.35966e-05	1	1	1	P09382	P09382 [101-112]	P09382 1xPhospho [Y105(100)]	Galectin-1 OS=Homo sapiens (Human) OX=9606 GN=LGALS1 PE=1 SV=2	1	1562.7	2.608	3.114	0.39123	0.0926807	47.8	124.7	127.5	4.64	14.58	39.85	195835		111025	325803		112654	269154	122461	145977	4545	2.288e-05	7.133e-06	3.22	86.71	98259		104922	293643		238760	270582	136871	326704	7
FALSE	[K].LPDGYEFKFPNR.[L]	1xLabel:13C(6) [R12]; 1xLabel:2H(4) [K8]; 1xPhospho [Y5(100)]	4.2187e-05	3.35966e-05	1	1	1	P09382	P09382 [101-112]	P09382 1xPhospho [Y105(100)]	Galectin-1 OS=Homo sapiens (Human) OX=9606 GN=LGALS1 PE=1 SV=2	1	1572.75																				4545	2.288e-05	2.479e-06	3.49	86.71										0
FALSE	[K].LPQDDDRPADEYDQPWEWNR.[V]	2xLabel:13C(6)15N(4) [R7; R20]; 1xPhospho [Y12(100)]	4.56202e-05	3.35966e-05	1	1	1	Q15464	Q15464 [325-344]	Q15464 1xPhospho [Y336(100)]	SH2 domain-containing adapter protein B OS=Homo sapiens (Human) OX=9606 GN=SHB PE=1 SV=2	0	2645.08																				4560	2.288e-05	2.745e-06	4	90.73										0
FALSE	[K].LPQDDDRPADEYDQPWEWNR.[V]	2xLabel:13C(6) [R7; R20]; 1xPhospho [Y12(100)]	7.79408e-06	3.35966e-05	1	1	2	Q15464	Q15464 [325-344]	Q15464 1xPhospho [Y336(100)]	SH2 domain-containing adapter protein B OS=Homo sapiens (Human) OX=9606 GN=SHB PE=1 SV=2	0	2637.11	2.394	2.184	0.617354	0.746889	53.8	128.8	117.5	20.56	12.66	1.15	246555	192626	102239	328568	171137	142008	268727	237260	121007	4560	2.288e-05	3.028e-07	4.33	90.73	123707	146912	96618.6	296135	237690	300972	270153	265178	270820	9
FALSE	[K].LPPGEQCEGEEDTEYMTPSSRPLRPLDTSQSSR.[A]	1xCarbamidomethyl [C7]; 3xLabel:13C(6) [R21; R24; R33]; 1xPhospho [T/S/Y]	2.25601e-05	3.35966e-05	1	1	2	P22681	P22681 [686-718]		E3 ubiquitin-protein ligase CBL OS=Homo sapiens (Human) OX=9606 GN=CBL PE=1 SV=2	0	3847.73																				4558	2.288e-05	1.144e-06	4.56	75.61										0
FALSE	[K].LPPGEQCEGEEDTEYMTPSSRPLRPLDTSQSSR.[A]	1xCarbamidomethyl [C7]; 1xPhospho [T/S/Y]	2.40801e-05	3.35966e-05	1	1	3	P22681	P22681 [686-718]		E3 ubiquitin-protein ligase CBL OS=Homo sapiens (Human) OX=9606 GN=CBL PE=1 SV=2	0	3829.67	3.134	2.107	0.141884	0.82256	32.9	194.8	72.3	55.54	37.47	11.28	148252	140477	227029	703538	220316	317246	276550	201980	105224	4558	2.288e-05	1.242e-06	4.75	75.61	74384.3	107139	214549	634092	305993	672373	278017	225747	235496	9
FALSE	[K].LIYLVPEK.[Q]	1xLabel:13C(6)15N(2) [K8]; 1xPhospho [Y3(100)]	0.00172799	3.35966e-05	1	1	1	Q9NZM3	Q9NZM3 [551-558]	Q9NZM3 1xPhospho [Y553(100)]	Intersectin-2 OS=Homo sapiens (Human) OX=9606 GN=ITSN2 PE=1 SV=3	0	1062.57																				4449	2.288e-05	0.0002535	2.02	92.68										0
FALSE	[K].LIYLVPEK.[Q]	1xPhospho [Y3(100)]	0.00225464	3.35966e-05	1	1	2	Q9NZM3	Q9NZM3 [551-558]	Q9NZM3 1xPhospho [Y553(100)]	Intersectin-2 OS=Homo sapiens (Human) OX=9606 GN=ITSN2 PE=1 SV=3	0	1054.56	1.456	1.719	0.757669	0.993093	79.2	106.1	114.7	11.32	19.85	21.14	392700	306790	260385	318345	225488	195345	336940	301652	213974	4449	2.288e-05	0.000351	2.06	92.68	197034	233982	246072	286921	313177	414015	338728	337148	478883	9
FALSE	[K].INKSESVVYADIR.[K]	1xLabel:13C(6) [R13]; 1xLabel:2H(4) [K3]; 1xPhospho [S/Y]	5.89337e-07	3.35966e-05	1	1	2	O95297	O95297 [255-267]		Myelin protein zero-like protein 1 OS=Homo sapiens (Human) OX=9606 GN=MPZL1 PE=1 SV=1	1	1583.81	4.294	1.686	0.00831733	0.968627	59.9	166	74.1	42.48	23.71	26.21	177550	217089		424387	242149	110929	149401	202620	64832	4507	2.288e-05	1.226e-08	4.3	63.12	89084.4	165569		382496	336317	235103	150194	226463	145097	8
FALSE	[K].LNGPQDHSHLLYSTIPR.[M]	1xLabel:13C(6)15N(4) [R17]; 1xPhospho [Y/S/T]	7.45887e-08	3.35966e-05	1	1	2	O60716	O60716 [85-101]		Catenin delta-1 OS=Homo sapiens (Human) OX=9606 GN=CTNND1 PE=1 SV=1	0	2037.98																				4504	2.288e-05	9.321e-10	5.7	75.8										0
FALSE	[K].LNGPQDHSHLLYSTIPR.[M]	1xLabel:13C(6) [R17]; 1xPhospho [Y/S/T]	1.67705e-09	3.35966e-05	1	1	2	O60716	O60716 [85-101]		Catenin delta-1 OS=Homo sapiens (Human) OX=9606 GN=CTNND1 PE=1 SV=1	0	2033.99																				4504	2.288e-05	8.27e-12	6.34	75.8										0
FALSE	[R].LNFSHGTHEYHAETIK.[N]	1xLabel:13C(6)15N(2) [K16]; 1xPhospho [Y10(100)]	6.67624e-08	3.35966e-05	1	1	6	P14618	P14618 [74-89]	P14618 1xPhospho [Y83(100)]	Pyruvate kinase PKM OS=Homo sapiens (Human) OX=9606 GN=PKM PE=1 SV=4	0	1971.88																				4501	2.288e-05	8.11e-10	4.37	47.84										0
FALSE	[R].LNFSHGTHEYHAETIK.[N]	1xLabel:2H(4) [K16]; 1xPhospho [Y10(99.5)]	1.58915e-07	3.35966e-05	1	1	6	P14618	P14618 [74-89]	P14618 1xPhospho [Y83(99.5)]	Pyruvate kinase PKM OS=Homo sapiens (Human) OX=9606 GN=PKM PE=1 SV=4	0	1967.89																				4501	2.288e-05	2.387e-09	4.41	47.84										0
FALSE	[R].LNFSHGTHEYHAETIK.[N]	1xPhospho [Y10(100)]	3.40793e-07	3.35966e-05	1	1	6	P14618	P14618 [74-89]	P14618 1xPhospho [Y83(100)]	Pyruvate kinase PKM OS=Homo sapiens (Human) OX=9606 GN=PKM PE=1 SV=4	0	1963.87	1.862	1.391	0.981809	0.690504	69.2	135.8	95.1	11.65	13.16	17.89	375973	294090	191629	355402	300632	174631	216903	279106	115798	4501	2.288e-05	6.154e-09	4.69	47.84	188642	224296	181095	320320	417543	370114	218054	311949	259162	9
FALSE	[K].LNGPQDHSHLLYSTIPR.[M]	1xPhospho [Y12(99.4)]	1.15453e-07	3.35966e-05	1	1	3	O60716	O60716 [85-101]	O60716 1xPhospho [Y96(99.4)]	Catenin delta-1 OS=Homo sapiens (Human) OX=9606 GN=CTNND1 PE=1 SV=1	0	2027.97	5.43	3.148	6.172e-05	0.0457651	30.5	170.2	99.3	4.08	21.3	21.57	365997	261206	203918	1.67059e+06	773554	493756	459698	561079	321063	4504	2.288e-05	1.6e-09	4.99	75.8	183636	199216	192709	1.50569e+06	1.07438e+06	1.04647e+06	462137	627102	718554	9
FALSE	[R].LMTGDTYTAHAGAK.[F]	1xLabel:13C(6)15N(2) [K14]; 1xPhospho [Y7(99.6)]	5.92692e-06	3.35966e-05	1	2	6	P42684	P42684 [433-446]	P42684 1xPhospho [Y439(99.6)]	Tyrosine-protein kinase ABL2 OS=Homo sapiens (Human) OX=9606 GN=ABL2 PE=1 SV=1	0	1524.66																				4484	2.288e-05	2.166e-07	3.29	35.16										0
FALSE	[R].LMTGDTYTAHAGAK.[F]	1xLabel:2H(4) [K14]; 1xPhospho [T/Y]	8.2184e-07	3.35966e-05	1	2	5	P42684	P42684 [433-446]		Tyrosine-protein kinase ABL2 OS=Homo sapiens (Human) OX=9606 GN=ABL2 PE=1 SV=1	0	1520.68																				4484	2.288e-05	1.85e-08	3.49	35.16										0
FALSE	[R].LMTGDTYTAHAGAK.[F]	1xPhospho [T/Y]	6.29046e-07	3.35966e-05	1	2	6	P42684	P42684 [433-446]		Tyrosine-protein kinase ABL2 OS=Homo sapiens (Human) OX=9606 GN=ABL2 PE=1 SV=1	0	1516.65	1.379	2.007	0.720876	0.892554	75	102	123	25.72	24.42	23.33	207555	225143	178173	162834	170429	108038	208648	247013	150963	4484	2.288e-05	1.327e-08	3.37	35.16	104139	171712	168379	146760	236707	228977	209755	276079	337862	9
FALSE	[R].LGPGGLDDRYSLVSEQLEPAATSTYR.[A]	2xLabel:13C(6)15N(4) [R9; R26]; 1xPhospho [S11(99.4)]	3.14142e-11	3.35966e-05	1	1	4	Q9Y446	Q9Y446 [186-211]	Q9Y446 1xPhospho [S196(99.4)]	Plakophilin-3 OS=Homo sapiens (Human) OX=9606 GN=PKP3 PE=1 SV=1	1	2895.37																				4089	2.288e-05	5.877e-14	7	100.7										0
FALSE	[R].LGQDPYRLGHDPYR.[L]	2xLabel:13C(6) [R7; R14]; 1xPhospho [Y6(100)]	0.00029624	3.35966e-05	1	1	3	P18583	P18583 [944-957]	P18583 1xPhospho [Y949(100)]	Protein SON OS=Homo sapiens (Human) OX=9606 GN=SON PE=1 SV=4	1	1778.84	1.892	2.627	0.981213	0.394983	54.8	101.3	143.9	30.19	39.85	37.5	112109	132946	107289	118083	134942	118311	128354	238300	127100	4093	2.288e-05	2.815e-05	2.63	52.42	56250	101395	101392	106427	187419	250750	129035	266341	284455	9
FALSE	[R].LGQDPYRLGHDPYR.[L]	2xLabel:13C(6)15N(4) [R7; R14]; 1xPhospho [Y6(100)]	0.00124064	3.35966e-05	1	1	3	P18583	P18583 [944-957]	P18583 1xPhospho [Y949(100)]	Protein SON OS=Homo sapiens (Human) OX=9606 GN=SON PE=1 SV=4	1	1786.82																				4093	2.288e-05	0.0001674	1.82	52.42										0
FALSE	[K].IGTAEPDYGALYEGR.[N]	1xLabel:13C(6)15N(4) [R15]; 1xPhospho [Y8(99.5)]	1.36552e-05	3.35966e-05	1	1	1	P19174	P19174 [764-778]	P19174 1xPhospho [Y771(99.5)]	1-phosphatidylinositol 4,5-bisphosphate phosphodiesterase gamma-1 OS=Homo sapiens (Human) OX=9606 GN=PLCG1 PE=1 SV=1	0	1701.74	1.57	2.116	0.902096	0.822762	52.5	116.6	130.9	13.85	25.52	16.5	142026	122598	83873.1		105693	99771.1	148466	176985	91666.6	4100	2.288e-05	6.114e-07	3.05	71.64	71260.4	93502.8	79262.7		146795	211455	149254	197811	205154	8
FALSE	[R].LGPGGLDDRYSLVSEQLEPAATSTYR.[A]	2xLabel:13C(6) [R9; R26]; 1xPhospho [Y10(99.4)]	1.86457e-11	3.35966e-05	1	1	2	Q9Y446	Q9Y446 [186-211]	Q9Y446 1xPhospho [Y195(99.4)]	Plakophilin-3 OS=Homo sapiens (Human) OX=9606 GN=PKP3 PE=1 SV=1	1	2887.39																				4089	2.288e-05	3.053e-14	8.65	100.7										0
FALSE	[R].LGPGGLDDRYSLVSEQLEPAATSTYR.[A]	1xPhospho [Y/S/T]	2.34062e-10	3.35966e-05	1	1	4	Q9Y446	Q9Y446 [186-211]		Plakophilin-3 OS=Homo sapiens (Human) OX=9606 GN=PKP3 PE=1 SV=1	1	2875.35	6.369	2.334	3.0829e-06	0.489793	34.5	196	69.5	10.28	28.81	18.42	935792	651192	428724	4652257	1921055	1.21755e+06	818900	1.05527e+06	422527	4089	2.288e-05	7.129e-13	7.71	100.7	469527	496650	405158	4.19303e+06	2.66812e+06	2.58048e+06	823245	1.17945e+06	945635	9
FALSE	[K].LGLVSPESMDNYSHFHELR.[V]	1xLabel:13C(6) [R19]; 1xPhospho [Y/S]	3.32574e-09	3.35966e-05	1	1	1	Q9P0K7	Q9P0K7 [508-526]		Ankycorbin OS=Homo sapiens (Human) OX=9606 GN=RAI14 PE=1 SV=2	0	2317.04	100		4.24203e-17			300			7.87					491337	281736	181341				4083	2.288e-05	1.94e-11	5.09	94.31				442837	391299	384335				3
FALSE	[R].IHGSAAREEDEHPYELLLTAETK.[K]	1xLabel:13C(6) [R7]; 1xLabel:2H(4) [K23]; 1xPhospho [Y14(100)]	4.30959e-07	3.35966e-05	1	1	2	Q92625	Q92625 [442-464]	Q92625 1xPhospho [Y455(100)]	Ankyrin repeat and SAM domain-containing protein 1A OS=Homo sapiens (Human) OX=9606 GN=ANKS1A PE=1 SV=4	1	2699.3																				4128	2.288e-05	8.304e-09	4.64	82.3										0
FALSE	[R].IHGSAAREEDEHPYELLLTAETK.[K]	1xLabel:13C(6)15N(2) [K23]; 1xLabel:13C(6)15N(4) [R7]; 1xPhospho [Y14(100)]	1.18304e-05	3.35966e-05	1	1	2	Q92625	Q92625 [442-464]	Q92625 1xPhospho [Y455(100)]	Ankyrin repeat and SAM domain-containing protein 1A OS=Homo sapiens (Human) OX=9606 GN=ANKS1A PE=1 SV=4	1	2707.27																				4128	2.288e-05	5.09e-07	3.15	82.3										0
FALSE	[K].IHKLDSSYFK.[N]	1xPhospho [Y8(99.6)]	0.00192959	3.35966e-05	1	1	1	Q5T0W9	Q5T0W9 [329-338]	Q5T0W9 1xPhospho [Y336(99.6)]	Protein FAM83B OS=Homo sapiens (Human) OX=9606 GN=FAM83B PE=1 SV=1	1	1317.62	1.96	1.486	0.970317	0.837132	67.4	132.3	100.3	5.56	13.91	18.14	108003	70948.9	51950.3	117850	60236.8	51365	80102.7	60767.9	43589.2	4132	2.288e-05	0.0002903	2.37	52.18	54189.6	54111.2	49094.6	106217	83661.9	108863	80527.7	67918.5	97554.6	9
FALSE	[K].IHKLDSSYFK.[N]	2xLabel:2H(4) [K3; K10]; 1xPhospho [S/Y]	0.00111082	3.35966e-05	1	1	1	Q5T0W9	Q5T0W9 [329-338]		Protein FAM83B OS=Homo sapiens (Human) OX=9606 GN=FAM83B PE=1 SV=1	1	1325.67																				4132	2.288e-05	0.0001459	1.28	52.18										0
FALSE	[K].IHIDRGPEEKPAQESNYR.[L]	1xPhospho [Y17(100)]	0.00127332	3.35966e-05	1	1	1	Q08357	Q08357 [361-378]	Q08357 1xPhospho [Y377(100)]	Sodium-dependent phosphate transporter 2 OS=Homo sapiens (Human) OX=9606 GN=SLC20A2 PE=1 SV=1	1	2219.02	17.425	1.819	4.24203e-17	0.981176	17.2	236.2	46.7	72.66	14.57	55.76	65633.7	118420	25979.4	636690	321555	213945	52191.5	147026	40063	4134	2.288e-05	0.0001724	2.31	38.44	32931.2	90316.5	24551.3	573843	446602	453437	52468.4	164327	89663	9
FALSE	[K].IHIDRGPEEKPAQESNYR.[L]	2xLabel:13C(6) [R5; R18]; 1xLabel:2H(4) [K10]; 1xPhospho [S15(99.4)]	2.83684e-06	3.35966e-05	1	1	6	Q08357	Q08357 [361-378]	Q08357 1xPhospho [S375(99.4)]	Sodium-dependent phosphate transporter 2 OS=Homo sapiens (Human) OX=9606 GN=SLC20A2 PE=1 SV=1	1	2235.09																				4134	2.288e-05	8.67e-08	4.35	38.44										0
FALSE	[K].IHIDRGPEEKPAQESNYR.[L]	1xLabel:13C(6)15N(2) [K10]; 2xLabel:13C(6)15N(4) [R5; R18]; 1xPhospho [S15(99.3)]	0.00211306	3.35966e-05	1	1	4	Q08357	Q08357 [361-378]	Q08357 1xPhospho [S375(99.3)]	Sodium-dependent phosphate transporter 2 OS=Homo sapiens (Human) OX=9606 GN=SLC20A2 PE=1 SV=1	1	2247.05																				4134	2.288e-05	0.0003237	2.33	38.44										0
FALSE	[R].IHGSAAREEDEHPYELLLTAETK.[K]	1xPhospho [Y14(100)]	2.28562e-05	3.35966e-05	1	1	2	Q92625	Q92625 [442-464]	Q92625 1xPhospho [Y455(100)]	Ankyrin repeat and SAM domain-containing protein 1A OS=Homo sapiens (Human) OX=9606 GN=ANKS1A PE=1 SV=4	1	2689.25	2.118	1.689	0.807217	0.991771	62.2	132.8	105	34.28	38.02	51.04	355989	302807	367811	378869	354989	347304	272718	348965	326476	4128	2.288e-05	1.163e-06	5.1	82.3	178615	230944	347593	341471	493039	736077	274165	390028	730668	9
FALSE	[K].LHEYNTQFQEK.[S]	1xLabel:2H(4) [K11]; 1xPhospho [Y4(100)]	8.0592e-07	3.35966e-05	1	1	5	P27986	P27986 [449-459]	P27986 1xPhospho [Y452(100)]	Phosphatidylinositol 3-kinase regulatory subunit alpha OS=Homo sapiens (Human) OX=9606 GN=PIK3R1 PE=1 SV=2	0	1520.67																				4123	2.288e-05	1.797e-08	3.13	41.58										0
FALSE	[K].LHEYNTQFQEK.[S]	1xPhospho [Y4(100)]	2.07447e-06	3.35966e-05	1	1	5	P27986	P27986 [449-459]	P27986 1xPhospho [Y452(100)]	Phosphatidylinositol 3-kinase regulatory subunit alpha OS=Homo sapiens (Human) OX=9606 GN=PIK3R1 PE=1 SV=2	0	1516.65	2.122	1.913	0.843178	0.949329	52.1	128.6	119.3	19.29	22.99	32.89	226214	219789	148006	267220	248807	181589	175148	286914	155879	4123	2.288e-05	5.83e-08	3.76	41.58	113501	167628	139870	240843	345564	384860	176077	320676	348864	9
FALSE	[K].LHEYNTQFQEK.[S]	1xLabel:13C(6)15N(2) [K11]; 1xPhospho [Y4(100)]	1.39369e-06	3.35966e-05	1	1	4	P27986	P27986 [449-459]	P27986 1xPhospho [Y452(100)]	Phosphatidylinositol 3-kinase regulatory subunit alpha OS=Homo sapiens (Human) OX=9606 GN=PIK3R1 PE=1 SV=2	0	1524.66																				4123	2.288e-05	3.57e-08	4.12	41.58										0
FALSE	[R].LGAAPEEESAYVAGEKR.[Q]	1xLabel:13C(6)15N(2) [K16]; 1xLabel:13C(6)15N(4) [R17]; 1xPhospho [Y11(100)]	7.80069e-07	3.35966e-05	1	1	2	Q9UNZ2	Q9UNZ2 [157-173]	Q9UNZ2 1xPhospho [Y167(100)]	NSFL1 cofactor p47 OS=Homo sapiens (Human) OX=9606 GN=NSFL1C PE=1 SV=2	1	1874.87																				4027	2.288e-05	1.734e-08	3.97	52.14										0
FALSE	[R].LGAAPEEESAYVAGEKR.[Q]	1xLabel:13C(6) [R17]; 1xLabel:2H(4) [K16]; 1xPhospho [S9(99.6)]	1.09493e-06	3.35966e-05	1	1	2	Q9UNZ2	Q9UNZ2 [157-173]	Q9UNZ2 1xPhospho [S165(99.6)]	NSFL1 cofactor p47 OS=Homo sapiens (Human) OX=9606 GN=NSFL1C PE=1 SV=2	1	1866.89																				4027	2.288e-05	2.634e-08	4.96	52.14										0
FALSE	[R].LGAAPEEESAYVAGEKR.[Q]	1xPhospho [Y11(100)]	9.59264e-05	3.35966e-05	1	1	2	Q9UNZ2	Q9UNZ2 [157-173]	Q9UNZ2 1xPhospho [Y167(100)]	NSFL1 cofactor p47 OS=Homo sapiens (Human) OX=9606 GN=NSFL1C PE=1 SV=2	1	1856.84	2.615	1.46	0.571585	0.812239	60.4	139.5	100.1	17.77	0.91	32.7	82821.1		56608.8	120555	78343.6	52117.3	59636.2	101944	34907.6	4027	2.288e-05	6.919e-06	2.45	52.14	41554.9		53497	108655	108810	110458	59952.6	113939	78124.8	8
FALSE	[R].LGEYEDVSR.[V]	1xPhospho [Y4(100)]	0.000781766	3.35966e-05	1	1	3	Q99426	Q99426 [95-103]	Q99426 1xPhospho [Y98(100)]	Tubulin-folding cofactor B OS=Homo sapiens (Human) OX=9606 GN=TBCB PE=1 SV=2	0	1147.47	2.131	1.752	0.898553	0.99693	54.1	139.1	106.8	18.25	26.28	16.88	103001	80951.7	78815.9	106860	115065	74880.5	90070.2	109071	55737.9	4052	2.288e-05	9.433e-05	2.26	39.07	51679.9	61740.1	74483.5	96312	159812	158702	90548.1	121906	124744	9
FALSE	[R].LGEYEDVSR.[V]	1xLabel:13C(6) [R9]; 1xPhospho [Y4(100)]	0.00053941	3.35966e-05	1	1	3	Q99426	Q99426 [95-103]	Q99426 1xPhospho [Y98(100)]	Tubulin-folding cofactor B OS=Homo sapiens (Human) OX=9606 GN=TBCB PE=1 SV=2	0	1153.49																				4052	2.288e-05	5.933e-05	1.52	39.07										0
FALSE	[R].LGEYEDVSR.[V]	1xLabel:13C(6)15N(4) [R9]; 1xPhospho [Y4(100)]	0.000704449	3.35966e-05	1	1	3	Q99426	Q99426 [95-103]	Q99426 1xPhospho [Y98(100)]	Tubulin-folding cofactor B OS=Homo sapiens (Human) OX=9606 GN=TBCB PE=1 SV=2	0	1157.47																				4052	2.288e-05	8.239e-05	1.62	39.07										0
FALSE	[R].LGEYEDVSRVEK.[Y]	1xPhospho [Y4(100)]	3.87937e-06	3.35966e-05	1	1	2	Q99426	Q99426 [95-106]	Q99426 1xPhospho [Y98(100)]	Tubulin-folding cofactor B OS=Homo sapiens (Human) OX=9606 GN=TBCB PE=1 SV=2	1	1503.67	2.086	2.103	0.922658	0.830372	57.8	120.6	121.6	32.15	43.79	39	61113.2	77063.2	59958	58728.4	101109	55761.6	54528.8	111496	53252.9	4053	2.288e-05	1.271e-07	2.91	49.13	30663.1	58774.4	56662.2	52931.4	140428	118181	54818.2	124615	119183	9
FALSE	[R].LGEYEDVSRVEK.[Y]	1xLabel:13C(6) [R9]; 1xLabel:2H(4) [K12]; 1xPhospho [Y4(100)]	4.94202e-07	3.35966e-05	1	1	2	Q99426	Q99426 [95-106]	Q99426 1xPhospho [Y98(100)]	Tubulin-folding cofactor B OS=Homo sapiens (Human) OX=9606 GN=TBCB PE=1 SV=2	1	1513.72																				4053	2.288e-05	9.811e-09	3.55	49.13										0
FALSE	[R].LGEYEDVSRVEK.[Y]	1xLabel:13C(6)15N(2) [K12]; 1xLabel:13C(6)15N(4) [R9]; 1xPhospho [Y4(100)]	5.24072e-07	3.35966e-05	1	1	2	Q99426	Q99426 [95-106]	Q99426 1xPhospho [Y98(100)]	Tubulin-folding cofactor B OS=Homo sapiens (Human) OX=9606 GN=TBCB PE=1 SV=2	1	1521.7																				4053	2.288e-05	1.053e-08	3.23	49.13										0
FALSE	[K].IGEGTYGTVFK.[A]	1xPhospho [T/Y]	0.000152385	3.35966e-05	1	1	2	Q00535	Q00535 [10-20]		Cyclin-dependent-like kinase 5 OS=Homo sapiens (Human) OX=9606 GN=CDK5 PE=1 SV=3	0	1251.57	1.058	1.926	0.10055	0.894685	81.2	87.6	131.1	22.11	22.37	13.9	476944	493712	345021	280812	253309	188808	477217	470949	280537	4039	2.288e-05	1.229e-05	2.81	69.01	239303	376543	326056	253093	351817	400162	479749	526366	627855	9
FALSE	[K].IGEGTYGTVFK.[A]	1xLabel:13C(6)15N(2) [K11]; 1xPhospho [T/Y]	0.000128629	3.35966e-05	1	1	3	Q00535	Q00535 [10-20]		Cyclin-dependent-like kinase 5 OS=Homo sapiens (Human) OX=9606 GN=CDK5 PE=1 SV=3	0	1259.58																				4039	2.288e-05	9.933e-06	3.02	69.01										0
FALSE	[K].IGEGTYGVVYKGR.[H]	1xLabel:13C(6)15N(2) [K11]; 1xLabel:13C(6)15N(4) [R13]; 2xPhospho [T5(100); Y6(100)]	9.04601e-05	3.35966e-05	1	1	3	P06493	P06493 [10-22]	P06493 2xPhospho [T14(100); Y15(100)]	Cyclin-dependent kinase 1 OS=Homo sapiens (Human) OX=9606 GN=CDK1 PE=1 SV=3	1	1576.69																				4045	2.288e-05	6.411e-06	3.69	57.92										0
FALSE	[K].IGEGTYGVVYKGR.[H]	1xLabel:13C(6) [R13]; 1xLabel:2H(4) [K11]; 2xPhospho [T5(100); Y6(100)]	0.00215458	3.35966e-05	1	1	3	P06493	P06493 [10-22]	P06493 2xPhospho [T14(100); Y15(100)]	Cyclin-dependent kinase 1 OS=Homo sapiens (Human) OX=9606 GN=CDK1 PE=1 SV=3	1	1568.72																				4045	2.288e-05	0.0003318	3.42	57.92										0
FALSE	[K].IGEGTYGVVYKGR.[H]	1xLabel:13C(6)15N(2) [K11]; 1xLabel:13C(6)15N(4) [R13]; 1xPhospho [Y10(100)]	6.67066e-07	3.35966e-05	1	1	10	P06493	P06493 [10-22]	P06493 1xPhospho [Y19(100)]	Cyclin-dependent kinase 1 OS=Homo sapiens (Human) OX=9606 GN=CDK1 PE=1 SV=3	1	1496.73																				4044	2.288e-05	1.426e-08	3.91	54.12										0
FALSE	[K].IGEGTYGVVYKGR.[H]	1xLabel:13C(6) [R13]; 1xLabel:2H(4) [K11]; 1xPhospho [Y10(100)]	3.7795e-06	3.35966e-05	1	1	9	P06493	P06493 [10-22]	P06493 1xPhospho [Y19(100)]	Cyclin-dependent kinase 1 OS=Homo sapiens (Human) OX=9606 GN=CDK1 PE=1 SV=3	1	1488.75																				4044	2.288e-05	1.234e-07	4.02	54.12										0
FALSE	[K].IGEGTYGVVYKGR.[H]	1xPhospho [T5(100)]	1.3315e-06	3.35966e-05	1	1	12	P06493	P06493 [10-22]	P06493 1xPhospho [T14(100)]	Cyclin-dependent kinase 1 OS=Homo sapiens (Human) OX=9606 GN=CDK1 PE=1 SV=3	1	1478.7	2.4	1.724	0.334836	0.993045	58.6	140.5	100.9	21.34	28.85	32.96	2.08341e+06	1.72877e+06	1.70431e+06	2.47446e+06	2.27797e+06	1.90893e+06	1.62241e+06	2.03345e+06	1.42077e+06	4044	2.288e-05	3.375e-08	4.36	54.12	1.04534e+06	1.3185e+06	1.61063e+06	2.23021e+06	3.16383e+06	4.0458e+06	1.63102e+06	2.27273e+06	3.17975e+06	9
FALSE	[K].IGEGTYGVVYKAR.[N]	1xLabel:13C(6)15N(2) [K11]; 1xLabel:13C(6)15N(4) [R13]; 1xPhospho [Y6(99.6)]	0.00023892	3.35966e-05	1	1	1	P24941	P24941 [10-22]	P24941 1xPhospho [Y15(99.6)]	Cyclin-dependent kinase 2 OS=Homo sapiens (Human) OX=9606 GN=CDK2 PE=1 SV=2	1	1510.74																				4043	2.288e-05	2.155e-05	2.86	56.23										0
FALSE	[K].IGEGTYGVVYK.[AG]	1xLabel:13C(6)15N(2) [K11]; 2xPhospho [T5(100); Y6(100)]	0.00225464	3.35966e-05	2	3	6	P24941; P06493	P24941 [10-20]; P06493 [10-20]	P24941 2xPhospho [T14(100); Y15(100)]; P06493 2xPhospho [T14(100); Y15(100)]	Cyclin-dependent kinase 2 OS=Homo sapiens (Human) OX=9606 GN=CDK2 PE=1 SV=2 Cyclin-dependent kinase 1 OS=Homo sapiens (Human) OX=9606 GN=CDK1 PE=1 SV=3	0	1353.56																				4042	2.288e-05	0.000352	3.47	63.08										0
FALSE	[K].IGEGTYGVVYK.[AG]	1xLabel:2H(4) [K11]; 2xPhospho [T5(100); Y6(100)]	0.000988102	3.35966e-05	2	3	5	P24941; P06493	P24941 [10-20]; P06493 [10-20]	P24941 2xPhospho [T14(100); Y15(100)]; P06493 2xPhospho [T14(100); Y15(100)]	Cyclin-dependent kinase 2 OS=Homo sapiens (Human) OX=9606 GN=CDK2 PE=1 SV=2 Cyclin-dependent kinase 1 OS=Homo sapiens (Human) OX=9606 GN=CDK1 PE=1 SV=3	0	1349.57																				4042	2.288e-05	0.000126	3.66	63.08										0
FALSE	[K].IGEGTYGVVYK.[AG]	2xPhospho [T5(100); Y6(100)]	0.000275749	3.35966e-05	2	3	6	P24941; P06493	P24941 [10-20]; P06493 [10-20]	P24941 2xPhospho [T14(100); Y15(100)]; P06493 2xPhospho [T14(100); Y15(100)]	Cyclin-dependent kinase 2 OS=Homo sapiens (Human) OX=9606 GN=CDK2 PE=1 SV=2 Cyclin-dependent kinase 1 OS=Homo sapiens (Human) OX=9606 GN=CDK1 PE=1 SV=3	0	1345.55	2.003	2.27	0.693685	0.280008	56.1	113	130.9	18.98	8.62	3.9	7.95436e+06	6.73345e+06	3792771	8868481	6674444	3.78871e+06	9012624	8.32471e+06	4.37016e+06	4042	2.288e-05	2.564e-05	4.06	63.08	3.99104e+06	5.13545e+06	3.58429e+06	7.99308e+06	9.27003e+06	8.02981e+06	9.06044e+06	9.30429e+06	9.78063e+06	9
FALSE	[K].IGEGTYGVVYK.[AG]	1xLabel:13C(6)15N(2) [K11]; 1xPhospho [T/Y]	5.13009e-05	3.35966e-05	2	3	12	P24941; P06493	P24941 [10-20]; P06493 [10-20]		Cyclin-dependent kinase 2 OS=Homo sapiens (Human) OX=9606 GN=CDK2 PE=1 SV=2 Cyclin-dependent kinase 1 OS=Homo sapiens (Human) OX=9606 GN=CDK1 PE=1 SV=3	0	1273.6																				4041	2.288e-05	3.16e-06	2.26	60.65										0
FALSE	[K].IGEGTYGVVYK.[AG]	1xLabel:2H(4) [K11]; 1xPhospho [T5(100)]	0.000105093	3.35966e-05	2	3	13	P24941; P06493	P24941 [10-20]; P06493 [10-20]	P24941 1xPhospho [T14(100)]; P06493 1xPhospho [T14(100)]	Cyclin-dependent kinase 2 OS=Homo sapiens (Human) OX=9606 GN=CDK2 PE=1 SV=2 Cyclin-dependent kinase 1 OS=Homo sapiens (Human) OX=9606 GN=CDK1 PE=1 SV=3	0	1269.61																				4041	2.288e-05	7.714e-06	3.48	60.65										0
FALSE	[K].IGEGTYGVVYK.[AG]	1xPhospho [Y6(99.6)]	8.20328e-05	3.35966e-05	2	3	15	P24941; P06493	P24941 [10-20]; P06493 [10-20]	P24941 1xPhospho [Y15(99.6)]; P06493 1xPhospho [Y15(99.6)]	Cyclin-dependent kinase 2 OS=Homo sapiens (Human) OX=9606 GN=CDK2 PE=1 SV=2 Cyclin-dependent kinase 1 OS=Homo sapiens (Human) OX=9606 GN=CDK1 PE=1 SV=3	0	1265.58	1.908	1.78	0.824817	0.957628	64	122.1	113.9	19.83	28.37	28.05	3.50944e+08	2.83997e+08	2.77924e+08	3.13286e+08	2.97574e+08	2.4033e+08	2.6165e+08	3.44938e+08	2.10647e+08	4041	2.288e-05	5.703e-06	3.26	60.65	1.76084e+08	2.16598e+08	2.62647e+08	2.82362e+08	4.13296e+08	5.09357e+08	2.63038e+08	3.85528e+08	4.71438e+08	9
FALSE	[K].IGEGTYGVVYKAR.[N]	1xPhospho [Y6(100)]	8.92883e-05	3.35966e-05	1	1	1	P24941	P24941 [10-22]	P24941 1xPhospho [Y15(100)]	Cyclin-dependent kinase 2 OS=Homo sapiens (Human) OX=9606 GN=CDK2 PE=1 SV=2	1	1492.72	1.25	2.021	0.527442	0.921168	61.8	113.4	124.9	38.4	21.81	24.75	138590	139358	52299.9	96467.2	91864.5	62923.9	139809	111445	88090.3	4043	2.288e-05	6.33e-06	1.89	56.25	69536.4	106286	49425	86945	127589	133361	140550	124558	197150	9
FALSE	[R].LIEDNEYTAR.[EQ]	1xPhospho [T8(99.6)]	0.00101415	3.35966e-05	1	4	6	P07947	P07947 [420-429]	P07947 1xPhospho [T427(99.6)]	Tyrosine-protein kinase Yes OS=Homo sapiens (Human) OX=9606 GN=YES1 PE=1 SV=3	0	1303.56	2.047	1.886	0.620325	0.84772	57.7	118.1	124.1	31.18	21.25	36.22	5.8351e+06	7.4e+06	4930493	7.36913e+06	7284670	4.50103e+06	4.96895e+06	9524384	4.47896e+06	4249	2.288e-05	0.0001301	3.02	39.52	2.92772e+06	5.64382e+06	4.65947e+06	6.64173e+06	1.01176e+07	9.53951e+06	4.99531e+06	1.06451e+07	1.00241e+07	9
FALSE	[R].LIEDNEYTAR.[EQ]	1xLabel:13C(6) [R10]; 1xPhospho [T8(99.6)]	0.000446574	3.35966e-05	1	4	5	P07947	P07947 [420-429]	P07947 1xPhospho [T427(99.6)]	Tyrosine-protein kinase Yes OS=Homo sapiens (Human) OX=9606 GN=YES1 PE=1 SV=3	0	1309.58																				4249	2.288e-05	4.676e-05	2.87	39.52										0
FALSE	[R].LIEDNEYTAR.[EQ]	1xLabel:13C(6)15N(4) [R10]; 1xPhospho [T8(100)]	0.000369701	3.35966e-05	1	4	5	P07947	P07947 [420-429]	P07947 1xPhospho [T427(100)]	Tyrosine-protein kinase Yes OS=Homo sapiens (Human) OX=9606 GN=YES1 PE=1 SV=3	0	1313.56																				4249	2.288e-05	3.694e-05	2.71	39.52										0
FALSE	[R].LLDDFDGTYETQGGKIPIR.[W]	1xPhospho [T/Y]	5.08109e-09	3.35966e-05	1	1	6	P21709	P21709 [773-791]		Ephrin type-A receptor 1 OS=Homo sapiens (Human) OX=9606 GN=EPHA1 PE=1 SV=4	1	2218.04	1.101	0.431	0.0971464	5.65677e-09	116.4	121.5	62.1	25.48	22.52	59.95	3.46769e+06	3.36584e+06	1.7451e+06	2.13778e+06	886913	856737	746310	830300	964199	4228	2.288e-05	3.304e-11	5.26	93.52	1.73989e+06	2.56705e+06	1.64917e+06	1.92676e+06	1.23182e+06	1.81577e+06	750270	928003	2.15792e+06	9
FALSE	[R].LLDDFDGTYETQGGKIPIR.[W]	1xLabel:13C(6) [R19]; 1xLabel:2H(4) [K15]; 1xPhospho [T8(100)]	2.18921e-08	3.35966e-05	1	1	4	P21709	P21709 [773-791]	P21709 1xPhospho [T780(100)]	Ephrin type-A receptor 1 OS=Homo sapiens (Human) OX=9606 GN=EPHA1 PE=1 SV=4	1	2228.09																				4228	2.288e-05	2.033e-10	5.57	93.52										0
FALSE	[R].LLDDFDGTYETQGGKIPIR.[W]	1xLabel:13C(6)15N(2) [K15]; 1xLabel:13C(6)15N(4) [R19]; 1xPhospho [Y9(99.7)]	4.20566e-09	3.35966e-05	1	1	3	P21709	P21709 [773-791]	P21709 1xPhospho [Y781(99.7)]	Ephrin type-A receptor 1 OS=Homo sapiens (Human) OX=9606 GN=EPHA1 PE=1 SV=4	1	2236.07																				4228	2.288e-05	2.61e-11	5.49	93.52										0
FALSE	[R].LLDIDETEYHADGGKVPIK.[W]	2xLabel:13C(6)15N(2) [K15; K19]; 1xPhospho [Y9(100)]	1.17635e-06	3.35966e-05	1	1	2	P04626	P04626 [869-887]	P04626 1xPhospho [Y877(100)]	Receptor tyrosine-protein kinase erbB-2 OS=Homo sapiens (Human) OX=9606 GN=ERBB2 PE=1 SV=1	1	2209.08																				4235	2.288e-05	2.885e-08	4.26	80.13										0
FALSE	[R].LLDIDETEYHADGGKVPIK.[W]	1xPhospho [Y9(100)]	9.01148e-08	3.35966e-05	1	1	3	P04626	P04626 [869-887]	P04626 1xPhospho [Y877(100)]	Receptor tyrosine-protein kinase erbB-2 OS=Homo sapiens (Human) OX=9606 GN=ERBB2 PE=1 SV=1	1	2193.05	1.535	1.448	0.877036	0.779501	64.8	115.6	119.6	16.66	34.09	27.75	911077	764168	454812	1.39616e+06	587256	311194	567002	755092	453812	4235	2.288e-05	1.178e-09	5.18	80.13	457126	582814	429811	1.25834e+06	815631	659546	570010	843944	1.01565e+06	9
FALSE	[R].LLDIDETEYHADGGKVPIK.[W]	2xLabel:2H(4) [K15; K19]; 1xPhospho [Y9(100)]	5.17282e-07	3.35966e-05	1	1	3	P04626	P04626 [869-887]	P04626 1xPhospho [Y877(100)]	Receptor tyrosine-protein kinase erbB-2 OS=Homo sapiens (Human) OX=9606 GN=ERBB2 PE=1 SV=1	1	2201.1																				4235	2.288e-05	1.035e-08	5.79	80.13										0
FALSE	[K].LLGAEEKEYHAEGGKVPIK.[W]	3xLabel:13C(6)15N(2) [K7; K15; K19]; 1xPhospho [Y9(100)]	1.03425e-08	3.35966e-05	1	1	5	P00533	P00533 [861-879]	P00533 1xPhospho [Y869(100)]	Epidermal growth factor receptor OS=Homo sapiens (Human) OX=9606 GN=EGFR PE=1 SV=2	2	2172.12																				4275	2.288e-05	7.954e-11	5.38	53.29										0
FALSE	[K].LLGAEEKEYHAEGGKVPIK.[W]	3xLabel:2H(4) [K7; K15; K19]; 1xPhospho [Y9(100)]	6.42544e-09	3.35966e-05	1	1	2	P00533	P00533 [861-879]	P00533 1xPhospho [Y869(100)]	Epidermal growth factor receptor OS=Homo sapiens (Human) OX=9606 GN=EGFR PE=1 SV=2	2	2160.15																				4275	2.288e-05	4.425e-11	7.12	53.28										0
FALSE	[K].LLGAEEKEYHAEGGKVPIK.[W]	1xPhospho [Y9(100)]	1.5659e-05	3.35966e-05	1	1	4	P00533	P00533 [861-879]	P00533 1xPhospho [Y869(100)]	Epidermal growth factor receptor OS=Homo sapiens (Human) OX=9606 GN=EGFR PE=1 SV=2	2	2148.07	3.987	2.104	0.00359314	0.748691	43.9	155.5	100.6	24.29	17.39	17.59	567781	406331	200570	1.26018e+06	725651	376515	479429	583395	302590	4275	2.288e-05	7.22e-07	3.93	53.29	284880	309899	189544	1.13579e+06	1.00785e+06	797988	481973	652044	677210	9
FALSE	[K].LKKEDIYAVEIVGGATR.[I]	2xLabel:13C(6)15N(2) [K2; K3]; 1xLabel:13C(6)15N(4) [R17]; 1xPhospho [Y7(100)]	8.43558e-07	3.35966e-05	1	1	3	P34932	P34932 [330-346]	P34932 1xPhospho [Y336(100)]	Heat shock 70 kDa protein 4 OS=Homo sapiens (Human) OX=9606 GN=HSPA4 PE=1 SV=4	2	1968.04																				4184	2.288e-05	1.914e-08	4.1	84.28										0
FALSE	[K].LKKEDIYAVEIVGGATR.[I]	1xLabel:13C(6) [R17]; 2xLabel:2H(4) [K2; K3]; 1xPhospho [Y7(100)]	2.36136e-05	3.35966e-05	1	1	2	P34932	P34932 [330-346]	P34932 1xPhospho [Y336(100)]	Heat shock 70 kDa protein 4 OS=Homo sapiens (Human) OX=9606 GN=HSPA4 PE=1 SV=4	2	1956.07																				4184	2.288e-05	1.205e-06	4.07	84.28										0
FALSE	[K].LKKEDIYAVEIVGGATR.[I]	1xPhospho [Y7(100)]	6.66502e-06	3.35966e-05	1	1	3	P34932	P34932 [330-346]	P34932 1xPhospho [Y336(100)]	Heat shock 70 kDa protein 4 OS=Homo sapiens (Human) OX=9606 GN=HSPA4 PE=1 SV=4	2	1942	1.401	1.275	0.708298	0.489738	82.2	113.1	104.7	10.31	28.65	40.44	402674	249615	245472	308614	192104	204844	256252	133578	158386	4184	2.288e-05	2.504e-07	3.64	84.28	202039	190376	231979	278151	266811	434147	257612	149296	354476	9
FALSE	[K].IKPSSSANAIYSLAARPLPVPK.[L]	1xPhospho [Y11(99)]	7.54407e-06	3.35966e-05	1	1	1	P22681	P22681 [664-685]	P22681 1xPhospho [Y674(99)]	E3 ubiquitin-protein ligase CBL OS=Homo sapiens (Human) OX=9606 GN=CBL PE=1 SV=2	0	2360.27	3.166	1.585	0.0458986	0.942285	49.8	166.7	83.5	12.59	41.01	32.77	956185	490794	479884	1.6851e+06	493178	785883	756340	489061	474304	4189	2.288e-05	2.914e-07	3.54	98.29	479759	374318	453505	1.51876e+06	684968	1.6656e+06	760353	546609	1.06151e+06	9
FALSE	[K].IKPSSSANAIYSLAARPLPVPK.[L]	1xLabel:13C(6) [R16]; 2xLabel:2H(4) [K2; K22]; 1xPhospho [Y11(99.4)]	9.019e-09	3.35966e-05	1	1	3	P22681	P22681 [664-685]	P22681 1xPhospho [Y674(99.4)]	E3 ubiquitin-protein ligase CBL OS=Homo sapiens (Human) OX=9606 GN=CBL PE=1 SV=2	0	2374.34																				4189	2.288e-05	6.719e-11	5.72	98.29										0
FALSE	[R].LLAQAEGEPCYIR.[D]	1xCarbamidomethyl [C10]; 1xLabel:13C(6)15N(4) [R13]; 1xPhospho [Y11(100)]	2.14322e-06	3.35966e-05	1	1	3	P29597	P29597 [282-294]	P29597 1xPhospho [Y292(100)]	Non-receptor tyrosine-protein kinase TYK2 OS=Homo sapiens (Human) OX=9606 GN=TYK2 PE=1 SV=3	0	1609.73																				4220	2.288e-05	6.069e-08	3.56	70.72										0
FALSE	[R].LLAQAEGEPCYIR.[D]	1xCarbamidomethyl [C10]; 1xLabel:13C(6) [R13]; 1xPhospho [Y11(100)]	5.1392e-07	3.35966e-05	1	1	3	P29597	P29597 [282-294]	P29597 1xPhospho [Y292(100)]	Non-receptor tyrosine-protein kinase TYK2 OS=Homo sapiens (Human) OX=9606 GN=TYK2 PE=1 SV=3	0	1605.74																				4220	2.288e-05	1.03e-08	4.08	70.72										0
FALSE	[R].LLAQAEGEPCYIR.[D]	1xCarbamidomethyl [C10]; 1xPhospho [Y11(100)]	0.000279367	3.35966e-05	1	1	3	P29597	P29597 [282-294]	P29597 1xPhospho [Y292(100)]	Non-receptor tyrosine-protein kinase TYK2 OS=Homo sapiens (Human) OX=9606 GN=TYK2 PE=1 SV=3	0	1599.72	2.509	1.742	0.109542	0.976484	57.8	128.5	113.8	16.99	8.22	7.68	7.13444e+06	5788072	3.35827e+06	10047025	5.62084e+06	3.75681e+06	6.20123e+06	6.30913e+06	3.22243e+06	4220	2.288e-05	2.605e-05	2.63	70.72	3.57965e+06	4.41444e+06	3.17366e+06	9.05529e+06	7.8067e+06	7.9622e+06	6.23413e+06	7.05153e+06	7.21196e+06	9
FALSE	[K].IKPSSSANAIYSLAARPLPVPK.[L]	2xLabel:13C(6)15N(2) [K2; K22]; 1xLabel:13C(6)15N(4) [R16]; 1xPhospho [Y11(99.4)]	1.95951e-08	3.35966e-05	1	1	1	P22681	P22681 [664-685]	P22681 1xPhospho [Y674(99.4)]	E3 ubiquitin-protein ligase CBL OS=Homo sapiens (Human) OX=9606 GN=CBL PE=1 SV=2	0	2386.31																				4189	2.288e-05	1.76e-10	5.06	98.29										0
FALSE	[R].LYDAYELKHALK.[G]	1xPhospho [Y5(100)]	0.00115501	3.35966e-05	1	1	1	P08758	P08758 [90-101]	P08758 1xPhospho [Y94(100)]	Annexin A5 OS=Homo sapiens (Human) OX=9606 GN=ANXA5 PE=1 SV=2	1	1543.76	1.367	2.228	0.737224	0.720871	68	112.2	119.8	26.14	17.26	28.33	205215	185179	186466	303546	139021	109992	247572	220197	175448	4980	2.288e-05	0.0001533	1.59	80.93	102965	141232	176216	273583	193084	233118	248886	246108	392660	9
FALSE	[R].LYLQSPHSYEDPYFDDRVHFPASTDYSTQYGLK.[S]	1xPhospho [S/Y/T]	2.62992e-09	3.35966e-05	1	1	2	Q99569	Q99569 [1131-1163]		Plakophilin-4 OS=Homo sapiens (Human) OX=9606 GN=PKP4 PE=1 SV=2	1	4019.78	3.296	1.531	0.0262338	0.924824	52.4	167.2	80.3	17.85	16.25	41.31	1.22405e+06	1.03266e+06	933362	2.32269e+06	1.80834e+06	1.37169e+06	929028	1.07898e+06	910678	5000	2.288e-05	1.449e-11	8.65	105.92	614158	787585	882056	2.09342e+06	2.51157e+06	2.90718e+06	933957	1.20595e+06	2.03814e+06	9
FALSE	[R].LYLQSPHSYEDPYFDDRVHFPASTDYSTQYGLK.[S]	1xLabel:13C(6) [R17]; 1xLabel:2H(4) [K33]; 1xPhospho [S/Y/T]	1.44929e-06	3.35966e-05	1	1	3	Q99569	Q99569 [1131-1163]		Plakophilin-4 OS=Homo sapiens (Human) OX=9606 GN=PKP4 PE=1 SV=2	1	4029.83																				5000	2.288e-05	3.753e-08	7.74	105.92										0
FALSE	[R].LYAQRPAGFGCQESR.[H]	1xCarbamidomethyl [C11]; 2xLabel:13C(6)15N(4) [R5; R15]; 1xPhospho [Y2(100)]	6.96953e-05	3.35966e-05	1	1	1	Q96IF1	Q96IF1 [214-228]	Q96IF1 1xPhospho [Y215(100)]	LIM domain-containing protein ajuba OS=Homo sapiens (Human) OX=9606 GN=AJUBA PE=1 SV=1	0	1839.81																				4975	2.288e-05	4.653e-06	2.87	52.72										0
FALSE	[K].LVYENINGLSIPSASGVR.[R]	1xLabel:13C(6) [R18]; 1xPhospho [Y3(100)]	8.60941e-08	3.35966e-05	1	1	1	Q8WU20	Q8WU20 [304-321]	Q8WU20 1xPhospho [Y306(100)]	Fibroblast growth factor receptor substrate 2 OS=Homo sapiens (Human) OX=9606 GN=FRS2 PE=1 SV=4	0	1975	100		4.24203e-17			300			24.94					840184	480623	213913				4954	2.288e-05	1.115e-09	4.67	101.93				757249	667530	453368				3
FALSE	[R].LYAQRPAGFGCQESR.[H]	1xCarbamidomethyl [C11]; 1xPhospho [Y2(100)]	4.90577e-06	3.35966e-05	1	1	1	Q96IF1	Q96IF1 [214-228]	Q96IF1 1xPhospho [Y215(100)]	LIM domain-containing protein ajuba OS=Homo sapiens (Human) OX=9606 GN=AJUBA PE=1 SV=1	0	1819.79	1.356	1.847	0.68638	0.974169	71.8	97.3	130.9	2.15	11.37	38.8	128154	85350.8	70936.2	89257.6	63539.1	47510.4	118135	51772	59674.4	4975	2.288e-05	1.707e-07	3.53	52.72	64300.6	65095.1	67036.9	80447	88248.5	100694	118762	57864.1	133554	9
FALSE	[K].IWHHTFYNELR.[V]	1xLabel:13C(6)15N(4) [R11]; 1xPhospho [T5(100)]	4.6219e-05	3.35966e-05	4	9	4	P60709; P0CG38; P68032; P63261	P60709 [85-95]; P0CG38 [785-795]; P68032 [87-97]; P63261 [85-95]	P60709 1xPhospho [T89(100)]; P0CG38 1xPhospho [T789(100)]; P68032 1xPhospho [T91(100)]; P63261 1xPhospho [T89(100)]	Actin, cytoplasmic 1 OS=Homo sapiens (Human) OX=9606 GN=ACTB PE=1 SV=1 POTE ankyrin domain family member I OS=Homo sapiens (Human) OX=9606 GN=POTEI PE=3 SV=1 Actin, alpha cardiac muscle 1 OS=Homo sapiens (Human) OX=9606 GN=ACTC1 PE=1 SV=1 Actin, cytoplasmic 2 OS=Homo sapiens (Human) OX=9606 GN=ACTG1 PE=1 SV=1	0	1605.72																				4968	2.288e-05	2.779e-06	4.14	70.68										0
FALSE	[K].IWHHTFYNELR.[V]	1xLabel:13C(6) [R11]; 1xPhospho [Y7(100)]	4.27407e-05	3.35966e-05	4	9	3	P60709; P0CG38; P68032; P63261	P60709 [85-95]; P0CG38 [785-795]; P68032 [87-97]; P63261 [85-95]	P60709 1xPhospho [Y91(100)]; P0CG38 1xPhospho [Y791(100)]; P68032 1xPhospho [Y93(100)]; P63261 1xPhospho [Y91(100)]	Actin, cytoplasmic 1 OS=Homo sapiens (Human) OX=9606 GN=ACTB PE=1 SV=1 POTE ankyrin domain family member I OS=Homo sapiens (Human) OX=9606 GN=POTEI PE=3 SV=1 Actin, alpha cardiac muscle 1 OS=Homo sapiens (Human) OX=9606 GN=ACTC1 PE=1 SV=1 Actin, cytoplasmic 2 OS=Homo sapiens (Human) OX=9606 GN=ACTG1 PE=1 SV=1	0	1601.74																				4968	2.288e-05	2.519e-06	3.92	70.68										0
FALSE	[K].IWHHTFYNELR.[V]	1xPhospho [Y7(100)]	6.07776e-05	3.35966e-05	4	9	4	P60709; P0CG38; P68032; P63261	P60709 [85-95]; P0CG38 [785-795]; P68032 [87-97]; P63261 [85-95]	P60709 1xPhospho [Y91(100)]; P0CG38 1xPhospho [Y791(100)]; P68032 1xPhospho [Y93(100)]; P63261 1xPhospho [Y91(100)]	Actin, cytoplasmic 1 OS=Homo sapiens (Human) OX=9606 GN=ACTB PE=1 SV=1 POTE ankyrin domain family member I OS=Homo sapiens (Human) OX=9606 GN=POTEI PE=3 SV=1 Actin, alpha cardiac muscle 1 OS=Homo sapiens (Human) OX=9606 GN=ACTC1 PE=1 SV=1 Actin, cytoplasmic 2 OS=Homo sapiens (Human) OX=9606 GN=ACTG1 PE=1 SV=1	0	1595.72	2.264	1.906	0.584563	0.903875	58.5	126.2	115.3	22.23	23.77	25.02	1.62012e+06	780447	571148	2.04197e+06	873440	605699	1.54096e+06	844297	524101	4968	2.288e-05	3.926e-06	3.88	70.68	812881	595229	539753	1.84041e+06	1.21311e+06	1.28372e+06	1.54914e+06	943647	1.17296e+06	9
FALSE	[R].LYLQSPHSYEDPYFDDRVHFPASTDYSTQYGLK.[S]	1xLabel:13C(6)15N(2) [K33]; 1xLabel:13C(6)15N(4) [R17]; 1xPhospho [Y9(98.7)]	1.27932e-05	3.35966e-05	1	1	2	Q99569	Q99569 [1131-1163]	Q99569 1xPhospho [Y1139(98.7)]	Plakophilin-4 OS=Homo sapiens (Human) OX=9606 GN=PKP4 PE=1 SV=2	1	4037.8																				5000	2.288e-05	5.65e-07	7.16	105.92										0
FALSE	[R].LYTHQVATR.[W]	1xLabel:13C(6)15N(4) [R9]; 1xPhospho [Y2(100)]	0.000372117	3.35966e-05	1	1	3	Q8IZL9	Q8IZL9 [159-167]	Q8IZL9 1xPhospho [Y160(100)]	Cyclin-dependent kinase 20 OS=Homo sapiens (Human) OX=9606 GN=CDK20 PE=1 SV=1	0	1178.56																				5023	2.288e-05	3.749e-05	2.13	26.65										0
FALSE	[R].IYSYVVSRPQPR.[G]	1xPhospho [Y2(100)]	0.00179663	3.35966e-05	1	1	1	Q96CS3	Q96CS3 [78-89]	Q96CS3 1xPhospho [Y79(100)]	FAS-associated factor 2 OS=Homo sapiens (Human) OX=9606 GN=FAF2 PE=1 SV=2	0	1544.76	100		4.24203e-17			300			45.35					78045.2	62487.3	75726.2				5022	2.288e-05	0.0002645	2.24	55.89				70341.4	86787.7	160495				3
FALSE	[R].IYQYIQSR.[F]	1xLabel:13C(6) [R8]; 1xPhospho [Y4(99.6)]	0.00231388	3.35966e-05	1	2	5	Q9Y463	Q9Y463 [270-277]	Q9Y463 1xPhospho [Y273(99.6)]	Dual specificity tyrosine-phosphorylation-regulated kinase 1B OS=Homo sapiens (Human) OX=9606 GN=DYRK1B PE=1 SV=1	0	1156.55																				5017	2.288e-05	0.000363	2.17	47.42										0
FALSE	[K].LYQVPNPQAAPR.[D]	1xLabel:13C(6)15N(4) [R12]; 1xPhospho [Y2(100)]	0.000522129	3.35966e-05	1	1	3	Q14511	Q14511 [91-102]	Q14511 1xPhospho [Y92(100)]	Enhancer of filamentation 1 OS=Homo sapiens (Human) OX=9606 GN=NEDD9 PE=1 SV=1	0	1443.7																				5016	2.288e-05	5.697e-05	2.98	56.94										0
FALSE	[K].LYQVPNPQAAPR.[D]	1xPhospho [Y2(100)]	1.44805e-05	3.35966e-05	1	1	3	Q14511	Q14511 [91-102]	Q14511 1xPhospho [Y92(100)]	Enhancer of filamentation 1 OS=Homo sapiens (Human) OX=9606 GN=NEDD9 PE=1 SV=1	0	1433.69	2.399	3.133	0.620807	0.0399645	48.4	116.1	135.4	14.78	11.3	16.52	220910	195600	144498	303258	244763	154541	345406	341725	212461	5016	2.288e-05	6.549e-07	3.2	56.94	110840	149180	136555	273324	339948	327535	347238	381937	475497	9
FALSE	[K].LYQVPNPQAAPR.[D]	1xLabel:13C(6) [R12]; 1xPhospho [Y2(100)]	4.08339e-05	3.35966e-05	1	1	3	Q14511	Q14511 [91-102]	Q14511 1xPhospho [Y92(100)]	Enhancer of filamentation 1 OS=Homo sapiens (Human) OX=9606 GN=NEDD9 PE=1 SV=1	0	1439.71																				5016	2.288e-05	2.39e-06	2.8	56.94										0
FALSE	[R].LVQSPNSYFMDVK.[C]	1xOxidation [M10]; 1xLabel:13C(6)15N(2) [K13]; 1xPhospho [S/Y]	0.000187727	3.35966e-05	1	2	2	Q71UM5	Q71UM5 [24-36]		40S ribosomal protein S27-like OS=Homo sapiens (Human) OX=9606 GN=RPS27L PE=1 SV=3	0	1631.73																				4919	2.288e-05	1.59e-05	2.76	74.08										0
FALSE	[R].LVQSPNSYFMDVK.[C]	1xOxidation [M10]; 1xLabel:2H(4) [K13]; 1xPhospho [Y8(99.5)]	0.000270411	3.35966e-05	1	2	1	Q71UM5	Q71UM5 [24-36]	Q71UM5 1xPhospho [Y31(99.5)]	40S ribosomal protein S27-like OS=Homo sapiens (Human) OX=9606 GN=RPS27L PE=1 SV=3	0	1627.74																				4919	2.288e-05	2.505e-05	2.56	74.08										0
FALSE	[R].LVQSPNSYFMDVK.[C]	1xLabel:13C(6)15N(2) [K13]; 1xPhospho [Y8(99.6)]	0.000522129	3.35966e-05	1	2	3	Q71UM5	Q71UM5 [24-36]	Q71UM5 1xPhospho [Y31(99.6)]	40S ribosomal protein S27-like OS=Homo sapiens (Human) OX=9606 GN=RPS27L PE=1 SV=3	0	1615.73																				4918	2.288e-05	5.701e-05	3.34	88.99										0
FALSE	[R].LVQSPNSYFMDVK.[C]	1xLabel:2H(4) [K13]; 1xPhospho [S/Y]	0.000981696	3.35966e-05	1	2	4	Q71UM5	Q71UM5 [24-36]		40S ribosomal protein S27-like OS=Homo sapiens (Human) OX=9606 GN=RPS27L PE=1 SV=3	0	1611.74																				4918	2.288e-05	0.0001254	2.81	88.99										0
FALSE	[R].LVQSPNSYFMDVK.[C]	1xPhospho [Y8(99.6)]	0.000492405	3.35966e-05	1	2	3	Q71UM5	Q71UM5 [24-36]	Q71UM5 1xPhospho [Y31(99.6)]	40S ribosomal protein S27-like OS=Homo sapiens (Human) OX=9606 GN=RPS27L PE=1 SV=3	0	1607.72	2.254	2.514	0.669987	0.288938	53.4	115.7	130.9	5.34	7.52	18.25	711216	426769	379111	858256	528193	401034	870614	732260	510050	4918	2.288e-05	5.276e-05	2.88	88.99	356847	325488	358272	773538	733600	849953	875234	818426	1.14152e+06	9
FALSE	[R].LVQSPNSYFMDVK.[C]	1xOxidation [M10]; 1xPhospho [Y8(99.6)]	0.000100405	3.35966e-05	1	2	1	Q71UM5	Q71UM5 [24-36]	Q71UM5 1xPhospho [Y31(99.6)]	40S ribosomal protein S27-like OS=Homo sapiens (Human) OX=9606 GN=RPS27L PE=1 SV=3	0	1623.71	2.108	2.402	0.856835	0.472981	57.8	127.2	115	12.64	13.37	17.21	259799	219500	166584	304716	254123	163330	311427	257107	177278	4919	2.288e-05	7.343e-06	2.93	74.08	130352	167408	157427	274638	352948	346164	313080	287361	396757	9
FALSE	[K].MKGDYDVTVPK.[V]	1xPhospho [Y5(100)]	0.000119728	3.35966e-05	1	1	3	Q09666	Q09666 [1465-1475]	Q09666 1xPhospho [Y1469(100)]	Neuroblast differentiation-associated protein AHNAK OS=Homo sapiens (Human) OX=9606 GN=AHNAK PE=1 SV=2	1	1332.59	3.018	1.632	0.0832273	0.963728	56.3	158.1	85.6	5.62	29.65	7.74	886962	607362	438273	1.94225e+06	702442	589754	649443	676225	302541	5143	2.288e-05	9.07e-06	2.85	50.71	445027	463222	414182	1.75053e+06	975611	1.24993e+06	652888	755797	677100	9
FALSE	[K].MKGDYDVTVPK.[V]	2xLabel:2H(4) [K2; K11]; 1xPhospho [Y5(100)]	1.74946e-05	3.35966e-05	1	1	4	Q09666	Q09666 [1465-1475]	Q09666 1xPhospho [Y1469(100)]	Neuroblast differentiation-associated protein AHNAK OS=Homo sapiens (Human) OX=9606 GN=AHNAK PE=1 SV=2	1	1340.64																				5143	2.288e-05	8.28e-07	3.27	50.71										0
FALSE	[K].MKGDYDVTVPK.[V]	1xOxidation [M1]; 1xPhospho [Y5(100)]	0.00155746	3.35966e-05	1	1	3	Q09666	Q09666 [1465-1475]	Q09666 1xPhospho [Y1469(100)]	Neuroblast differentiation-associated protein AHNAK OS=Homo sapiens (Human) OX=9606 GN=AHNAK PE=1 SV=2	1	1348.59	2.549	1.414	0.44691	0.712092	57.4	167.2	75.4	12.71	22.31	13.64	196955	166992	117906	432309	233754	116491	140040	161152	65455.9	5144	2.288e-05	0.000222	2.2	45.06	98820.6	127361	111425	389636	324658	246891	140783	180115	146493	9
FALSE	[K].MKGDYDVTVPK.[V]	2xLabel:13C(6)15N(2) [K2; K11]; 1xPhospho [Y5(100)]	3.29289e-05	3.35966e-05	1	1	3	Q09666	Q09666 [1465-1475]	Q09666 1xPhospho [Y1469(100)]	Neuroblast differentiation-associated protein AHNAK OS=Homo sapiens (Human) OX=9606 GN=AHNAK PE=1 SV=2	1	1348.62																				5143	2.288e-05	1.823e-06	2.97	50.71										0
FALSE	[K].MKGDYDVTVPK.[V]	1xOxidation [M1]; 2xLabel:2H(4) [K2; K11]; 1xPhospho [Y5(100)]	0.000429457	3.35966e-05	1	1	4	Q09666	Q09666 [1465-1475]	Q09666 1xPhospho [Y1469(100)]	Neuroblast differentiation-associated protein AHNAK OS=Homo sapiens (Human) OX=9606 GN=AHNAK PE=1 SV=2	1	1356.64																				5144	2.288e-05	4.455e-05	2.92	45.06										0
FALSE	[K].MKGDYDVTVPK.[V]	1xOxidation [M1]; 2xLabel:13C(6)15N(2) [K2; K11]; 1xPhospho [Y5(100)]	0.00047046	3.35966e-05	1	1	3	Q09666	Q09666 [1465-1475]	Q09666 1xPhospho [Y1469(100)]	Neuroblast differentiation-associated protein AHNAK OS=Homo sapiens (Human) OX=9606 GN=AHNAK PE=1 SV=2	1	1364.61																				5144	2.288e-05	4.991e-05	2.89	45.06										0
FALSE	[K].MKGDYDVTVPKVEGEIK.[A]	3xLabel:13C(6)15N(2) [K2; K11; K17]; 1xPhospho [Y5(100)]	9.18949e-08	3.35966e-05	1	1	3	Q09666	Q09666 [1465-1481]	Q09666 1xPhospho [Y1469(100)]	Neuroblast differentiation-associated protein AHNAK OS=Homo sapiens (Human) OX=9606 GN=AHNAK PE=1 SV=2	2	2011.99																				5145	2.288e-05	1.207e-09	5.26	75.22										0
FALSE	[K].MKGDYDVTVPKVEGEIK.[A]	1xOxidation [M1]; 1xPhospho [Y5(100)]	4.65213e-05	3.35966e-05	1	1	1	Q09666	Q09666 [1465-1481]	Q09666 1xPhospho [Y1469(100)]	Neuroblast differentiation-associated protein AHNAK OS=Homo sapiens (Human) OX=9606 GN=AHNAK PE=1 SV=2	2	2003.94	3.041	1.317	0.0935731	0.593367	59.5	157.5	83.1	24.94	10.81	30.53	283028	308327	229765	594114	413990	311528	186102	271458	158687	5146	2.288e-05	2.81e-06	4.3	71.8	142007	235154	217135	535470	574985	660255	187090	303401	355149	9
FALSE	[K].MKGDYDVTVPKVEGEIK.[A]	3xLabel:2H(4) [K2; K11; K17]; 1xPhospho [Y5(100)]	1.73959e-06	3.35966e-05	1	1	5	Q09666	Q09666 [1465-1481]	Q09666 1xPhospho [Y1469(100)]	Neuroblast differentiation-associated protein AHNAK OS=Homo sapiens (Human) OX=9606 GN=AHNAK PE=1 SV=2	2	2000.02																				5145	2.288e-05	4.688e-08	4.4	75.22										0
FALSE	[K].MKGDYDVTVPKVEGEIK.[A]	1xPhospho [Y5(100)]	2.25988e-07	3.35966e-05	1	1	3	Q09666	Q09666 [1465-1481]	Q09666 1xPhospho [Y1469(100)]	Neuroblast differentiation-associated protein AHNAK OS=Homo sapiens (Human) OX=9606 GN=AHNAK PE=1 SV=2	2	1987.94	2.804	1.35	0.256833	0.727613	61.8	160.1	78.1	18.94	13.25	14.3	1.16568e+06	1095398	873174	2.37281e+06	1.27768e+06	1091644	834485	932868	497769	5145	2.288e-05	3.703e-09	5.62	75.22	584873	835436	825176	2.13859e+06	1.77454e+06	2.31364e+06	838912	1.04264e+06	1.11403e+06	9
FALSE	[K].MPLSNGQMGQPLRPQANYSQIHHPPQASVAR.[H]	2xLabel:13C(6) [R13; R31]; 1xPhospho [S19(99.5)]	5.81702e-07	3.35966e-05	1	1	3	Q96RT1	Q96RT1 [1253-1283]	Q96RT1 1xPhospho [S1271(99.5)]	Erbin OS=Homo sapiens (Human) OX=9606 GN=ERBIN PE=1 SV=2	0	3502.7	2.902	1.872	0.251831	0.977127	53.1	154	92.9	5.2	21.94	26.25	188769	137698	107113	363073	150769	138593	176348	148509	117502	5211	2.288e-05	1.204e-08	5.66	70.88	94713.6	105020	101225	327234	209400	293736	177284	165985	262975	9
FALSE	[-].MAQQAADKYLYVDKNFINNPLAQADWAAK.[K]	1xMet-loss+Acetyl [N-Term]; 1xPhospho [Y11(100)]	4.12075e-08	3.35966e-05	1	1	1	P35579	P35579 [1-29]	P35579 1xMet-loss+Acetyl [N-Term]; 1xPhospho [Y11(100)]	Myosin-9 OS=Homo sapiens (Human) OX=9606 GN=MYH9 PE=1 SV=4	2	3288.57																				5066	2.288e-05	4.441e-10	8											0
FALSE	[R].MAPPQNQWPNYEEKPHMHTDSNHSSIAIQR.[V]	1xLabel:13C(6)15N(2) [K14]; 1xLabel:13C(6)15N(4) [R30]; 1xPhospho [Y11(100)]	3.63755e-07	3.35966e-05	1	1	1	P55196	P55196 [1242-1271]	P55196 1xPhospho [Y1252(100)]	Afadin OS=Homo sapiens (Human) OX=9606 GN=AFDN PE=1 SV=3	0	3641.62	100	100	4.24203e-17	4.27829e-17		137.3	162.7		11.2	1.65				121903	94490.8	64404.4	154477	139152	71448.3	5065	2.288e-05	6.701e-09	3.08	66.91				109870	131237	136499	155297	155526	159905	6
FALSE	[-].MDPNCSCAAGVSCTCAGSCK.[C]	5xCarbamidomethyl [C5; C7; C13; C15; C19]; 1xOxidation [M1]; 1xLabel:13C(6)15N(2) [K20]; 1xPhospho [S6(99.1)]	0.00168369	3.35966e-05	1	1	2	P04733	P04733 [1-20]	P04733 1xPhospho [S6(99.1)]	Metallothionein-1F OS=Homo sapiens (Human) OX=9606 GN=MT1F PE=1 SV=1	0	2296.77	1.339	1.884	0.737224	0.990848	61.3	95.8	142.9	21.76	21.58	15.74	33156.7	28739	15281.2	24722.9		14300.7	31179.5	34679.1	19251.9	5099	2.288e-05	0.0002445	1.88	34.58	16636.1	21918.6	14441.2	22282.6		30308.9	31344.9	38759.8	43086.6	8
FALSE	[R].ISEDKNPDYR.[K]	1xLabel:13C(6)15N(2) [K5]; 1xLabel:13C(6)15N(4) [R10]; 1xPhospho [Y9(100)]	0.000384438	3.35966e-05	1	1	2	P14923	P14923 [652-661]	P14923 1xPhospho [Y660(100)]	Junction plakoglobin OS=Homo sapiens (Human) OX=9606 GN=JUP PE=1 SV=3	1	1334.57																				4671	2.288e-05	3.903e-05	2.8	22.49										0
FALSE	[R].ISEDKNPDYR.[K]	1xLabel:13C(6) [R10]; 1xLabel:2H(4) [K5]; 1xPhospho [Y9(100)]	0.000154385	3.35966e-05	1	1	4	P14923	P14923 [652-661]	P14923 1xPhospho [Y660(100)]	Junction plakoglobin OS=Homo sapiens (Human) OX=9606 GN=JUP PE=1 SV=3	1	1326.6																				4671	2.288e-05	1.25e-05	1.96	22.49										0
FALSE	[R].ISEDKNPDYR.[K]	1xPhospho [Y9(100)]	0.000175881	3.35966e-05	1	1	2	P14923	P14923 [652-661]	P14923 1xPhospho [Y660(100)]	Junction plakoglobin OS=Homo sapiens (Human) OX=9606 GN=JUP PE=1 SV=3	1	1316.55	4.617	1.741	0.011892	0.972949	38.4	178.8	82.8	66.15	48.54	45.72	42627.7	71241.9	17918.3	110416	137009	36884.8	37029.6	76545.2	20580.4	4671	2.288e-05	1.467e-05	2.45	22.49	21388.1	54334.6	16933.4	99516.6	190290	78173.9	37226.1	85552.3	46059.9	9
FALSE	[K].LSDSYSNTLPVRK.[S]	1xLabel:13C(6) [R12]; 1xLabel:2H(4) [K13]; 1xPhospho [S/Y/T]	1.42241e-07	3.35966e-05	1	1	6	Q9UQB8	Q9UQB8 [333-345]		Brain-specific angiogenesis inhibitor 1-associated protein 2 OS=Homo sapiens (Human) OX=9606 GN=BAIAP2 PE=1 SV=1	1	1569.79	8.536	1.742	3.84068e-08	0.977127	25.7	219.6	54.7	30.25	15.3	15.63	144237	65845	99320.3	685391	375165	334828	119426	137588	73044.9	4669	2.288e-05	2.09e-09	3.99	51.4	72369.8	50218.5	93860.7	617736	521061	709636	120060	153779	163478	9
FALSE	[K].LSDSYSNTLPVR.[K]	1xLabel:13C(6) [R12]; 1xPhospho [Y5(99.6)]	4.56622e-06	3.35966e-05	1	1	2	Q9UQB8	Q9UQB8 [333-344]	Q9UQB8 1xPhospho [Y337(99.6)]	Brain-specific angiogenesis inhibitor 1-associated protein 2 OS=Homo sapiens (Human) OX=9606 GN=BAIAP2 PE=1 SV=1	0	1437.67	100		4.24203e-17			300			20.84					183093	89458.8	89763.7				4668	2.288e-05	1.568e-07	3.45	63.91				165020	124248	190246				3
FALSE	[R].ISEDKNPDYRK.[R]	1xLabel:13C(6) [R10]; 2xLabel:2H(4) [K5; K11]; 1xPhospho [Y9(100)]	0.000695338	3.35966e-05	1	1	3	P14923	P14923 [652-662]	P14923 1xPhospho [Y660(100)]	Junction plakoglobin OS=Homo sapiens (Human) OX=9606 GN=JUP PE=1 SV=3	2	1458.72	100		4.24203e-17			300			10.04					57787	41706	30058.4				4672	2.288e-05	8.113e-05	3.02	17.82				52082.9	57924.8	63706				3
FALSE	[R].ISHSLYSGIEGLDESPSR.[N]	1xPhospho [Y6(98)]	9.10518e-05	3.35966e-05	1	1	2	Q8TEW0	Q8TEW0 [714-731]	Q8TEW0 1xPhospho [Y719(98)]	Partitioning defective 3 homolog OS=Homo sapiens (Human) OX=9606 GN=PARD3 PE=1 SV=2	0	2026.91	3.932	3.222	0.00328153	0.0326867	33.8	157.3	108.9	10.28	14.78	20.83	450748	299613	286046	969940	848349	501535	600960	658642	409425	4698	2.288e-05	6.468e-06	4	86.31	226160	228508	270323	874198	1.17826e+06	1.06296e+06	604148	736145	916313	9
FALSE	[R].LSPGESAYQK.[L]	1xLabel:2H(4) [K10]; 1xPhospho [Y8(100)]	0.000418412	3.35966e-05	1	1	3	Q6NYC8	Q6NYC8 [223-232]	Q6NYC8 1xPhospho [Y230(100)]	Phostensin OS=Homo sapiens (Human) OX=9606 GN=PPP1R18 PE=1 SV=1	0	1163.53																				4714	2.288e-05	4.308e-05	1.38	26.47										0
FALSE	[R].LSPGESAYQK.[L]	1xLabel:13C(6)15N(2) [K10]; 1xPhospho [Y8(100)]	0.00124064	3.35966e-05	1	1	2	Q6NYC8	Q6NYC8 [223-232]	Q6NYC8 1xPhospho [Y230(100)]	Phostensin OS=Homo sapiens (Human) OX=9606 GN=PPP1R18 PE=1 SV=1	0	1167.52																				4714	2.288e-05	0.0001674	1.38	26.47										0
FALSE	[R].LSSARPGGLGSSSLYGLGASRPR.[V]	1xPhospho [Y15(100)]	1.10838e-15	3.35966e-05	1	2	5	Q3KNV1	Q3KNV1 [26-48]	Q3KNV1 1xPhospho [Y40(100)]	TREMBL:Q3KNV1;Q96GE1 Tax_Id=9606 Gene_Symbol=KRT7 keratin 7	0	2326.17	2.679	1.527	0.0384222	0.833263	58.9	150.5	90.7	16.11	6.32	7.28	4.27321e+07	2.6517e+07	16517334	6.37304e+07	37219564	2.42846e+07	3.25686e+07	2.53434e+07	1.39209e+07	4721	2.288e-05	6.305e-16	7.9	75.6	2.14405e+07	2.02239e+07	1.56094e+07	5.74396e+07	5.16937e+07	5.1469e+07	3.27414e+07	2.83255e+07	3.11557e+07	9
FALSE	[R].LSSARPGGLGSSSLYGLGASRPR.[V]	2xLabel:13C(6) [R5; R21]; 1xPhospho [S11(98.9)]	1.02341e-11	3.35966e-05	1	2	3	Q3KNV1	Q3KNV1 [26-48]	Q3KNV1 1xPhospho [S36(98.9)]	TREMBL:Q3KNV1;Q96GE1 Tax_Id=9606 Gene_Symbol=KRT7 keratin 7	0	2338.21																					2.288e-05	1.45e-14	4.93	75.61										0
FALSE	[R].LSSARPGGLGSSSLYGLGASRPR.[V]	3xLabel:13C(6) [R5; R21; R23]; 1xPhospho [Y15(100)]	3.24772e-16	3.35966e-05	1	2	8	Q3KNV1	Q3KNV1 [26-48]	Q3KNV1 1xPhospho [Y40(100)]	TREMBL:Q3KNV1;Q96GE1 Tax_Id=9606 Gene_Symbol=KRT7 keratin 7	0	2344.23																				4721	2.288e-05	6.305e-16	6.98	75.6										0
FALSE	[R].LSSARPGGLGSSSLYGLGASRPR.[V]	2xPhospho [S13(100); Y15(100)]	2.31765e-06	3.35966e-05	1	2	5	Q3KNV1	Q3KNV1 [26-48]	Q3KNV1 2xPhospho [S38(100); Y40(100)]	TREMBL:Q3KNV1;Q96GE1 Tax_Id=9606 Gene_Symbol=KRT7 keratin 7	0	2406.13	2.903	1.685	0.0106184	0.997242	55.8	155.3	88.9	11.26	23.7	27.01	8.82101e+06	6.14166e+06	5.79537e+06	1.42558e+07	9.38526e+06	9.00863e+06	7.41899e+06	5.89687e+06	4.83959e+06	4722	2.288e-05	6.738e-08	5.12	75.96	4.42588e+06	4.68411e+06	5.4768e+06	1.28486e+07	1.3035e+07	1.90929e+07	7.45835e+06	6.59076e+06	1.08312e+07	9
FALSE	[R].LSSARPGGLGSSSLYGLGASRPR.[V]	3xLabel:13C(6)15N(4) [R5; R21; R23]; 1xPhospho [Y15(100)]	1.01272e-15	3.35966e-05	1	2	6	Q3KNV1	Q3KNV1 [26-48]	Q3KNV1 1xPhospho [Y40(100)]	TREMBL:Q3KNV1;Q96GE1 Tax_Id=9606 Gene_Symbol=KRT7 keratin 7	0	2356.19																				4721	2.288e-05	6.305e-16	8.6	75.6										0
FALSE	[R].ISHSLYSGIEGLDESPSR.[N]	1xLabel:13C(6) [R18]; 1xPhospho [S7(99.6)]	9.45597e-11	3.35966e-05	1	1	5	Q8TEW0	Q8TEW0 [714-731]	Q8TEW0 1xPhospho [S720(99.6)]	Partitioning defective 3 homolog OS=Homo sapiens (Human) OX=9606 GN=PARD3 PE=1 SV=2	0	2032.93																				4698	2.288e-05	2.31e-13	5.62	86.31										0
FALSE	[R].ISHSLYSGIEGLDESPSR.[N]	1xLabel:13C(6)15N(4) [R18]; 1xPhospho [Y/S]	2.55579e-06	3.35966e-05	1	1	2	Q8TEW0	Q8TEW0 [714-731]		Partitioning defective 3 homolog OS=Homo sapiens (Human) OX=9606 GN=PARD3 PE=1 SV=2	0	2036.92																				4698	2.288e-05	7.603e-08	5	86.31										0
FALSE	[R].LSHSSGYAQLNTYSR.[G]	1xPhospho [T12(99.7)]	6.21415e-08	3.35966e-05	1	1	6	Q96J84	Q96J84 [641-655]	Q96J84 1xPhospho [T652(99.7)]	Kin of IRRE-like protein 1 OS=Homo sapiens (Human) OX=9606 GN=KIRREL1 PE=1 SV=2	0	1763.77	3.922	3.317	0.00651826	0.0271502	31.3	136.7	132	27.89	12.91	25.77	322441	342760	180368	957538	536758	315429	506219	775817	321777	4699	2.288e-05	7.418e-10	4.1	50.12	161782	261416	170454	863020	745494	668521	508904	867109	720153	9
FALSE	[R].LSHSSGYAQLNTYSR.[G]	1xLabel:13C(6) [R15]; 1xPhospho [S14(99.6)]	4.88207e-08	3.35966e-05	1	1	9	Q96J84	Q96J84 [641-655]	Q96J84 1xPhospho [S654(99.6)]	Kin of IRRE-like protein 1 OS=Homo sapiens (Human) OX=9606 GN=KIRREL1 PE=1 SV=2	0	1769.79																				4699	2.288e-05	5.523e-10	4	50.12										0
FALSE	[R].LSHSSGYAQLNTYSR.[G]	1xLabel:13C(6)15N(4) [R15]; 1xPhospho [S14(99.7)]	1.09676e-08	3.35966e-05	1	1	10	Q96J84	Q96J84 [641-655]	Q96J84 1xPhospho [S654(99.7)]	Kin of IRRE-like protein 1 OS=Homo sapiens (Human) OX=9606 GN=KIRREL1 PE=1 SV=2	0	1773.78																				4699	2.288e-05	8.584e-11	4.41	50.12										0
FALSE	[K].LSLEGDHSTPPSAYGSVK.[A]	1xPhospho [Y14(100)]	6.69856e-12	3.35966e-05	1	2	18	P07355	P07355 [11-28]	P07355 1xPhospho [Y24(100)]	Annexin A2 OS=Homo sapiens (Human) OX=9606 GN=ANXA2 PE=1 SV=2	0	1924.87	1.659	1.488	0.98537	0.774654	76.4	115.2	108.4	9.47	13.4	16.75	52888019	40783232	3.35265e+07	48856121	33770076	26712123	39289652	39514450	24385873	4702	2.288e-05	8.595e-15	6.14	61.81	2.65362e+07	3.11045e+07	3.16836e+07	4.40336e+07	4.69027e+07	5.66138e+07	3.94981e+07	4.41642e+07	5.45767e+07	9
FALSE	[K].LSLEGDHSTPPSAYGSVK.[A]	1xLabel:2H(4) [K18]; 1xPhospho [Y14(100)]	7.33884e-12	3.35966e-05	1	2	16	P07355	P07355 [11-28]	P07355 1xPhospho [Y24(100)]	Annexin A2 OS=Homo sapiens (Human) OX=9606 GN=ANXA2 PE=1 SV=2	0	1928.89																				4702	2.288e-05	9.604e-15	5.91	61.81										0
FALSE	[K].LSLEGDHSTPPSAYGSVK.[A]	1xLabel:13C(6)15N(2) [K18]; 1xPhospho [Y14(100)]	4.95855e-11	3.35966e-05	1	2	16	P07355	P07355 [11-28]	P07355 1xPhospho [Y24(100)]	Annexin A2 OS=Homo sapiens (Human) OX=9606 GN=ANXA2 PE=1 SV=2	0	1932.88																				4702	2.288e-05	1.037e-13	5.5	61.81										0
FALSE	[R].ISIGGGSCAISGGYGSR.[A]	1xCarbamidomethyl [C8]; 1xPhospho [S16(99.5)]	9.30234e-07	3.35966e-05	1	4	2	P02538	P02538 [70-86]	P02538 1xPhospho [S85(99.5)]	SWISS-PROT:P02538 Tax_Id=9606 Gene_Symbol=KRT6A Keratin, type II cytoskeletal 6A	0	1678.73	3.548	2.395	0.0360526	0.532481	37.1	154.5	108.3	13.47	13.97	23.67	224473	179856	113295	443348	337451	249912	253236	293929	183828	4704	2.288e-05	2.161e-08	4.66	66.69	112627	137172	107067	399585	468681	529666	254580	328517	411416	9
FALSE	[K].ISMPDVDLHLKGPNVKGEYDVTMPK.[V]	3xLabel:13C(6)15N(2) [K11; K16; K25]; 1xPhospho [Y19(100)]	1.37563e-06	3.35966e-05	1	1	2	Q09666	Q09666 [818-842]	Q09666 1xPhospho [Y836(100)]	Neuroblast differentiation-associated protein AHNAK OS=Homo sapiens (Human) OX=9606 GN=AHNAK PE=1 SV=2	2	2887.42																				4707	2.288e-05	3.494e-08	4.94	99.57										0
FALSE	[K].ISMPDVDLHLKGPNVKGEYDVTMPK.[V]	1xPhospho [Y19(100)]	3.92673e-05	3.35966e-05	1	1	3	Q09666	Q09666 [818-842]	Q09666 1xPhospho [Y836(100)]	Neuroblast differentiation-associated protein AHNAK OS=Homo sapiens (Human) OX=9606 GN=AHNAK PE=1 SV=2	2	2863.38	3.967	1.523	0.00370643	0.887856	46	184	70	3.93	33.41	15.53	1.02034e+06	629678	546660	3.11002e+06	1.01503e+06	966903	775758	891098	339146	4707	2.288e-05	2.268e-06	5.32	99.57	511947	480242	516610	2.80303e+06	1.40976e+06	2.04926e+06	779874	995955	759025	9
FALSE	[R].ISIGGGSCAISGGYGSR.[A]	1xCarbamidomethyl [C8]; 1xLabel:13C(6)15N(4) [R17]; 1xPhospho [S16(99.5)]	8.49786e-08	3.35966e-05	1	4	3	P02538	P02538 [70-86]	P02538 1xPhospho [S85(99.5)]	SWISS-PROT:P02538 Tax_Id=9606 Gene_Symbol=KRT6A Keratin, type II cytoskeletal 6A	0	1688.73																				4704	2.288e-05	1.096e-09	4.29	66.69										0
FALSE	[R].ISIGGGSCAISGGYGSR.[A]	1xCarbamidomethyl [C8]; 1xLabel:13C(6) [R17]; 1xPhospho [S16(100)]	3.0703e-07	3.35966e-05	1	4	3	P02538	P02538 [70-86]	P02538 1xPhospho [S85(100)]	SWISS-PROT:P02538 Tax_Id=9606 Gene_Symbol=KRT6A Keratin, type II cytoskeletal 6A	0	1684.75																				4704	2.288e-05	5.441e-09	5.12	66.69										0
FALSE	[K].ISMPDVDLHLKGPNVKGEYDVTMPK.[V]	3xLabel:2H(4) [K11; K16; K25]; 1xPhospho [Y19(100)]	0.000258353	3.35966e-05	1	1	1	Q09666	Q09666 [818-842]	Q09666 1xPhospho [Y836(100)]	Neuroblast differentiation-associated protein AHNAK OS=Homo sapiens (Human) OX=9606 GN=AHNAK PE=1 SV=2	2	2875.45																				4707	2.288e-05	2.376e-05	3.55	99.57										0
FALSE	[K].IQNTGDYYDLYGGEK.[F]	1xPhospho [Y7(99.6)]	5.85013e-06	3.35966e-05	1	1	3	Q06124	Q06124 [56-70]	Q06124 1xPhospho [Y62(99.6)]	Tyrosine-protein phosphatase non-receptor type 11 OS=Homo sapiens (Human) OX=9606 GN=PTPN11 PE=1 SV=3	0	1815.75	2.47	1.425	0.228787	0.790866	59.6	147.1	93.3	23.75	13.66	7.38	2.48241e+06	2.11591e+06	1.06485e+06	3.41294e+06	2.62471e+06	1.31861e+06	1.76581e+06	1.84032e+06	872056	4603	2.288e-05	2.129e-07	4.16	72.47	1.24553e+06	1.61375e+06	1.00631e+06	3.07605e+06	3.64542e+06	2.79468e+06	1.77518e+06	2.05687e+06	1.9517e+06	9
FALSE	[K].IQNTGDYYDLYGGEK.[F]	1xLabel:2H(4) [K15]; 1xPhospho [Y7(99.6)]	8.87975e-06	3.35966e-05	1	1	3	Q06124	Q06124 [56-70]	Q06124 1xPhospho [Y62(99.6)]	Tyrosine-protein phosphatase non-receptor type 11 OS=Homo sapiens (Human) OX=9606 GN=PTPN11 PE=1 SV=3	0	1819.77																				4603	2.288e-05	3.577e-07	3.69	72.47										0
FALSE	[K].IQNTGDYYDLYGGEK.[F]	1xLabel:13C(6)15N(2) [K15]; 1xPhospho [Y7(99.6)]	1.27101e-05	3.35966e-05	1	1	3	Q06124	Q06124 [56-70]	Q06124 1xPhospho [Y62(99.6)]	Tyrosine-protein phosphatase non-receptor type 11 OS=Homo sapiens (Human) OX=9606 GN=PTPN11 PE=1 SV=3	0	1823.76																				4603	2.288e-05	5.593e-07	3.71	72.47										0
FALSE	[R].LQPFHSTELEDDAIYSVHVPAGLYR.[I]	1xPhospho [Y15(100)]	4.05782e-13	3.35966e-05	1	1	2	Q9Y2X7	Q9Y2X7 [531-555]	Q9Y2X7 1xPhospho [Y545(100)]	ARF GTPase-activating protein GIT1 OS=Homo sapiens (Human) OX=9606 GN=GIT1 PE=1 SV=2	0	2937.38	2.875	1.593	0.02154	0.955498	59	147	94	18.69	22.18	36.95	3.87681e+06	3.06348e+06	2.99371e+06	6.45798e+06	3.95917e+06	3.83831e+06	2.5238e+06	3.33094e+06	2.41042e+06	4606	2.288e-05	6.305e-16	7.86	112.88	1.94516e+06	2.33645e+06	2.82915e+06	5.82051e+06	5.49882e+06	8.13493e+06	2.53719e+06	3.72289e+06	5.39462e+06	9
FALSE	[R].LQPFHSTELEDDAIYSVHVPAGLYR.[I]	1xLabel:13C(6) [R25]; 1xPhospho [Y15(99.1)]	3.43882e-10	3.35966e-05	1	1	2	Q9Y2X7	Q9Y2X7 [531-555]	Q9Y2X7 1xPhospho [Y545(99.1)]	ARF GTPase-activating protein GIT1 OS=Homo sapiens (Human) OX=9606 GN=GIT1 PE=1 SV=2	0	2943.4																				4606	2.288e-05	1.15e-12	7.04	112.88										0
FALSE	[K].LQQTYAALNSK.[A]	1xLabel:13C(6)15N(2) [K11]; 1xPhospho [Y5(99.6)]	0.00105451	3.35966e-05	1	1	3	P46940	P46940 [1506-1516]	P46940 1xPhospho [Y1510(99.6)]	Ras GTPase-activating-like protein IQGAP1 OS=Homo sapiens (Human) OX=9606 GN=IQGAP1 PE=1 SV=1	0	1324.64																				4612	2.288e-05	0.0001361	2.55	42.63										0
FALSE	[K].LQQTYAALNSK.[A]	1xLabel:2H(4) [K11]; 1xPhospho [Y5(99.5)]	0.000202998	3.35966e-05	1	1	3	P46940	P46940 [1506-1516]	P46940 1xPhospho [Y1510(99.5)]	Ras GTPase-activating-like protein IQGAP1 OS=Homo sapiens (Human) OX=9606 GN=IQGAP1 PE=1 SV=1	0	1320.65																				4612	2.288e-05	1.759e-05	2.84	42.63										0
FALSE	[K].LQQTYAALNSK.[A]	1xPhospho [Y5(99.6)]	0.000281193	3.35966e-05	1	1	3	P46940	P46940 [1506-1516]	P46940 1xPhospho [Y1510(99.6)]	Ras GTPase-activating-like protein IQGAP1 OS=Homo sapiens (Human) OX=9606 GN=IQGAP1 PE=1 SV=1	0	1316.62	1.231	1.294	0.397947	0.472489	73.9	105.8	120.3	14.55	10	18.93	399859	339432	217715	274016	212141	139659	239428	299811	155033	4612	2.288e-05	2.631e-05	3.1	42.63	200626	258877	205747	246968	294639	295994	240699	335090	346971	9
FALSE	[R].LQHQQLYYSQDDSNRK.[N]	1xPhospho [Y7(100)]	2.57251e-06	3.35966e-05	1	1	3	Q99569	Q99569 [1109-1124]	Q99569 1xPhospho [Y1115(100)]	Plakophilin-4 OS=Homo sapiens (Human) OX=9606 GN=PKP4 PE=1 SV=2	1	2102.93	3.175	2.904	0.231471	0.267985	44	165.6	90.4	23.77	26.65	56.23	55674.2		41500.1	95438.9	107652	58760	33270.9	60810.8	50887.5	4588	2.288e-05	7.644e-08	4.77	39.69	27934.1		39218.9	86018.2	149516	124536	33447.4	67966.5	113889	8
FALSE	[R].LQHQQLYYSQDDSNRK.[N]	1xLabel:13C(6) [R15]; 1xLabel:2H(4) [K16]; 1xPhospho [Y7(100)]	4.34503e-09	3.35966e-05	1	1	2	Q99569	Q99569 [1109-1124]	Q99569 1xPhospho [Y1115(100)]	Plakophilin-4 OS=Homo sapiens (Human) OX=9606 GN=PKP4 PE=1 SV=2	1	2112.97																				4588	2.288e-05	2.718e-11	5.35	39.69										0
FALSE	[R].LQHQQLYYSQDDSNRK.[N]	1xLabel:13C(6)15N(2) [K16]; 1xLabel:13C(6)15N(4) [R15]; 1xPhospho [Y7(100)]	8.32628e-07	3.35966e-05	1	1	2	Q99569	Q99569 [1109-1124]	Q99569 1xPhospho [Y1115(100)]	Plakophilin-4 OS=Homo sapiens (Human) OX=9606 GN=PKP4 PE=1 SV=2	1	2120.95																				4588	2.288e-05	1.881e-08	3.4	39.69										0
FALSE	[K].LQHYTSGHMTPGMK.[I]	1xPhospho [S6(99.2)]	0.000159499	3.35966e-05	1	1	4	P29323	P29323 [581-594]	P29323 1xPhospho [S586(99.2)]	Ephrin type-B receptor 2 OS=Homo sapiens (Human) OX=9606 GN=EPHB2 PE=1 SV=5	0	1667.71	1.948	2.23	0.971355	0.744329	57.9	107.9	134.2	18.01	5.33	8.7	112085	88317.5	49640.2	121529	70896.8	49451.8	124736	132096	58204.9	4590	2.288e-05	1.304e-05	2.19	35.82	56237.9	67357.8	46911.5	109533	98467.5	104808	125397	147640	130265	9
FALSE	[K].LQLDNQYAVLENQK.[S]	1xLabel:2H(4) [K14]; 1xPhospho [Y7(100)]	1.48884e-07	3.35966e-05	1	1	3	Q9UKY7	Q9UKY7 [238-251]	Q9UKY7 1xPhospho [Y244(100)]	Protein CDV3 homolog OS=Homo sapiens (Human) OX=9606 GN=CDV3 PE=1 SV=1	0	1759.86	10.892	3.85	2.42001e-10	0.00971459	24.8	203.4	71.9	38.86	12.88	6.66	91760.5		85638.3	556406	287042	238127	176308	165533	72441.5	4593	2.288e-05	2.208e-09	4.41	78.64	46040.2		80930.9	501483	398669	504687	177243	185012	162127	8
FALSE	[K].LQHYTSGHMTPGMK.[I]	1xLabel:13C(6)15N(2) [K14]; 1xPhospho [Y/T/S]	4.81479e-07	3.35966e-05	1	1	3	P29323	P29323 [581-594]		Ephrin type-B receptor 2 OS=Homo sapiens (Human) OX=9606 GN=EPHB2 PE=1 SV=5	0	1675.72																				4590	2.288e-05	9.479e-09	3.61	35.82										0
FALSE	[K].LQHYTSGHMTPGMK.[I]	1xLabel:2H(4) [K14]; 1xPhospho [Y4(100)]	1.81052e-07	3.35966e-05	1	1	3	P29323	P29323 [581-594]	P29323 1xPhospho [Y584(100)]	Ephrin type-B receptor 2 OS=Homo sapiens (Human) OX=9606 GN=EPHB2 PE=1 SV=5	0	1671.73																				4590	2.288e-05	2.823e-09	4.57	35.82										0
FALSE	[K].LQLHESQKDYKTGFGGK.[F]	3xLabel:2H(4) [K8; K11; K17]; 1xPhospho [Y10(99.4)]	0.000314132	3.35966e-05	1	1	3	Q14247	Q14247 [256-272]	Q14247 1xPhospho [Y265(99.4)]	Src substrate cortactin OS=Homo sapiens (Human) OX=9606 GN=CTTN PE=1 SV=2	2	2028.03																				4595	2.288e-05	3.03e-05	3.21	44.04										0
FALSE	[K].IVGGYTCAANSIPYQVSLNSGSHFCGGSLINSQWVVSAAHCYK.[S]	3xCarbamidomethyl [C7; C25; C41]; 1xPhospho [S/T/Y]	6.57867e-06	3.35966e-05	1	1	2	P00761 SWISS-PROT:P00761	P00761 SWISS-PROT:P00761 [9-51]		Trypsin - Sus scrofa (Pig).	0	4740.15	0.01	0.01	4.24203e-17	4.27829e-17	300			11.62				1.13255e+06	775202							4859	2.288e-05	2.461e-07	5.94	115.87		863773	732590							2
FALSE	[R].ISYVQDENRDPIRR.[R]	3xLabel:13C(6)15N(4) [R9; R13; R14]; 1xPhospho [S2(99.5)]	0.000818202	3.35966e-05	1	1	3	Q9NQS7	Q9NQS7 [71-84]	Q9NQS7 1xPhospho [S72(99.5)]	Inner centromere protein OS=Homo sapiens (Human) OX=9606 GN=INCENP PE=1 SV=3	2	1870.89																				4748	2.288e-05	9.951e-05	2.4	45.14										0
FALSE	[R].LSTEHSSVSEYHPADGYAFSSNIYTR.[G]	1xLabel:13C(6) [R26]; 1xPhospho [Y11(98)]	6.69856e-12	3.35966e-05	1	1	6	Q12929	Q12929 [475-500]	Q12929 1xPhospho [Y485(98)]	Epidermal growth factor receptor kinase substrate 8 OS=Homo sapiens (Human) OX=9606 GN=EPS8 PE=1 SV=1	0	3004.31	100		4.24203e-17			300			22.7					1.64892e+06	745854	477074				4735	2.288e-05	8.547e-15	7.18	81.09				1.48615e+06	1.03591e+06	1.01111e+06				3
FALSE	[K].LTGIKHELQANCYEEVKDR.[C]	1xCarbamidomethyl [C12]; 2xLabel:13C(6)15N(2) [K5; K17]; 1xLabel:13C(6)15N(4) [R19]; 1xPhospho [Y13(100)]	6.63284e-08	3.35966e-05	1	1	4	P23528	P23528 [128-146]	P23528 1xPhospho [Y140(100)]	Cofilin-1 OS=Homo sapiens (Human) OX=9606 GN=CFL1 PE=1 SV=3	2	2409.15																				4771	2.288e-05	8.077e-10	5.22	55.28										0
FALSE	[K].LTGIKHELQANCYEEVKDR.[C]	1xCarbamidomethyl [C12]; 1xLabel:13C(6) [R19]; 2xLabel:2H(4) [K5; K17]; 1xPhospho [Y13(100)]	7.46509e-09	3.35966e-05	1	1	3	P23528	P23528 [128-146]	P23528 1xPhospho [Y140(100)]	Cofilin-1 OS=Homo sapiens (Human) OX=9606 GN=CFL1 PE=1 SV=3	2	2397.18																				4771	2.288e-05	5.33e-11	7.47	55.28										0
FALSE	[K].LTGIKHELQANCYEEVKDR.[C]	1xCarbamidomethyl [C12]; 1xPhospho [Y13(100)]	5.49923e-10	3.35966e-05	1	1	5	P23528	P23528 [128-146]	P23528 1xPhospho [Y140(100)]	Cofilin-1 OS=Homo sapiens (Human) OX=9606 GN=CFL1 PE=1 SV=3	2	2383.11	1.342	1.301	0.551422	0.533573	70.7	119.5	109.8	26.78	26.28	22.54	448046	321370	383500	313089	298268	229562	290954	340733	206975	4771	2.288e-05	2.067e-12	6.69	55.28	224804	245102	362419	282184	414260	486536	292497	380828	463219	9
FALSE	[R].VLDSSYGITK.[S]	1xLabel:13C(6)15N(2) [K10]; 1xPhospho [Y6(99.4)]	0.00214065	3.35966e-05	1	1	2	Q68D51	Q68D51 [180-189]	Q68D51 1xPhospho [Y185(99.4)]	DENN domain-containing protein 2C OS=Homo sapiens (Human) OX=9606 GN=DENND2C PE=1 SV=2	0	1170.55																				8089	2.288e-05	0.0003302	1.79	51.29										0
FALSE	[R].VLEDDPEAAYTTR.[G]	1xLabel:13C(6)15N(4) [R13]; 1xPhospho [T11(99.3)]	6.49343e-06	3.35966e-05	1	3	2	P54764	P54764 [770-782]	P54764 1xPhospho [T780(99.3)]	Ephrin type-A receptor 4 OS=Homo sapiens (Human) OX=9606 GN=EPHA4 PE=1 SV=1	0	1569.67	100	100	4.24203e-17	4.27829e-17		76.2	223.8		16	43.38				51849		27674.4	61387.5	139137	68681.2	8091	2.288e-05	2.419e-07	2.9	52.52				46731		58653.3	61713.2	155510	153712	5
FALSE	[R].VLEDDPEATYTTSGGK.[I]	1xPhospho [T11(99.3)]	2.2017e-07	3.35966e-05	1	1	3	P29317	P29317 [763-778]	P29317 1xPhospho [T773(99.3)]	Ephrin type-A receptor 2 OS=Homo sapiens (Human) OX=9606 GN=EPHA2 PE=1 SV=2	0	1762.74	2.973	2.214	0.100985	0.611901	47.8	142	110.2	32.33	20.74	20.17	742826	662570	275429	1.22926e+06	895682	384761	758132	1.0009e+06	384167	8092	2.288e-05	3.578e-09	4.24	47.88	372707	505328	260289	1.10792e+06	1.244e+06	815464	762155	1.11868e+06	859783	9
FALSE	[R].VLEDDPEATYTTSGGK.[I]	1xLabel:2H(4) [K16]; 1xPhospho [Y10(99.6)]	2.01129e-08	3.35966e-05	1	1	4	P29317	P29317 [763-778]	P29317 1xPhospho [Y772(99.6)]	Ephrin type-A receptor 2 OS=Homo sapiens (Human) OX=9606 GN=EPHA2 PE=1 SV=2	0	1766.77																				8092	2.288e-05	1.819e-10	3.65	47.88										0
FALSE	[R].VLEDDPEATYTTSGGK.[I]	1xLabel:13C(6)15N(2) [K16]; 1xPhospho [T/Y/S]	6.50436e-08	3.35966e-05	1	1	3	P29317	P29317 [763-778]		Ephrin type-A receptor 2 OS=Homo sapiens (Human) OX=9606 GN=EPHA2 PE=1 SV=2	0	1770.76																				8092	2.288e-05	7.875e-10	3.84	47.88										0
FALSE	[R].VLEDDPEATYTTSGGKIPIR.[W]	1xPhospho [T9(99.6)]	4.70259e-10	3.35966e-05	1	1	6	P29317	P29317 [763-782]	P29317 1xPhospho [T771(99.6)]	Ephrin type-A receptor 2 OS=Homo sapiens (Human) OX=9606 GN=EPHA2 PE=1 SV=2	1	2242.06	3.595	2.534	0.000131066	0.0728771	38.9	143.8	117.3	12.35	9.91	30.5	9.41953e+06	7.81587e+06	5.30413e+06	1.88512e+07	13340627	9760313	1.10799e+07	13516368	9.2161e+06	8093	2.288e-05	1.703e-12	5.91	74.03	4.72618e+06	5.961e+06	5.01256e+06	1.69904e+07	1.85286e+07	2.06861e+07	1.11387e+07	1.51069e+07	2.06261e+07	9
FALSE	[R].VLEDDPEATYTTSGGKIPIR.[W]	1xLabel:13C(6) [R20]; 1xLabel:2H(4) [K16]; 1xPhospho [T9(99.7)]	3.48396e-10	3.35966e-05	1	1	6	P29317	P29317 [763-782]	P29317 1xPhospho [T771(99.7)]	Ephrin type-A receptor 2 OS=Homo sapiens (Human) OX=9606 GN=EPHA2 PE=1 SV=2	1	2252.11																				8093	2.288e-05	1.175e-12	4.84	74.03										0
FALSE	[R].VLEDDPEATYTTSGGKIPIR.[W]	1xLabel:13C(6)15N(2) [K16]; 1xLabel:13C(6)15N(4) [R20]; 1xPhospho [T9(99.7)]	7.14393e-11	3.35966e-05	1	1	6	P29317	P29317 [763-782]	P29317 1xPhospho [T771(99.7)]	Ephrin type-A receptor 2 OS=Homo sapiens (Human) OX=9606 GN=EPHA2 PE=1 SV=2	1	2260.09																				8093	2.288e-05	1.628e-13	5.63	74.03										0
FALSE	[R].VIEDNEYTAR.[E]	1xPhospho [Y/T]	0.000195213	3.35966e-05	1	2	3	P07948	P07948 [391-400]		Tyrosine-protein kinase Lyn OS=Homo sapiens (Human) OX=9606 GN=LYN PE=1 SV=3	0	1289.54	3.138	1.76	0.0751459	0.993045	46.8	149.7	103.5	56.42	31.26	53.86	619561	1.0611e+06	371957	1.24747e+06	1.33147e+06	520515	479857	1.27472e+06	347462	8094	2.288e-05	1.669e-05	1.94	31.43	310860	809278	351511	1.12433e+06	1.84926e+06	1.10318e+06	482403	1.42472e+06	777636	9
FALSE	[R].VIEDNEYTAR.[E]	1xLabel:13C(6) [R10]; 1xPhospho [T8(99.6)]	0.000432264	3.35966e-05	1	2	3	P07948	P07948 [391-400]	P07948 1xPhospho [T398(99.6)]	Tyrosine-protein kinase Lyn OS=Homo sapiens (Human) OX=9606 GN=LYN PE=1 SV=3	0	1295.56																				8094	2.288e-05	4.511e-05	2.6	31.43										0
FALSE	[R].VIEDNEYTAR.[E]	1xLabel:13C(6)15N(4) [R10]; 1xPhospho [T8(99.6)]	0.000610449	3.35966e-05	1	2	3	P07948	P07948 [391-400]	P07948 1xPhospho [T398(99.6)]	Tyrosine-protein kinase Lyn OS=Homo sapiens (Human) OX=9606 GN=LYN PE=1 SV=3	0	1299.55																				8094	2.288e-05	6.912e-05	2.75	31.43										0
FALSE	[R].VIEDNEYTAREGAK.[F]	1xPhospho [Y/T]	2.34602e-05	3.35966e-05	1	2	2	P07948	P07948 [391-404]		Tyrosine-protein kinase Lyn OS=Homo sapiens (Human) OX=9606 GN=LYN PE=1 SV=3	1	1674.74	3.514	2.645	0.13497	0.330023	43.8	140.3	115.9	13.11	38.37	13.4		64414.7	43162.5	74519.5	108316	67633.8		116506	48113.4	8095	2.288e-05	1.2e-06	2.51	31.61		49127.7	40789.9	67163.7	150439	143343		130215	107680	7
FALSE	[R].VIEDNEYTAREGAK.[F]	1xLabel:13C(6) [R10]; 1xLabel:2H(4) [K14]; 1xPhospho [Y7(99.6)]	1.56725e-06	3.35966e-05	1	2	4	P07948	P07948 [391-404]	P07948 1xPhospho [Y397(99.6)]	Tyrosine-protein kinase Lyn OS=Homo sapiens (Human) OX=9606 GN=LYN PE=1 SV=3	1	1684.78																				8095	2.288e-05	4.137e-08	3.37	31.61										0
FALSE	[R].VIEDNEYTAREGAK.[F]	1xLabel:13C(6)15N(2) [K14]; 1xLabel:13C(6)15N(4) [R10]; 1xPhospho [Y7(99.6)]	4.86937e-05	3.35966e-05	1	2	3	P07948	P07948 [391-404]	P07948 1xPhospho [Y397(99.6)]	Tyrosine-protein kinase Lyn OS=Homo sapiens (Human) OX=9606 GN=LYN PE=1 SV=3	1	1692.76																				8095	2.288e-05	2.972e-06	3.03	31.61										0
FALSE	[R].VLPPEVADGGVVDSGVYAVPPPAER.[E]	1xLabel:13C(6)15N(4) [R25]; 1xPhospho [Y17(100)]	8.60941e-08	3.35966e-05	1	1	1	P56945	P56945 [394-418]	P56945 1xPhospho [Y410(100)]	Breast cancer anti-estrogen resistance protein 1 OS=Homo sapiens (Human) OX=9606 GN=BCAR1 PE=1 SV=2	0	2580.26																				8154	2.288e-05	1.116e-09	4.86	97.46										0
FALSE	[R].VLPPEVADGGVVDSGVYAVPPPAER.[E]	1xLabel:13C(6) [R25]; 1xPhospho [Y17(100)]	1.40398e-07	3.35966e-05	1	1	4	P56945	P56945 [394-418]	P56945 1xPhospho [Y410(100)]	Breast cancer anti-estrogen resistance protein 1 OS=Homo sapiens (Human) OX=9606 GN=BCAR1 PE=1 SV=2	0	2576.27																				8154	2.288e-05	2.047e-09	4.85	97.02										0
FALSE	[R].VLPPEVADGGVVDSGVYAVPPPAER.[E]	1xPhospho [Y17(100)]	3.70629e-06	3.35966e-05	1	1	4	P56945	P56945 [394-418]	P56945 1xPhospho [Y410(100)]	Breast cancer anti-estrogen resistance protein 1 OS=Homo sapiens (Human) OX=9606 GN=BCAR1 PE=1 SV=2	0	2570.25	1.275	1.121	0.490877	0.198135	86.2	109.9	103.9	14.07	69.22	38.2	1.02622e+06	760423	461879	728676	407131	862177	574213	555162	493970	8154	2.288e-05	1.202e-07	4.4	97.02	514898	579958	436490	656749	565458	1.8273e+06	577260	620489	1.10553e+06	9
FALSE	[K].VLLPEYGGTK.[V]	1xLabel:2H(4) [K10]; 1xPhospho [Y6(99.6)]	0.00188014	3.35966e-05	1	1	3	P61604	P61604 [71-80]	P61604 1xPhospho [Y76(99.6)]	10 kDa heat shock protein, mitochondrial OS=Homo sapiens (Human) OX=9606 GN=HSPE1 PE=1 SV=2	0	1160.59																				8137	2.288e-05	0.0002798	2.29	63.76										0
FALSE	[K].VLLPEYGGTK.[V]	1xPhospho [Y6(100)]	0.00067307	3.35966e-05	1	1	3	P61604	P61604 [71-80]	P61604 1xPhospho [Y76(100)]	10 kDa heat shock protein, mitochondrial OS=Homo sapiens (Human) OX=9606 GN=HSPE1 PE=1 SV=2	0	1156.56	1.491	0.777	0.78466	0.00165552	89.5	141	69.5	11.18	13.39	28.37	583614	361674	248243	484458	246076	204985	211806	191769	151549	8137	2.288e-05	7.824e-05	2.06	63.76	292824	275841	234597	436638	341771	434447	212930	214335	339174	9
FALSE	[R].VGQGYVYEAAQPEQDEYDIPR.[H]	1xLabel:13C(6)15N(4) [R21]; 1xPhospho [Y17(100)]	4.03755e-07	3.35966e-05	1	1	2	P56945	P56945 [218-238]	P56945 1xPhospho [Y234(100)]	Breast cancer anti-estrogen resistance protein 1 OS=Homo sapiens (Human) OX=9606 GN=BCAR1 PE=1 SV=2	0	2517.08																				8007	2.288e-05	7.624e-09	4.62	84.17										0
FALSE	[R].VGQGYVYEAAQPEQDEYDIPR.[H]	1xLabel:13C(6) [R21]; 1xPhospho [Y17(100)]	2.35004e-07	3.35966e-05	1	1	2	P56945	P56945 [218-238]	P56945 1xPhospho [Y234(100)]	Breast cancer anti-estrogen resistance protein 1 OS=Homo sapiens (Human) OX=9606 GN=BCAR1 PE=1 SV=2	0	2513.1																				8007	2.288e-05	3.903e-09	5.14	84.17										0
FALSE	[R].VGQGYVYEAAQPEQDEYDIPR.[H]	1xPhospho [Y17(100)]	1.68379e-06	3.35966e-05	1	1	3	P56945	P56945 [218-238]	P56945 1xPhospho [Y234(100)]	Breast cancer anti-estrogen resistance protein 1 OS=Homo sapiens (Human) OX=9606 GN=BCAR1 PE=1 SV=2	0	2507.08	1.898	1.647	0.957924	0.974108	66.5	126.2	107.3	6.77	19.58	18	763810	471763	435829	806957	456917	437342	615388	530122	364126	8007	2.288e-05	4.494e-08	4.22	84.17	383236	359803	411872	727303	634605	926906	618654	592503	814930	9
FALSE	[K].VKGEYDMTVPKLEGDLK.[G]	3xLabel:2H(4) [K2; K11; K17]; 1xPhospho [Y5(100)]	3.01082e-07	3.35966e-05	1	1	2	Q09666	Q09666 [960-976]	Q09666 1xPhospho [Y964(100)]	Neuroblast differentiation-associated protein AHNAK OS=Homo sapiens (Human) OX=9606 GN=AHNAK PE=1 SV=2	2	2014.04																				8060	2.288e-05	5.308e-09	4.32	85.47										0
FALSE	[K].VKGEYDMTVPKLEGDLK.[G]	3xLabel:13C(6)15N(2) [K2; K11; K17]; 1xPhospho [Y5(100)]	4.4157e-05	3.35966e-05	1	1	2	Q09666	Q09666 [960-976]	Q09666 1xPhospho [Y964(100)]	Neuroblast differentiation-associated protein AHNAK OS=Homo sapiens (Human) OX=9606 GN=AHNAK PE=1 SV=2	2	2026																				8060	2.288e-05	2.622e-06	3.15	85.47										0
FALSE	[K].VKGEYDVTVPK.[L]	1xPhospho [Y5(100)]	0.000308051	3.35966e-05	1	1	6	Q09666	Q09666 [711-721]	Q09666 1xPhospho [Y715(100)]	Neuroblast differentiation-associated protein AHNAK OS=Homo sapiens (Human) OX=9606 GN=AHNAK PE=1 SV=2	1	1314.63	3.202	1.778	0.0135599	0.959381	48.8	156.3	94.9	17.45	13.55	19.52	2.27503e+06	2.01401e+06	1.22558e+06	4.9923e+06	2.51779e+06	1.74957e+06	1.83349e+06	2.44301e+06	1.00589e+06	8061	2.288e-05	2.965e-05	2.47	48.81	1.14148e+06	1.53604e+06	1.15821e+06	4.49952e+06	3.49692e+06	3.70805e+06	1.84322e+06	2.73048e+06	2.25122e+06	9
FALSE	[K].VKGEYDVTVPK.[L]	2xLabel:2H(4) [K2; K11]; 1xPhospho [Y5(100)]	5.51152e-05	3.35966e-05	1	1	9	Q09666	Q09666 [711-721]	Q09666 1xPhospho [Y715(100)]	Neuroblast differentiation-associated protein AHNAK OS=Homo sapiens (Human) OX=9606 GN=AHNAK PE=1 SV=2	1	1322.68																				8061	2.288e-05	3.47e-06	3.02	48.81										0
FALSE	[K].VKGEYDVTVPK.[L]	2xLabel:13C(6)15N(2) [K2; K11]; 1xPhospho [Y5(100)]	3.65497e-05	3.35966e-05	1	1	6	Q09666	Q09666 [711-721]	Q09666 1xPhospho [Y715(100)]	Neuroblast differentiation-associated protein AHNAK OS=Homo sapiens (Human) OX=9606 GN=AHNAK PE=1 SV=2	1	1330.66																				8061	2.288e-05	2.079e-06	3.04	48.81										0
FALSE	[K].VKGEYDVTVPKLEGELK.[G]	1xPhospho [Y5(100)]	7.30827e-07	3.35966e-05	1	1	3	Q09666	Q09666 [711-727]	Q09666 1xPhospho [Y715(100)]	Neuroblast differentiation-associated protein AHNAK OS=Homo sapiens (Human) OX=9606 GN=AHNAK PE=1 SV=2	2	1984	2.957	1.398	0.103819	0.733117	59.8	162.8	77.4	14.55	18.72	5.96	807314	696841	554000	1.582e+06	765822	730490	674580	582786	326992	8062	2.288e-05	1.602e-08	4.68	86.34	405064	531465	523547	1.42584e+06	1.06364e+06	1.54821e+06	678159	651363	731822	9
FALSE	[K].VKGEYDVTVPKLEGELK.[G]	3xLabel:2H(4) [K2; K11; K17]; 1xPhospho [Y5(100)]	1.22329e-06	3.35966e-05	1	1	4	Q09666	Q09666 [711-727]	Q09666 1xPhospho [Y715(100)]	Neuroblast differentiation-associated protein AHNAK OS=Homo sapiens (Human) OX=9606 GN=AHNAK PE=1 SV=2	2	1996.08																				8062	2.288e-05	3.027e-08	5.05	86.34										0
FALSE	[K].VKSPRDYSNFDQEFLNEK.[A]	1xPhospho [S/Y]	0.00175057	3.35966e-05	1	1	2	Q05655	Q05655 [624-641]		Protein kinase C delta type OS=Homo sapiens (Human) OX=9606 GN=PRKCD PE=1 SV=2	2	2296.03	0.01	0.01	4.24203e-17	4.27829e-17	300			7.72				144344	129936							8066	2.288e-05	0.0002557	2.22	83.2		110088	122793							2
FALSE	[R].VLAPASTLQSSYQIPTENSMTAR.[N]	1xLabel:13C(6) [R23]; 1xPhospho [Y12(99.1)]	2.25798e-06	3.35966e-05	1	1	2	Q14126	Q14126 [1050-1072]	Q14126 1xPhospho [Y1061(99.1)]	Desmoglein-2 OS=Homo sapiens (Human) OX=9606 GN=DSG2 PE=1 SV=2	0	2551.22	6.326	1.456	2.1986e-05	0.796992	42.3	179.3	78.4	13.85	39.59	20	223260	178773		786196	218642	247090		177675	117957	8079	2.288e-05	6.48e-08	4.14	89.2	112019	136346		708591	303668	523683		198582	263993	7
FALSE	[K].VKGEYDMTVPKLEGDLK.[G]	1xPhospho [Y5(100)]	0.000235826	3.35966e-05	1	1	3	Q09666	Q09666 [960-976]	Q09666 1xPhospho [Y964(100)]	Neuroblast differentiation-associated protein AHNAK OS=Homo sapiens (Human) OX=9606 GN=AHNAK PE=1 SV=2	2	2001.96	4.54	1.412	0.000252385	0.738508	46.6	199.2	54.2	41.02	31.85	37.87	209074	216401	259586	528387	664763	333118	183529	172012	154737	8060	2.288e-05	2.115e-05	3.34	85.47	104901	165044	245317	476230	923279	706013	184503	192253	346309	9
FALSE	[K].VKGEYDMTVPK.[L]	1xOxidation [M7]; 2xLabel:2H(4) [K2; K11]; 1xPhospho [Y5(100)]	0.000339678	3.35966e-05	1	1	3	Q09666	Q09666 [960-970]	Q09666 1xPhospho [Y964(100)]	Neuroblast differentiation-associated protein AHNAK OS=Homo sapiens (Human) OX=9606 GN=AHNAK PE=1 SV=2	1	1370.65																				8059	2.288e-05	3.337e-05	2.01	30.83										0
FALSE	[K].VKGEYDMTVPK.[L]	2xLabel:2H(4) [K2; K11]; 1xPhospho [Y5(100)]	1.35664e-05	3.35966e-05	1	1	5	Q09666	Q09666 [960-970]	Q09666 1xPhospho [Y964(100)]	Neuroblast differentiation-associated protein AHNAK OS=Homo sapiens (Human) OX=9606 GN=AHNAK PE=1 SV=2	1	1354.66																				8058	2.288e-05	6.059e-07	3.04	49.06										0
FALSE	[K].VKGEYDMTVPK.[L]	1xPhospho [Y5(100)]	2.87153e-05	3.35966e-05	1	1	5	Q09666	Q09666 [960-970]	Q09666 1xPhospho [Y964(100)]	Neuroblast differentiation-associated protein AHNAK OS=Homo sapiens (Human) OX=9606 GN=AHNAK PE=1 SV=2	1	1346.61	3.306	1.885	0.0338082	0.933511	51	158.6	90.4	7	20.49	15.06	887329	630795	442890	1.91076e+06	824034	652953	682943	829300	352604	8058	2.288e-05	1.538e-06	2.61	49.06	445211	481094	418544	1.72215e+06	1.14449e+06	1.38387e+06	686567	926885	789143	9
FALSE	[K].VKGEYDMTVPK.[L]	2xLabel:13C(6)15N(2) [K2; K11]; 1xPhospho [Y5(100)]	0.000229758	3.35966e-05	1	1	5	Q09666	Q09666 [960-970]	Q09666 1xPhospho [Y964(100)]	Neuroblast differentiation-associated protein AHNAK OS=Homo sapiens (Human) OX=9606 GN=AHNAK PE=1 SV=2	1	1362.63																				8058	2.288e-05	2.057e-05	2.6	49.06										0
FALSE	[R].VSDAVQPNNYLIR.[T]	1xPhospho [Y10(100)]	5.54757e-05	3.35966e-05	1	1	1	Q99569	Q99569 [105-117]	Q99569 1xPhospho [Y114(100)]	Plakophilin-4 OS=Homo sapiens (Human) OX=9606 GN=PKP4 PE=1 SV=2	0	1568.75		100		4.27829e-17			300			36.93							107233	179491	106698	8295	2.288e-05	3.507e-06	2.95	76							107802	200612	238795	3
FALSE	[K].VSGDYGHPVYIVQEMPPQSPANIYYKV.[-]	1xLabel:2H(4) [K26]; 1xPhospho [S2(99.3)]	2.33281e-06	3.35966e-05	2	2	1	P52799; P98172	P52799 [307-333]; P98172 [320-346]	P52799 1xPhospho [S308(99.3)]; P98172 1xPhospho [S321(99.3)]	Ephrin-B2 OS=Homo sapiens (Human) OX=9606 GN=EFNB2 PE=1 SV=1 Ephrin-B1 OS=Homo sapiens (Human) OX=9606 GN=EFNB1 PE=1 SV=1	1	3135.48	5.709	0.01	4.34044e-06	4.27829e-17	43	257		9.83	6.53		359576	287486	207641	1.36331e+06		528601				8301	2.288e-05	6.764e-08	6.14	109.82	180414	219259	196227	1.22874e+06		1.12032e+06				5
FALSE	[R].VSGHYVTSAAAK.[S]	1xPhospho [Y5(100)]	0.000443675	3.35966e-05	1	1	1	Q53SF7	Q53SF7 [875-886]	Q53SF7 1xPhospho [Y879(100)]	Cordon-bleu protein-like 1 OS=Homo sapiens (Human) OX=9606 GN=COBLL1 PE=1 SV=3	0	1270.58	2.114	1.259	0.916746	0.524427	67.6	138.5	93.9	28.88	15.09	13.88	30093.7	34635.2	27983	46432.2	40211.9	25543		29765.8	18100.9	8302	2.288e-05	4.638e-05	2.13	28.89	15099.3	26415.5	26444.8	41848.9	55849.7	54136		33268.3	40510.6	8
FALSE	[R].VSGHYVTSAAAK.[S]	1xLabel:2H(4) [K12]; 1xPhospho [Y5(100)]	1.49732e-06	3.35966e-05	1	1	2	Q53SF7	Q53SF7 [875-886]	Q53SF7 1xPhospho [Y879(100)]	Cordon-bleu protein-like 1 OS=Homo sapiens (Human) OX=9606 GN=COBLL1 PE=1 SV=3	0	1274.61																				8302	2.288e-05	3.895e-08	3.23	28.89										0
FALSE	[R].VSLAGACGVGGYGSR.[S]	1xCarbamidomethyl [C7]; 1xLabel:13C(6)15N(4) [R15]; 1xPhospho [S14(99.6)]	2.45979e-07	3.35966e-05	1	1	1	P13647	P13647 [49-63]	P13647 1xPhospho [S62(99.6)]	SWISS-PROT:P13647 Tax_Id=9606 Gene_Symbol=KRT5 Keratin, type II cytoskeletal 5	0	1500.65																				8306	2.288e-05	4.121e-09	4.11	59.47										0
FALSE	[R].VSLAGACGVGGYGSR.[S]	1xCarbamidomethyl [C7]; 1xPhospho [S14(100)]	1.01253e-06	3.35966e-05	1	1	2	P13647	P13647 [49-63]	P13647 1xPhospho [S62(100)]	SWISS-PROT:P13647 Tax_Id=9606 Gene_Symbol=KRT5 Keratin, type II cytoskeletal 5	0	1490.65	7.388	1.755	5.83151e-08	0.993045	30.9	209.7	59.4	12.32	7.26	32.1	543424	454353	314361	2.23517e+06	1.42606e+06	1.06533e+06	476017	510087	389228	8306	2.288e-05	2.388e-08	4.45	59.47	272659	346525	297080	2.01454e+06	1.98064e+06	2.25788e+06	478543	570110	871110	9
FALSE	[R].VSLAGACGVGGYGSR.[S]	1xCarbamidomethyl [C7]; 1xLabel:13C(6) [R15]; 1xPhospho [S14(99.6)]	1.63115e-07	3.35966e-05	1	1	3	P13647	P13647 [49-63]	P13647 1xPhospho [S62(99.6)]	SWISS-PROT:P13647 Tax_Id=9606 Gene_Symbol=KRT5 Keratin, type II cytoskeletal 5	0	1496.67																				8306	2.288e-05	2.474e-09	4.39	59.47										0
FALSE	[K].VQENDGKEPPPVVNYEEDAR.[S]	1xPhospho [Y15(100)]	1.12481e-07	3.35966e-05	1	1	3	P16591	P16591 [388-407]	P16591 1xPhospho [Y402(100)]	Tyrosine-protein kinase Fer OS=Homo sapiens (Human) OX=9606 GN=FER PE=1 SV=2	1	2365.03	1.767	1.378	0.999511	0.67616	77.4	110.7	111.9	45.32	36.55	17.38	134529	241976	146186	219187	234809	79068.6	198642	227471	82116.2	8274	2.288e-05	1.56e-09	4.56	53.41	67499	184550	138150	197551	326123	167578	199696	254238	183780	9
FALSE	[K].VQENDGKEPPPVVNYEEDAR.[S]	1xLabel:13C(6) [R20]; 1xLabel:2H(4) [K7]; 1xPhospho [Y15(100)]	1.38695e-08	3.35966e-05	1	1	3	P16591	P16591 [388-407]	P16591 1xPhospho [Y402(100)]	Tyrosine-protein kinase Fer OS=Homo sapiens (Human) OX=9606 GN=FER PE=1 SV=2	1	2375.08																				8274	2.288e-05	1.148e-10	5.74	53.41										0
FALSE	[K].VQENDGKEPPPVVNYEEDAR.[S]	1xLabel:13C(6)15N(2) [K7]; 1xLabel:13C(6)15N(4) [R20]; 1xPhospho [Y15(100)]	6.41472e-07	3.35966e-05	1	1	1	P16591	P16591 [388-407]	P16591 1xPhospho [Y402(100)]	Tyrosine-protein kinase Fer OS=Homo sapiens (Human) OX=9606 GN=FER PE=1 SV=2	1	2383.06																				8274	2.288e-05	1.358e-08	4.84	53.82										0
FALSE	[R].VQIYHNPTANSFR.[V]	1xPhospho [Y4(100)]	8.25694e-05	3.35966e-05	1	1	2	P50552	P50552 [36-48]	P50552 1xPhospho [Y39(100)]	Vasodilator-stimulated phosphoprotein OS=Homo sapiens (Human) OX=9606 GN=VASP PE=1 SV=3	0	1626.74	1.429	2.422	0.737575	0.434159	62.4	86.4	151.2	7.92	10.83	4.32	538265	315441	246414	438277	234753	157008	621736	521269	258521	8279	2.288e-05	5.723e-06	3.4	60.13	270071	240580	232868	395015	326045	332764	625035	582608	578582	9
FALSE	[R].VQIYHNPTANSFR.[V]	1xLabel:13C(6) [R13]; 1xPhospho [Y4(100)]	3.98189e-06	3.35966e-05	1	1	3	P50552	P50552 [36-48]	P50552 1xPhospho [Y39(100)]	Vasodilator-stimulated phosphoprotein OS=Homo sapiens (Human) OX=9606 GN=VASP PE=1 SV=3	0	1632.76																				8279	2.288e-05	1.313e-07	3.95	60.13										0
FALSE	[R].VQIYHNPTANSFR.[V]	1xLabel:13C(6)15N(4) [R13]; 1xPhospho [Y4(100)]	9.92067e-06	3.35966e-05	1	1	5	P50552	P50552 [36-48]	P50552 1xPhospho [Y39(100)]	Vasodilator-stimulated phosphoprotein OS=Homo sapiens (Human) OX=9606 GN=VASP PE=1 SV=3	0	1636.75																				8279	2.288e-05	4.103e-07	3.47	60.13										0
FALSE	[R].VIQPHGGGSNPLEGTQHLQDVPYVMVR.[E]	1xLabel:13C(6) [R27]; 1xPhospho [Y23(100)]	1.6049e-11	3.35966e-05	1	1	4	Q14126	Q14126 [991-1017]	Q14126 1xPhospho [Y1013(100)]	Desmoglein-2 OS=Homo sapiens (Human) OX=9606 GN=DSG2 PE=1 SV=2	0	3014.46	7.494	0.102	1.943e-07	4.27829e-17	47.6	199.7	52.6	7.87	34.66		1.01998e+06	750143		4.25538e+06	1.63313e+06	1.0006e+06		534913		8164	2.288e-05	2.546e-14	7.42	97.64	511766	572118		3.83534e+06	2.26823e+06	2.12067e+06		597857		6
FALSE	[R].VIQPHGGGSNPLEGTQHLQDVPYVMVR.[E]	1xOxidation [M25]; 1xLabel:13C(6) [R27]; 1xPhospho [Y23(100)]	5.74165e-07	3.35966e-05	1	1	1	Q14126	Q14126 [991-1017]	Q14126 1xPhospho [Y1013(100)]	Desmoglein-2 OS=Homo sapiens (Human) OX=9606 GN=DSG2 PE=1 SV=2	0	3030.46	100		4.24203e-17			300			18.39					481879		157759				8165	2.288e-05	1.18e-08	4.18	89.51				434313		334355				2
FALSE	[K].VMIYQDEVKLPAK.[L]	1xPhospho [Y4(100)]	1.14509e-05	3.35966e-05	1	1	5	Q6NZI2	Q6NZI2 [153-165]	Q6NZI2 1xPhospho [Y156(100)]	Caveolae-associated protein 1 OS=Homo sapiens (Human) OX=9606 GN=CAVIN1 PE=1 SV=1	1	1613.8	1.734	2.162	0.999286	0.681874	57.5	106.9	135.6	12.48	16.07	22.24	1.34163e+06	686755	652619	1.27353e+06	653982	591964	1.44755e+06	885954	687324	8219	2.288e-05	4.922e-07	4	80.18	673154	523773	616745	1.14782e+06	908305	1.25461e+06	1.45523e+06	990206	1.53826e+06	9
FALSE	[K].VMIYQDEVKLPAK.[L]	2xLabel:2H(4) [K9; K13]; 1xPhospho [Y4(100)]	1.42241e-07	3.35966e-05	1	1	5	Q6NZI2	Q6NZI2 [153-165]	Q6NZI2 1xPhospho [Y156(100)]	Caveolae-associated protein 1 OS=Homo sapiens (Human) OX=9606 GN=CAVIN1 PE=1 SV=1	1	1621.85																				8219	2.288e-05	2.088e-09	4.96	80.18										0
FALSE	[K].VMIYQDEVKLPAK.[L]	2xLabel:13C(6)15N(2) [K9; K13]; 1xPhospho [Y4(100)]	1.52818e-07	3.35966e-05	1	1	5	Q6NZI2	Q6NZI2 [153-165]	Q6NZI2 1xPhospho [Y156(100)]	Caveolae-associated protein 1 OS=Homo sapiens (Human) OX=9606 GN=CAVIN1 PE=1 SV=1	1	1629.83																				8219	2.288e-05	2.275e-09	4.29	80.18										0
FALSE	[K].VIYSQPSAR.[S]	1xLabel:13C(6)15N(4) [R9]; 1xPhospho [Y3(99.7)]	0.000944118	3.35966e-05	1	1	3	Q9Y624	Q9Y624 [278-286]	Q9Y624 1xPhospho [Y280(99.7)]	Junctional adhesion molecule A OS=Homo sapiens (Human) OX=9606 GN=F11R PE=1 SV=1	0	1110.52																				8210	2.288e-05	0.0001195	2.55	28.91										0
FALSE	[K].VIYSQPSAR.[S]	1xLabel:13C(6) [R9]; 1xPhospho [Y/S]	0.00086755	3.35966e-05	1	1	3	Q9Y624	Q9Y624 [278-286]		Junctional adhesion molecule A OS=Homo sapiens (Human) OX=9606 GN=F11R PE=1 SV=1	0	1106.53																				8210	2.288e-05	0.0001073	2.73	28.91										0
FALSE	[K].VIYSQPSAR.[S]	1xPhospho [Y3(99.5)]	0.000564567	3.35966e-05	1	1	5	Q9Y624	Q9Y624 [278-286]	Q9Y624 1xPhospho [Y280(99.5)]	Junctional adhesion molecule A OS=Homo sapiens (Human) OX=9606 GN=F11R PE=1 SV=1	0	1100.51	2.312	1.885	0.626382	0.93155	55.3	127.9	116.8	57.78	32.36	41.25	401818	590567	170582	517154	532393	195449	377944	696057	190241	8210	2.288e-05	6.27e-05	2.5	28.91	201609	450413	161205	466106	739432	414235	379950	777963	425769	9
FALSE	[K].VIYDFIEK.[T]	1xPhospho [Y3(100)]	0.0017057	3.35966e-05	1	1	5	O00401	O00401 [254-261]	O00401 1xPhospho [Y256(100)]	Neural Wiskott-Aldrich syndrome protein OS=Homo sapiens (Human) OX=9606 GN=WASL PE=1 SV=2	0	1106.52	1.249	0.753	0.280444	2.10615e-05	106.1	117.9	76.1	16.34	25.55	26.15	9853534	7287286	7188921	6.85244e+06	4229832	4312833	3705518	3.56598e+06	2.63517e+06	8207	2.288e-05	0.0002488	1.84	85.52	4.94394e+06	5.55785e+06	6.79375e+06	6.17603e+06	5.87475e+06	9.14064e+06	3.72518e+06	3.98559e+06	5.89764e+06	9
FALSE	[R].VADPDHDHTGFLTEYVATR.[W]	1xPhospho [Y15(100)]	5.64926e-11	3.35966e-05	1	1	14	P28482	P28482 [173-191]	P28482 1xPhospho [Y187(100)]	Mitogen-activated protein kinase 1 OS=Homo sapiens (Human) OX=9606 GN=MAPK1 PE=1 SV=3	0	2223.97	0.567	3.128	5.64649e-09	0.00177391	75.6	45.5	178.9	20.38	22.8	24.86	2.81238e+07	2.77024e+07	2.10513e+07	8.7154e+06	8.62264e+06	5.73135e+06	4.39101e+07	4.21049e+07	3.05446e+07	7843	2.288e-05	1.219e-13	7.71	77.67	1.41109e+07	2.1128e+07	1.98942e+07	7.85511e+06	1.19759e+07	1.21471e+07	4.41431e+07	4.70595e+07	6.83603e+07	9
FALSE	[R].VADPDHDHTGFLTEYVATR.[W]	1xLabel:13C(6) [R19]; 1xPhospho [Y15(100)]	2.09678e-11	3.35966e-05	1	1	4	P28482	P28482 [173-191]	P28482 1xPhospho [Y187(100)]	Mitogen-activated protein kinase 1 OS=Homo sapiens (Human) OX=9606 GN=MAPK1 PE=1 SV=3	0	2229.99																				7843	2.288e-05	3.548e-14	7.67	77.67										0
FALSE	[R].VADPDHDHTGFLTEYVATR.[W]	1xLabel:13C(6)15N(4) [R19]; 1xPhospho [T13(100)]	9.5801e-11	3.35966e-05	1	1	11	P28482	P28482 [173-191]	P28482 1xPhospho [T185(100)]	Mitogen-activated protein kinase 1 OS=Homo sapiens (Human) OX=9606 GN=MAPK1 PE=1 SV=3	0	2233.98																				7843	2.288e-05	2.344e-13	7.21	77.67										0
FALSE	[R].VADPDHDHTGFLTEYVATR.[W]	2xPhospho [T13(100); Y15(100)]	0.00078687	3.35966e-05	1	1	3	P28482	P28482 [173-191]	P28482 2xPhospho [T185(100); Y187(100)]	Mitogen-activated protein kinase 1 OS=Homo sapiens (Human) OX=9606 GN=MAPK1 PE=1 SV=3	0	2303.94	0.369	2.618	1.53588e-12	0.103892	83.2	26.6	190.2	21.85	27.87	18.37	2.692e+06	2.70915e+06	1.68023e+06	563949	548400	218440	3.61115e+06	2559164	1.85743e+06	7844	2.288e-05	9.461e-05	6.06	82.71	1.35069e+06	2.06621e+06	1.58787e+06	508282	761664	462964	3.63031e+06	2.8603e+06	4.157e+06	9
FALSE	[R].VADPDHDHTGFLTEYVATR.[W]	1xLabel:13C(6) [R19]; 2xPhospho [T13(100); Y15(100)]	5.09675e-05	3.35966e-05	1	1	3	P28482	P28482 [173-191]	P28482 2xPhospho [T185(100); Y187(100)]	Mitogen-activated protein kinase 1 OS=Homo sapiens (Human) OX=9606 GN=MAPK1 PE=1 SV=3	0	2309.96																				7844	2.288e-05	3.134e-06	6.77	82.71										0
FALSE	[R].VADPDHDHTGFLTEYVATR.[W]	1xLabel:13C(6)15N(4) [R19]; 2xPhospho [T13(100); Y15(100)]	0.000143703	3.35966e-05	1	1	3	P28482	P28482 [173-191]	P28482 2xPhospho [T185(100); Y187(100)]	Mitogen-activated protein kinase 1 OS=Homo sapiens (Human) OX=9606 GN=MAPK1 PE=1 SV=3	0	2313.95																				7844	2.288e-05	1.147e-05	6.17	82.71										0
FALSE	[K].VAAYDKLEK.[T]	2xLabel:13C(6)15N(2) [K6; K9]; 1xPhospho [Y4(100)]	9.97529e-05	3.35966e-05	1	1	3	P35579	P35579 [1405-1413]	P35579 1xPhospho [Y1408(100)]	Myosin-9 OS=Homo sapiens (Human) OX=9606 GN=MYH9 PE=1 SV=4	1	1132.56																				7835	2.288e-05	7.26e-06	2.94	34.85										0
FALSE	[K].VAAYDKLEK.[T]	1xPhospho [Y4(100)]	0.000622489	3.35966e-05	1	1	3	P35579	P35579 [1405-1413]	P35579 1xPhospho [Y1408(100)]	Myosin-9 OS=Homo sapiens (Human) OX=9606 GN=MYH9 PE=1 SV=4	1	1116.53	1.456	1.491	0.757669	0.81601	79	110.9	110.2	21.36	14.5	19.36	329984	334979	243482	281270	232600	158120	245504	287337	163611	7835	2.288e-05	7.108e-05	2.56	34.85	165567	255481	230098	253506	323055	335121	246807	321148	366168	9
FALSE	[K].TYVDPHTYEDPNQAVLK.[F]	1xLabel:13C(6)15N(2) [K17]; 1xPhospho [Y8(99.7)]	1.46366e-10	3.35966e-05	1	1	5	P29317	P29317 [587-603]	P29317 1xPhospho [Y594(99.7)]	Ephrin type-A receptor 2 OS=Homo sapiens (Human) OX=9606 GN=EPHA2 PE=1 SV=2	0	2077.94																				7832	2.288e-05	3.976e-13	4.68	65.65										0
FALSE	[K].TYVDPHTYEDPNQAVLK.[F]	1xLabel:2H(4) [K17]; 1xPhospho [T7(100)]	4.4673e-11	3.35966e-05	1	1	6	P29317	P29317 [587-603]	P29317 1xPhospho [T593(100)]	Ephrin type-A receptor 2 OS=Homo sapiens (Human) OX=9606 GN=EPHA2 PE=1 SV=2	0	2073.95																				7832	2.288e-05	9.081e-14	4.86	65.65										0
FALSE	[K].TYVDPHTYEDPNQAVLK.[F]	1xPhospho [T7(99.6)]	1.22431e-07	3.35966e-05	1	1	4	P29317	P29317 [587-603]	P29317 1xPhospho [T593(99.6)]	Ephrin type-A receptor 2 OS=Homo sapiens (Human) OX=9606 GN=EPHA2 PE=1 SV=2	0	2069.92	5.414	4.196	0.000151714	0.000600598	25.9	134.2	139.9	25.45	5.46	25.7	730358	749441	411291	2.23202e+06	1.35831e+06	992867	1.52945e+06	1.87636e+06	1.16457e+06	7832	2.288e-05	1.727e-09	4.93	65.65	366452	571582	388683	2.0117e+06	1.88654e+06	2.10429e+06	1.53756e+06	2.09716e+06	2.60636e+06	9
FALSE	[K].VAAYDKLEK.[T]	2xLabel:2H(4) [K6; K9]; 1xPhospho [Y4(100)]	0.000149434	3.35966e-05	1	1	3	P35579	P35579 [1405-1413]	P35579 1xPhospho [Y1408(100)]	Myosin-9 OS=Homo sapiens (Human) OX=9606 GN=MYH9 PE=1 SV=4	1	1124.58																				7835	2.288e-05	1.203e-05	2.59	34.85										0
FALSE	[R].TVHDMEQFGQQQYDIYER.[M]	1xLabel:13C(6) [R18]; 1xPhospho [Y16(100)]	8.16499e-07	3.35966e-05	1	1	1	Q99569	Q99569 [357-374]	Q99569 1xPhospho [Y372(100)]	Plakophilin-4 OS=Homo sapiens (Human) OX=9606 GN=PKP4 PE=1 SV=2	0	2372.99	2.881	2.009	0.257302	0.902222	52.9	140.9	106.2	9.68	10.85	25	252517	176435	117437	435613	243093	150854	253175	159703	133666	7732	2.288e-05	1.831e-08	5.65	79.41	126699	134563	110982	392614	337628	319720	254518	178495	299150	9
FALSE	[K].TVCSTYLQSR.[Y]	1xCarbamidomethyl [C3]; 1xPhospho [Y6(99.7)]	0.00139461	3.35966e-05	1	1	4	Q9H422	Q9H422 [354-363]	Q9H422 1xPhospho [Y359(99.7)]	Homeodomain-interacting protein kinase 3 OS=Homo sapiens (Human) OX=9606 GN=HIPK3 PE=1 SV=1	0	1294.55	2.142	1.926	0.502848	0.82104	59.5	128.1	112.3	17.98	22.66	26.03	4.99933e+06	4619420	3.66349e+06	5960384	5.36436e+06	4.03504e+06	4.80563e+06	5.84504e+06	3.67782e+06	7715	2.288e-05	0.0001927	2.83	41.75	2.50838e+06	3.52313e+06	3.46211e+06	5.37204e+06	7.45048e+06	8.55188e+06	4.83112e+06	6.53283e+06	8.23114e+06	9
FALSE	[K].TVCSTYLQSR.[Y]	1xCarbamidomethyl [C3]; 1xLabel:13C(6)15N(4) [R10]; 1xPhospho [T5(99.7)]	0.00232893	3.35966e-05	1	1	3	Q9H422	Q9H422 [354-363]	Q9H422 1xPhospho [T358(99.7)]	Homeodomain-interacting protein kinase 3 OS=Homo sapiens (Human) OX=9606 GN=HIPK3 PE=1 SV=1	0	1304.56																				7715	2.288e-05	0.0003669	2.24	41.75										0
FALSE	[R].TVQPVAMGPDGLPVDASSVSNNYIQTLGR.[D]	1xPhospho [Y23(100)]	1.04102e-08	3.35966e-05	1	1	2	O60716	O60716 [152-180]	O60716 1xPhospho [Y174(100)]	Catenin delta-1 OS=Homo sapiens (Human) OX=9606 GN=CTNND1 PE=1 SV=1	0	3066.46	5.318	2.641	3.74019e-05	0.235611	33.9	168.1	98	6.15	18.1	5.2	1184189	821640	586249	4.06957e+06	1.85567e+06	1.39014e+06		1.48088e+06	795954	7764	2.288e-05	8.046e-11	7.03	107.9	594158	626646	554023	3.66786e+06	2.57732e+06	2.94628e+06		1.65513e+06	1.78138e+06	8
FALSE	[R].TVQPVAMGPDGLPVDASSVSNNYIQTLGR.[D]	1xLabel:13C(6) [R29]; 1xPhospho [Y23(100)]	6.42544e-09	3.35966e-05	1	1	3	O60716	O60716 [152-180]	O60716 1xPhospho [Y174(100)]	Catenin delta-1 OS=Homo sapiens (Human) OX=9606 GN=CTNND1 PE=1 SV=1	0	3072.48																				7764	2.288e-05	4.402e-11	7.76	107.9										0
FALSE	[R].TVQPVAMGPDGLPVDASSVSNNYIQTLGR.[D]	1xOxidation [M7]; 1xLabel:13C(6) [R29]; 1xPhospho [Y23(99.4)]	2.52901e-09	3.35966e-05	1	1	2	O60716	O60716 [152-180]	O60716 1xPhospho [Y174(99.4)]	Catenin delta-1 OS=Homo sapiens (Human) OX=9606 GN=CTNND1 PE=1 SV=1	0	3088.48	100		4.24203e-17			300			10.28					1.15966e+06	614356	437333				7765	2.288e-05	1.386e-11	8.06	102.09				1.04519e+06	853270	926887				3
FALSE	[R].TVSLGAGAKDELHIVEAEAMNYEGSPIKVTLATLK.[M]	1xPhospho [S25(100)]	1.16208e-07	3.35966e-05	1	1	2	P06748	P06748 [46-80]	P06748 1xPhospho [S70(100)]	Nucleophosmin OS=Homo sapiens (Human) OX=9606 GN=NPM1 PE=1 SV=2	2	3735.89	0.01	0.01	4.24203e-17	4.27829e-17	101.8		198.2	33.18			1.39398e+06	1.80686e+06	1.39319e+06						1.14573e+06	7772	2.288e-05	1.617e-09	10.83	122.65	699417	1.37805e+06	1.31661e+06						2.56419e+06	4
FALSE	[R].TVSLGAGAKDELHIVEAEAMNYEGSPIKVTLATLK.[M]	3xLabel:2H(4) [K9; K28; K35]; 1xPhospho [S25(100)]	5.33974e-06	3.35966e-05	1	1	1	P06748	P06748 [46-80]	P06748 1xPhospho [S70(100)]	Nucleophosmin OS=Homo sapiens (Human) OX=9606 GN=NPM1 PE=1 SV=2	2	3747.97																				7772	2.288e-05	1.898e-07	10.03	122.65										0
FALSE	[K].TVMYTAVGSEWRPFGYPR.[R]	1xOxidation [M3]; 2xLabel:13C(6)15N(4) [R12; R18]; 1xPhospho [Y16(100)]	5.80662e-05	3.35966e-05	1	1	1	Q9Y276	Q9Y276 [166-183]	Q9Y276 1xPhospho [Y181(100)]	Mitochondrial chaperone BCS1 OS=Homo sapiens (Human) OX=9606 GN=BCS1L PE=1 SV=1	0	2233.01																				7756	2.288e-05	3.691e-06	3.96	101.72										0
FALSE	[K].TVMYTAVGSEWRPFGYPR.[R]	2xLabel:13C(6)15N(4) [R12; R18]; 1xPhospho [Y16(100)]	8.38776e-08	3.35966e-05	1	1	3	Q9Y276	Q9Y276 [166-183]	Q9Y276 1xPhospho [Y181(100)]	Mitochondrial chaperone BCS1 OS=Homo sapiens (Human) OX=9606 GN=BCS1L PE=1 SV=1	0	2217.01																				7755	2.288e-05	1.076e-09	4.62	107.55										0
FALSE	[K].TVMYTAVGSEWRPFGYPR.[R]	1xOxidation [M3]; 1xPhospho [Y16(100)]	5.03072e-05	3.35966e-05	1	1	1	Q9Y276	Q9Y276 [166-183]	Q9Y276 1xPhospho [Y181(100)]	Mitochondrial chaperone BCS1 OS=Homo sapiens (Human) OX=9606 GN=BCS1L PE=1 SV=1	0	2212.99	3.488	1.877	0.0203121	0.936572	52.1	160.4	87.5	10.57	22.6	35.57	406660	313968	265592	818468	396431	413045	381061	359933	311228	7756	2.288e-05	3.083e-06	3.52	101.72	204039	239456	250992	737678	550597	875409	383083	402286	696543	9
FALSE	[K].TVMYTAVGSEWRPFGYPR.[R]	2xLabel:13C(6) [R12; R18]; 1xPhospho [Y16(100)]	9.61865e-08	3.35966e-05	1	1	3	Q9Y276	Q9Y276 [166-183]	Q9Y276 1xPhospho [Y181(100)]	Mitochondrial chaperone BCS1 OS=Homo sapiens (Human) OX=9606 GN=BCS1L PE=1 SV=1	0	2209.03																				7755	2.288e-05	1.279e-09	4.73	107.55										0
FALSE	[K].TVMYTAVGSEWRPFGYPR.[R]	1xPhospho [Y16(100)]	3.29861e-07	3.35966e-05	1	1	3	Q9Y276	Q9Y276 [166-183]	Q9Y276 1xPhospho [Y181(100)]	Mitochondrial chaperone BCS1 OS=Homo sapiens (Human) OX=9606 GN=BCS1L PE=1 SV=1	0	2196.99	2.9	1.837	0.230039	0.942285	53.9	156.3	89.8	14.47	30.66	37.54	1.57062e+06	794109	833691	2.53556e+06	1.0639e+06	1326698	1.30601e+06	995205	983002	7755	2.288e-05	5.938e-09	4.96	107.55	788045	605649	787864	2.28528e+06	1.47764e+06	2.81181e+06	1.31294e+06	1.11231e+06	2.2e+06	9
FALSE	[K].TVMYTAVGSEWRPFGYPR.[R]	1xOxidation [M3]; 2xLabel:13C(6) [R12; R18]; 1xPhospho [Y16(100)]	2.50408e-05	3.35966e-05	1	1	3	Q9Y276	Q9Y276 [166-183]	Q9Y276 1xPhospho [Y181(100)]	Mitochondrial chaperone BCS1 OS=Homo sapiens (Human) OX=9606 GN=BCS1L PE=1 SV=1	0	2225.03																				7756	2.288e-05	1.294e-06	4.37	101.72										0
FALSE	[R].VFDKDGNGYISAAELR.[H]	1xPhospho [Y9(100)]	1.17066e-08	3.35966e-05	1	1	5	P0DP25	P0DP25 [92-107]	P0DP25 1xPhospho [Y100(100)]	Calmodulin-3 OS=Homo sapiens (Human) OX=9606 GN=CALM3 PE=1 SV=1	1	1834.84	2.668	1.769	0.265418	0.968941	57.4	141	101.6	11.49	30.27	23.5	1.10008e+06	786538	731146	1.63363e+06	941092	1.06553e+06	923859	949431	646487	7947	2.288e-05	9.291e-11	5.39	76.11	551956	599875	690956	1.47237e+06	1.30707e+06	2.25829e+06	928761	1.06115e+06	1.44687e+06	9
FALSE	[R].VFDKDGNGYISAAELR.[H]	1xLabel:13C(6) [R16]; 1xLabel:2H(4) [K4]; 1xPhospho [S11(100)]	1.97397e-09	3.35966e-05	1	1	6	P0DP25	P0DP25 [92-107]	P0DP25 1xPhospho [S102(100)]	Calmodulin-3 OS=Homo sapiens (Human) OX=9606 GN=CALM3 PE=1 SV=1	1	1844.88																				7947	2.288e-05	1.019e-11	4.77	76.11										0
FALSE	[R].VFDKDGNGYISAAELR.[H]	1xLabel:13C(6)15N(2) [K4]; 1xLabel:13C(6)15N(4) [R16]; 1xPhospho [S11(100)]	4.91811e-09	3.35966e-05	1	1	6	P0DP25	P0DP25 [92-107]	P0DP25 1xPhospho [S102(100)]	Calmodulin-3 OS=Homo sapiens (Human) OX=9606 GN=CALM3 PE=1 SV=1	1	1852.86																				7947	2.288e-05	3.16e-11	5.79	76.11										0
FALSE	[R].VEYVSSLSSSVR.[N]	1xLabel:13C(6)15N(4) [R12]; 1xPhospho [Y3(100)]	0.00124064	3.35966e-05	1	1	1	A7KAX9	A7KAX9 [1555-1566]	A7KAX9 1xPhospho [Y1557(100)]	Rho GTPase-activating protein 32 OS=Homo sapiens (Human) OX=9606 GN=ARHGAP32 PE=1 SV=1	0	1402.65																				7942	2.288e-05	0.0001667	2.76	65.47										0
FALSE	[R].VEYVSSLSSSVR.[N]	1xLabel:13C(6) [R12]; 1xPhospho [Y3(100)]	0.000179354	3.35966e-05	1	1	3	A7KAX9	A7KAX9 [1555-1566]	A7KAX9 1xPhospho [Y1557(100)]	Rho GTPase-activating protein 32 OS=Homo sapiens (Human) OX=9606 GN=ARHGAP32 PE=1 SV=1	0	1398.66																				7942	2.288e-05	1.502e-05	2.27	65.47										0
FALSE	[R].VEYVSSLSSSVR.[N]	1xPhospho [Y3(100)]	4.47366e-05	3.35966e-05	1	1	1	A7KAX9	A7KAX9 [1555-1566]	A7KAX9 1xPhospho [Y1557(100)]	Rho GTPase-activating protein 32 OS=Homo sapiens (Human) OX=9606 GN=ARHGAP32 PE=1 SV=1	0	1392.64	2.708	1.568	0.343942	0.850529	51.8	146.4	101.8	14.96	10.68	6.79	177775	139681	84069.4	294665	181439	101526		149452	82168.6	7942	2.288e-05	2.668e-06	2.43	65.47	89197.3	106532	79448.2	265578	251997	215174		167038	183897	8
FALSE	[R].VGEEEHVYSFPNK.[Q]	1xPhospho [Y8(100)]	2.86018e-08	3.35966e-05	1	1	12	P49023	P49023 [111-123]	P49023 1xPhospho [Y118(100)]	Paxillin OS=Homo sapiens (Human) OX=9606 GN=PXN PE=1 SV=3	0	1614.68	2.096	2.149	0.539147	0.455404	60.5	121.5	117.9	7.17	10.78	11.35	26352674	19311958	1.60782e+07	30744440	21297646	1.60889e+07	28269941	25680475	15443452	7980	2.288e-05	2.827e-10	4.87	53.12	1.32223e+07	1.47288e+07	1.51944e+07	2.77097e+07	2.958e+07	3.40989e+07	2.84199e+07	2.87023e+07	3.45632e+07	9
FALSE	[R].VGEEEHVYSFPNK.[Q]	1xLabel:2H(4) [K13]; 1xPhospho [Y8(100)]	2.23246e-08	3.35966e-05	1	1	11	P49023	P49023 [111-123]	P49023 1xPhospho [Y118(100)]	Paxillin OS=Homo sapiens (Human) OX=9606 GN=PXN PE=1 SV=3	0	1618.71																				7980	2.288e-05	2.083e-10	4.97	53.12										0
FALSE	[R].VGEEEHVYSFPNK.[Q]	1xLabel:13C(6)15N(2) [K13]; 1xPhospho [Y8(100)]	2.18921e-08	3.35966e-05	1	1	12	P49023	P49023 [111-123]	P49023 1xPhospho [Y118(100)]	Paxillin OS=Homo sapiens (Human) OX=9606 GN=PXN PE=1 SV=3	0	1622.7																				7980	2.288e-05	2.031e-10	4.66	53.12										0
FALSE	[R].VGEEEHVYSFPNKQK.[S]	1xPhospho [Y8(99.6)]	2.30452e-07	3.35966e-05	1	1	13	P49023	P49023 [111-125]	P49023 1xPhospho [Y118(99.6)]	Paxillin OS=Homo sapiens (Human) OX=9606 GN=PXN PE=1 SV=3	1	1870.84	2.179	1.926	0.409779	0.807849	59.4	129.5	111.1	42.74	49.04	48.75	7.51457e+06	9.13768e+06	1.00912e+07	8.89514e+06	1.09343e+07	1.09327e+07	7.22251e+06	1.16507e+07	9.14528e+06	7981	2.288e-05	3.797e-09	3.22	44.13	3.77038e+06	6.96911e+06	9.53646e+06	8.0171e+06	1.51865e+07	2.31709e+07	7.26083e+06	1.30216e+07	2.04676e+07	9
FALSE	[R].VGEEEHVYSFPNKQK.[S]	1xLabel:2H(4) [K15]; 1xPhospho [Y8(99.3)]	2.09987e-05	3.35966e-05	1	1	1	P49023	P49023 [111-125]	P49023 1xPhospho [Y118(99.3)]	Paxillin OS=Homo sapiens (Human) OX=9606 GN=PXN PE=1 SV=3	1	1874.86																					2.288e-05	1.043e-06	4.33											0
FALSE	[R].VGEEEHVYSFPNKQK.[S]	2xLabel:2H(4) [K13; K15]; 1xPhospho [Y8(99.6)]	3.63755e-07	3.35966e-05	1	1	15	P49023	P49023 [111-125]	P49023 1xPhospho [Y118(99.6)]	Paxillin OS=Homo sapiens (Human) OX=9606 GN=PXN PE=1 SV=3	1	1878.89																				7981	2.288e-05	6.674e-09	5.02	44.13										0
FALSE	[R].VGEEEHVYSFPNKQK.[S]	2xLabel:13C(6)15N(2) [K13; K15]; 1xPhospho [S9(99.7)]	7.45887e-08	3.35966e-05	1	1	16	P49023	P49023 [111-125]	P49023 1xPhospho [S119(99.7)]	Paxillin OS=Homo sapiens (Human) OX=9606 GN=PXN PE=1 SV=3	1	1886.87																				7981	2.288e-05	9.3e-10	4.85	44.13										0
FALSE	[R].VGFQYEGTYK.[W]	1xPhospho [Y5(100)]	0.000136401	3.35966e-05	1	1	3	P11413	P11413 [499-508]	P11413 1xPhospho [Y503(100)]	Glucose-6-phosphate 1-dehydrogenase OS=Homo sapiens (Human) OX=9606 GN=G6PD PE=1 SV=4	0	1271.53	2.03	1.819	0.889185	0.970395	59.8	131.7	108.6	31.65	40.25	26.45	296259	374900	278745	322777	417907	331039	287067	428236	214093	7990	2.288e-05	1.069e-05	2.83	59.7	148646	285928	263423	290915	580425	701606	288590	478628	479151	9
FALSE	[R].VGFQYEGTYK.[W]	1xLabel:2H(4) [K10]; 1xPhospho [Y5(100)]	0.000423899	3.35966e-05	1	1	4	P11413	P11413 [499-508]	P11413 1xPhospho [Y503(100)]	Glucose-6-phosphate 1-dehydrogenase OS=Homo sapiens (Human) OX=9606 GN=G6PD PE=1 SV=4	0	1275.56																				7990	2.288e-05	4.405e-05	1.97	59.7										0
FALSE	[K].VCAYGAQGEGPYSSLVSCR.[T]	2xCarbamidomethyl [C2; C18]; 1xPhospho [S13(99.6)]	1.3447e-10	3.35966e-05	1	1	6	P16144	P16144 [1196-1214]	P16144 1xPhospho [S1208(99.6)]	Integrin beta-4 OS=Homo sapiens (Human) OX=9606 GN=ITGB4 PE=1 SV=5	0	2140.88	2.075	1.033	0.662881	0.0963234	64.6	139.3	96.1	28	13.03	24.88	2787298	2.95439e+06	1.54368e+06	3220281	2.68489e+06	1.4848e+06	1.40408e+06	2083363	969502	7880	2.288e-05	3.59e-13	5.85	71.94	1.39851e+06	2.25325e+06	1.45882e+06	2.90241e+06	3.729e+06	3.1469e+06	1.41153e+06	2.32852e+06	2.16979e+06	9
FALSE	[K].VCAYGAQGEGPYSSLVSCR.[T]	2xCarbamidomethyl [C2; C18]; 1xLabel:13C(6) [R19]; 1xPhospho [S13(100)]	2.00155e-10	3.35966e-05	1	1	7	P16144	P16144 [1196-1214]	P16144 1xPhospho [S1208(100)]	Integrin beta-4 OS=Homo sapiens (Human) OX=9606 GN=ITGB4 PE=1 SV=5	0	2146.9																				7880	2.288e-05	5.859e-13	6.55	71.94										0
FALSE	[K].VCAYGAQGEGPYSSLVSCR.[T]	2xCarbamidomethyl [C2; C18]; 1xLabel:13C(6)15N(4) [R19]; 1xPhospho [S13(99.6)]	3.83874e-09	3.35966e-05	1	1	5	P16144	P16144 [1196-1214]	P16144 1xPhospho [S1208(99.6)]	Integrin beta-4 OS=Homo sapiens (Human) OX=9606 GN=ITGB4 PE=1 SV=5	0	2150.89																				7880	2.288e-05	2.325e-11	5.74	71.94										0
FALSE	[R].VCEPCYEQLNR.[K]	2xCarbamidomethyl [C2; C5]; 1xPhospho [Y6(100)]	0.00051874	3.35966e-05	1	1	2	O14964	O14964 [211-221]	O14964 1xPhospho [Y216(100)]	Hepatocyte growth factor-regulated tyrosine kinase substrate OS=Homo sapiens (Human) OX=9606 GN=HGS PE=1 SV=1	0	1547.6	1.982	1.755	0.960568	0.998309	58.3	128.2	113.5	11.42	21.75	28.13	110730	91660.6	66637.8	109091	99762.8	72093.2	71057.4	109755	55092.7	7882	2.288e-05	5.668e-05	2.21	50.35	55557.8	69907.5	62974.7	98323.1	138559	152795	71434.5	122670	123300	9
FALSE	[R].VCEPCYEQLNR.[K]	2xCarbamidomethyl [C2; C5]; 1xLabel:13C(6) [R11]; 1xPhospho [Y6(100)]	0.000455386	3.35966e-05	1	1	2	O14964	O14964 [211-221]	O14964 1xPhospho [Y216(100)]	Hepatocyte growth factor-regulated tyrosine kinase substrate OS=Homo sapiens (Human) OX=9606 GN=HGS PE=1 SV=1	0	1553.62																				7882	2.288e-05	4.809e-05	2.53	50.35										0
FALSE	[R].VDYVVVDQQK.[T]	1xPhospho [Y3(100)]	0.000109285	3.35966e-05	1	1	3	Q13480	Q13480 [657-666]	Q13480 1xPhospho [Y659(100)]	GRB2-associated-binding protein 1 OS=Homo sapiens (Human) OX=9606 GN=GAB1 PE=1 SV=2	0	1272.59	4.686	1.857	0.00388839	0.990447	49	171.3	79.7	37.48	26.84	15.26	140240	113613	40844.6	365801	176957	91222.1	130009	102351	42906.6	7917	2.288e-05	8.156e-06	2.72	49.15	70364.3	86650.4	38599.4	329693	245773	193337	130699	114395	96027.1	9
FALSE	[R].VDYVVVDQQK.[T]	1xLabel:2H(4) [K10]; 1xPhospho [Y3(100)]	0.000124504	3.35966e-05	1	1	3	Q13480	Q13480 [657-666]	Q13480 1xPhospho [Y659(100)]	GRB2-associated-binding protein 1 OS=Homo sapiens (Human) OX=9606 GN=GAB1 PE=1 SV=2	0	1276.61																				7917	2.288e-05	9.561e-06	2.89	49.15										0
FALSE	[R].VDYVVVDQQK.[T]	1xLabel:13C(6)15N(2) [K10]; 1xPhospho [Y3(100)]	4.59186e-05	3.35966e-05	1	1	3	Q13480	Q13480 [657-666]	Q13480 1xPhospho [Y659(100)]	GRB2-associated-binding protein 1 OS=Homo sapiens (Human) OX=9606 GN=GAB1 PE=1 SV=2	0	1280.6																				7917	2.288e-05	2.765e-06	2.95	49.15										0
FALSE	[K].VEKIGEGTYGVVYK.[A]	2xLabel:13C(6)15N(2) [K3; K14]; 2xPhospho [T8(100); Y9(100)]	5.23142e-05	3.35966e-05	1	2	3	P24941	P24941 [7-20]	P24941 2xPhospho [T14(100); Y15(100)]	Cyclin-dependent kinase 2 OS=Homo sapiens (Human) OX=9606 GN=CDK2 PE=1 SV=2	1	1717.78																				7927	2.288e-05	3.243e-06	4.63	64.56										0
FALSE	[K].VEKIGEGTYGVVYK.[A]	2xPhospho [T8(100); Y9(100)]	0.000115136	3.35966e-05	1	2	2	P24941	P24941 [7-20]	P24941 2xPhospho [T14(100); Y15(100)]	Cyclin-dependent kinase 2 OS=Homo sapiens (Human) OX=9606 GN=CDK2 PE=1 SV=2	1	1701.75	0.01	3.595	4.24203e-17	0.0216608	60.3	45.7	194	44.82		22.64	100709	171165	140760			46684.4	294157	419850	187764	7927	2.288e-05	8.658e-06	4.11	64.56	50530.1	130544	133023			98943.2	295718	469255	420225	7
FALSE	[K].VEKIGEGTYGVVYK.[A]	2xLabel:13C(6)15N(2) [K3; K14]; 1xPhospho [Y9(99.7)]	8.66573e-08	3.35966e-05	1	2	5	P24941	P24941 [7-20]	P24941 1xPhospho [Y15(99.7)]	Cyclin-dependent kinase 2 OS=Homo sapiens (Human) OX=9606 GN=CDK2 PE=1 SV=2	1	1637.82																				7926	2.288e-05	1.125e-09	3.64	63.09										0
FALSE	[K].VEKIGEGTYGVVYK.[A]	2xLabel:2H(4) [K3; K14]; 1xPhospho [Y9(99.7)]	4.30959e-07	3.35966e-05	1	2	6	P24941	P24941 [7-20]	P24941 1xPhospho [Y15(99.7)]	Cyclin-dependent kinase 2 OS=Homo sapiens (Human) OX=9606 GN=CDK2 PE=1 SV=2	1	1629.84																				7926	2.288e-05	8.296e-09	4.71	63.09										0
FALSE	[R].VEGDNIYVR.[H]	1xLabel:13C(6)15N(4) [R9]; 1xPhospho [Y7(100)]	0.000919867	3.35966e-05	1	1	3	O43491	O43491 [617-625]	O43491 1xPhospho [Y623(100)]	Band 4.1-like protein 2 OS=Homo sapiens (Human) OX=9606 GN=EPB41L2 PE=1 SV=1	0	1154.51																				7923	2.288e-05	0.0001151	2.57	52.69										0
FALSE	[R].VEGDNIYVR.[H]	1xPhospho [Y7(100)]	0.00196752	3.35966e-05	1	1	3	O43491	O43491 [617-625]	O43491 1xPhospho [Y623(100)]	Band 4.1-like protein 2 OS=Homo sapiens (Human) OX=9606 GN=EPB41L2 PE=1 SV=1	0	1144.5	13.172	2.189	4.24203e-17	0.630834	20.9	233.2	45.9	43.67	22.24	23.79	681897	753815	259998	5.53241e+06	2.74274e+06	1.52704e+06	745113	974543	324463	7923	2.288e-05	0.0002975	2.59	52.69	342137	574918	245706	4.98631e+06	3.80935e+06	3.23642e+06	749066	1.08922e+06	726163	9
FALSE	[K].VEKIGEGTYGVVYK.[A]	1xPhospho [Y9(99.7)]	1.13217e-07	3.35966e-05	1	2	6	P24941	P24941 [7-20]	P24941 1xPhospho [Y15(99.7)]	Cyclin-dependent kinase 2 OS=Homo sapiens (Human) OX=9606 GN=CDK2 PE=1 SV=2	1	1621.79	1.512	1.797	0.825053	0.949237	69.6	105.3	125.1	54.1	61.22	64.06	4505735	8.07115e+06	8.59133e+06	3330262	6.6994e+06	6.33615e+06	3.8487e+06	9.8959e+06	7.9888e+06	7926	2.288e-05	1.561e-09	4.6	63.09	2.26072e+06	6.15569e+06	8.11907e+06	3.00153e+06	9.3047e+06	1.34289e+07	3.86912e+06	1.10604e+07	1.78793e+07	9
FALSE	[K].VDKVIQAQTAFSANPANPAILSEASAPIPHDGNLYPR.[L]	1xLabel:13C(6) [R37]; 1xLabel:2H(4) [K3]; 1xPhospho [Y35(100)]	1.35796e-15	3.35966e-05	1	1	2	O00560	O00560 [12-48]	O00560 1xPhospho [Y46(100)]	Syntenin-1 OS=Homo sapiens (Human) OX=9606 GN=SDCBP PE=1 SV=1	1	3963																				7899	2.288e-05	6.305e-16	8.46	106.9										0
FALSE	[K].VDKVIQAQTAFSANPANPAILSEASAPIPHDGNLYPR.[L]	1xPhospho [Y35(100)]	1.50233e-10	3.35966e-05	1	1	1	O00560	O00560 [12-48]	O00560 1xPhospho [Y46(100)]	Syntenin-1 OS=Homo sapiens (Human) OX=9606 GN=SDCBP PE=1 SV=1	1	3952.96	5.121	3.642	0.000115941	0.00675778	49.6	165.5	84.9	48.1	51.3	30.19		534353	212355	1.05953e+06	226101	484917	487429	372104	326588	7899	2.288e-05	4.101e-13	7.05	106.9		407539	200682	954943	314028	1.02774e+06	490015	415890	730920	8
FALSE	[R].YIEDEDYYKASVTR.[L]	1xPhospho [S11(99.5)]	6.7143e-07	3.35966e-05	1	1	6	Q14289	Q14289 [573-586]	Q14289 1xPhospho [S583(99.5)]	Protein-tyrosine kinase 2-beta OS=Homo sapiens (Human) OX=9606 GN=PTK2B PE=1 SV=2	1	1831.78	2.638	2.298	0.270961	0.515309	48.8	132.3	118.8	8.93	11.97	21.31	930111	603979	570471	1.24089e+06	910656	671004	802149	1.01629e+06	553637	8728	2.288e-05	1.436e-08	3.43	56.24	466676	460642	539113	1.11841e+06	1.2648e+06	1.42213e+06	806405	1.13588e+06	1.23907e+06	9
FALSE	[R].YIEDEDYYKASVTR.[L]	1xLabel:13C(6) [R14]; 1xLabel:2H(4) [K9]; 1xPhospho [Y/S/T]	4.81479e-07	3.35966e-05	1	1	5	Q14289	Q14289 [573-586]		Protein-tyrosine kinase 2-beta OS=Homo sapiens (Human) OX=9606 GN=PTK2B PE=1 SV=2	1	1841.82																				8728	2.288e-05	9.507e-09	4.63	56.24										0
FALSE	[R].YIEDEDYYKASVTR.[L]	1xLabel:13C(6)15N(2) [K9]; 1xLabel:13C(6)15N(4) [R14]; 1xPhospho [S11(100)]	2.03599e-07	3.35966e-05	1	1	7	Q14289	Q14289 [573-586]	Q14289 1xPhospho [S583(100)]	Protein-tyrosine kinase 2-beta OS=Homo sapiens (Human) OX=9606 GN=PTK2B PE=1 SV=2	1	1849.8																				8728	2.288e-05	3.264e-09	3.98	56.24										0
FALSE	[R].YIEDEDYYKASVTRLPIK.[W]	1xPhospho [Y8(100)]	9.49403e-08	3.35966e-05	1	1	4	Q14289	Q14289 [573-590]	Q14289 1xPhospho [Y580(100)]	Protein-tyrosine kinase 2-beta OS=Homo sapiens (Human) OX=9606 GN=PTK2B PE=1 SV=2	2	2283.09	2.3	1.888	0.637231	0.923985	57.7	133.2	109.1	22.63	24.67	24.54	1.35759e+06	1.07685e+06	1.12563e+06	1.65334e+06	1.36649e+06	1.15424e+06	1.22184e+06	1.39039e+06	897544	8729	2.288e-05	1.256e-09	5.73	83.89	681162	821286	1.06376e+06	1.49014e+06	1.8979e+06	2.44629e+06	1.22832e+06	1.554e+06	2.00875e+06	9
FALSE	[R].YIEDEDYYKASVTRLPIK.[W]	1xLabel:13C(6) [R14]; 2xLabel:2H(4) [K9; K18]; 1xPhospho [Y8(100)]	6.29046e-07	3.35966e-05	1	1	4	Q14289	Q14289 [573-590]	Q14289 1xPhospho [Y580(100)]	Protein-tyrosine kinase 2-beta OS=Homo sapiens (Human) OX=9606 GN=PTK2B PE=1 SV=2	2	2297.16																				8729	2.288e-05	1.327e-08	5.37	83.89										0
FALSE	[R].YIEDEDYYKASVTRLPIK.[W]	2xLabel:13C(6)15N(2) [K9; K18]; 1xLabel:13C(6)15N(4) [R14]; 1xPhospho [Y8(100)]	1.04015e-07	3.35966e-05	1	1	5	Q14289	Q14289 [573-590]	Q14289 1xPhospho [Y580(100)]	Protein-tyrosine kinase 2-beta OS=Homo sapiens (Human) OX=9606 GN=PTK2B PE=1 SV=2	2	2309.13																				8729	2.288e-05	1.416e-09	4.9	83.89										0
FALSE	[R].YIEDEDYYKASVTRLPIK.[W]	2xPhospho [Y7(100); Y8(100)]	4.22255e-06	3.35966e-05	1	1	1	Q14289	Q14289 [573-590]	Q14289 2xPhospho [Y579(100); Y580(100)]	Protein-tyrosine kinase 2-beta OS=Homo sapiens (Human) OX=9606 GN=PTK2B PE=1 SV=2	2	2363.06	1.875	1.418	0.957257	0.740256	66	123.7	110.3	29.7	21.5	12.51	239285	127233	182278	249742	131976	132989	169398	195964	89615.5	8730	2.288e-05	1.417e-07	4.47	81.37	120059	97038	172259	225090	183299	281858	170296	219023	200564	9
FALSE	[R].YILTPGGLAEQPGQAEHQPESPLNETQR.[L]	1xLabel:13C(6) [R28]; 1xPhospho [Y1(100)]	4.2463e-05	3.35966e-05	1	1	1	Q06418	Q06418 [849-876]	Q06418 1xPhospho [Y849(100)]	Tyrosine-protein kinase receptor TYRO3 OS=Homo sapiens (Human) OX=9606 GN=TYRO3 PE=1 SV=1	0	3146.49	3.472	3.484	0.0688587	0.0318553	37.7	130.9	131.4	0.29	24.58	13.55		122240	98254.6		277243	127885		319319	131584	8751	2.288e-05	2.506e-06	3.21	92.89		93230.1	92853.6		385059	271041		356894	294490	6
FALSE	[K].YIDQEELNK.[T]	1xLabel:13C(6)15N(2) [K9]; 1xPhospho [Y1(100)]	0.00114753	3.35966e-05	2	4	3	P07900; P08238	P07900 [284-292]; P08238 [276-284]	P07900 1xPhospho [Y284(100)]; P08238 1xPhospho [Y276(100)]	Heat shock protein HSP 90-alpha OS=Homo sapiens (Human) OX=9606 GN=HSP90AA1 PE=1 SV=5 Heat shock protein HSP 90-beta OS=Homo sapiens (Human) OX=9606 GN=HSP90AB1 PE=1 SV=4	0	1239.54																				8726	2.288e-05	0.0001516	2.16	43.72										0
FALSE	[K].YIDQEELNK.[T]	1xLabel:2H(4) [K9]; 1xPhospho [Y1(100)]	0.000426669	3.35966e-05	2	4	3	P07900; P08238	P07900 [284-292]; P08238 [276-284]	P07900 1xPhospho [Y284(100)]; P08238 1xPhospho [Y276(100)]	Heat shock protein HSP 90-alpha OS=Homo sapiens (Human) OX=9606 GN=HSP90AA1 PE=1 SV=5 Heat shock protein HSP 90-beta OS=Homo sapiens (Human) OX=9606 GN=HSP90AB1 PE=1 SV=4	0	1235.55																				8726	2.288e-05	4.424e-05	2.24	43.72										0
FALSE	[R].YLCEGTESPYQTGQLHPAIR.[V]	1xCarbamidomethyl [C3]; 1xLabel:13C(6)15N(4) [R20]; 1xPhospho [Y10(98.5)]	1.64456e-09	3.35966e-05	1	1	2	Q15262	Q15262 [849-868]	Q15262 1xPhospho [Y858(98.5)]	Receptor-type tyrosine-protein phosphatase kappa OS=Homo sapiens (Human) OX=9606 GN=PTPRK PE=1 SV=2	0	2410.08																				8723	2.288e-05	8.071e-12	4.84	72.09										0
FALSE	[R].YLCEGTESPYQTGQLHPAIR.[V]	1xCarbamidomethyl [C3]; 1xLabel:13C(6) [R20]; 1xPhospho [Y10(99.5)]	2.54768e-10	3.35966e-05	1	1	3	Q15262	Q15262 [849-868]	Q15262 1xPhospho [Y858(99.5)]	Receptor-type tyrosine-protein phosphatase kappa OS=Homo sapiens (Human) OX=9606 GN=PTPRK PE=1 SV=2	0	2406.09																				8723	2.288e-05	7.934e-13	5.4	72.09										0
FALSE	[R].YLCEGTESPYQTGQLHPAIR.[V]	1xCarbamidomethyl [C3]; 1xPhospho [Y10(100)]	2.12253e-10	3.35966e-05	1	1	3	Q15262	Q15262 [849-868]	Q15262 1xPhospho [Y858(100)]	Receptor-type tyrosine-protein phosphatase kappa OS=Homo sapiens (Human) OX=9606 GN=PTPRK PE=1 SV=2	0	2400.07	3.087	1.993	0.0689135	0.84341	46.8	144.5	108.7	21.15	5.36	32.45	764872	701440	393385	1314416	789736	574614	533979	954172	398155	8723	2.288e-05	6.313e-13	5.72	72.09	383769	534973	371761	1.18467e+06	1.09685e+06	1.21784e+06	536813	1.06645e+06	891089	9
FALSE	[K].YIDQEELNK.[T]	1xPhospho [Y1(100)]	0.00154737	3.35966e-05	2	4	3	P07900; P08238	P07900 [284-292]; P08238 [276-284]	P07900 1xPhospho [Y284(100)]; P08238 1xPhospho [Y276(100)]	Heat shock protein HSP 90-alpha OS=Homo sapiens (Human) OX=9606 GN=HSP90AA1 PE=1 SV=5 Heat shock protein HSP 90-beta OS=Homo sapiens (Human) OX=9606 GN=HSP90AB1 PE=1 SV=4	0	1231.52	2.047	1.978	0.932201	0.935174	59.7	122.2	118.1	24.1	10.16	19.19	100933	105159	62377.6	119422	95061.9	56944.6	104101	134648	52109.9	8726	2.288e-05	0.0002207	1.22	43.72	50642.2	80202.1	58948.7	107634	132030	120689	104653	150492	116624	9
FALSE	[K].YICDNQDTISSK.[L]	1xCarbamidomethyl [C3]; 1xPhospho [Y1(100)]	0.000108575	3.35966e-05	1	1	3	P02769	P02769 [286-297]	P02769 1xPhospho [Y286(100)]	SWISS-PROT:P02769 (Bos taurus) Bovine serum albumin precursor	0	1523.61	0.01	0.01	4.24203e-17	4.27829e-17	300			27.19			176989	111292	143075							8722	2.288e-05	8.073e-06	3.17	40.94	88802.8	84879.8	135210							3
FALSE	[R].YMEDSTYYKASK.[G]	1xOxidation [M2]; 1xPhospho [Y8(99.3)]	5.73681e-06	3.35966e-05	1	1	5	Q05397	Q05397 [570-581]	Q05397 1xPhospho [Y577(99.3)]	Focal adhesion kinase 1 OS=Homo sapiens (Human) OX=9606 GN=PTK2 PE=1 SV=2	1	1581.62	1.93	2.276	0.940731	0.686179	62.8	113.6	123.6	56.58	59.19	56.7	70669.3	181260	140076	75922.4	172352	141193	80259.5	233167	143785	8791	2.288e-05	2.074e-07	2.27	29.97	35457.8	138243	132376	68428.1	239378	299245	80685.3	260605	321797	9
FALSE	[R].YMEDSTYYKASK.[G]	2xLabel:2H(4) [K9; K12]; 1xPhospho [T/Y/S]	2.50628e-06	3.35966e-05	1	1	6	Q05397	Q05397 [570-581]		Focal adhesion kinase 1 OS=Homo sapiens (Human) OX=9606 GN=PTK2 PE=1 SV=2	1	1573.67																				8790	2.288e-05	7.405e-08	4.04	38.27										0
FALSE	[R].YMEDSTYYKASK.[G]	1xPhospho [Y8(99.7)]	5.30504e-06	3.35966e-05	1	1	6	Q05397	Q05397 [570-581]	Q05397 1xPhospho [Y577(99.7)]	Focal adhesion kinase 1 OS=Homo sapiens (Human) OX=9606 GN=PTK2 PE=1 SV=2	1	1565.62	1.959	2.418	0.919603	0.414126	61.3	111.7	127	63.52	67.7	65.62	354091	1.10573e+06	995717	386156	1.10546e+06	1.00161e+06	427346	1.56212e+06	1.06682e+06	8790	2.288e-05	1.879e-07	3.78	38.27	177662	843319	940983	348039	1.53536e+06	2.12282e+06	429613	1.74594e+06	2.38759e+06	9
FALSE	[R].YMEDSTYYK.[A]	1xOxidation [M2]; 1xLabel:13C(6)15N(2) [K9]; 1xPhospho [Y1(100)]	0.000643086	3.35966e-05	1	1	35	Q05397	Q05397 [570-578]	Q05397 1xPhospho [Y570(100)]	Focal adhesion kinase 1 OS=Homo sapiens (Human) OX=9606 GN=PTK2 PE=1 SV=2	0	1303.47																				8789	2.288e-05	7.373e-05	2.21	34.96										0
FALSE	[R].YMEDSTYYK.[A]	1xOxidation [M2]; 1xLabel:2H(4) [K9]; 1xPhospho [Y1(100)]	0.00102743	3.35966e-05	1	1	24	Q05397	Q05397 [570-578]	Q05397 1xPhospho [Y570(100)]	Focal adhesion kinase 1 OS=Homo sapiens (Human) OX=9606 GN=PTK2 PE=1 SV=2	0	1299.48																				8789	2.288e-05	0.0001318	2.06	34.96										0
FALSE	[R].YMEDSTYYK.[A]	1xOxidation [M2]; 1xPhospho [Y1(100)]	0.000781766	3.35966e-05	1	1	30	Q05397	Q05397 [570-578]	Q05397 1xPhospho [Y570(100)]	Focal adhesion kinase 1 OS=Homo sapiens (Human) OX=9606 GN=PTK2 PE=1 SV=2	0	1295.45	1.733	1.964	0.991586	0.779678	57	111.7	131.3	46.92	36.14	36.47	4.72024e+06	7.18973e+06	3.02483e+06	4.55311e+06	6.04996e+06	2.64529e+06	4.6271e+06	8.67521e+06	2.94293e+06	8789	2.288e-05	9.409e-05	1.84	34.96	2.36834e+06	5.48345e+06	2.85856e+06	4.10367e+06	8.40269e+06	5.60644e+06	4.65165e+06	9.69603e+06	6.5864e+06	9
FALSE	[R].YMEDSTYYK.[A]	1xLabel:13C(6)15N(2) [K9]; 1xPhospho [T/Y/S]	0.000333103	3.35966e-05	1	1	12	Q05397	Q05397 [570-578]		Focal adhesion kinase 1 OS=Homo sapiens (Human) OX=9606 GN=PTK2 PE=1 SV=2	0	1287.47																				8788	2.288e-05	3.245e-05	2.35	44.54										0
FALSE	[R].YMEDSTYYK.[A]	1xPhospho [T6(99.1)]	0.000175881	3.35966e-05	1	1	11	Q05397	Q05397 [570-578]	Q05397 1xPhospho [T575(99.1)]	Focal adhesion kinase 1 OS=Homo sapiens (Human) OX=9606 GN=PTK2 PE=1 SV=2	0	1279.46	1.756	1.88	0.974649	0.860329	61.3	112.9	125.7	30.71	26.51	28.7	2.31353e+07	2.89558e+07	1.87341e+07	2.26219e+07	2.34651e+07	1.6413e+07	2.17083e+07	3.24621e+07	1.752e+07	8788	2.288e-05	1.475e-05	2.31	44.54	1.1608e+07	2.20839e+07	1.77043e+07	2.03889e+07	3.25903e+07	3.47858e+07	2.18235e+07	3.6282e+07	3.92106e+07	9
FALSE	[R].YMEDSTYYK.[A]	1xLabel:2H(4) [K9]; 1xPhospho [Y1(100)]	0.000553645	3.35966e-05	1	1	12	Q05397	Q05397 [570-578]	Q05397 1xPhospho [Y570(100)]	Focal adhesion kinase 1 OS=Homo sapiens (Human) OX=9606 GN=PTK2 PE=1 SV=2	0	1283.48																				8788	2.288e-05	6.105e-05	2.24	44.54										0
FALSE	[R].YLAEVAAGDDKK.[G]	2xLabel:13C(6)15N(2) [K11; K12]; 1xPhospho [Y1(100)]	0.000134634	3.35966e-05	1	1	2	P63104	P63104 [128-139]	P63104 1xPhospho [Y128(100)]	14-3-3 protein zeta/delta OS=Homo sapiens (Human) OX=9606 GN=YWHAZ PE=1 SV=1	1	1375.65																				8707	2.288e-05	1.052e-05	2.48	39.44										0
FALSE	[R].YLAEVAAGDDKK.[G]	2xLabel:2H(4) [K11; K12]; 1xPhospho [Y1(100)]	7.43905e-05	3.35966e-05	1	1	2	P63104	P63104 [128-139]	P63104 1xPhospho [Y128(100)]	14-3-3 protein zeta/delta OS=Homo sapiens (Human) OX=9606 GN=YWHAZ PE=1 SV=1	1	1367.67																				8707	2.288e-05	5.052e-06	2.7	39.44										0
FALSE	[R].YGMNPHQTPAQLYTLQPK.[L]	1xPhospho [Y1(100)]	9.88107e-09	3.35966e-05	1	1	1	P31939	P31939 [208-225]	P31939 1xPhospho [Y208(100)]	Bifunctional purine biosynthesis protein ATIC OS=Homo sapiens (Human) OX=9606 GN=ATIC PE=1 SV=3	0	2167	1.434	1.259	0.824817	0.458675	81.2	116.5	102.3	6.6	20.29	31.22	266411	167431	153731	212650	122280	117867	167440	131629	116058	8661	2.288e-05	7.547e-11	4.49	83.34	133670	127696	145281	191660	169833	249807	168328	147118	259744	9
FALSE	[R].YGMNPHQTPAQLYTLQPK.[L]	1xLabel:2H(4) [K18]; 1xPhospho [Y1(100)]	7.39793e-06	3.35966e-05	1	1	1	P31939	P31939 [208-225]	P31939 1xPhospho [Y208(100)]	Bifunctional purine biosynthesis protein ATIC OS=Homo sapiens (Human) OX=9606 GN=ATIC PE=1 SV=3	0	2171.03																				8661	2.288e-05	2.838e-07	4.32	83.34										0
FALSE	[R].YGNIIAYDHSR.[V]	1xPhospho [Y1(100)]	5.09675e-05	3.35966e-05	1	2	3	Q15262	Q15262 [916-926]	Q15262 1xPhospho [Y916(100)]	Receptor-type tyrosine-protein phosphatase kappa OS=Homo sapiens (Human) OX=9606 GN=PTPRK PE=1 SV=2	0	1388.6	2.523	2.34	0.500333	0.619413	51.6	121.1	127.3	22.3	15.19	46.74	203519	209595	156448	305877	250098	175982	133354	334673	163079	8662	2.288e-05	3.15e-06	3.22	54.37	102114	159853	147848	275684	347358	372978	134061	374054	364978	9
FALSE	[R].YGNIIAYDHSR.[V]	1xLabel:13C(6) [R11]; 1xPhospho [Y1(100)]	0.000133759	3.35966e-05	1	2	3	Q15262	Q15262 [916-926]	Q15262 1xPhospho [Y916(100)]	Receptor-type tyrosine-protein phosphatase kappa OS=Homo sapiens (Human) OX=9606 GN=PTPRK PE=1 SV=2	0	1394.62																				8662	2.288e-05	1.047e-05	3.23	54.37										0
FALSE	[R].YGNIIAYDHSR.[V]	1xLabel:13C(6)15N(4) [R11]; 1xPhospho [Y1(100)]	0.00029624	3.35966e-05	1	2	3	Q15262	Q15262 [916-926]	Q15262 1xPhospho [Y916(100)]	Receptor-type tyrosine-protein phosphatase kappa OS=Homo sapiens (Human) OX=9606 GN=PTPRK PE=1 SV=2	0	1398.61																				8662	2.288e-05	2.804e-05	3.06	54.37										0
FALSE	[K].YGQFSGLNPGGRPITPPR.[N]	1xPhospho [Y1(100)]	1.74946e-05	3.35966e-05	1	1	3	P62136	P62136 [306-323]	P62136 1xPhospho [Y306(100)]	Serine/threonine-protein phosphatase PP1-alpha catalytic subunit OS=Homo sapiens (Human) OX=9606 GN=PPP1CA PE=1 SV=1	0	1993.96	1.881	1.998	0.97491	0.846936	73	112.3	114.6	16.97	21.26	27.5	391565	339242	290524	410036	286489	256046	390440	363315	279257	8664	2.288e-05	8.325e-07	2.73	79.98	196465	258733	274554	369561	397900	542665	392512	406066	624990	9
FALSE	[K].YGVQADRVDK.[S]	1xLabel:13C(6)15N(2) [K10]; 1xLabel:13C(6)15N(4) [R7]; 1xPhospho [Y1(100)]	6.07776e-05	3.35966e-05	1	1	3	Q14247	Q14247 [162-171]	Q14247 1xPhospho [Y162(100)]	Src substrate cortactin OS=Homo sapiens (Human) OX=9606 GN=CTTN PE=1 SV=2	1	1248.57																				8670	2.288e-05	3.923e-06	2.9	27.62										0
FALSE	[K].YGVQADRVDK.[S]	1xPhospho [Y1(100)]	5.54757e-05	3.35966e-05	1	1	3	Q14247	Q14247 [162-171]	Q14247 1xPhospho [Y162(100)]	Src substrate cortactin OS=Homo sapiens (Human) OX=9606 GN=CTTN PE=1 SV=2	1	1230.55	2.014	2.286	0.949522	0.664733	55.6	117.3	127.1	38.09	23.16	24.98	60210.5	85259.2	45790.8	67496.4	69293.4	43077.5	70074.7	105561	44195.6	8670	2.288e-05	3.483e-06	3.36	27.62	30210.2	65025.3	43273.7	60833.9	96240.6	91298.7	70446.5	117983	98911.9	9
FALSE	[K].YGQFSGLNPGGRPITPPR.[N]	2xLabel:13C(6)15N(4) [R12; R18]; 1xPhospho [Y1(100)]	2.96668e-05	3.35966e-05	1	1	3	P62136	P62136 [306-323]	P62136 1xPhospho [Y306(100)]	Serine/threonine-protein phosphatase PP1-alpha catalytic subunit OS=Homo sapiens (Human) OX=9606 GN=PPP1CA PE=1 SV=1	0	2013.98																				8664	2.288e-05	1.603e-06	2.94	79.98										0
FALSE	[K].YGQFSGLNPGGRPITPPR.[N]	2xLabel:13C(6) [R12; R18]; 1xPhospho [Y1(100)]	8.25694e-05	3.35966e-05	1	1	3	P62136	P62136 [306-323]	P62136 1xPhospho [Y306(100)]	Serine/threonine-protein phosphatase PP1-alpha catalytic subunit OS=Homo sapiens (Human) OX=9606 GN=PPP1CA PE=1 SV=1	0	2006																				8664	2.288e-05	5.725e-06	3.02	79.98										0
FALSE	[K].YGDGIQLTR.[S]	1xPhospho [Y1(100)]	0.00019649	3.35966e-05	1	1	1	P15924	P15924 [95-103]	P15924 1xPhospho [Y95(100)]	Desmoplakin OS=Homo sapiens (Human) OX=9606 GN=DSP PE=1 SV=3	0	1102.49	0.01	1.03	4.24203e-17	0.11804	152.1		147.9	23.3		12.24	196032	189506	166684				126811	125670	72477	8646	2.288e-05	1.692e-05	2.37	59.2	98357.6	144532	157521				127484	140458	162207	6
FALSE	[K].YGLFKEENPYAR.[F]	1xLabel:13C(6)15N(2) [K5]; 1xLabel:13C(6)15N(4) [R12]; 1xPhospho [Y10(100)]	8.0592e-07	3.35966e-05	1	1	6	P53801	P53801 [165-176]	P53801 1xPhospho [Y174(100)]	Pituitary tumor-transforming gene 1 protein-interacting protein OS=Homo sapiens (Human) OX=9606 GN=PTTG1IP PE=1 SV=1	1	1584.72																				8655	2.288e-05	1.804e-08	4.29	69.07										0
FALSE	[K].YGLFKEENPYAR.[F]	1xLabel:13C(6) [R12]; 1xLabel:2H(4) [K5]; 1xPhospho [Y10(100)]	1.1021e-06	3.35966e-05	1	1	6	P53801	P53801 [165-176]	P53801 1xPhospho [Y174(100)]	Pituitary tumor-transforming gene 1 protein-interacting protein OS=Homo sapiens (Human) OX=9606 GN=PTTG1IP PE=1 SV=1	1	1576.74																				8655	2.288e-05	2.662e-08	4.14	69.07										0
FALSE	[K].YGLFKEENPYAR.[F]	1xPhospho [Y10(100)]	5.66726e-07	3.35966e-05	1	1	6	P53801	P53801 [165-176]	P53801 1xPhospho [Y174(100)]	Pituitary tumor-transforming gene 1 protein-interacting protein OS=Homo sapiens (Human) OX=9606 GN=PTTG1IP PE=1 SV=1	1	1566.7	2.109	2.251	0.796423	0.436263	51.4	108.4	140.2	24.05	7.49	24	1.29812e+06	1.38536e+06	875144	1.74461e+06	1.31289e+06	823121	1.45856e+06	2.10417e+06	1.00805e+06	8655	2.288e-05	1.159e-08	4.24	69.07	651324	1.05658e+06	827038	1.5724e+06	1.82345e+06	1.74453e+06	1.4663e+06	2.35177e+06	2.25607e+06	9
FALSE	[K].YGIDKDKVDK.[S]	1xPhospho [Y1(100)]	0.00033094	3.35966e-05	1	1	2	Q14247	Q14247 [199-208]	Q14247 1xPhospho [Y199(100)]	Src substrate cortactin OS=Homo sapiens (Human) OX=9606 GN=CTTN PE=1 SV=2	2	1260.59		100		4.27829e-17			300			15.37							51066.7	62524	28670.6	8654	2.288e-05	3.219e-05	2.07	24.25							51337.7	69881.3	64166.1	3
FALSE	[K].YHTVNGHNCEVR.[K]	1xCarbamidomethyl [C9]; 1xPhospho [Y1(100)]	1.17734e-07	3.35966e-05	1	2	3	P09651	P09651 [167-178]	P09651 1xPhospho [Y167(100)]	Heterogeneous nuclear ribonucleoprotein A1 OS=Homo sapiens (Human) OX=9606 GN=HNRNPA1 PE=1 SV=5	0	1565.63	2.036	1.353	0.932201	0.597095	57.6	124.8	117.6	28.47	9.46	23.74	109101	115327	59169.8	123662	96870.2	57215.9	73660.6	105101	51072.9	8695	2.288e-05	1.652e-09	4.22	19.47	54740.8	87957.4	55917.2	111456	134542	121264	74051.5	117468	114304	9
FALSE	[K].YHTVNGHNCEVR.[K]	1xCarbamidomethyl [C9]; 1xLabel:13C(6) [R12]; 1xPhospho [Y1(99.5)]	3.17205e-07	3.35966e-05	1	2	4	P09651	P09651 [167-178]	P09651 1xPhospho [Y167(99.5)]	Heterogeneous nuclear ribonucleoprotein A1 OS=Homo sapiens (Human) OX=9606 GN=HNRNPA1 PE=1 SV=5	0	1571.65																				8695	2.288e-05	5.664e-09	4.4	19.47										0
FALSE	[K].YHTVNGHNCEVR.[K]	1xCarbamidomethyl [C9]; 1xLabel:13C(6)15N(4) [R12]; 1xPhospho [Y1(100)]	2.87649e-07	3.35966e-05	1	2	3	P09651	P09651 [167-178]	P09651 1xPhospho [Y167(100)]	Heterogeneous nuclear ribonucleoprotein A1 OS=Homo sapiens (Human) OX=9606 GN=HNRNPA1 PE=1 SV=5	0	1575.64																				8695	2.288e-05	4.996e-09	2.97	19.47										0
FALSE	[R].YLAEVAAGDDKK.[G]	1xPhospho [Y1(100)]	1.0384e-05	3.35966e-05	1	1	3	P63104	P63104 [128-139]	P63104 1xPhospho [Y128(100)]	14-3-3 protein zeta/delta OS=Homo sapiens (Human) OX=9606 GN=YWHAZ PE=1 SV=1	1	1359.62	1.332	1.258	0.640385	0.499592	78.9	105.1	115.9	30.84	18.71	42.99	80665.5	101275	65556.8	65696.9	60975.4	38927.2	50634.6	81389.2	57339	8707	2.288e-05	4.344e-07	3.09	39.44	40473.3	77240	61953.2	59211.9	84687.8	82502.6	50903.3	90966.4	128327	9
FALSE	[R].YHGHSMSDPGVSYR.[T]	1xLabel:13C(6) [R14]; 1xPhospho [S/Y]	1.59821e-06	3.35966e-05	1	2	3	P08559	P08559 [289-302]		Pyruvate dehydrogenase E1 component subunit alpha, somatic form, mitochondrial OS=Homo sapiens (Human) OX=9606 GN=PDHA1 PE=1 SV=3	0	1678.68																				8677	2.288e-05	4.237e-08	3.52	37.48										0
FALSE	[R].YHGHSMSDPGVSYR.[T]	1xPhospho [S/Y]	5.96004e-05	3.35966e-05	1	2	4	P08559	P08559 [289-302]		Pyruvate dehydrogenase E1 component subunit alpha, somatic form, mitochondrial OS=Homo sapiens (Human) OX=9606 GN=PDHA1 PE=1 SV=3	0	1672.66	2.151	0.483	0.886819	4.95553e-06	79.1	170.1	50.8	28.67	15.38	40.75	121174	114760	53669.7	145115	73180.4	64720.6	17480	37842.4	17460.8	8677	2.288e-05	3.837e-06	3	37.48	60798.3	87525	50719.5	130791	101639	137169	17572.7	42295.4	39078.1	9
FALSE	[R].YMEDSTYYKASK.[G]	2xLabel:13C(6)15N(2) [K9; K12]; 1xPhospho [T/Y/S]	4.30597e-06	3.35966e-05	1	1	6	Q05397	Q05397 [570-581]		Focal adhesion kinase 1 OS=Homo sapiens (Human) OX=9606 GN=PTK2 PE=1 SV=2	1	1581.65																				8790	2.288e-05	1.452e-07	3.84	38.27										0
FALSE	[K].YHTINGHNAEVR.[K]	1xPhospho [Y1(100)]	7.80069e-07	3.35966e-05	1	1	3	P22626	P22626 [174-185]	P22626 1xPhospho [Y174(100)]	Heterogeneous nuclear ribonucleoproteins A2/B1 OS=Homo sapiens (Human) OX=9606 GN=HNRNPA2B1 PE=1 SV=2	0	1490.65	2.412	1.99	0.575487	0.919311	57.3	128.6	114.1	19.94	20.64	23.73	153213	137149	121691	205766	169000	133091	144055	186264	105255	8688	2.288e-05	1.736e-08	3.65	25.32	76873.6	104600	115002	185455	234722	282073	144820	208182	235566	9
FALSE	[K].YHTINGHNAEVR.[K]	1xLabel:13C(6)15N(4) [R12]; 1xPhospho [Y1(100)]	3.02798e-06	3.35966e-05	1	1	3	P22626	P22626 [174-185]	P22626 1xPhospho [Y174(100)]	Heterogeneous nuclear ribonucleoproteins A2/B1 OS=Homo sapiens (Human) OX=9606 GN=HNRNPA2B1 PE=1 SV=2	0	1500.66																				8688	2.288e-05	9.386e-08	3.76	25.32										0
FALSE	[K].YHTINGHNAEVR.[K]	1xLabel:13C(6) [R12]; 1xPhospho [Y1(99.5)]	4.42347e-07	3.35966e-05	1	1	4	P22626	P22626 [174-185]	P22626 1xPhospho [Y174(99.5)]	Heterogeneous nuclear ribonucleoproteins A2/B1 OS=Homo sapiens (Human) OX=9606 GN=HNRNPA2B1 PE=1 SV=2	0	1496.67																				8688	2.288e-05	8.573e-09	3.36	25.32										0
FALSE	[R].YMEDSTYYKASK.[G]	1xOxidation [M2]; 2xLabel:2H(4) [K9; K12]; 1xPhospho [Y8(99.6)]	2.34602e-05	3.35966e-05	1	1	6	Q05397	Q05397 [570-581]	Q05397 1xPhospho [Y577(99.6)]	Focal adhesion kinase 1 OS=Homo sapiens (Human) OX=9606 GN=PTK2 PE=1 SV=2	1	1589.67																				8791	2.288e-05	1.196e-06	2.81	29.97										0
FALSE	[R].YMEDSTYYKASK.[G]	2xPhospho [Y7(99.6); Y8(100)]	4.30203e-05	3.35966e-05	1	1	5	Q05397	Q05397 [570-581]	Q05397 2xPhospho [Y576(99.6); Y577(100)]	Focal adhesion kinase 1 OS=Homo sapiens (Human) OX=9606 GN=PTK2 PE=1 SV=2	1	1645.59	1.939	2.629	0.979451	0.40804	59.5	109.9	130.7	32.13	22.19	24	59324.5	76304.2	55564.9	72967	69837.1	48039.6	83812.2	103233	61686	8792	2.288e-05	2.54e-06	2.78	29.64	29765.6	58195.5	52510.5	65764.5	96995.6	101815	84256.9	115380	138056	9
FALSE	[R].YTYSEWHSFTQPR.[L]	1xPhospho [Y3(100)]	7.60621e-08	3.35966e-05	1	2	4	Q02487	Q02487 [821-833]	Q02487 1xPhospho [Y823(100)]	Desmocollin-2 OS=Homo sapiens (Human) OX=9606 GN=DSC2 PE=1 SV=1	0	1781.73	3.096	0.01	0.0639959	4.27829e-17	64.5	235.5		44.08	18.9		253542	374421	167481	641550	513276	231230				8895	2.288e-05	9.586e-10	4.55	79.36	127213	285563	158275	578223	712881	490069				6
FALSE	[R].YTYSEWHSFTQPR.[L]	1xLabel:13C(6) [R13]; 1xPhospho [Y3(99.5)]	0.000372117	3.35966e-05	1	2	3	Q02487	Q02487 [821-833]	Q02487 1xPhospho [Y823(99.5)]	Desmocollin-2 OS=Homo sapiens (Human) OX=9606 GN=DSC2 PE=1 SV=1	0	1787.75																				8895	2.288e-05	3.747e-05	3.04	79.36										0
FALSE	[K].YVDSEGHLYTVPIR.[E]	1xPhospho [Y/T/S]	4.0443e-09	3.35966e-05	1	1	5	Q03135	Q03135 [6-19]		Caveolin-1 OS=Homo sapiens (Human) OX=9606 GN=CAV1 PE=1 SV=4	0	1728.8	2.954	1.53	0.0179411	0.906296	61.2	140.8	98	18.43	34.2	4.6	7.59536e+06	4.41034e+06	2.77227e+06	1.41052e+07	5.00527e+06	3.65123e+06	5.61319e+06	4604699	2.40825e+06	8899	2.288e-05	2.473e-11	4.64	75.14	3.81092e+06	3.36367e+06	2.61988e+06	1.27129e+07	6.95174e+06	7.73844e+06	5.64297e+06	5.14654e+06	5.38978e+06	9
FALSE	[K].YVDSEGHLYTVPIR.[E]	1xLabel:13C(6) [R14]; 1xPhospho [Y/T/S]	5.90322e-09	3.35966e-05	1	1	6	Q03135	Q03135 [6-19]		Caveolin-1 OS=Homo sapiens (Human) OX=9606 GN=CAV1 PE=1 SV=4	0	1734.82																				8899	2.288e-05	3.979e-11	4.55	75.14										0
FALSE	[K].YVDSEGHLYTVPIR.[E]	1xLabel:13C(6)15N(4) [R14]; 1xPhospho [Y/T/S]	5.52597e-08	3.35966e-05	1	1	6	Q03135	Q03135 [6-19]		Caveolin-1 OS=Homo sapiens (Human) OX=9606 GN=CAV1 PE=1 SV=4	0	1738.81																				8899	2.288e-05	6.439e-10	4.91	75.14										0
FALSE	[K].YVDSEGHLYTVPIREQGNIYKPNNK.[A]	1xPhospho [T10(98.3)]	3.90475e-06	3.35966e-05	1	1	7	Q03135	Q03135 [6-30]	Q03135 1xPhospho [T15(98.3)]	Caveolin-1 OS=Homo sapiens (Human) OX=9606 GN=CAV1 PE=1 SV=4	1	3014.44	2.915	1.399	0.0493745	0.724416	64.7	142.6	92.7	26.18	22.86	37.28	1.62225e+06	1.781e+06	1.40213e+06	2.75161e+06	2.10433e+06	1.82252e+06	1.10057e+06	1.69977e+06	1.09796e+06	8900	2.288e-05	1.285e-07	5.48	72.39	813954	1.35833e+06	1.32506e+06	2.48e+06	2.92267e+06	3.86265e+06	1.10641e+06	1.89979e+06	2.45728e+06	9
FALSE	[K].YVDSEGHLYTVPIREQGNIYKPNNK.[A]	1xLabel:13C(6) [R14]; 2xLabel:2H(4) [K21; K25]; 1xPhospho [Y/T/S]	2.06271e-07	3.35966e-05	1	1	7	Q03135	Q03135 [6-30]		Caveolin-1 OS=Homo sapiens (Human) OX=9606 GN=CAV1 PE=1 SV=4	1	3028.51																				8900	2.288e-05	3.309e-09	5.77	72.39										0
FALSE	[K].YVDSEGHLYTVPIREQGNIYKPNNK.[A]	2xLabel:13C(6)15N(2) [K21; K25]; 1xLabel:13C(6)15N(4) [R14]; 1xPhospho [Y/T/S]	1.46955e-07	3.35966e-05	1	1	2	Q03135	Q03135 [6-30]		Caveolin-1 OS=Homo sapiens (Human) OX=9606 GN=CAV1 PE=1 SV=4	1	3040.48																				8900	2.288e-05	2.163e-09	4.5	72.39										0
FALSE	[R].YVLCPSTTPSPAQPADR.[G]	1xCarbamidomethyl [C4]; 1xLabel:13C(6)15N(4) [R17]; 1xPhospho [Y1(100)]	2.62772e-08	3.35966e-05	1	1	6	P30530	P30530 [866-882]	P30530 1xPhospho [Y866(100)]	Tyrosine-protein kinase receptor UFO OS=Homo sapiens (Human) OX=9606 GN=AXL PE=1 SV=4	0	1949.87																				8906	2.288e-05	2.545e-10	4.02	63.14										0
FALSE	[R].YVLCPSTTPSPAQPADR.[G]	1xCarbamidomethyl [C4]; 1xLabel:13C(6) [R17]; 1xPhospho [Y1(100)]	4.28516e-08	3.35966e-05	1	1	4	P30530	P30530 [866-882]	P30530 1xPhospho [Y866(100)]	Tyrosine-protein kinase receptor UFO OS=Homo sapiens (Human) OX=9606 GN=AXL PE=1 SV=4	0	1945.88																				8906	2.288e-05	4.662e-10	4.35	63.14										0
FALSE	[R].YVLCPSTTPSPAQPADR.[G]	1xCarbamidomethyl [C4]; 1xPhospho [Y1(100)]	7.36223e-08	3.35966e-05	1	1	6	P30530	P30530 [866-882]	P30530 1xPhospho [Y866(100)]	Tyrosine-protein kinase receptor UFO OS=Homo sapiens (Human) OX=9606 GN=AXL PE=1 SV=4	0	1939.86	0.81	1.267	0.0151264	0.511474	75.1	80.1	144.8	28.8	20.81	30.05	1.42487e+06	1.56454e+06	830038	642194	602415	408964	837574	1.35245e+06	676755	8906	2.288e-05	9.165e-10	4.45	63.14	714917	1.19324e+06	784412	578803	836685	866760	842018	1.5116e+06	1.51461e+06	9
FALSE	[R].YTEFYHVPTHSDASK.[K]	1xPhospho [Y5(99.7)]	1.90906e-08	3.35966e-05	1	1	6	Q96HC4	Q96HC4 [247-261]	Q96HC4 1xPhospho [Y251(99.7)]	PDZ and LIM domain protein 5 OS=Homo sapiens (Human) OX=9606 GN=PDLIM5 PE=1 SV=5	0	1861.78	3.04	1.666	0.0812983	0.984888	58.2	147.3	94.5	15.29	13.13	21.43	570570	494760	401399	1.05995e+06	650353	544056	474403	548283	329711	8876	2.288e-05	1.706e-10	4.57	51.78	286279	377343	379334	955325	903266	1.15307e+06	476920	612800	737909	9
FALSE	[R].YTEFYHVPTHSDASK.[K]	1xLabel:2H(4) [K15]; 1xPhospho [Y5(99.6)]	3.21637e-08	3.35966e-05	1	1	6	Q96HC4	Q96HC4 [247-261]	Q96HC4 1xPhospho [Y251(99.6)]	PDZ and LIM domain protein 5 OS=Homo sapiens (Human) OX=9606 GN=PDLIM5 PE=1 SV=5	0	1865.8																				8876	2.288e-05	3.271e-10	4.29	51.78										0
FALSE	[R].YTEFYHVPTHSDASK.[K]	1xLabel:13C(6)15N(2) [K15]; 1xPhospho [T/Y/S]	5.14349e-08	3.35966e-05	1	1	5	Q96HC4	Q96HC4 [247-261]		PDZ and LIM domain protein 5 OS=Homo sapiens (Human) OX=9606 GN=PDLIM5 PE=1 SV=5	0	1869.79																				8876	2.288e-05	5.89e-10	5.29	51.78										0
FALSE	[R].YYGYTGAFR.[C]	1xPhospho [Y4(99.6)]	0.00129839	3.35966e-05	1	3	1	Q0IIK2	Q0IIK2 [540-548]	Q0IIK2 1xPhospho [Y543(99.6)]	TREMBL:Q0IIK2 (Bos taurus) Transferrin	0	1177.47	0.01	0.01	4.24203e-17	4.27829e-17	300			46.91			180821	69354	37979.7							8938	2.288e-05	0.0001773	1.88	63.9	90725.4	52894.8	35892							3
FALSE	[R].YYEGYYAAGPGYGGR.[N]	1xLabel:13C(6)15N(4) [R15]; 1xPhospho [Y5(99.8)]	1.43987e-06	3.35966e-05	1	1	2	Q93052	Q93052 [296-310]	Q93052 1xPhospho [Y300(99.8)]	Lipoma-preferred partner OS=Homo sapiens (Human) OX=9606 GN=LPP PE=1 SV=1	0	1733.69																				8934	2.288e-05	3.708e-08	3.38	64.01										0
FALSE	[R].YYEGYYAAGPGYGGR.[N]	1xPhospho [Y6(99.7)]	2.17135e-06	3.35966e-05	1	1	2	Q93052	Q93052 [296-310]	Q93052 1xPhospho [Y301(99.7)]	Lipoma-preferred partner OS=Homo sapiens (Human) OX=9606 GN=LPP PE=1 SV=1	0	1723.68	2.438	2.278	0.543103	0.681372	49.3	129.5	121.2	30.87	31.33	37.37	127306	159759	113317	172808	211578	132596	144766	235430	145549	8934	2.288e-05	6.195e-08	3.54	64.01	63874.7	121844	107088	155750	293858	281025	145534	263134	325745	9
FALSE	[K].YVSKYSLVK.[N]	1xPhospho [Y5(99.7)]	4.77505e-05	3.35966e-05	1	1	3	Q96FQ6	Q96FQ6 [22-30]	Q96FQ6 1xPhospho [Y26(99.7)]	Protein S100-A16 OS=Homo sapiens (Human) OX=9606 GN=S100A16 PE=1 SV=1	1	1166.59	1.323	1.694	0.589911	0.973824	71.5	107.4	121.2	27.71	27.41	25.84	223560	256020	153878	162036	185943	103096	189027	286317	110204	8919	2.288e-05	2.903e-06	2.68	48.3	112170	195261	145420	146042	258254	218502	190030	320008	246641	9
FALSE	[K].YVSKYSLVK.[N]	2xLabel:13C(6)15N(2) [K4; K9]; 1xPhospho [Y5(99.7)]	0.00112536	3.35966e-05	1	1	3	Q96FQ6	Q96FQ6 [22-30]	Q96FQ6 1xPhospho [Y26(99.7)]	Protein S100-A16 OS=Homo sapiens (Human) OX=9606 GN=S100A16 PE=1 SV=1	1	1182.61																				8919	2.288e-05	0.0001482	1.58	48.3										0
FALSE	[R].YYDSRPGGYGYGYGR.[S]	2xLabel:13C(6)15N(4) [R5; R15]; 1xPhospho [Y/S]	0.00191711	3.35966e-05	1	1	1	P98179	P98179 [117-131]		RNA-binding protein 3 OS=Homo sapiens (Human) OX=9606 GN=RBM3 PE=1 SV=1	0	1830.74																				8933	2.288e-05	0.0002869	2.63	52.57										0
FALSE	[R].YYDSRPGGYGYGYGR.[S]	2xLabel:13C(6) [R5; R15]; 1xPhospho [Y11(98.6)]	0.000415695	3.35966e-05	1	1	1	P98179	P98179 [117-131]	P98179 1xPhospho [Y127(98.6)]	RNA-binding protein 3 OS=Homo sapiens (Human) OX=9606 GN=RBM3 PE=1 SV=1	0	1822.76																				8933	2.288e-05	4.302e-05	3.01	52.57										0
FALSE	[R].YYEGYYAAGPGYGGR.[N]	1xLabel:13C(6) [R15]; 1xPhospho [Y5(99.7)]	1.22329e-06	3.35966e-05	1	1	3	Q93052	Q93052 [296-310]	Q93052 1xPhospho [Y300(99.7)]	Lipoma-preferred partner OS=Homo sapiens (Human) OX=9606 GN=LPP PE=1 SV=1	0	1729.7																				8934	2.288e-05	3.027e-08	3.46	64.01										0
FALSE	[R].YQEVWTSSTSPR.[Q]	1xPhospho [Y1(100)]	0.000127793	3.35966e-05	1	1	1	Q9H792	Q9H792 [531-542]	Q9H792 1xPhospho [Y531(100)]	Inactive tyrosine-protein kinase PEAK1 OS=Homo sapiens (Human) OX=9606 GN=PEAK1 PE=1 SV=4	0	1520.64	4.094	4.089	0.00340665	0.000734327	28.1	134.6	137.3	16.06	22.47	27.26	233344	211153	142766	474789	474744	304573	426483	589157	337057	8819	2.288e-05	9.894e-06	2.82	59.72	117079	161042	134918	427923	659364	645514	428746	658483	754350	9
FALSE	[R].YQEVWTSSTSPR.[Q]	1xLabel:13C(6)15N(4) [R12]; 1xPhospho [Y1(100)]	4.35849e-05	3.35966e-05	1	1	3	Q9H792	Q9H792 [531-542]	Q9H792 1xPhospho [Y531(100)]	Inactive tyrosine-protein kinase PEAK1 OS=Homo sapiens (Human) OX=9606 GN=PEAK1 PE=1 SV=4	0	1530.65																				8819	2.288e-05	2.595e-06	2.66	59.72										0
FALSE	[R].YQEVWTSSTSPR.[Q]	1xLabel:13C(6) [R12]; 1xPhospho [Y1(100)]	0.00010441	3.35966e-05	1	1	3	Q9H792	Q9H792 [531-542]	Q9H792 1xPhospho [Y531(100)]	Inactive tyrosine-protein kinase PEAK1 OS=Homo sapiens (Human) OX=9606 GN=PEAK1 PE=1 SV=4	0	1526.66																				8819	2.288e-05	7.683e-06	3.02	59.72										0
FALSE	[R].YMEDSTYYKASK.[G]	2xLabel:2H(4) [K9; K12]; 2xPhospho [Y7(99.5); Y8(100)]	7.78641e-05	3.35966e-05	1	1	3	Q05397	Q05397 [570-581]	Q05397 2xPhospho [Y576(99.5); Y577(100)]	Focal adhesion kinase 1 OS=Homo sapiens (Human) OX=9606 GN=PTK2 PE=1 SV=2	1	1653.64																				8792	2.288e-05	5.336e-06	2.32	29.64										0
FALSE	[R].YMEDSTYYKASK.[G]	2xLabel:13C(6)15N(2) [K9; K12]; 2xPhospho [Y7(100); Y8(100)]	4.27407e-05	3.35966e-05	1	1	5	Q05397	Q05397 [570-581]	Q05397 2xPhospho [Y576(100); Y577(100)]	Focal adhesion kinase 1 OS=Homo sapiens (Human) OX=9606 GN=PTK2 PE=1 SV=2	1	1661.62																				8792	2.288e-05	2.519e-06	2.11	29.64										0
FALSE	[R].YSKEYIEK.[F]	2xLabel:2H(4) [K3; K8]; 1xPhospho [Y1(100)]	0.000571968	3.35966e-05	1	1	1	P27986	P27986 [504-511]	P27986 1xPhospho [Y504(100)]	Phosphatidylinositol 3-kinase regulatory subunit alpha OS=Homo sapiens (Human) OX=9606 GN=PIK3R1 PE=1 SV=2	1	1147.55																				8854	2.288e-05	6.357e-05	2.44	28.58										0
FALSE	[R].YSKEYIEK.[F]	2xLabel:13C(6)15N(2) [K3; K8]; 1xPhospho [Y1(100)]	0.000389479	3.35966e-05	1	1	3	P27986	P27986 [504-511]	P27986 1xPhospho [Y504(100)]	Phosphatidylinositol 3-kinase regulatory subunit alpha OS=Homo sapiens (Human) OX=9606 GN=PIK3R1 PE=1 SV=2	1	1155.53																				8854	2.288e-05	3.968e-05	2.56	28.9										0
FALSE	[R].YSLVSEQLEPAATSTYR.[A]	1xPhospho [T15(99.5)]	2.36542e-07	3.35966e-05	1	1	1	Q9Y446	Q9Y446 [195-211]	Q9Y446 1xPhospho [T209(99.5)]	Plakophilin-3 OS=Homo sapiens (Human) OX=9606 GN=PKP3 PE=1 SV=1	0	1994.91	4.974	1.959	0.000206609	0.903827	38.8	164.4	96.8	31.07	16.45	25.41	223250	267955	148568	660108	361204	329530	218264	313608	161232	8857	2.288e-05	3.922e-09	4	88.34	112014	204363	140402	594949	501671	698408	219422	350511	360846	9
FALSE	[R].YSLVSEQLEPAATSTYR.[A]	1xLabel:13C(6) [R17]; 1xPhospho [T/S/Y]	1.35011e-07	3.35966e-05	1	1	2	Q9Y446	Q9Y446 [195-211]		Plakophilin-3 OS=Homo sapiens (Human) OX=9606 GN=PKP3 PE=1 SV=1	0	2000.93																				8857	2.288e-05	1.947e-09	4.05	88.34										0
FALSE	[R].YSLVSEQLEPAATSTYR.[A]	1xLabel:13C(6)15N(4) [R17]; 1xPhospho [T15(99.3)]	1.07372e-06	3.35966e-05	1	1	2	Q9Y446	Q9Y446 [195-211]	Q9Y446 1xPhospho [T209(99.3)]	Plakophilin-3 OS=Homo sapiens (Human) OX=9606 GN=PKP3 PE=1 SV=1	0	2004.92																				8857	2.288e-05	2.572e-08	4.09	88.34										0
FALSE	[K].YSLYEVHVSGER.[R]	1xPhospho [Y4(99.7)]	5.81211e-06	3.35966e-05	1	1	2	P55196	P55196 [91-102]	P55196 1xPhospho [Y94(99.7)]	Afadin OS=Homo sapiens (Human) OX=9606 GN=AFDN PE=1 SV=3	0	1518.66	1.412	2.488	0.700335	0.389065	61.9	86.9	151.2	8.34	26.89	13.7	430834	298056	268695	338773	229739	228295	535015	496464	306646	8858	2.288e-05	2.113e-07	4.03	70.55	216168	227321	253925	305333	319081	483850	537854	554884	686289	9
FALSE	[K].YSLYEVHVSGER.[R]	1xLabel:13C(6) [R12]; 1xPhospho [Y4(99.7)]	5.85507e-07	3.35966e-05	1	1	1	P55196	P55196 [91-102]	P55196 1xPhospho [Y94(99.7)]	Afadin OS=Homo sapiens (Human) OX=9606 GN=AFDN PE=1 SV=3	0	1524.68																				8858	2.288e-05	1.216e-08	4.2	70.55										0
FALSE	[K].YSLYEVHVSGER.[R]	1xLabel:13C(6)15N(4) [R12]; 1xPhospho [S/Y]	1.5269e-06	3.35966e-05	1	1	4	P55196	P55196 [91-102]		Afadin OS=Homo sapiens (Human) OX=9606 GN=AFDN PE=1 SV=3	0	1528.67																				8858	2.288e-05	3.997e-08	3.87	70.55										0
FALSE	[K].YSQNIYIQNR.[N]	1xLabel:13C(6) [R10]; 1xPhospho [Y6(100)]	0.00119318	3.35966e-05	1	1	1	Q99959	Q99959 [626-635]	Q99959 1xPhospho [Y631(100)]	Plakophilin-2 OS=Homo sapiens (Human) OX=9606 GN=PKP2 PE=1 SV=2	0	1384.64	2.13	1.914	0.898921	0.963724	61.1	122.9	116	11.22	21.85	0.95	134580	94432.3	60960.6	204068	97826.6	57889.1	128562	113485	57328.3	8865	2.288e-05	0.0001589	2.27	54.16	67524.8	72021.4	57609.6	183924	135870	122690	129244	126839	128303	9
FALSE	[K].YSPIYSPDPYYASESEYWTYHGSPK.[V]	1xLabel:2H(4) [K25]; 1xPhospho [Y17(100)]	5.21536e-09	3.35966e-05	1	1	1	O94929	O94929 [471-495]	O94929 1xPhospho [Y487(100)]	Actin-binding LIM protein 3 OS=Homo sapiens (Human) OX=9606 GN=ABLIM3 PE=1 SV=3	0	3071.3	100		4.24203e-17			300			26.91					1332048	1.27074e+06					8862	2.288e-05	3.414e-11	6.1	103.9				1.20056e+06	1.76491e+06					2
FALSE	[R].YRPSMEGYR.[A]	2xLabel:13C(6)15N(4) [R2; R9]; 1xPhospho [Y1(99.7)]	8.09702e-05	3.35966e-05	1	1	5	O60716	O60716 [241-249]	O60716 1xPhospho [Y241(99.7)]	Catenin delta-1 OS=Homo sapiens (Human) OX=9606 GN=CTNND1 PE=1 SV=1	0	1258.52																				8836	2.288e-05	5.591e-06	2.7	39.86										0
FALSE	[R].YRPSMEGYR.[A]	1xPhospho [Y1(100)]	0.000275749	3.35966e-05	1	1	4	O60716	O60716 [241-249]	O60716 1xPhospho [Y241(100)]	Catenin delta-1 OS=Homo sapiens (Human) OX=9606 GN=CTNND1 PE=1 SV=1	0	1238.5	5.043	2.234	0.000524775	0.729126	37.5	162.8	99.7	31.89	17.04	33.73	153771	197374	125269	469141	369974	281667	171441	281502	156499	8836	2.288e-05	2.579e-05	2.8	39.86	77153.4	150533	118383	422832	513852	596967	172351	314627	350252	9
FALSE	[R].YRFQSNHMDMVR.[I]	2xLabel:13C(6)15N(4) [R2; R12]; 1xPhospho [Y1(100)]	0.000245229	3.35966e-05	1	1	2	P49914	P49914 [83-94]	P49914 1xPhospho [Y83(100)]	5-formyltetrahydrofolate cyclo-ligase OS=Homo sapiens (Human) OX=9606 GN=MTHFS PE=1 SV=2	1	1683.7																				8834	2.288e-05	2.229e-05	2.96	54.03										0
FALSE	[R].YRDVSPFDHSR.[I]	2xLabel:13C(6)15N(4) [R2; R11]; 1xPhospho [Y1(99.6)]	0.00198033	3.35966e-05	1	1	1	P18031	P18031 [46-56]	P18031 1xPhospho [Y46(99.6)]	Tyrosine-protein phosphatase non-receptor type 1 OS=Homo sapiens (Human) OX=9606 GN=PTPN1 PE=1 SV=1	1	1478.63																				8831	2.288e-05	0.0002984	2.89	43.8										0
FALSE	[R].YRDVSPFDHSR.[I]	2xLabel:13C(6) [R2; R11]; 1xPhospho [Y1(100)]	0.00194215	3.35966e-05	1	1	1	P18031	P18031 [46-56]	P18031 1xPhospho [Y46(100)]	Tyrosine-protein phosphatase non-receptor type 1 OS=Homo sapiens (Human) OX=9606 GN=PTPN1 PE=1 SV=1	1	1470.66																				8831	2.288e-05	0.0002928	2.45	43.8										0
FALSE	[R].YMEDSTYYKASK.[G]	1xOxidation [M2]; 2xLabel:13C(6)15N(2) [K9; K12]; 1xPhospho [Y8(99.7)]	7.94019e-05	3.35966e-05	1	1	6	Q05397	Q05397 [570-581]	Q05397 1xPhospho [Y577(99.7)]	Focal adhesion kinase 1 OS=Homo sapiens (Human) OX=9606 GN=PTK2 PE=1 SV=2	1	1597.65																				8791	2.288e-05	5.476e-06	2.8	29.97										0
FALSE	[K].VVQEYIDAFSDYANFK.[-]	1xLabel:13C(6)15N(2) [K16]; 1xPhospho [Y12(100)]	4.19864e-07	3.35966e-05	1	1	6	P18433	P18433 [787-802]	P18433 1xPhospho [Y798(100)]	Receptor-type tyrosine-protein phosphatase alpha OS=Homo sapiens (Human) OX=9606 GN=PTPRA PE=1 SV=3	0	1996.88																				8407	2.288e-05	8.035e-09	5.4	110.82										0
FALSE	[K].VVQEYIDAFSDYANFK.[-]	1xLabel:2H(4) [K16]; 1xPhospho [Y12(100)]	5.07261e-07	3.35966e-05	1	1	6	P18433	P18433 [787-802]	P18433 1xPhospho [Y798(100)]	Receptor-type tyrosine-protein phosphatase alpha OS=Homo sapiens (Human) OX=9606 GN=PTPRA PE=1 SV=3	0	1992.89																				8407	2.288e-05	1.016e-08	5.27	110.82										0
FALSE	[K].VVQEYIDAFSDYANFK.[-]	1xPhospho [Y12(100)]	6.49892e-07	3.35966e-05	1	1	6	P18433	P18433 [787-802]	P18433 1xPhospho [Y798(100)]	Receptor-type tyrosine-protein phosphatase alpha OS=Homo sapiens (Human) OX=9606 GN=PTPRA PE=1 SV=3	0	1988.87	1.698	1.196	0.999752	0.128864	84.5	110.9	104.7	18.15	28.81	40.96	32022501	29906408	23287689	30265108	2.07979e+07	21149180	1.85385e+07	24406250	1.89773e+07	8407	2.288e-05	1.383e-08	4.73	110.82	1.60671e+07	2.2809e+07	2.20076e+07	2.72777e+07	2.88858e+07	4.48237e+07	1.86368e+07	2.72782e+07	4.24721e+07	9
FALSE	[K].VVQDFIDIFSDYANFK.[-]	1xPhospho [S/Y]	2.78188e-06	3.35966e-05	1	1	2	P23469	P23469 [685-700]		Receptor-type tyrosine-protein phosphatase epsilon OS=Homo sapiens (Human) OX=9606 GN=PTPRE PE=1 SV=1	0	2000.9																				8406	2.288e-05	8.416e-08	4.24											0
FALSE	[R].VYTTMTQHSR.[T]	1xLabel:13C(6) [R10]; 1xPhospho [Y2(99.7)]	7.78641e-05	3.35966e-05	1	1	3	Q8IVF2	Q8IVF2 [5534-5543]	Q8IVF2 1xPhospho [Y5535(99.7)]	Protein AHNAK2 OS=Homo sapiens (Human) OX=9606 GN=AHNAK2 PE=1 SV=2	0	1309.57	100	100	4.24203e-17	4.27829e-17		251.8	48.2		12.34	4.03				86888	56536.3	29620.3	14899.8	13691.2	6320.06	8458	2.288e-05	5.315e-06	2.19	26.22				78311.3	78522.4	62777.4	14978.9	15302.3	14144.6	6
FALSE	[K].WDTGENPIYKSAVTTVVNPK.[Y]	2xLabel:13C(6)15N(2) [K10; K20]; 1xPhospho [Y9(100)]	3.45266e-07	3.35966e-05	1	1	1	P05556	P05556 [775-794]	P05556 1xPhospho [Y783(100)]	Integrin beta-1 OS=Homo sapiens (Human) OX=9606 GN=ITGB1 PE=1 SV=2	1	2315.13																				8470	2.288e-05	6.3e-09	4.86	91.23										0
FALSE	[K].WDTGENPIYKSAVTTVVNPK.[Y]	1xPhospho [Y9(100)]	1.89184e-05	3.35966e-05	1	1	2	P05556	P05556 [775-794]	P05556 1xPhospho [Y783(100)]	Integrin beta-1 OS=Homo sapiens (Human) OX=9606 GN=ITGB1 PE=1 SV=2	1	2299.1	1.751	1.028	0.992086	0.131418	88.8	141.6	69.6	28.93	14.85	37.59	224307	254718	211402	343497	186578	165079	115244	178703		8470	2.288e-05	9.154e-07	3.84	91.23	112544	194268	199781	309590	259135	349869	115855	199732		8
FALSE	[K].WDTGENPIYK.[S]	1xLabel:13C(6)15N(2) [K10]; 1xPhospho [Y9(100)]	0.000290505	3.35966e-05	1	1	3	P05556	P05556 [775-784]	P05556 1xPhospho [Y783(100)]	Integrin beta-1 OS=Homo sapiens (Human) OX=9606 GN=ITGB1 PE=1 SV=2	0	1310.55																				8469	2.288e-05	2.745e-05	3.2	67.64										0
FALSE	[K].WDTGENPIYK.[S]	1xLabel:2H(4) [K10]; 1xPhospho [Y9(100)]	4.71319e-05	3.35966e-05	1	1	3	P05556	P05556 [775-784]	P05556 1xPhospho [Y783(100)]	Integrin beta-1 OS=Homo sapiens (Human) OX=9606 GN=ITGB1 PE=1 SV=2	0	1306.57																				8469	2.288e-05	2.855e-06	3.33	67.64										0
FALSE	[K].WDTGENPIYK.[S]	1xPhospho [Y9(100)]	3.92673e-05	3.35966e-05	1	1	4	P05556	P05556 [775-784]	P05556 1xPhospho [Y783(100)]	Integrin beta-1 OS=Homo sapiens (Human) OX=9606 GN=ITGB1 PE=1 SV=2	0	1302.54	2.511	1.427	0.336336	0.760707	58	145.7	96.4	33.71	6.31	36.38	821386	954220	457591	1.14806e+06	843743	512754	492337	929111	321267	8469	2.288e-05	2.267e-06	2.67	67.64	412124	727762	432437	1.03473e+06	1.17186e+06	1.08673e+06	494949	1.03844e+06	719010	9
FALSE	[R].VYAPASTLVDQPYANEGTVVVTER.[V]	1xLabel:13C(6) [R24]; 1xPhospho [Y2(100)]	4.46358e-10	3.35966e-05	1	1	1	Q14126	Q14126 [967-990]	Q14126 1xPhospho [Y968(100)]	Desmoglein-2 OS=Homo sapiens (Human) OX=9606 GN=DSG2 PE=1 SV=2	0	2665.29	100		4.24203e-17			300			46.31					1.42719e+06	469218					8438	2.288e-05	1.595e-12	6.58	98.48				1.28631e+06	651690					2
FALSE	[R].VYDDVPYEK.[M]	1xPhospho [Y2(100)]	0.000240482	3.35966e-05	1	1	1	Q8TED9	Q8TED9 [556-564]	Q8TED9 1xPhospho [Y557(100)]	Actin filament-associated protein 1-like 1 OS=Homo sapiens (Human) OX=9606 GN=AFAP1L1 PE=1 SV=2	0	1207.49	0.01	0.01	4.24203e-17	4.27829e-17	300			37.49			75400.1	82315.8	33387.8							8439	2.288e-05	2.173e-05	2.13	50.99	37831.5	62780.4	31552.5							3
FALSE	[R].VYENVGLMQQQK.[S]	1xPhospho [Y2(100)]	2.00793e-06	3.35966e-05	1	1	4	Q06124	Q06124 [579-590]	Q06124 1xPhospho [Y580(100)]	Tyrosine-protein phosphatase non-receptor type 11 OS=Homo sapiens (Human) OX=9606 GN=PTPN11 PE=1 SV=3	0	1516.69	4.033	1.844	0.000333074	0.926236	42.1	170	87.9	21.92	13.68	8.81	1.34388e+06	1.2792e+06	725959	3.64482e+06	1.81363e+06	1.30543e+06	1.23695e+06	1.31717e+06	639137	8442	2.288e-05	5.6e-08	3.94	61.51	674283	975621	686054	3.28504e+06	2.51892e+06	2.76673e+06	1.24351e+06	1.47217e+06	1.43042e+06	9
FALSE	[R].VYENVGLMQQQK.[S]	1xLabel:2H(4) [K12]; 1xPhospho [Y2(100)]	2.42589e-06	3.35966e-05	1	1	5	Q06124	Q06124 [579-590]	Q06124 1xPhospho [Y580(100)]	Tyrosine-protein phosphatase non-receptor type 11 OS=Homo sapiens (Human) OX=9606 GN=PTPN11 PE=1 SV=3	0	1520.71																				8442	2.288e-05	7.129e-08	3.76	61.51										0
FALSE	[R].VYESIGQYGGETVK.[I]	1xLabel:2H(4) [K14]; 1xPhospho [Y2(100)]	1.86895e-06	3.35966e-05	1	1	2	Q8N3R9	Q8N3R9 [242-255]	Q8N3R9 1xPhospho [Y243(100)]	MAGUK p55 subfamily member 5 OS=Homo sapiens (Human) OX=9606 GN=MPP5 PE=1 SV=3	0	1613.74																				8444	2.288e-05	5.117e-08	3.9	65.73										0
FALSE	[R].VYESIGQYGGETVK.[I]	1xPhospho [Y2(100)]	1.01337e-07	3.35966e-05	1	1	3	Q8N3R9	Q8N3R9 [242-255]	Q8N3R9 1xPhospho [Y243(100)]	MAGUK p55 subfamily member 5 OS=Homo sapiens (Human) OX=9606 GN=MPP5 PE=1 SV=3	0	1609.71	3.04	2.006	0.0767855	0.841866	47.7	145	107.3	14.42	4.92	20.18	430405	317458	191424	728412	449834	325264	418637	434657	278090	8444	2.288e-05	1.367e-09	4.2	65.73	215953	242118	180902	656511	624767	689367	420859	485804	622380	9
FALSE	[R].VYENVGLMQQQK.[S]	1xOxidation [M8]; 1xLabel:13C(6)15N(2) [K12]; 1xPhospho [Y2(100)]	6.97629e-06	3.35966e-05	1	1	3	Q06124	Q06124 [579-590]	Q06124 1xPhospho [Y580(100)]	Tyrosine-protein phosphatase non-receptor type 11 OS=Homo sapiens (Human) OX=9606 GN=PTPN11 PE=1 SV=3	0	1540.7																				8443	2.288e-05	2.637e-07	3.19	46.15										0
FALSE	[R].VYENVGLMQQQK.[S]	1xOxidation [M8]; 1xLabel:2H(4) [K12]; 1xPhospho [Y2(100)]	2.33281e-06	3.35966e-05	1	1	6	Q06124	Q06124 [579-590]	Q06124 1xPhospho [Y580(100)]	Tyrosine-protein phosphatase non-receptor type 11 OS=Homo sapiens (Human) OX=9606 GN=PTPN11 PE=1 SV=3	0	1536.71																				8443	2.288e-05	6.747e-08	3.38	46.49										0
FALSE	[R].VYENVGLMQQQK.[S]	1xOxidation [M8]; 1xPhospho [Y2(100)]	7.39793e-06	3.35966e-05	1	1	3	Q06124	Q06124 [579-590]	Q06124 1xPhospho [Y580(100)]	Tyrosine-protein phosphatase non-receptor type 11 OS=Homo sapiens (Human) OX=9606 GN=PTPN11 PE=1 SV=3	0	1532.68	4.332	1.804	0.00171997	0.970395	50.2	163.5	86.3	16.17	27.65	10.78	540407	362013	215518	1.41678e+06	548790	416290	463329	445696	179483	8443	2.288e-05	2.851e-07	3.13	46.15	271145	276099	203671	1.27693e+06	762206	882287	465787	498141	401692	9
FALSE	[R].VYENVGLMQQQK.[S]	1xLabel:13C(6)15N(2) [K12]; 1xPhospho [Y2(100)]	5.33974e-06	3.35966e-05	1	1	3	Q06124	Q06124 [579-590]	Q06124 1xPhospho [Y580(100)]	Tyrosine-protein phosphatase non-receptor type 11 OS=Homo sapiens (Human) OX=9606 GN=PTPN11 PE=1 SV=3	0	1524.7																				8442	2.288e-05	1.904e-07	4.25	61.51										0
FALSE	[R].VYESIGQYGGETVK.[I]	1xLabel:13C(6)15N(2) [K14]; 1xPhospho [Y2(100)]	8.82953e-07	3.35966e-05	1	1	2	Q8N3R9	Q8N3R9 [242-255]	Q8N3R9 1xPhospho [Y243(100)]	MAGUK p55 subfamily member 5 OS=Homo sapiens (Human) OX=9606 GN=MPP5 PE=1 SV=3	0	1617.73																				8444	2.288e-05	2.023e-08	3.55	65.73										0
FALSE	[K].VTEWQQTYTYDSGIHSGANTCVPSVSSK.[G]	1xCarbamidomethyl [C21]; 1xPhospho [T/Y/S]	3.09297e-08	3.35966e-05	1	1	1	P14923	P14923 [13-40]		Junction plakoglobin OS=Homo sapiens (Human) OX=9606 GN=JUP PE=1 SV=3	0	3182.38	3.011	1.073	0.120826	0.177838	66.2	144.5	89.3	22.95	31.29	11.14	379645	290095	146090	764353	297721	196166		212440	124234	8332	2.288e-05	3.126e-10	5.12	81.35	190484	221249	138059	688904	413500	415755		237438	278042	8
FALSE	[K].VTEWQQTYTYDSGIHSGANTCVPSVSSK.[G]	1xCarbamidomethyl [C21]; 1xLabel:2H(4) [K28]; 1xPhospho [Y/T/S]	8.56059e-09	3.35966e-05	1	1	1	P14923	P14923 [13-40]		Junction plakoglobin OS=Homo sapiens (Human) OX=9606 GN=JUP PE=1 SV=3	0	3186.4																				8332	2.288e-05	6.303e-11	6.44	81.35										0
FALSE	[K].VSSTHYYLLPERPSYLER.[Y]	1xPhospho [Y6(99.3)]	4.30959e-07	3.35966e-05	1	1	3	Q07912	Q07912 [854-871]	Q07912 1xPhospho [Y859(99.3)]	Activated CDC42 kinase 1 OS=Homo sapiens (Human) OX=9606 GN=TNK2 PE=1 SV=3	0	2290.09	1.371	1.146	0.658786	0.253955	92.5	122.9	84.6	14	4.36	32.05	914949	791186	608108	847628	520258	371735	523394	383915	352659	8316	2.288e-05	8.303e-09	4.52	90.41	459069	603420	574680	763959	722578	787857	526171	429091	789267	9
FALSE	[K].VSSTHYYLLPERPSYLER.[Y]	2xLabel:13C(6) [R12; R18]; 1xPhospho [Y6(99.3)]	1.03253e-06	3.35966e-05	1	1	3	Q07912	Q07912 [854-871]	Q07912 1xPhospho [Y859(99.3)]	Activated CDC42 kinase 1 OS=Homo sapiens (Human) OX=9606 GN=TNK2 PE=1 SV=3	0	2302.13																				8316	2.288e-05	2.453e-08	4.65	90.41										0
FALSE	[K].VSSTHYYLLPERPSYLER.[Y]	2xLabel:13C(6)15N(4) [R12; R18]; 1xPhospho [S/Y/T]	3.21099e-06	3.35966e-05	1	1	3	Q07912	Q07912 [854-871]		Activated CDC42 kinase 1 OS=Homo sapiens (Human) OX=9606 GN=TNK2 PE=1 SV=3	0	2310.11																				8316	2.288e-05	1.004e-07	3.89	90.41										0
FALSE	[R].VTAYTVDVTGR.[E]	1xLabel:13C(6)15N(4) [R11]; 1xPhospho [Y4(98.8)]	0.000246833	3.35966e-05	1	1	1	Q09666	Q09666 [157-167]	Q09666 1xPhospho [Y160(98.8)]	Neuroblast differentiation-associated protein AHNAK OS=Homo sapiens (Human) OX=9606 GN=AHNAK PE=1 SV=2	0	1271.59																				8325	2.288e-05	2.246e-05	2.67	52.98										0
FALSE	[R].VTAYTVDVTGR.[E]	1xLabel:13C(6) [R11]; 1xPhospho [T/Y]	7.29497e-05	3.35966e-05	1	1	3	Q09666	Q09666 [157-167]		Neuroblast differentiation-associated protein AHNAK OS=Homo sapiens (Human) OX=9606 GN=AHNAK PE=1 SV=2	0	1267.6	4.005	2.178	0.0183854	0.766969	49.8	156.3	93.9	20.18	17.72	38.83		118771	71914.2	211112	177282	128417	82467.3	171403	66132.8	8325	2.288e-05	4.907e-06	2.8	52.98		90584	67961.2	190273	246225	272168	82904.9	191572	148008	8
FALSE	[K].VVKNKAYFK.[R]	1xPhospho [Y7(100)]	0.000575704	3.35966e-05	1	1	4	P46777	P46777 [6-14]	P46777 1xPhospho [Y12(100)]	60S ribosomal protein L5 OS=Homo sapiens (Human) OX=9606 GN=RPL5 PE=1 SV=3	2	1176.62	0.01	0.01	4.24203e-17	4.27829e-17	262.7	37.3		27.23			127203	130719	67749.4	10072.8						8390	2.288e-05	6.413e-05	2.36	23.84	63823.3	99696.7	64025.3	9078.51						4
FALSE	[R].VTQKSYKVSTSGPR.[A]	1xPhospho [Y6(99.6)]	3.44976e-06	3.35966e-05	1	1	3	P05787	P05787 [5-18]	P05787 1xPhospho [Y10(99.6)]	SWISS-PROT:P05787 Tax_Id=9606 Gene_Symbol=KRT8 Keratin, type II cytoskeletal 8	2	1617.8	0.01	0.01	4.24203e-17	4.27829e-17	300			25.53			123168	134127	104123							8358	2.288e-05	1.099e-07	4.07	22.78	61798.8	102295	98399.7							3
FALSE	[K].YFSLKPEEKDEK.[S]	1xPhospho [Y1(100)]	0.00013289	3.35966e-05	1	1	1	Q9Y5K6	Q9Y5K6 [361-372]	Q9Y5K6 1xPhospho [Y361(100)]	CD2-associated protein OS=Homo sapiens (Human) OX=9606 GN=CD2AP PE=1 SV=1	1	1592.72	2.554	2.112	0.631049	0.821214	47.9	122.3	129.7	18.26	21.87	36.45	115976	77441.8	83950.2	157285	108606	98690.8	122243		93044.5	8636	2.288e-05	1.038e-05	1.99	55.42	58190.1	59063.2	79335.5	141759	150841	209166	122891		208238	8
FALSE	[K].YASSANLHLPK.[L]	1xPhospho [Y1(100)]	1.0384e-05	3.35966e-05	1	1	11	P34955	P34955 [302-312]	P34955 1xPhospho [Y302(100)]	SWISS-PROT:P34955 (Bos taurus) Alpha-1-antiproteinase precursor	0	1280.6	0.01	0.01	4.24203e-17	4.27829e-17	295.2	4.8		21.25			5.75961e+06	2.47901e+06	2850724	48392.3						8586	2.288e-05	4.337e-07	4.02	59.59	2.88984e+06	1.89069e+06	2.69402e+06	43615.5						4
FALSE	[K].YATPQVIQAPGPR.[A]	1xPhospho [Y1(99.6)]	6.70217e-05	3.35966e-05	1	1	5	Q07912	Q07912 [827-839]	Q07912 1xPhospho [Y827(99.6)]	Activated CDC42 kinase 1 OS=Homo sapiens (Human) OX=9606 GN=TNK2 PE=1 SV=3	0	1477.72	1.616	0.977	0.951288	0.0299721	91.1	127.3	81.6	15.72	17.06	11.17	3.86987e+06	3.40858e+06	2.72497e+06	3.48073e+06	2.59186e+06	2.07064e+06	1.999e+06	2.06533e+06	1.12407e+06	8588	2.288e-05	4.438e-06	3.23	66.11	1.94168e+06	2.59965e+06	2.57518e+06	3.13715e+06	3.59979e+06	4.38853e+06	2.0096e+06	2.30836e+06	2.51571e+06	9
FALSE	[K].YATPQVIQAPGPR.[A]	1xLabel:13C(6) [R13]; 1xPhospho [Y1(99.6)]	3.06499e-05	3.35966e-05	1	1	5	Q07912	Q07912 [827-839]	Q07912 1xPhospho [Y827(99.6)]	Activated CDC42 kinase 1 OS=Homo sapiens (Human) OX=9606 GN=TNK2 PE=1 SV=3	0	1483.74																				8588	2.288e-05	1.668e-06	3.38	66.11										0
FALSE	[K].YATPQVIQAPGPR.[A]	1xLabel:13C(6)15N(4) [R13]; 1xPhospho [Y1(99.6)]	2.00618e-05	3.35966e-05	1	1	4	Q07912	Q07912 [827-839]	Q07912 1xPhospho [Y827(99.6)]	Activated CDC42 kinase 1 OS=Homo sapiens (Human) OX=9606 GN=TNK2 PE=1 SV=3	0	1487.73																				8588	2.288e-05	9.883e-07	3.22	66.11										0
FALSE	[K].YCRPESQEHPEADPGSAAPYLK.[T]	1xCarbamidomethyl [C2]; 1xLabel:13C(6)15N(2) [K22]; 1xLabel:13C(6)15N(4) [R3]; 1xPhospho [Y20(100)]	2.31609e-13	3.35966e-05	1	1	7	P40763	P40763 [686-707]	P40763 1xPhospho [Y705(100)]	Signal transducer and activator of transcription 3 OS=Homo sapiens (Human) OX=9606 GN=STAT3 PE=1 SV=2	0	2600.12																				8597	2.288e-05	6.305e-16	5.81	54.69										0
FALSE	[K].YCRPESQEHPEADPGSAAPYLK.[T]	1xCarbamidomethyl [C2]; 1xLabel:13C(6) [R3]; 1xLabel:2H(4) [K22]; 1xPhospho [Y20(100)]	1.84349e-13	3.35966e-05	1	1	8	P40763	P40763 [686-707]	P40763 1xPhospho [Y705(100)]	Signal transducer and activator of transcription 3 OS=Homo sapiens (Human) OX=9606 GN=STAT3 PE=1 SV=2	0	2592.15																				8597	2.288e-05	6.305e-16	5.44	54.69										0
FALSE	[K].YCRPESQEHPEADPGSAAPYLK.[T]	1xCarbamidomethyl [C2]; 1xPhospho [Y20(100)]	6.90901e-10	3.35966e-05	1	1	7	P40763	P40763 [686-707]	P40763 1xPhospho [Y705(100)]	Signal transducer and activator of transcription 3 OS=Homo sapiens (Human) OX=9606 GN=STAT3 PE=1 SV=2	0	2582.1	2.472	1.566	0.114211	0.892787	63.9	136.5	99.6	28.78	31.02	20.31	1.62317e+07	1.66996e+07	15713517	2.23416e+07	19588476	1.77392e+07	1.52825e+07	1.77502e+07	1.03917e+07	8597	2.288e-05	2.744e-12	5.59	54.69	8.14415e+06	1.27364e+07	1.48498e+07	2.01363e+07	2.72061e+07	3.75965e+07	1.53635e+07	1.98389e+07	2.3257e+07	9
FALSE	[R].YALYDATYETKESK.[K]	2xLabel:13C(6)15N(2) [K11; K14]; 1xPhospho [T/Y/S]	5.8446e-05	3.35966e-05	1	2	1	P23528	P23528 [82-95]		Cofilin-1 OS=Homo sapiens (Human) OX=9606 GN=CFL1 PE=1 SV=3	1	1777.79																				8582	2.288e-05	3.743e-06	3.33	62.61										0
FALSE	[R].YALYDATYETKESK.[K]	1xPhospho [T/Y/S]	2.28762e-06	3.35966e-05	1	2	4	P23528	P23528 [82-95]		Cofilin-1 OS=Homo sapiens (Human) OX=9606 GN=CFL1 PE=1 SV=3	1	1761.76	1.224	0.748	0.440207	0.00328626	83.7	109.4	106.9	34.21	15.71	9.22	276678	212726	274442	188561	167953	100009		197731	86655.2	8582	2.288e-05	6.615e-08	3.82	62.61	138821	162241	259356	169948	233267	211960		220998	193938	8
FALSE	[K].YAGKDGYNYTLSK.[T]	1xPhospho [Y7(100)]	1.67425e-07	3.35966e-05	1	1	6	P31949	P31949 [24-36]	P31949 1xPhospho [Y30(100)]	Protein S100-A11 OS=Homo sapiens (Human) OX=9606 GN=S100A11 PE=1 SV=2	1	1559.68	2.055	1.561	0.83638	0.904757	59.6	120.8	119.5	34.25	23.91	35.17	365346	493577	303389	417981	418379	283797	284557	514370	260851	8571	2.288e-05	2.552e-09	3.38	45.02	183309	376441	286712	376723	581080	601481	286066	574897	583797	9
FALSE	[K].YAGKDGYNYTLSK.[T]	2xLabel:13C(6)15N(2) [K4; K13]; 1xPhospho [Y7(100)]	4.07075e-09	3.35966e-05	1	1	7	P31949	P31949 [24-36]	P31949 1xPhospho [Y30(100)]	Protein S100-A11 OS=Homo sapiens (Human) OX=9606 GN=S100A11 PE=1 SV=2	1	1575.71																				8571	2.288e-05	2.489e-11	4.3	45.02										0
FALSE	[K].YAGKDGYNYTLSK.[T]	2xLabel:2H(4) [K4; K13]; 1xPhospho [Y7(100)]	2.26176e-08	3.35966e-05	1	1	6	P31949	P31949 [24-36]	P31949 1xPhospho [Y30(100)]	Protein S100-A11 OS=Homo sapiens (Human) OX=9606 GN=S100A11 PE=1 SV=2	1	1567.73																				8571	2.288e-05	2.114e-10	4.43	45.02										0
FALSE	[R].YEMLKEHER.[R]	1xPhospho [Y1(100)]	0.00173925	3.35966e-05	1	1	2	Q02818	Q02818 [179-187]	Q02818 1xPhospho [Y179(100)]	Nucleobindin-1 OS=Homo sapiens (Human) OX=9606 GN=NUCB1 PE=1 SV=4	1	1314.55	1.257	0.267	0.522743	2.33574e-09	97.4	168.8	33.8	30.99	29.31	21.15	61503.8	34372	49368.4	43028.8	50814	25239.8	9154.81		5558.69	8622	2.288e-05	0.000255	2.83	28.37	30859.1	26214.8	46654.7	38781.5	70574.8	53493.3	9203.38		12440.6	8
FALSE	[R].YESLTDPSKLDSGK.[E]	1xPhospho [Y1(100)]	3.61087e-06	3.35966e-05	2	4	5	P07900; P08238	P07900 [61-74]; P08238 [56-69]	P07900 1xPhospho [Y61(100)]; P08238 1xPhospho [Y56(100)]	Heat shock protein HSP 90-alpha OS=Homo sapiens (Human) OX=9606 GN=HSP90AA1 PE=1 SV=5 Heat shock protein HSP 90-beta OS=Homo sapiens (Human) OX=9606 GN=HSP90AB1 PE=1 SV=4	1	1619.72	1.756	1.806	0.990084	0.979745	61.3	111.1	127.7	14.28	12.61	23.31	299363	262258	183487	292720	226295	160234	249235	323198	180186	8624	2.288e-05	1.166e-07	3.88	57.27	150203	200018	173401	263826	314297	339601	250557	361229	403266	9
FALSE	[R].YESLTDPSKLDSGK.[E]	2xLabel:2H(4) [K9; K14]; 1xPhospho [Y1(100)]	1.99488e-06	3.35966e-05	2	4	5	P07900; P08238	P07900 [61-74]; P08238 [56-69]	P07900 1xPhospho [Y61(100)]; P08238 1xPhospho [Y56(100)]	Heat shock protein HSP 90-alpha OS=Homo sapiens (Human) OX=9606 GN=HSP90AA1 PE=1 SV=5 Heat shock protein HSP 90-beta OS=Homo sapiens (Human) OX=9606 GN=HSP90AB1 PE=1 SV=4	1	1627.77																				8624	2.288e-05	5.556e-08	3.77	57.27										0
FALSE	[R].YESLTDPSKLDSGK.[E]	2xLabel:13C(6)15N(2) [K9; K14]; 1xPhospho [Y1(100)]	8.77214e-07	3.35966e-05	2	4	6	P07900; P08238	P07900 [61-74]; P08238 [56-69]	P07900 1xPhospho [Y61(100)]; P08238 1xPhospho [Y56(100)]	Heat shock protein HSP 90-alpha OS=Homo sapiens (Human) OX=9606 GN=HSP90AA1 PE=1 SV=5 Heat shock protein HSP 90-beta OS=Homo sapiens (Human) OX=9606 GN=HSP90AB1 PE=1 SV=4	1	1635.75																				8624	2.288e-05	2.009e-08	2.69	57.27										0
FALSE	[R].YESSSYTDQFSR.[N]	1xLabel:13C(6) [R12]; 1xPhospho [S5(100)]	8.14998e-05	3.35966e-05	1	1	2	Q07157	Q07157 [1061-1072]	Q07157 1xPhospho [S1065(100)]	Tight junction protein ZO-1 OS=Homo sapiens (Human) OX=9606 GN=TJP1 PE=1 SV=3	0	1555.6	5.895	5.075	0.00095008	0.000676495	33.3	144.5	122.1	10.13	27.01	45.45		47650.3	44390.4	136523	154251	79849.1	66357.4	165022	63899.5	8625	2.288e-05	5.65e-06	3.18	49.76		36341.8	41950.3	123047	214236	169233	66709.5	184440	143010	8
FALSE	[R].YESSSYTDQFSR.[N]	1xLabel:13C(6)15N(4) [R12]; 1xPhospho [T7(99.7)]	4.80629e-05	3.35966e-05	1	1	2	Q07157	Q07157 [1061-1072]	Q07157 1xPhospho [T1067(99.7)]	Tight junction protein ZO-1 OS=Homo sapiens (Human) OX=9606 GN=TJP1 PE=1 SV=3	0	1559.59																				8625	2.288e-05	2.917e-06	3.02	49.76										0
FALSE	[K].YDEDAKRPYFTVDEAEAR.[Q]	1xPhospho [Y9(99.5)]	9.12214e-07	3.35966e-05	1	1	1	Q15223	Q15223 [460-477]	Q15223 1xPhospho [Y468(99.5)]	Nectin-1 OS=Homo sapiens (Human) OX=9606 GN=NECTIN1 PE=1 SV=3	1	2254.97	4.302	0.952	0.00496907	0.035265	40.6	179.9	79.6	52.5	13.2	9.4	132026	209228	76630.5	316196	266814	151557	132250	135886		8600	2.288e-05	2.106e-08	5.33	67.43	66243	159574	72418.2	284985	370573	321212	132952	151876		8
FALSE	[K].YDEDAKRPYFTVDEAEAR.[Q]	2xLabel:13C(6) [R7; R18]; 1xLabel:2H(4) [K6]; 1xPhospho [T11(99.5)]	8.78681e-09	3.35966e-05	1	1	3	Q15223	Q15223 [460-477]	Q15223 1xPhospho [T470(99.5)]	Nectin-1 OS=Homo sapiens (Human) OX=9606 GN=NECTIN1 PE=1 SV=3	1	2271.03																				8600	2.288e-05	6.498e-11	6.51	67.43										0
FALSE	[K].YDEDAKRPYFTVDEAEAR.[Q]	1xLabel:13C(6)15N(2) [K6]; 2xLabel:13C(6)15N(4) [R7; R18]; 1xPhospho [Y/T]	5.30951e-07	3.35966e-05	1	1	1	Q15223	Q15223 [460-477]		Nectin-1 OS=Homo sapiens (Human) OX=9606 GN=NECTIN1 PE=1 SV=3	1	2283																				8600	2.288e-05	1.076e-08	4.99	67.43										0
FALSE	[K].WTAPEAALYGR.[F]	1xPhospho [Y9(100)]	7.53668e-05	3.35966e-05	1	3	2	P07947	P07947 [438-448]	P07947 1xPhospho [Y446(100)]	Tyrosine-protein kinase Yes OS=Homo sapiens (Human) OX=9606 GN=YES1 PE=1 SV=3	0	1314.59	1.581	1.698	0.898921	0.99553	67.4	110.6	122	4.08	4.89	22.47	559552	392636	294190	477300	340892	217463	338552	455062	235839	8538	2.288e-05	5.135e-06	2.12	78.82	280751	299455	278019	430186	473460	460892	340348	508610	527818	9
FALSE	[K].WTAPEAALYGR.[F]	1xLabel:13C(6) [R11]; 1xPhospho [Y9(100)]	0.000896237	3.35966e-05	1	3	3	P07947	P07947 [438-448]	P07947 1xPhospho [Y446(100)]	Tyrosine-protein kinase Yes OS=Homo sapiens (Human) OX=9606 GN=YES1 PE=1 SV=3	0	1320.61																				8538	2.288e-05	0.0001118	2.87	78.82										0
FALSE	[K].WTAPEAALYGR.[F]	1xLabel:13C(6)15N(4) [R11]; 1xPhospho [Y9(100)]	0.000699879	3.35966e-05	1	3	3	P07947	P07947 [438-448]	P07947 1xPhospho [Y446(100)]	Tyrosine-protein kinase Yes OS=Homo sapiens (Human) OX=9606 GN=YES1 PE=1 SV=3	0	1324.6																				8538	2.288e-05	8.223e-05	2.9	78.82										0
FALSE	[R].SNVVRKDYDTLSK.[C]	1xLabel:13C(6) [R5]; 2xLabel:2H(4) [K6; K13]; 1xPhospho [Y8(100)]	0.00200619	3.35966e-05	1	1	5	Q9UHR4	Q9UHR4 [267-279]	Q9UHR4 1xPhospho [Y274(100)]	Brain-specific angiogenesis inhibitor 1-associated protein 2-like protein 1 OS=Homo sapiens (Human) OX=9606 GN=BAIAP2L1 PE=1 SV=2	2	1618.84																				6864	2.288e-05	0.0003032	3.58	32.36										0
FALSE	[R].SNVVRKDYDTLSK.[C]	2xLabel:13C(6)15N(2) [K6; K13]; 1xLabel:13C(6)15N(4) [R5]; 1xPhospho [Y8(100)]	0.00183196	3.35966e-05	1	1	5	Q9UHR4	Q9UHR4 [267-279]	Q9UHR4 1xPhospho [Y274(100)]	Brain-specific angiogenesis inhibitor 1-associated protein 2-like protein 1 OS=Homo sapiens (Human) OX=9606 GN=BAIAP2L1 PE=1 SV=2	2	1630.8																				6864	2.288e-05	0.0002715	3.22	32.36										0
FALSE	[R].SLYASSPGGVYATR.[S]	1xLabel:13C(6)15N(4) [R14]; 1xPhospho [S/Y/T]	7.89639e-06	3.35966e-05	1	1	5	P08670	P08670 [51-64]		Vimentin OS=Homo sapiens (Human) OX=9606 GN=VIM PE=1 SV=4	0	1518.69																				6829	2.288e-05	3.087e-07	3.31	59.61										0
FALSE	[R].SLYGLGGSK.[R]	1xPhospho [Y3(100)]	0.000660053	3.35966e-05	1	4	3	P02538	P02538 [60-68]	P02538 1xPhospho [Y62(100)]	SWISS-PROT:P02538 Tax_Id=9606 Gene_Symbol=KRT6A Keratin, type II cytoskeletal 6A	0	961.439	2.789	2.779	0.224137	0.126715	46.6	135.6	117.9	31.05	22.39	31.78	279414	221103	266520	433779	353274	289578	424384	366879	312753	6831	2.288e-05	7.626e-05	2	53.23	140194	168630	251870	390961	490658	613734	426636	410050	699957	9
FALSE	[R].SLYGLGGSK.[R]	1xLabel:2H(4) [K9]; 1xPhospho [Y3(100)]	0.000823544	3.35966e-05	1	4	3	P02538	P02538 [60-68]	P02538 1xPhospho [Y62(100)]	SWISS-PROT:P02538 Tax_Id=9606 Gene_Symbol=KRT6A Keratin, type II cytoskeletal 6A	0	965.464																				6831	2.288e-05	0.0001006	2.19	53.23										0
FALSE	[R].SLYGLGGSK.[R]	1xLabel:13C(6)15N(2) [K9]; 1xPhospho [Y3(99.3)]	0.00125687	3.35966e-05	1	4	2	P02538	P02538 [60-68]	P02538 1xPhospho [Y62(99.3)]	SWISS-PROT:P02538 Tax_Id=9606 Gene_Symbol=KRT6A Keratin, type II cytoskeletal 6A	0	969.453																				6831	2.288e-05	0.0001696	1.98	53.23										0
FALSE	[R].SLYGLGGSKR.[I]	1xPhospho [Y3(100)]	0.000272179	3.35966e-05	1	4	4	P02538	P02538 [60-69]	P02538 1xPhospho [Y62(100)]	SWISS-PROT:P02538 Tax_Id=9606 Gene_Symbol=KRT6A Keratin, type II cytoskeletal 6A	1	1117.54	3.048	2.453	0.079195	0.353446	47.2	136.6	116.2	33.73	31.54	36.06	1.01471e+06	1.32391e+06	1.03805e+06	1.74552e+06	2.04526e+06	1.41068e+06	1.24215e+06	2.16258e+06	1198913	6833	2.288e-05	2.533e-05	2.42	44.51	509122	1.00972e+06	980993	1.57322e+06	2.84063e+06	2.9898e+06	1.24874e+06	2.41706e+06	2.68322e+06	9
FALSE	[R].SLYGLGGSKR.[I]	1xLabel:13C(6) [R10]; 1xLabel:2H(4) [K9]; 1xPhospho [Y3(100)]	0.000458362	3.35966e-05	1	4	4	P02538	P02538 [60-69]	P02538 1xPhospho [Y62(100)]	SWISS-PROT:P02538 Tax_Id=9606 Gene_Symbol=KRT6A Keratin, type II cytoskeletal 6A	1	1127.59																				6833	2.288e-05	4.844e-05	2.63	44.51										0
FALSE	[R].SLYGLGGSKR.[I]	1xLabel:13C(6)15N(2) [K9]; 1xLabel:13C(6)15N(4) [R10]; 1xPhospho [Y3(100)]	0.000277552	3.35966e-05	1	4	3	P02538	P02538 [60-69]	P02538 1xPhospho [Y62(100)]	SWISS-PROT:P02538 Tax_Id=9606 Gene_Symbol=KRT6A Keratin, type II cytoskeletal 6A	1	1135.56																				6833	2.288e-05	2.595e-05	1.61	44.51										0
FALSE	[R].SLYNLGGSK.[R]	1xPhospho [Y3(100)]	0.000326655	3.35966e-05	1	2	3	P13647	P13647 [64-72]	P13647 1xPhospho [Y66(100)]	SWISS-PROT:P13647 Tax_Id=9606 Gene_Symbol=KRT5 Keratin, type II cytoskeletal 5	0	1018.46	5.636	2.676	2.84437e-06	0.259904	33.8	190.2	76	29.68	7.77	24.15	207482	242469	136645	703546	524005	343401	277144	260106	188800	6834	2.288e-05	3.186e-05	2.48	54.31	104102	184926	129134	634099	727783	727807	278614	290713	422544	9
FALSE	[R].SLYNLGGSK.[R]	1xLabel:2H(4) [K9]; 1xPhospho [Y3(100)]	0.000240482	3.35966e-05	1	2	3	P13647	P13647 [64-72]	P13647 1xPhospho [Y66(100)]	SWISS-PROT:P13647 Tax_Id=9606 Gene_Symbol=KRT5 Keratin, type II cytoskeletal 5	0	1022.49																				6834	2.288e-05	2.164e-05	2.44	54.31										0
FALSE	[R].SLYNLGGSK.[R]	1xLabel:13C(6)15N(2) [K9]; 1xPhospho [Y3(100)]	0.000557262	3.35966e-05	1	2	2	P13647	P13647 [64-72]	P13647 1xPhospho [Y66(100)]	SWISS-PROT:P13647 Tax_Id=9606 Gene_Symbol=KRT5 Keratin, type II cytoskeletal 5	0	1026.47																				6834	2.288e-05	6.172e-05	2.54	54.31										0
FALSE	[R].SLYNLGGSKR.[I]	1xPhospho [Y3(100)]	0.000664364	3.35966e-05	1	2	3	P13647	P13647 [64-73]	P13647 1xPhospho [Y66(100)]	SWISS-PROT:P13647 Tax_Id=9606 Gene_Symbol=KRT5 Keratin, type II cytoskeletal 5	1	1174.56	7.306	3.241	4.38102e-10	0.0561856	31.9	187.3	80.8	59.35	29.97	46.13	595876	1.358e+06	588031	2.42339e+06	2.34999e+06	1.92619e+06	963966	1.25919e+06	1.07379e+06	6836	2.288e-05	7.701e-05	3	46.26	298977	1.03572e+06	555707	2.18418e+06	3.26387e+06	4.08239e+06	969081	1.40736e+06	2.4032e+06	9
FALSE	[R].SLYNLGGSKR.[I]	1xLabel:13C(6) [R10]; 1xLabel:2H(4) [K9]; 1xPhospho [Y3(100)]	2.07447e-06	3.35966e-05	1	2	6	P13647	P13647 [64-73]	P13647 1xPhospho [Y66(100)]	SWISS-PROT:P13647 Tax_Id=9606 Gene_Symbol=KRT5 Keratin, type II cytoskeletal 5	1	1184.61																				6836	2.288e-05	5.854e-08	3.24	46.26										0
FALSE	[R].SLYNLGGSKR.[I]	1xLabel:13C(6)15N(2) [K9]; 1xLabel:13C(6)15N(4) [R10]; 1xPhospho [Y3(100)]	2.27077e-05	3.35966e-05	1	2	6	P13647	P13647 [64-73]	P13647 1xPhospho [Y66(100)]	SWISS-PROT:P13647 Tax_Id=9606 Gene_Symbol=KRT5 Keratin, type II cytoskeletal 5	1	1192.58																				6836	2.288e-05	1.147e-06	3.15	46.26										0
FALSE	[K].SLYYYIQQDTK.[G]	1xLabel:13C(6)15N(2) [K11]; 1xPhospho [Y4(100)]	0.000318252	3.35966e-05	1	2	1	P07355	P07355 [314-324]	P07355 1xPhospho [Y317(100)]	Annexin A2 OS=Homo sapiens (Human) OX=9606 GN=ANXA2 PE=1 SV=2	0	1509.68																				6842	2.288e-05	3.078e-05	3.1	95.76										0
FALSE	[K].SLYYYIQQDTK.[G]	1xLabel:2H(4) [K11]; 1xPhospho [Y4(100)]	0.000272179	3.35966e-05	1	2	2	P07355	P07355 [314-324]	P07355 1xPhospho [Y317(100)]	Annexin A2 OS=Homo sapiens (Human) OX=9606 GN=ANXA2 PE=1 SV=2	0	1505.69																				6842	2.288e-05	2.54e-05	2.31	95.76										0
FALSE	[K].SLYYYIQQDTK.[G]	1xPhospho [Y4(99.6)]	0.00011	3.35966e-05	1	2	2	P07355	P07355 [314-324]	P07355 1xPhospho [Y317(99.6)]	Annexin A2 OS=Homo sapiens (Human) OX=9606 GN=ANXA2 PE=1 SV=2	0	1501.66	1.498	1.556	0.814093	0.907881	74.7	111.9	113.3	8.54	20.83	11.53	757825	582712	412747	663093	288703	275678	588554	514391	315980	6842	2.288e-05	8.197e-06	2.8	95.76	380233	444421	390058	597640	400975	584273	591676	574920	707179	9
FALSE	[R].SLYASSPGGVYATR.[S]	1xPhospho [T13(100)]	1.94183e-05	3.35966e-05	1	1	3	P08670	P08670 [51-64]	P08670 1xPhospho [T63(100)]	Vimentin OS=Homo sapiens (Human) OX=9606 GN=VIM PE=1 SV=4	0	1508.68	0.781	3.01	0.00302222	0.063525	66.6	38.2	195.1	26.52	31.11	26.29	520346	566453	461132	275059	243086	84665.1	781602	1.18661e+06	565101	6829	2.288e-05	9.448e-07	3.67	59.61	261080	432021	435784	247908	337618	179440	785749	1.32624e+06	1.26472e+06	9
FALSE	[R].SPGLMSEDSNLHYADIQVCSRPHAR.[E]	1xCarbamidomethyl [C19]; 1xPhospho [Y/S]	1.18405e-06	3.35966e-05	1	1	1	Q96A22	Q96A22 [66-90]		Uncharacterized protein C11orf52 OS=Homo sapiens (Human) OX=9606 GN=C11orf52 PE=1 SV=2	0	2920.29	6.68	1.619	4.12833e-06	0.942285	31.1	207.8	61.1	32.15	32.32	21.09	206060	233869	115001	1.07415e+06	357276	342552	166485	191177	114869	6868	2.288e-05	2.917e-08	5.62	79.85	103389	178367	108679	968119	496215	726008	167368	213673	257083	9
FALSE	[R].SPGLMSEDSNLHYADIQVCSRPHAR.[E]	1xCarbamidomethyl [C19]; 2xLabel:13C(6) [R21; R25]; 1xPhospho [Y13(99.3)]	2.32347e-09	3.35966e-05	1	1	3	Q96A22	Q96A22 [66-90]	Q96A22 1xPhospho [Y78(99.3)]	Uncharacterized protein C11orf52 OS=Homo sapiens (Human) OX=9606 GN=C11orf52 PE=1 SV=2	0	2932.33																				6868	2.288e-05	1.242e-11	5.6	79.85										0
FALSE	[R].SPGLMSEDSNLHYADIQVCSRPHAR.[E]	1xCarbamidomethyl [C19]; 1xOxidation [M5]; 2xLabel:13C(6) [R21; R25]; 1xPhospho [Y13(100)]	6.80812e-08	3.35966e-05	1	1	1	Q96A22	Q96A22 [66-90]	Q96A22 1xPhospho [Y78(100)]	Uncharacterized protein C11orf52 OS=Homo sapiens (Human) OX=9606 GN=C11orf52 PE=1 SV=2	0	2948.32	100		4.24203e-17			300			40.06					366680	99605	137235				6869	2.288e-05	8.292e-10	4.56	70.55				330486	138340	290856				3
FALSE	[R].SPLAEHRPDAYQDVSIHGTLPR.[K]	2xLabel:13C(6) [R7; R22]; 1xPhospho [Y11(100)]	3.43308e-08	3.35966e-05	1	1	2	O75815	O75815 [32-53]	O75815 1xPhospho [Y42(100)]	Breast cancer anti-estrogen resistance protein 3 OS=Homo sapiens (Human) OX=9606 GN=BCAR3 PE=1 SV=1	0	2551.25	100	100	4.24203e-17	4.27829e-17	48.4	123.8	127.8		27.27	20.25			130574	350353	138178	156104	239554	291571	162327	6870	2.288e-05	3.554e-10	3.93	68.45			123396	315769	191913	330847	240825	325881	363294	7
FALSE	[R].SPLAEHRPDAYQDVSIHGTLPR.[K]	2xLabel:13C(6)15N(4) [R7; R22]; 1xPhospho [Y11(100)]	9.12214e-07	3.35966e-05	1	1	1	O75815	O75815 [32-53]	O75815 1xPhospho [Y42(100)]	Breast cancer anti-estrogen resistance protein 3 OS=Homo sapiens (Human) OX=9606 GN=BCAR3 PE=1 SV=1	0	2559.23																				6870	2.288e-05	2.101e-08	4.12	68.46										0
FALSE	[R].SPPESESEPYTFSHPNNGDVSSK.[D]	1xLabel:2H(4) [K23]; 1xPhospho [Y10(99.3)]	7.59986e-07	3.35966e-05	1	1	1	Q9H5V8	Q9H5V8 [797-819]	Q9H5V8 1xPhospho [Y806(99.3)]	CUB domain-containing protein 1 OS=Homo sapiens (Human) OX=9606 GN=CDCP1 PE=1 SV=3	0	2576.08	4.353	0.01	0.0388603	4.27829e-17	39.8	186.7	73.5	54.14	34.01		38998.4	50463.6	14505.8	134900	66142.8	28154.7	35958			6873	2.288e-05	1.68e-08	3.99	54.03	19567.2	38487.4	13708.4	121584	91864.7	59671.2	36148.8			7
FALSE	[R].SPSEKEHFYQR.[Q]	1xPhospho [Y9(100)]	0.00013289	3.35966e-05	1	1	3	P29597	P29597 [819-829]	P29597 1xPhospho [Y827(100)]	Non-receptor tyrosine-protein kinase TYK2 OS=Homo sapiens (Human) OX=9606 GN=TYK2 PE=1 SV=3	1	1487.63	2.35	2.585	0.778391	0.441624	53.1	109.8	137.2	25.93	26.97	31.45	49406.8	52483.3	43634.6	64633.4	59637.8	48030.4	60459.6	92589.2	52486.9	6875	2.288e-05	1.039e-05	2.77	26.66	24789.5	40027.9	41236.1	58253.4	82830	101796	60780.4	103484	117468	9
FALSE	[R].SPSSCNDLYATVK.[D]	1xCarbamidomethyl [C5]; 1xLabel:13C(6)15N(2) [K13]; 1xPhospho [Y9(100)]	1.26489e-07	3.35966e-05	1	1	2	Q9NWQ8	Q9NWQ8 [351-363]	Q9NWQ8 1xPhospho [Y359(100)]	Phosphoprotein associated with glycosphingolipid-enriched microdomains 1 OS=Homo sapiens (Human) OX=9606 GN=PAG1 PE=1 SV=2	0	1529.64																				6878	2.288e-05	1.8e-09	3.56	54.6										0
FALSE	[R].SPSSCNDLYATVK.[D]	1xCarbamidomethyl [C5]; 1xLabel:2H(4) [K13]; 1xPhospho [Y9(100)]	3.7094e-07	3.35966e-05	1	1	3	Q9NWQ8	Q9NWQ8 [351-363]	Q9NWQ8 1xPhospho [Y359(100)]	Phosphoprotein associated with glycosphingolipid-enriched microdomains 1 OS=Homo sapiens (Human) OX=9606 GN=PAG1 PE=1 SV=2	0	1525.65																				6878	2.288e-05	6.878e-09	3.91	54.6										0
FALSE	[R].SPSSCNDLYATVK.[D]	1xCarbamidomethyl [C5]; 1xPhospho [Y9(100)]	3.16939e-06	3.35966e-05	1	1	1	Q9NWQ8	Q9NWQ8 [351-363]	Q9NWQ8 1xPhospho [Y359(100)]	Phosphoprotein associated with glycosphingolipid-enriched microdomains 1 OS=Homo sapiens (Human) OX=9606 GN=PAG1 PE=1 SV=2	0	1521.63	5.355	2.89	0.000776332	0.21317	43.7	145.9	110.4	56.9	16.65	21.29	93985	145077		280193	173611	86155	135583	188565	81542.9	6878	2.288e-05	9.951e-08	3.35	54.6	47156.3	110647		252535	241126	182597	136302	210754	182497	8
FALSE	[R].SPSEKEHFYQR.[Q]	1xLabel:13C(6)15N(2) [K5]; 1xLabel:13C(6)15N(4) [R11]; 1xPhospho [Y9(100)]	5.62039e-05	3.35966e-05	1	1	3	P29597	P29597 [819-829]	P29597 1xPhospho [Y827(100)]	Non-receptor tyrosine-protein kinase TYK2 OS=Homo sapiens (Human) OX=9606 GN=TYK2 PE=1 SV=3	1	1505.65																				6875	2.288e-05	3.547e-06	2.01	26.66										0
FALSE	[R].SPSEKEHFYQR.[Q]	1xLabel:13C(6) [R11]; 1xLabel:2H(4) [K5]; 1xPhospho [Y9(100)]	0.000113645	3.35966e-05	1	1	3	P29597	P29597 [819-829]	P29597 1xPhospho [Y827(100)]	Non-receptor tyrosine-protein kinase TYK2 OS=Homo sapiens (Human) OX=9606 GN=TYK2 PE=1 SV=3	1	1497.68																				6875	2.288e-05	8.558e-06	2.53	26.66										0
FALSE	[R].SISGESGERTEDVDQVTVYSYK.[V]	1xPhospho [S6(100)]	9.65538e-05	3.35966e-05	1	1	2	Q9TRI1	Q9TRI1 [55-76]	Q9TRI1 1xPhospho [S60(100)]	TREMBL:Q9TRI1 (Bos taurus) similar to inter-alpha-trypsin inhibitor heavy chain2	1	2529.1	0.01	0.01	4.24203e-17	4.27829e-17	300			23.85			252101	207297	215557							6806	2.288e-05	6.98e-06	3.86	77.94	126490	158101	203708							3
FALSE	[K].SLPSGSHQGPVIYAQLDHSGGHHSDKINKSESVVYADIR.[K]	2xLabel:13C(6)15N(2) [K26; K29]; 1xLabel:13C(6)15N(4) [R39]; 1xPhospho [S4(89.4)]	0.00020168	3.35966e-05	1	1	1	O95297	O95297 [229-267]	O95297 1xPhospho [S232(89.4)]	Myelin protein zero-like protein 1 OS=Homo sapiens (Human) OX=9606 GN=MPZL1 PE=1 SV=1	2	4292.07	100		4.24203e-17			300			62.07					206618	197932	285328				6794	2.288e-05	1.746e-05	3.58	77.18				186223	274904	604725				3
FALSE	[K].SLPSGSHQGPVIYAQLDHSGGHHSDKINK.[S]	2xLabel:13C(6)15N(2) [K26; K29]; 1xPhospho [S/Y]	1.09585e-07	3.35966e-05	1	1	6	O95297	O95297 [229-257]		Myelin protein zero-like protein 1 OS=Homo sapiens (Human) OX=9606 GN=MPZL1 PE=1 SV=1	1	3162.51																				6793	2.288e-05	1.504e-09	5.58	55.68										0
FALSE	[K].SLPSGSHQGPVIYAQLDHSGGHHSDKINK.[S]	2xLabel:2H(4) [K26; K29]; 1xPhospho [S/Y]	3.78584e-08	3.35966e-05	1	1	8	O95297	O95297 [229-257]		Myelin protein zero-like protein 1 OS=Homo sapiens (Human) OX=9606 GN=MPZL1 PE=1 SV=1	1	3154.53																				6793	2.288e-05	4.009e-10	5.84	55.68										0
FALSE	[K].SLPSGSHQGPVIYAQLDHSGGHHSDK.[I]	1xLabel:2H(4) [K26]; 1xPhospho [Y13(100)]	3.49504e-06	3.35966e-05	1	1	4	O95297	O95297 [229-254]	O95297 1xPhospho [Y241(100)]	Myelin protein zero-like protein 1 OS=Homo sapiens (Human) OX=9606 GN=MPZL1 PE=1 SV=1	0	2795.28																				6792	2.288e-05	1.116e-07	5.17	56.54										0
FALSE	[K].SLPSGSHQGPVIYAQLDHSGGHHSDK.[I]	1xPhospho [S4(98.5)]	5.20666e-07	3.35966e-05	1	1	3	O95297	O95297 [229-254]	O95297 1xPhospho [S232(98.5)]	Myelin protein zero-like protein 1 OS=Homo sapiens (Human) OX=9606 GN=MPZL1 PE=1 SV=1	0	2791.26	2.436	0.92	0.516635	0.0254102	78.4	151.8	69.8	32.72	46.76	4.45	365109	189570	97326.7	583518	201655	105729		118971	55788.1	6792	2.288e-05	1.045e-08	5.24	56.54	183191	144581	91976.7	525919	280076	224082		132971	124856	8
FALSE	[K].SLPSGSHQGPVIYAQLDHSGGHHSDKINK.[S]	1xPhospho [S/Y]	7.36223e-08	3.35966e-05	1	1	6	O95297	O95297 [229-257]		Myelin protein zero-like protein 1 OS=Homo sapiens (Human) OX=9606 GN=MPZL1 PE=1 SV=1	1	3146.48	3.274	1.277	0.00551822	0.489045	71.2	137.9	90.9	34.42	37.11	2.64	3.93224e+06	2.54666e+06	1.04157e+06	7.16629e+06	2.70829e+06	1.59071e+06	2.35608e+06	2.21944e+06	1.10823e+06	6793	2.288e-05	9.155e-10	6.73	55.68	1.97297e+06	1.94228e+06	984311	6.45891e+06	3.76151e+06	3.37136e+06	2.36858e+06	2.48061e+06	2.48027e+06	9
FALSE	[K].STCIYGGAPK.[G]	1xCarbamidomethyl [C3]; 1xPhospho [Y5(100)]	0.00154737	3.35966e-05	2	2	3	Q92841; P17844	Q92841 [275-284]; P17844 [198-207]	Q92841 1xPhospho [Y279(100)]; P17844 1xPhospho [Y202(100)]	Probable ATP-dependent RNA helicase DDX17 OS=Homo sapiens (Human) OX=9606 GN=DDX17 PE=1 SV=2 Probable ATP-dependent RNA helicase DDX5 OS=Homo sapiens (Human) OX=9606 GN=DDX5 PE=1 SV=1	0	1133.47	2.341	2.37	0.782077	0.624277	52.3	122.4	125.3	30.13	18.89	24.11	52566	60639.8	32773.6	71944.9	66879.1	34207.1	62176.1	89153.1	33138.1	6995	2.288e-05	0.0002194	1.83	34.55	26374.6	46248.6	30972.1	64843.2	92887.4	72498.8	62506	99643.8	74164.7	9
FALSE	[K].STCIYGGAPK.[G]	1xCarbamidomethyl [C3]; 1xLabel:2H(4) [K10]; 1xPhospho [Y5(100)]	0.00149792	3.35966e-05	2	2	3	Q92841; P17844	Q92841 [275-284]; P17844 [198-207]	Q92841 1xPhospho [Y279(100)]; P17844 1xPhospho [Y202(100)]	Probable ATP-dependent RNA helicase DDX17 OS=Homo sapiens (Human) OX=9606 GN=DDX17 PE=1 SV=2 Probable ATP-dependent RNA helicase DDX5 OS=Homo sapiens (Human) OX=9606 GN=DDX5 PE=1 SV=1	0	1137.49																				6995	2.288e-05	0.0002107	1.88	34.55										0
FALSE	[K].STCIYGGAPK.[G]	1xCarbamidomethyl [C3]; 1xLabel:13C(6)15N(2) [K10]; 1xPhospho [Y5(100)]	0.000845261	3.35966e-05	2	2	3	Q92841; P17844	Q92841 [275-284]; P17844 [198-207]	Q92841 1xPhospho [Y279(100)]; P17844 1xPhospho [Y202(100)]	Probable ATP-dependent RNA helicase DDX17 OS=Homo sapiens (Human) OX=9606 GN=DDX17 PE=1 SV=2 Probable ATP-dependent RNA helicase DDX5 OS=Homo sapiens (Human) OX=9606 GN=DDX5 PE=1 SV=1	0	1141.48																				6995	2.288e-05	0.0001035	1.75	34.55										0
FALSE	[K].STFDAHIYEGR.[V]	1xLabel:13C(6) [R11]; 1xPhospho [Y8(100)]	2.67279e-05	3.35966e-05	1	1	1	Q05655	Q05655 [57-67]	Q05655 1xPhospho [Y64(100)]	Protein kinase C delta type OS=Homo sapiens (Human) OX=9606 GN=PRKCD PE=1 SV=2	0	1381.59	5.203	0.01	0.00372277	4.27829e-17	48.4	251.6		48.16	22.09		36159.1	61549.3	28455.3	105925	106421	66009.7				7000	2.288e-05	1.407e-06	2.91	57.27	18142.5	46942.3	26891.1	95469.2	147807	139901				6
FALSE	[R].SSSYADPWTPPR.[S]	1xPhospho [Y4(98.7)]	2.03251e-05	3.35966e-05	1	1	1	O94929	O94929 [535-546]	O94929 1xPhospho [Y538(98.7)]	Actin-binding LIM protein 3 OS=Homo sapiens (Human) OX=9606 GN=ABLIM3 PE=1 SV=3	0	1443.59	4.672	3.863	0.00172009	0.00302317	30.7	154.3	115	32.32	39.74	43.56	169635	184908	178385	370325	509546	371609	327045	472006	362099	6979	2.288e-05	9.994e-07	2.64	72.4	85113	141025	168580	333770	707701	787590	328781	527548	810395	9
FALSE	[R].SSSYADPWTPPR.[S]	1xLabel:13C(6) [R12]; 1xPhospho [S/Y/T]	1.41077e-05	3.35966e-05	1	1	2	O94929	O94929 [535-546]		Actin-binding LIM protein 3 OS=Homo sapiens (Human) OX=9606 GN=ABLIM3 PE=1 SV=3	0	1449.61																				6979	2.288e-05	6.336e-07	3.28	72.4										0
FALSE	[R].SSSYADPWTPPR.[S]	1xLabel:13C(6)15N(4) [R12]; 1xPhospho [S3(99.6)]	1.4016e-05	3.35966e-05	1	1	3	O94929	O94929 [535-546]	O94929 1xPhospho [S537(99.6)]	Actin-binding LIM protein 3 OS=Homo sapiens (Human) OX=9606 GN=ABLIM3 PE=1 SV=3	0	1453.6																				6979	2.288e-05	6.289e-07	3.41	72.4										0
FALSE	[R].SSTETCYSAIPK.[A]	1xCarbamidomethyl [C6]; 1xPhospho [Y7(99.6)]	9.40686e-05	3.35966e-05	1	1	3	O75369	O75369 [2496-2507]	O75369 1xPhospho [Y2502(99.6)]	Filamin-B OS=Homo sapiens (Human) OX=9606 GN=FLNB PE=1 SV=2	0	1423.58	3.313	1.554	0.0556227	0.918632	56	147.6	96.4	24.01	14.94	31.39	847469	911505	655417	1812236	1.13098e+06	968352	576308	966615	476334	6981	2.288e-05	6.749e-06	2.87	46.07	425211	695185	619390	1.63335e+06	1.5708e+06	2.05233e+06	579366	1.08036e+06	1.06606e+06	9
FALSE	[R].SSTETCYSAIPK.[A]	1xCarbamidomethyl [C6]; 1xLabel:2H(4) [K12]; 1xPhospho [Y7(99.5)]	3.25023e-05	3.35966e-05	1	1	3	O75369	O75369 [2496-2507]	O75369 1xPhospho [Y2502(99.5)]	Filamin-B OS=Homo sapiens (Human) OX=9606 GN=FLNB PE=1 SV=2	0	1427.61																				6981	2.288e-05	1.794e-06	2.85	46.07										0
FALSE	[R].SSTETCYSAIPK.[A]	1xCarbamidomethyl [C6]; 1xLabel:13C(6)15N(2) [K12]; 1xPhospho [Y7(99.5)]	7.78641e-05	3.35966e-05	1	1	3	O75369	O75369 [2496-2507]	O75369 1xPhospho [Y2502(99.5)]	Filamin-B OS=Homo sapiens (Human) OX=9606 GN=FLNB PE=1 SV=2	0	1431.6																				6981	2.288e-05	5.347e-06	2.92	46.07										0
FALSE	[R].SSYASQHSQLGQDLR.[S]	1xLabel:13C(6) [R15]; 1xPhospho [Y3(100)]	2.8554e-06	3.35966e-05	1	1	2	Q99569	Q99569 [388-402]	Q99569 1xPhospho [Y390(100)]	Plakophilin-4 OS=Homo sapiens (Human) OX=9606 GN=PKP4 PE=1 SV=2	0	1762.79	100	100	4.24203e-17	4.27829e-17		164	136		24.07	46.21				92582.5	44599.7	47896.1	45246.6	61937.1	51442.3	6985	2.288e-05	8.699e-08	3.24	49.89				83443.8	61943.8	101511	45486.7	69225.3	115130	6
FALSE	[K].STTTGHLIYK.[C]	1xPhospho [Y9(100)]	0.000449492	3.35966e-05	2	3	3	Q05639; P68104	Q05639 [21-30]; P68104 [21-30]	Q05639 1xPhospho [Y29(100)]; P68104 1xPhospho [Y29(100)]	Elongation factor 1-alpha 2 OS=Homo sapiens (Human) OX=9606 GN=EEF1A2 PE=1 SV=1 Elongation factor 1-alpha 1 OS=Homo sapiens (Human) OX=9606 GN=EEF1A1 PE=1 SV=1	0	1200.57	1.803	1.746	0.984607	0.980055	65.3	114.3	120.3	13.74	12.09	16.37	1.49763e+06	1.29926e+06	955330	1.50283e+06	1.13711e+06	815189	1.30494e+06	1.48768e+06	815015	7036	2.288e-05	4.726e-05	3.33	40.4	751423	990917	902817	1.35449e+06	1.57931e+06	1.72772e+06	1.31187e+06	1.66274e+06	1.82404e+06	9
FALSE	[K].STTTGHLIYK.[C]	1xLabel:2H(4) [K10]; 1xPhospho [Y9(100)]	5.54757e-05	3.35966e-05	2	3	3	Q05639; P68104	Q05639 [21-30]; P68104 [21-30]	Q05639 1xPhospho [Y29(100)]; P68104 1xPhospho [Y29(100)]	Elongation factor 1-alpha 2 OS=Homo sapiens (Human) OX=9606 GN=EEF1A2 PE=1 SV=1 Elongation factor 1-alpha 1 OS=Homo sapiens (Human) OX=9606 GN=EEF1A1 PE=1 SV=1	0	1204.59																				7036	2.288e-05	3.491e-06	3.7	40.4										0
FALSE	[K].STTTGHLIYK.[C]	1xLabel:13C(6)15N(2) [K10]; 1xPhospho [Y9(100)]	5.40477e-05	3.35966e-05	2	3	5	Q05639; P68104	Q05639 [21-30]; P68104 [21-30]	Q05639 1xPhospho [Y29(100)]; P68104 1xPhospho [Y29(100)]	Elongation factor 1-alpha 2 OS=Homo sapiens (Human) OX=9606 GN=EEF1A2 PE=1 SV=1 Elongation factor 1-alpha 1 OS=Homo sapiens (Human) OX=9606 GN=EEF1A1 PE=1 SV=1	0	1208.58																				7036	2.288e-05	3.391e-06	3.42	40.4										0
FALSE	[K].STVLQQQYNR.[V]	1xPhospho [Y8(100)]	0.000746949	3.35966e-05	1	1	2	Q9Y490	Q9Y490 [429-438]	Q9Y490 1xPhospho [Y436(100)]	Talin-1 OS=Homo sapiens (Human) OX=9606 GN=TLN1 PE=1 SV=3	0	1316.6	3.411	2.031	0.0593685	0.904188	43.9	159.5	96.6	31.97	29.71	31.57	112614	145522	97134.6	213818	253041	157288	114159	197553	90244.4	7039	2.288e-05	8.869e-05	2.42	37.81	56503.3	110987	91795.2	192712	351445	333358	114765	220799	201971	9
FALSE	[K].STVLQQQYNR.[V]	1xLabel:13C(6) [R10]; 1xPhospho [Y8(100)]	0.000492405	3.35966e-05	1	1	3	Q9Y490	Q9Y490 [429-438]	Q9Y490 1xPhospho [Y436(100)]	Talin-1 OS=Homo sapiens (Human) OX=9606 GN=TLN1 PE=1 SV=3	0	1322.62																				7039	2.288e-05	5.275e-05	2.7	37.81										0
FALSE	[K].STVLQQQYNR.[V]	1xLabel:13C(6)15N(4) [R10]; 1xPhospho [Y8(100)]	0.000823544	3.35966e-05	1	1	3	Q9Y490	Q9Y490 [429-438]	Q9Y490 1xPhospho [Y436(100)]	Talin-1 OS=Homo sapiens (Human) OX=9606 GN=TLN1 PE=1 SV=3	0	1326.61																				7039	2.288e-05	0.0001004	1.46	37.81										0
FALSE	[K].STYTSYPK.[A]	1xPhospho [Y3(99.1)]	0.00114009	3.35966e-05	1	1	3	O14964	O14964 [284-291]	O14964 1xPhospho [Y286(99.1)]	Hepatocyte growth factor-regulated tyrosine kinase substrate OS=Homo sapiens (Human) OX=9606 GN=HGS PE=1 SV=1	0	1026.42	2.112	2.026	0.828081	0.895152	58.4	123.3	118.3	28.32	34.17	49.58	132712	137941	69881.7	156053	173275	64401	134217	232401	46496.9	7045	2.288e-05	0.00015	1.91	31.93	66587.4	105205	66040.4	140649	240660	136492	134929	259748	104062	9
FALSE	[K].STTNYVDFYSTK.[R]	1xLabel:13C(6)15N(2) [K12]; 1xPhospho [Y5(99.6)]	0.000205662	3.35966e-05	1	1	3	Q99569	Q99569 [1164-1175]	Q99569 1xPhospho [Y1168(99.6)]	Plakophilin-4 OS=Homo sapiens (Human) OX=9606 GN=PKP4 PE=1 SV=2	0	1513.63																				7034	2.288e-05	1.792e-05	3.47	73.08										0
FALSE	[K].STTNYVDFYSTK.[R]	1xLabel:2H(4) [K12]; 1xPhospho [T/Y/S]	0.000156411	3.35966e-05	1	1	3	Q99569	Q99569 [1164-1175]		Plakophilin-4 OS=Homo sapiens (Human) OX=9606 GN=PKP4 PE=1 SV=2	0	1509.64																				7034	2.288e-05	1.27e-05	3.97	73.08										0
FALSE	[K].STTNYVDFYSTK.[R]	1xPhospho [T/Y/S]	0.000209722	3.35966e-05	1	1	3	Q99569	Q99569 [1164-1175]		Plakophilin-4 OS=Homo sapiens (Human) OX=9606 GN=PKP4 PE=1 SV=2	0	1505.62	2.702	2	0.0508179	0.750409	53.8	141.4	104.7	24.96	17.33	32.71	2.44371e+06	2.68677e+06	1.91064e+06	3.88705e+06	3416044	2.30178e+06	2439168	3.14391e+06	2142723	7034	2.288e-05	1.824e-05	3.89	73.08	1.22611e+06	2.04914e+06	1.80561e+06	3.50336e+06	4.74449e+06	4.8784e+06	2.45211e+06	3.51386e+06	4.79551e+06	9
FALSE	[K].SREYDRLYEEYTR.[T]	3xLabel:13C(6)15N(4) [R2; R6; R13]; 1xPhospho [Y8(100)]	2.74341e-05	3.35966e-05	1	1	6	P27986	P27986 [460-472]	P27986 1xPhospho [Y467(100)]	Phosphatidylinositol 3-kinase regulatory subunit alpha OS=Homo sapiens (Human) OX=9606 GN=PIK3R1 PE=1 SV=2	2	1889.82																				6923	2.288e-05	1.457e-06	4.72	59.99										0
FALSE	[K].SREYDRLYEEYTR.[T]	3xLabel:13C(6) [R2; R6; R13]; 1xPhospho [Y8(100)]	3.58417e-05	3.35966e-05	1	1	6	P27986	P27986 [460-472]	P27986 1xPhospho [Y467(100)]	Phosphatidylinositol 3-kinase regulatory subunit alpha OS=Homo sapiens (Human) OX=9606 GN=PIK3R1 PE=1 SV=2	2	1877.86																				6923	2.288e-05	2.036e-06	3.88	59.99										0
FALSE	[K].SREYDRLYEEYTR.[T]	1xPhospho [Y8(100)]	1.78402e-05	3.35966e-05	1	1	6	P27986	P27986 [460-472]	P27986 1xPhospho [Y467(100)]	Phosphatidylinositol 3-kinase regulatory subunit alpha OS=Homo sapiens (Human) OX=9606 GN=PIK3R1 PE=1 SV=2	2	1859.8	1.652	1.622	0.987062	0.972622	74.6	109.9	115.5	32.12	27.68	36.13	3.67954e+06	4.64439e+06	3.59848e+06	3.52082e+06	3.61053e+06	2.6512e+06	2.97817e+06	4.71395e+06	2.90317e+06	6923	2.288e-05	8.543e-07	4.51	59.99	1.84618e+06	3.54218e+06	3.40067e+06	3.17329e+06	5.01462e+06	5.61896e+06	2.99397e+06	5.26864e+06	6.49744e+06	9
FALSE	[K].SREYDQLYEEYTR.[T]	2xLabel:13C(6)15N(4) [R2; R13]; 1xPhospho [Y8(100)]	1.61136e-08	3.35966e-05	1	1	5	O00459	O00459 [457-469]	O00459 1xPhospho [Y464(100)]	Phosphatidylinositol 3-kinase regulatory subunit beta OS=Homo sapiens (Human) OX=9606 GN=PIK3R2 PE=1 SV=2	1	1851.77																				6922	2.288e-05	1.384e-10	5.13	68.83										0
FALSE	[K].SREYDQLYEEYTR.[T]	2xLabel:13C(6) [R2; R13]; 1xPhospho [Y8(100)]	1.29095e-08	3.35966e-05	1	1	5	O00459	O00459 [457-469]	O00459 1xPhospho [Y464(100)]	Phosphatidylinositol 3-kinase regulatory subunit beta OS=Homo sapiens (Human) OX=9606 GN=PIK3R2 PE=1 SV=2	1	1843.79																				6922	2.288e-05	1.048e-10	4.91	68.83										0
FALSE	[K].SREYDQLYEEYTR.[T]	1xPhospho [Y8(100)]	1.4804e-08	3.35966e-05	1	1	6	O00459	O00459 [457-469]	O00459 1xPhospho [Y464(100)]	Phosphatidylinositol 3-kinase regulatory subunit beta OS=Homo sapiens (Human) OX=9606 GN=PIK3R2 PE=1 SV=2	1	1831.75	1.686	0.915	0.987062	0.0279786	74.4	151.2	74.4	26.99	23.03	22.51	952312	1.07217e+06	644878	894008	891568	589224	435098	545435	309911	6922	2.288e-05	1.242e-10	4.3	68.83	477815	817722	609430	805761	1.23828e+06	1.2488e+06	437407	609617	693596	9
FALSE	[R].SRDPHYDDFR.[S]	2xLabel:13C(6)15N(4) [R2; R10]; 1xPhospho [Y6(100)]	0.000178189	3.35966e-05	1	1	4	Q86X29	Q86X29 [546-555]	Q86X29 1xPhospho [Y551(100)]	Lipolysis-stimulated lipoprotein receptor OS=Homo sapiens (Human) OX=9606 GN=LSR PE=1 SV=4	1	1407.56																				6921	2.288e-05	1.493e-05	3.03	31.68										0
FALSE	[R].SRDPHYDDFR.[S]	2xLabel:13C(6) [R2; R10]; 1xPhospho [Y6(100)]	0.000168037	3.35966e-05	1	1	4	Q86X29	Q86X29 [546-555]	Q86X29 1xPhospho [Y551(100)]	Lipolysis-stimulated lipoprotein receptor OS=Homo sapiens (Human) OX=9606 GN=LSR PE=1 SV=4	1	1399.58																				6921	2.288e-05	1.393e-05	2.75	31.68										0
FALSE	[R].SRDPGYDHLWDETLSSSHQK.[C]	1xLabel:13C(6)15N(2) [K20]; 1xLabel:13C(6)15N(4) [R2]; 1xPhospho [Y6(100)]	1.54824e-07	3.35966e-05	1	1	3	Q494U1	Q494U1 [575-594]	Q494U1 1xPhospho [Y580(100)]	Pleckstrin homology domain-containing family N member 1 OS=Homo sapiens (Human) OX=9606 GN=PLEKHN1 PE=1 SV=3	1	2456.06																				6920	2.288e-05	2.314e-09	5.57	72.66										0
FALSE	[R].SRDPGYDHLWDETLSSSHQK.[C]	1xLabel:13C(6) [R2]; 1xLabel:2H(4) [K20]; 1xPhospho [Y6(99.3)]	1.05292e-06	3.35966e-05	1	1	2	Q494U1	Q494U1 [575-594]	Q494U1 1xPhospho [Y580(99.3)]	Pleckstrin homology domain-containing family N member 1 OS=Homo sapiens (Human) OX=9606 GN=PLEKHN1 PE=1 SV=3	1	2448.09																				6920	2.288e-05	2.509e-08	4.89	72.66										0
FALSE	[R].SRDPGYDHLWDETLSSSHQK.[C]	1xPhospho [Y6(99.2)]	3.5874e-06	3.35966e-05	1	1	3	Q494U1	Q494U1 [575-594]	Q494U1 1xPhospho [Y580(99.2)]	Pleckstrin homology domain-containing family N member 1 OS=Homo sapiens (Human) OX=9606 GN=PLEKHN1 PE=1 SV=3	1	2438.04	2.871	2.179	0.161479	0.667922	53.7	139.9	106.4	29.63	26.56	40.43	266986	259418	262726	473588	370804	336354	290415	350498	285068	6920	2.288e-05	1.158e-07	4.86	72.66	133958	197852	248284	426840	515004	712871	291956	391742	637995	9
FALSE	[R].SRAEAESWYR.[ST]	2xLabel:13C(6)15N(4) [R2; R10]; 1xPhospho [Y9(100)]	4.387e-05	3.35966e-05	2	8	2	Q14533; P78386	Q14533 [289-298]; P78386 [306-315]	Q14533 1xPhospho [Y297(100)]; P78386 1xPhospho [Y314(100)]	Keratin, type II cuticular Hb1 OS=Homo sapiens (Human) OX=9606 GN=KRT81 PE=1 SV=3 SWISS-PROT:P78386 Keratin, type II cuticular Hb5 (Hair keratin, type II Hb5) - Homo sapiens (Human).	1	1354.57																				6919	2.288e-05	2.615e-06	2.3	45.55										0
FALSE	[R].SRAEAESWYR.[ST]	2xLabel:13C(6) [R2; R10]; 1xPhospho [Y9(100)]	2.05919e-05	3.35966e-05	2	8	3	Q14533; P78386	Q14533 [289-298]; P78386 [306-315]	Q14533 1xPhospho [Y297(100)]; P78386 1xPhospho [Y314(100)]	Keratin, type II cuticular Hb1 OS=Homo sapiens (Human) OX=9606 GN=KRT81 PE=1 SV=3 SWISS-PROT:P78386 Keratin, type II cuticular Hb5 (Hair keratin, type II Hb5) - Homo sapiens (Human).	1	1346.59	100	100	4.24203e-17	4.27829e-17	26.4	200.6	73		23.01	46.55		35060		190491	193235	95803.7	45108.6	106085	33031.9	6919	2.288e-05	1.021e-06	3.6	45.55		26739.5		171688	268381	203047	45347.9	118568	73926.9	7
FALSE	[R].SRDPHYDDFR.[S]	1xPhospho [Y6(100)]	0.000394587	3.35966e-05	1	1	4	Q86X29	Q86X29 [546-555]	Q86X29 1xPhospho [Y551(100)]	Lipolysis-stimulated lipoprotein receptor OS=Homo sapiens (Human) OX=9606 GN=LSR PE=1 SV=4	1	1387.54	4.493	1.802	0.000519315	0.974364	37.2	167	95.8	42.57	10.54	38.95	339445	523492	264164	1.05915e+06	844484	529229	305287	633438	287327	6921	2.288e-05	4.032e-05	2.08	31.68	170314	399256	249644	954601	1.17289e+06	1.12165e+06	306907	707975	643052	9
FALSE	[R].SSSAGGQGSYVPLLR.[D]	1xLabel:13C(6) [R15]; 1xPhospho [S9(100)]	3.44976e-06	3.35966e-05	1	1	3	Q86X29	Q86X29 [363-377]	Q86X29 1xPhospho [S371(100)]	Lipolysis-stimulated lipoprotein receptor OS=Homo sapiens (Human) OX=9606 GN=LSR PE=1 SV=4	0	1564.75	14.973	2.16	4.24203e-17	0.81577	17	225.7	57.3	37.26	9.16	37.79	132367	147960	61526.9	1.13478e+06	635074	410777	108602	218111	100047	6974	2.288e-05	1.101e-07	3.73	81.89	66414.3	112846	58144.8	1.02276e+06	882044	870603	109178	243777	223909	9
FALSE	[K].SSGSGSSVADERVDYVVVDQQK.[T]	1xLabel:13C(6)15N(2) [K22]; 1xLabel:13C(6)15N(4) [R12]; 1xPhospho [Y15(100)]	4.28516e-08	3.35966e-05	1	1	3	Q13480	Q13480 [645-666]	Q13480 1xPhospho [Y659(100)]	GRB2-associated-binding protein 1 OS=Homo sapiens (Human) OX=9606 GN=GAB1 PE=1 SV=2	1	2410.09																				6968	2.288e-05	4.685e-10	5.94	66.82										0
FALSE	[K].SSGSGSSVADERVDYVVVDQQK.[T]	1xLabel:13C(6) [R12]; 1xLabel:2H(4) [K22]; 1xPhospho [Y15(100)]	4.3984e-08	3.35966e-05	1	1	3	Q13480	Q13480 [645-666]	Q13480 1xPhospho [Y659(100)]	GRB2-associated-binding protein 1 OS=Homo sapiens (Human) OX=9606 GN=GAB1 PE=1 SV=2	1	2402.11																				6968	2.288e-05	4.847e-10	5.14	66.82										0
FALSE	[K].SSGSGSSVADERVDYVVVDQQK.[T]	1xPhospho [Y15(100)]	1.36783e-07	3.35966e-05	1	1	4	Q13480	Q13480 [645-666]	Q13480 1xPhospho [Y659(100)]	GRB2-associated-binding protein 1 OS=Homo sapiens (Human) OX=9606 GN=GAB1 PE=1 SV=2	1	2392.07	5.886	2.408	7.74083e-08	0.414319	31.3	184	84.8	37.02	5.19	20.27	928150	1.2085e+06	594018	3.72801e+06	2.19272e+06	1.55912e+06	1.11535e+06	1.51348e+06	680358	6968	2.288e-05	1.988e-09	5.58	66.82	465692	921694	561366	3.36002e+06	3.04543e+06	3.30441e+06	1.12127e+06	1.69157e+06	1.52267e+06	9
FALSE	[R].SSGPYGGGGQYFAKPR.[N]	1xLabel:13C(6)15N(2) [K14]; 1xLabel:13C(6)15N(4) [R16]; 1xPhospho [Y11(100)]	4.48528e-08	3.35966e-05	1	1	7	P09651	P09651 [337-352]	P09651 1xPhospho [Y347(100)]	Heterogeneous nuclear ribonucleoprotein A1 OS=Homo sapiens (Human) OX=9606 GN=HNRNPA1 PE=1 SV=5	0	1726.77																				6967	2.288e-05	4.94e-10	4.07	52.11										0
FALSE	[R].SSGPYGGGGQYFAKPR.[N]	1xLabel:13C(6) [R16]; 1xLabel:2H(4) [K14]; 1xPhospho [Y5(99.1)]	1.36898e-08	3.35966e-05	1	1	6	P09651	P09651 [337-352]	P09651 1xPhospho [Y341(99.1)]	Heterogeneous nuclear ribonucleoprotein A1 OS=Homo sapiens (Human) OX=9606 GN=HNRNPA1 PE=1 SV=5	0	1718.79																				6967	2.288e-05	1.133e-10	4.62	52.11										0
FALSE	[R].SSGPYGGGGQYFAKPR.[N]	1xPhospho [Y5(100)]	4.84629e-07	3.35966e-05	1	1	5	P09651	P09651 [337-352]	P09651 1xPhospho [Y341(100)]	Heterogeneous nuclear ribonucleoprotein A1 OS=Homo sapiens (Human) OX=9606 GN=HNRNPA1 PE=1 SV=5	0	1708.75	2.672	2.193	0.296595	0.678915	53	137.2	109.8	19.75	22.93	22.1	396652	373238	306371	589923	529951	401828	434208	614440	263239	6967	2.288e-05	9.54e-09	3.56	52.11	199017	284661	289531	531692	736041	851636	436512	686742	589142	9
FALSE	[R].SSFSHYSGLKHEDKR.[G]	2xLabel:13C(6)15N(2) [K10; K14]; 1xLabel:13C(6)15N(4) [R15]; 1xPhospho [Y6(99.5)]	3.72716e-05	3.35966e-05	1	1	5	Q8NC51	Q8NC51 [202-216]	Q8NC51 1xPhospho [Y207(99.5)]	Plasminogen activator inhibitor 1 RNA-binding protein OS=Homo sapiens (Human) OX=9606 GN=SERBP1 PE=1 SV=2	2	1883.86																				6957	2.288e-05	2.123e-06	3.47	28.15										0
FALSE	[R].SSFSHYSGLKHEDKR.[G]	1xLabel:13C(6) [R15]; 2xLabel:2H(4) [K10; K14]; 1xPhospho [Y6(99.5)]	0.000515373	3.35966e-05	1	1	3	Q8NC51	Q8NC51 [202-216]	Q8NC51 1xPhospho [Y207(99.5)]	Plasminogen activator inhibitor 1 RNA-binding protein OS=Homo sapiens (Human) OX=9606 GN=SERBP1 PE=1 SV=2	2	1871.9																				6957	2.288e-05	5.585e-05	2.39	28.15										0
FALSE	[R].SSFSHYSGLKHEDKR.[G]	1xPhospho [Y6(99)]	0.00059864	3.35966e-05	1	1	3	Q8NC51	Q8NC51 [202-216]	Q8NC51 1xPhospho [Y207(99)]	Plasminogen activator inhibitor 1 RNA-binding protein OS=Homo sapiens (Human) OX=9606 GN=SERBP1 PE=1 SV=2	2	1857.83	1.818	1.876	0.999162	0.963724	63.5	114.9	121.6	43.07	41.6	47.69	60130.4	77743.6	82334.7	63378.7	77211.4	66737.3	49194.1	101550	65213.8	6957	2.288e-05	6.778e-05	2.33	28.15	30170	59293.3	77808.9	57122.6	107238	141443	49455.1	113500	145951	9
FALSE	[K].SELPYEELWLEEGKPSHQPLTR.[S]	1xPhospho [Y5(100)]	5.64454e-10	3.35966e-05	1	1	3	Q9H706	Q9H706 [449-470]	Q9H706 1xPhospho [Y453(100)]	GRB2-associated and regulator of MAPK protein 1 OS=Homo sapiens (Human) OX=9606 GN=GAREM1 PE=1 SV=2	0	2718.28	0.536	0.615	5.3977e-05	0.000236987	80.1	170.7	49.2	24.92	115.76	11.11	1.42664e+06	1.17836e+06	572164	5358368	346919		437847	330526	204746	6545	2.288e-05	2.144e-12	3.94	99.47	715807	898709	540712	4.82945e+06	481830		440170	369420	458232	8
FALSE	[K].SELPYEELWLEEGKPSHQPLTR.[S]	1xLabel:13C(6) [R22]; 1xLabel:2H(4) [K14]; 1xPhospho [Y5(100)]	5.34871e-08	3.35966e-05	1	1	1	Q9H706	Q9H706 [449-470]	Q9H706 1xPhospho [Y453(100)]	GRB2-associated and regulator of MAPK protein 1 OS=Homo sapiens (Human) OX=9606 GN=GAREM1 PE=1 SV=2	0	2728.33																				6545	2.288e-05	6.179e-10	4.4	99.53										0
FALSE	[K].SELPYEELWLEEGKPSHQPLTR.[S]	1xLabel:13C(6)15N(2) [K14]; 1xLabel:13C(6)15N(4) [R22]; 1xPhospho [Y5(100)]	1.98523e-08	3.35966e-05	1	1	1	Q9H706	Q9H706 [449-470]	Q9H706 1xPhospho [Y453(100)]	GRB2-associated and regulator of MAPK protein 1 OS=Homo sapiens (Human) OX=9606 GN=GAREM1 PE=1 SV=2	0	2736.3																				6545	2.288e-05	1.788e-10	2.67	99.53										0
FALSE	[K].SEQLKPLKTYVDPHTYEDPNQAVLK.[F]	1xPhospho [Y10(99.2)]	2.17498e-08	3.35966e-05	1	1	3	P29317	P29317 [579-603]	P29317 1xPhospho [Y588(99.2)]	Ephrin type-A receptor 2 OS=Homo sapiens (Human) OX=9606 GN=EPHA2 PE=1 SV=2	1	2993.47	4.006	3.744	0.000287147	0.00101414	33.5	140.9	125.6	2.86	8.29	32.32	1.86981e+06	1.17294e+06	943873	4.17001e+06	2.44535e+06	1.89223e+06	2.19117e+06	2.99702e+06	1.93486e+06	6549	2.288e-05	2.009e-10	6.85	82.14	938163	894573	891990	3.75839e+06	3.39631e+06	4.01039e+06	2.2028e+06	3.34969e+06	4.3303e+06	9
FALSE	[K].SEQLKPLKTYVDPHTYEDPNQAVLK.[F]	2xLabel:2H(4) [K8; K25]; 1xPhospho [T/Y/S]	7.53668e-05	3.35966e-05	1	1	2	P29317	P29317 [579-603]		Ephrin type-A receptor 2 OS=Homo sapiens (Human) OX=9606 GN=EPHA2 PE=1 SV=2	1	3001.52																					2.288e-05	5.132e-06	3.45	82.16										0
FALSE	[K].SEQLKPLKTYVDPHTYEDPNQAVLK.[F]	3xLabel:2H(4) [K5; K8; K25]; 1xPhospho [Y10(99.5)]	1.04102e-08	3.35966e-05	1	1	6	P29317	P29317 [579-603]	P29317 1xPhospho [Y588(99.5)]	Ephrin type-A receptor 2 OS=Homo sapiens (Human) OX=9606 GN=EPHA2 PE=1 SV=2	1	3005.54																				6549	2.288e-05	8.012e-11	5.53	82.14										0
FALSE	[K].SEQLKPLKTYVDPHTYEDPNQAVLK.[F]	3xLabel:13C(6)15N(2) [K5; K8; K25]; 1xPhospho [T9(99.3)]	8.62379e-10	3.35966e-05	1	1	4	P29317	P29317 [579-603]	P29317 1xPhospho [T587(99.3)]	Ephrin type-A receptor 2 OS=Homo sapiens (Human) OX=9606 GN=EPHA2 PE=1 SV=2	1	3017.51																				6549	2.288e-05	3.633e-12	4.69	82.14										0
FALSE	[K].SEQLKPLKTYVDPHTYEDPNQAVLK.[F]	2xPhospho [T9(99.7); T/Y/S]	1.75537e-09	3.35966e-05	1	1	3	P29317	P29317 [579-603]	P29317 2xPhospho [T587(99.7); T/Y/S]	Ephrin type-A receptor 2 OS=Homo sapiens (Human) OX=9606 GN=EPHA2 PE=1 SV=2	1	3073.43	3.321	2.418	0.0331508	0.363249	34.1	142.3	123.6	38.59	28.64	28.14	500475	587524	245106	925210	1.05258e+06	494546	599580	969549	406930	6550	2.288e-05	8.772e-12	4.59	78.12	251110	448092	231632	833883	1.46191e+06	1.04814e+06	602761	1.08364e+06	910728	9
FALSE	[K].SESVVYADIR.[K]	1xLabel:13C(6)15N(4) [R10]; 1xPhospho [Y6(100)]	0.00205894	3.35966e-05	1	1	3	O95297	O95297 [258-267]	O95297 1xPhospho [Y263(100)]	Myelin protein zero-like protein 1 OS=Homo sapiens (Human) OX=9606 GN=MPZL1 PE=1 SV=1	0	1228.55																				6553	2.288e-05	0.0003129	3.21	64.7										0
FALSE	[K].SESVVYADIR.[K]	1xLabel:13C(6) [R10]; 1xPhospho [Y6(100)]	0.00194215	3.35966e-05	1	1	4	O95297	O95297 [258-267]	O95297 1xPhospho [Y263(100)]	Myelin protein zero-like protein 1 OS=Homo sapiens (Human) OX=9606 GN=MPZL1 PE=1 SV=1	0	1224.56																				6553	2.288e-05	0.0002925	2.91	64.7										0
FALSE	[K].SESVVYADIR.[K]	1xPhospho [Y6(100)]	0.000878913	3.35966e-05	1	1	4	O95297	O95297 [258-267]	O95297 1xPhospho [Y263(100)]	Myelin protein zero-like protein 1 OS=Homo sapiens (Human) OX=9606 GN=MPZL1 PE=1 SV=1	0	1218.54	4.339	1.429	8.04e-05	0.789396	64.1	147.9	88	45.39	49.74	14.18	2.89734e+06	1.92326e+06	582637	6998876	2.41505e+06	1.16407e+06	2.06593e+06	1.7859e+06	705558	6553	2.288e-05	0.0001093	2.83	64.7	1.45372e+06	1.46683e+06	550610	6.30802e+06	3.35423e+06	2.46714e+06	2.07689e+06	1.99605e+06	1.57907e+06	9
FALSE	[R].SDYDGIGSR.[G]	1xPhospho [Y3(100)]	0.000455386	3.35966e-05	1	1	1	O00571	O00571 [102-110]	O00571 1xPhospho [Y104(100)]	ATP-dependent RNA helicase DDX3X OS=Homo sapiens (Human) OX=9606 GN=DDX3X PE=1 SV=3	0	1049.39	2.937	2.666	0.383297	0.539007	45.9	131.5	122.6	18.03	23.48	17.52	45112.2	28652.5	16913.7	84264.3	45076.9	22148.7	58905.3	52251.1	19041.2	6528	2.288e-05	4.793e-05	2.54	33.4	22634.7	21852.7	15984	75946.6	62606.6	46942	59217.8	58399.6	42615.2	9
FALSE	[R].SDYDGIGSR.[G]	1xLabel:13C(6) [R9]; 1xPhospho [Y3(100)]	0.000638913	3.35966e-05	1	1	1	O00571	O00571 [102-110]	O00571 1xPhospho [Y104(100)]	ATP-dependent RNA helicase DDX3X OS=Homo sapiens (Human) OX=9606 GN=DDX3X PE=1 SV=3	0	1055.41																				6528	2.288e-05	7.307e-05	1.61	33.4										0
FALSE	[R].SEDIYADPAAYVMR.[R]	1xLabel:13C(6) [R14]; 1xPhospho [Y5(100)]	9.285e-05	3.35966e-05	1	1	1	Q9Y2H5	Q9Y2H5 [488-501]	Q9Y2H5 1xPhospho [Y492(100)]	Pleckstrin homology domain-containing family A member 6 OS=Homo sapiens (Human) OX=9606 GN=PLEKHA6 PE=1 SV=4	0	1686.72	100		4.24203e-17			300			4.4					405944	282693	171112				6531	2.288e-05	6.635e-06	2.89	101.79				365874	392629	362656				3
FALSE	[R].SEHSHSTTLPRDYSTLTSVSSHDSR.[L]	2xLabel:13C(6) [R11; R25]; 2xPhospho [S/T/Y]	6.32626e-06	3.35966e-05	1	1	3	P16144	P16144 [1498-1522]		Integrin beta-4 OS=Homo sapiens (Human) OX=9606 GN=ITGB4 PE=1 SV=5	1	2959.27	6.364	1.809	0.000304381	0.998042	39.9	188	72.1	41.09	25.74	39.91		28099.2	41254.1	135045	98198.9	92099.5		62537.9	17483.9	6540	2.288e-05	2.345e-07	3.42	56.88		21430.6	38986.4	121714	136387	195196		69896.9	39129.8	7
FALSE	[R].SEHSHSTTLPRDYSTLTSVSSHDSR.[L]	2xLabel:13C(6)15N(4) [R11; R25]; 1xPhospho [S14(99.2)]	3.03305e-08	3.35966e-05	1	1	4	P16144	P16144 [1498-1522]	P16144 1xPhospho [S1511(99.2)]	Integrin beta-4 OS=Homo sapiens (Human) OX=9606 GN=ITGB4 PE=1 SV=5	1	2887.28																				6539	2.288e-05	3.046e-10	5.66	51.95										0
FALSE	[R].SEHSHSTTLPRDYSTLTSVSSHDSR.[L]	2xLabel:13C(6) [R11; R25]; 1xPhospho [Y/S/T]	1.62461e-10	3.35966e-05	1	1	6	P16144	P16144 [1498-1522]		Integrin beta-4 OS=Homo sapiens (Human) OX=9606 GN=ITGB4 PE=1 SV=5	1	2879.3																				6539	2.288e-05	4.546e-13	7.13	51.95										0
FALSE	[R].SEHSHSTTLPRDYSTLTSVSSHDSR.[L]	1xPhospho [Y/S/T]	4.60765e-09	3.35966e-05	1	1	5	P16144	P16144 [1498-1522]		Integrin beta-4 OS=Homo sapiens (Human) OX=9606 GN=ITGB4 PE=1 SV=5	1	2867.26	7.245	1.575	6.24406e-08	0.93406	40.2	196.1	63.7	33.27	24.4	46.24	630712	828841	616848	3158637	2027341	1992822	353829	890951	413057	6539	2.288e-05	2.916e-11	6	51.95	316455	632139	582940	2.84685e+06	2.81574e+06	4.2236e+06	355706	995790	924440	9
FALSE	[R].SFHEDEVDRVPHNPYATLR.[L]	1xPhospho [Y15(99.2)]	3.14879e-06	3.35966e-05	1	1	3	Q9Y2L6	Q9Y2L6 [856-874]	Q9Y2L6 1xPhospho [Y870(99.2)]	FERM domain-containing protein 4B OS=Homo sapiens (Human) OX=9606 GN=FRMD4B PE=1 SV=4	1	2362.06	2.048	2.293	0.898921	0.672917	55.8	114.3	130	2.77	16.85	45.03	191691	128088	97919.5	218549	116174	107128	107320	200459	131276	6562	2.288e-05	9.858e-08	4.89	64.95	96179.4	97689.6	92536.9	196976	161353	227047	107890	224048	293802	9
FALSE	[K].SGDYSTMEGPELR.[H]	1xOxidation [M7]; 1xLabel:13C(6)15N(4) [R13]; 1xPhospho [Y4(100)]	0.00095028	3.35966e-05	1	1	2	Q9C0H5	Q9C0H5 [445-457]	Q9C0H5 1xPhospho [Y448(100)]	Rho GTPase-activating protein 39 OS=Homo sapiens (Human) OX=9606 GN=ARHGAP39 PE=1 SV=2	0	1547.6																				6592	2.288e-05	0.0001196	2.61	46.58										0
FALSE	[K].SGDYSTMEGPELR.[H]	1xOxidation [M7]; 1xLabel:13C(6) [R13]; 1xPhospho [Y4(100)]	0.00102077	3.35966e-05	1	1	2	Q9C0H5	Q9C0H5 [445-457]	Q9C0H5 1xPhospho [Y448(100)]	Rho GTPase-activating protein 39 OS=Homo sapiens (Human) OX=9606 GN=ARHGAP39 PE=1 SV=2	0	1543.61																				6592	2.288e-05	0.0001317	2.73	46.58										0
FALSE	[K].SGDYSTMEGPELR.[H]	1xOxidation [M7]; 1xPhospho [Y4(100)]	0.000647287	3.35966e-05	1	1	1	Q9C0H5	Q9C0H5 [445-457]	Q9C0H5 1xPhospho [Y448(100)]	Rho GTPase-activating protein 39 OS=Homo sapiens (Human) OX=9606 GN=ARHGAP39 PE=1 SV=2	0	1537.59	3.428	3.592	0.16859	0.0476122	41.7	132.2	126	11.13	14.46	14.5		40411.2	27856.5	80976.7	70147.3	42575.8	70230.1	76936.6	42247.1	6592	2.288e-05	7.421e-05	1.44	46.58		30820.7	26325.2	72983.5	97426.5	90235.3	70602.8	85989.8	94551	8
FALSE	[K].SGDYSTMEGPELR.[H]	1xLabel:13C(6)15N(4) [R13]; 1xPhospho [Y4(100)]	5.9657e-06	3.35966e-05	1	1	3	Q9C0H5	Q9C0H5 [445-457]	Q9C0H5 1xPhospho [Y448(100)]	Rho GTPase-activating protein 39 OS=Homo sapiens (Human) OX=9606 GN=ARHGAP39 PE=1 SV=2	0	1531.6																				6591	2.288e-05	2.181e-07	2.65	62.11										0
FALSE	[K].SGDYSTMEGPELR.[H]	1xLabel:13C(6) [R13]; 1xPhospho [Y4(100)]	2.95002e-06	3.35966e-05	1	1	3	Q9C0H5	Q9C0H5 [445-457]	Q9C0H5 1xPhospho [Y448(100)]	Rho GTPase-activating protein 39 OS=Homo sapiens (Human) OX=9606 GN=ARHGAP39 PE=1 SV=2	0	1527.61																				6591	2.288e-05	9.067e-08	3.35	62.11										0
FALSE	[K].SGDYSTMEGPELR.[H]	1xPhospho [Y4(100)]	0.00153736	3.35966e-05	1	1	1	Q9C0H5	Q9C0H5 [445-457]	Q9C0H5 1xPhospho [Y448(100)]	Rho GTPase-activating protein 39 OS=Homo sapiens (Human) OX=9606 GN=ARHGAP39 PE=1 SV=2	0	1521.59	3.572	2.64	0.0609381	0.36326	40.8	149.2	110	19.71	1.5	21.41	154084	145410	88469	339242	221138	140913	203056	201675	135611	6591	2.288e-05	0.000219	2.82	62.11	77310.4	110901	83605.9	305755	307136	298652	204133	225406	303503	9
FALSE	[R].SFHEDEVDRVPHNPYATLR.[L]	2xLabel:13C(6) [R9; R19]; 1xPhospho [Y15(100)]	6.3369e-08	3.35966e-05	1	1	4	Q9Y2L6	Q9Y2L6 [856-874]	Q9Y2L6 1xPhospho [Y870(100)]	FERM domain-containing protein 4B OS=Homo sapiens (Human) OX=9606 GN=FRMD4B PE=1 SV=4	1	2374.1																				6562	2.288e-05	7.612e-10	3.18	64.95										0
FALSE	[K].SFTPDHVVYAR.[S]	1xLabel:13C(6)15N(4) [R11]; 1xPhospho [Y9(100)]	0.000310065	3.35966e-05	1	1	4	Q6NZI2	Q6NZI2 [300-310]	Q6NZI2 1xPhospho [Y308(100)]	Caveolae-associated protein 1 OS=Homo sapiens (Human) OX=9606 GN=CAVIN1 PE=1 SV=1	0	1381.62																				6577	2.288e-05	2.977e-05	2.34	61.15										0
FALSE	[K].SFTPDHVVYAR.[S]	1xLabel:13C(6) [R11]; 1xPhospho [Y9(100)]	0.000154385	3.35966e-05	1	1	2	Q6NZI2	Q6NZI2 [300-310]	Q6NZI2 1xPhospho [Y308(100)]	Caveolae-associated protein 1 OS=Homo sapiens (Human) OX=9606 GN=CAVIN1 PE=1 SV=1	0	1377.63																				6577	2.288e-05	1.247e-05	2.97	61.15										0
FALSE	[K].SFTPDHVVYAR.[S]	1xPhospho [Y9(100)]	0.000115889	3.35966e-05	1	1	5	Q6NZI2	Q6NZI2 [300-310]	Q6NZI2 1xPhospho [Y308(100)]	Caveolae-associated protein 1 OS=Homo sapiens (Human) OX=9606 GN=CAVIN1 PE=1 SV=1	0	1371.61	1.827	2.377	0.960568	0.469198	55.7	108.2	136.1	16.72	21.82	17.03	942161	808721	696718	884585	862003	567605	1.11757e+06	1.34701e+06	696964	6577	2.288e-05	8.779e-06	2.69	61.15	472722	616794	658420	797268	1.19722e+06	1.20299e+06	1.1235e+06	1.50552e+06	1.55984e+06	9
FALSE	[R].SDSASSEPVGIYQGFEKK.[T]	2xLabel:13C(6)15N(2) [K17; K18]; 1xPhospho [Y12(100)]	5.47571e-05	3.35966e-05	1	1	1	Q05655	Q05655 [302-319]	Q05655 1xPhospho [Y313(100)]	Protein kinase C delta type OS=Homo sapiens (Human) OX=9606 GN=PRKCD PE=1 SV=2	1	2024.92																				6525	2.288e-05	3.437e-06	3.9	68.74										0
FALSE	[R].SDSASSEPVGIYQGFEKK.[T]	2xLabel:2H(4) [K17; K18]; 1xPhospho [Y12(100)]	7.27291e-09	3.35966e-05	1	1	3	Q05655	Q05655 [302-319]	Q05655 1xPhospho [Y313(100)]	Protein kinase C delta type OS=Homo sapiens (Human) OX=9606 GN=PRKCD PE=1 SV=2	1	2016.94																				6525	2.288e-05	5.155e-11	4.32	68.72										0
FALSE	[R].SAPAMQSSGSFNYARPK.[Q]	1xLabel:13C(6) [R15]; 1xLabel:2H(4) [K17]; 1xPhospho [Y13(100)]	1.82083e-06	3.35966e-05	1	1	2	Q8WX93	Q8WX93 [719-735]	Q8WX93 1xPhospho [Y731(100)]	Palladin OS=Homo sapiens (Human) OX=9606 GN=PALLD PE=1 SV=3	0	1888.87	2.469	2.056	0.699715	0.866318	55.6	108.8	135.6	23.84	39.76	21.53	60878.6		45427	78558.4	33865.2	50011.8	58800.6	79312.5	39435.6	6471	2.288e-05	4.979e-08	3.08	52.41	30545.4		42929.9	70804	47034.9	105995	59112.6	88645.3	88258.6	8
FALSE	[R].SAPAMQSSGSFNYARPK.[Q]	1xLabel:13C(6)15N(2) [K17]; 1xLabel:13C(6)15N(4) [R15]; 1xPhospho [Y13(100)]	1.75244e-07	3.35966e-05	1	1	2	Q8WX93	Q8WX93 [719-735]	Q8WX93 1xPhospho [Y731(100)]	Palladin OS=Homo sapiens (Human) OX=9606 GN=PALLD PE=1 SV=3	0	1896.84																				6471	2.288e-05	2.706e-09	4	52.41										0
FALSE	[K].SAVTTVVNPKYEGK.[-]	2xLabel:2H(4) [K10; K14]; 1xPhospho [Y11(100)]	0.000162649	3.35966e-05	1	1	1	P05556	P05556 [785-798]	P05556 1xPhospho [Y795(100)]	Integrin beta-1 OS=Homo sapiens (Human) OX=9606 GN=ITGB1 PE=1 SV=2	1	1580.82	2.349	0.01	0.760921	4.27829e-17	89.6	210.4		59	21.47		56830.1	129360	56682	111156	111332	59370.9				6483	2.288e-05	1.336e-05	2.45	49.97	28514.1	98660.2	53566.2	100184	154627	125831				6
FALSE	[R].SAVSPDLHITPIYEGR.[T]	1xLabel:13C(6) [R16]; 1xPhospho [Y13(99.5)]	3.02798e-06	3.35966e-05	1	1	3	Q99569	Q99569 [403-418]	Q99569 1xPhospho [Y415(99.5)]	Plakophilin-4 OS=Homo sapiens (Human) OX=9606 GN=PKP4 PE=1 SV=2	0	1840.89																				6481	2.288e-05	9.379e-08	4.26	89.8										0
FALSE	[R].SAVSPDLHITPIYEGR.[T]	1xPhospho [T/Y/S]	0.000147499	3.35966e-05	1	1	1	Q99569	Q99569 [403-418]		Plakophilin-4 OS=Homo sapiens (Human) OX=9606 GN=PKP4 PE=1 SV=2	0	1834.87	0.947	1.881	0.0420244	0.924269	76.4	96.1	127.5	21.33	69.27	38.82	568174	559316	340201	1.08505e+06	290844	123224	533358	335654	365106	6481	2.288e-05	1.176e-05	3.99	89.82	285077	426578	321500	977948	403948	261162	536188	375151	817124	9
FALSE	[K].SAQPSPHYMAAPSSGQIYGSGPQGYNTQPVPVSGQCPPPSTR.[G]	1xCarbamidomethyl [C36]; 1xLabel:13C(6)15N(4) [R42]; 1xPhospho [S/Y/T]	2.30452e-07	3.35966e-05	1	1	1	Q93052	Q93052 [227-268]		Lipoma-preferred partner OS=Homo sapiens (Human) OX=9606 GN=LPP PE=1 SV=1	0	4430.98	1.018	2.367	0.134095	0.504432	65.5	66.7	167.8	18.08	62.98	34.46	393836	209813	244330	223122	105522	219779	503232	238243	244247	6475	2.288e-05	3.793e-09	6.25	78.57	197604	160020	230900	201098	146558	465800	505902	266277	546636	9
FALSE	[R].SAEEAPLYSK.[V]	1xPhospho [Y8(99.7)]	0.00120096	3.35966e-05	1	1	3	Q99952	Q99952 [382-391]	Q99952 1xPhospho [Y389(99.7)]	Tyrosine-protein phosphatase non-receptor type 18 OS=Homo sapiens (Human) OX=9606 GN=PTPN18 PE=1 SV=2	0	1174.5	2.903	1.651	0.355114	0.963537	53.3	155.1	91.6	38.35	18.91	35.29	61304.1	80327.1	37924.9	99069	93287.6	49168.2	50511.9	87654.6	27487	6456	2.288e-05	0.0001607	2.48	38.94	30758.9	61263.7	35840.2	89289.9	129566	104207	50779.9	97969	61517.1	9
FALSE	[R].SAEEAPLYSK.[V]	1xLabel:2H(4) [K10]; 1xPhospho [Y8(99.6)]	0.00104767	3.35966e-05	1	1	3	Q99952	Q99952 [382-391]	Q99952 1xPhospho [Y389(99.6)]	Tyrosine-protein phosphatase non-receptor type 18 OS=Homo sapiens (Human) OX=9606 GN=PTPN18 PE=1 SV=2	0	1178.53																				6456	2.288e-05	0.0001352	2.34	38.94										0
FALSE	[R].SAEEAPLYSK.[V]	1xLabel:13C(6)15N(2) [K10]; 1xPhospho [Y/S]	0.00100104	3.35966e-05	1	1	2	Q99952	Q99952 [382-391]		Tyrosine-protein phosphatase non-receptor type 18 OS=Homo sapiens (Human) OX=9606 GN=PTPN18 PE=1 SV=2	0	1182.52																				6456	2.288e-05	0.000128	2.37	38.94										0
FALSE	[R].SAYGGPVGAGIR.[E]	1xPhospho [Y3(100)]	1.19857e-05	3.35966e-05	1	3	3	Q3KNV1	Q3KNV1 [53-64]	Q3KNV1 1xPhospho [Y55(100)]	TREMBL:Q3KNV1;Q96GE1 Tax_Id=9606 Gene_Symbol=KRT7 keratin 7	0	1184.55	2.546	1.564	0.365044	0.924905	57.2	144.1	98.7	17.18	22.14	20.19	617690	505451	464804	875579	698539	579333	462517	594625	307011	6485	2.288e-05	5.177e-07	3.22	53.17	309921	385497	439254	789151	970191	1.22784e+06	464971	664596	687105	9
FALSE	[R].SAYGGPVGAGIR.[E]	1xLabel:13C(6) [R12]; 1xPhospho [Y3(100)]	2.58934e-06	3.35966e-05	1	3	3	Q3KNV1	Q3KNV1 [53-64]	Q3KNV1 1xPhospho [Y55(100)]	TREMBL:Q3KNV1;Q96GE1 Tax_Id=9606 Gene_Symbol=KRT7 keratin 7	0	1190.57																				6485	2.288e-05	7.712e-08	3.7	53.17										0
FALSE	[R].SDGHVYHTVHK.[D]	1xLabel:2H(4) [K11]; 1xPhospho [Y6(100)]	5.24072e-07	3.35966e-05	1	1	3	Q08357	Q08357 [339-349]	Q08357 1xPhospho [Y344(100)]	Sodium-dependent phosphate transporter 2 OS=Homo sapiens (Human) OX=9606 GN=SLC20A2 PE=1 SV=1	0	1363.61																				6508	2.288e-05	1.053e-08	4.23	14.53										0
FALSE	[R].SDGHVYHTVHKDSGLYK.[D]	2xLabel:2H(4) [K11; K17]; 1xPhospho [Y6(100)]	2.63816e-05	3.35966e-05	1	1	3	Q08357	Q08357 [339-355]	Q08357 1xPhospho [Y344(100)]	Sodium-dependent phosphate transporter 2 OS=Homo sapiens (Human) OX=9606 GN=SLC20A2 PE=1 SV=1	1	2030.96	100	100	4.24203e-17	4.27829e-17		225.3	74.7		43.29					22482.7	37082	23408.2			7349.69	6509	2.288e-05	1.387e-06	3.81	29.97				20263.5	51502.7	49611.4			16448.9	4
FALSE	[R].SDSASSEPVGIYQGFEKK.[T]	1xPhospho [Y12(100)]	3.54092e-06	3.35966e-05	1	1	1	Q05655	Q05655 [302-319]	Q05655 1xPhospho [Y313(100)]	Protein kinase C delta type OS=Homo sapiens (Human) OX=9606 GN=PRKCD PE=1 SV=2	1	2008.89	2.379	1.792	0.542983	0.995396	58.6	162.2	79.2	57.58	29.64	70.63	131856	346432	202808	588698	452555	159403	117943	487316	115755	6525	2.288e-05	1.137e-07	4.12	68.74	66158	264216	191660	530588	628547	337840	118568	544660	259064	9
FALSE	[R].SDDYMPMSPASVSAPK.[Q]	1xLabel:13C(6)15N(2) [K16]; 1xPhospho [Y4(100)]	5.47571e-05	3.35966e-05	1	1	1	Q9Y4H2	Q9Y4H2 [672-687]	Q9Y4H2 1xPhospho [Y675(100)]	Insulin receptor substrate 2 OS=Homo sapiens (Human) OX=9606 GN=IRS2 PE=1 SV=2	0	1770.72																				6504	2.288e-05	3.43e-06	2.99	78.9										0
FALSE	[R].SDDYMPMSPASVSAPK.[Q]	1xPhospho [Y4(100)]	0.000180527	3.35966e-05	1	1	1	Q9Y4H2	Q9Y4H2 [672-687]	Q9Y4H2 1xPhospho [Y675(100)]	Insulin receptor substrate 2 OS=Homo sapiens (Human) OX=9606 GN=IRS2 PE=1 SV=2	0	1762.71	1.342	1.785	0.634715	0.989233	78	104.6	117.4	11.54	5.14	22.13	299140	247230	188386	280334	164206	112720	266518	235452	170741	6504	2.288e-05	1.517e-05	2.54	78.9	150091	188557	178031	252662	228063	238898	267932	263158	382127	9
FALSE	[R].SAYGGPVGAGIR.[E]	1xLabel:13C(6)15N(4) [R12]; 1xPhospho [Y3(100)]	1.89184e-05	3.35966e-05	1	3	3	Q3KNV1	Q3KNV1 [53-64]	Q3KNV1 1xPhospho [Y55(100)]	TREMBL:Q3KNV1;Q96GE1 Tax_Id=9606 Gene_Symbol=KRT7 keratin 7	0	1194.55																				6485	2.288e-05	9.168e-07	3.34	53.17										0
FALSE	[R].SCSSGPAGPYLLSK.[K]	1xCarbamidomethyl [C2]; 1xLabel:13C(6)15N(2) [K14]; 1xPhospho [Y10(99.4)]	0.000226782	3.35966e-05	1	1	2	Q494U1	Q494U1 [509-522]	Q494U1 1xPhospho [Y518(99.4)]	Pleckstrin homology domain-containing family N member 1 OS=Homo sapiens (Human) OX=9606 GN=PLEKHN1 PE=1 SV=3	0	1511.67																				6501	2.288e-05	2.018e-05	3.14	70.16										0
FALSE	[R].SCSSGPAGPYLLSK.[K]	1xCarbamidomethyl [C2]; 1xLabel:2H(4) [K14]; 1xPhospho [Y10(100)]	0.000243637	3.35966e-05	1	1	1	Q494U1	Q494U1 [509-522]	Q494U1 1xPhospho [Y518(100)]	Pleckstrin homology domain-containing family N member 1 OS=Homo sapiens (Human) OX=9606 GN=PLEKHN1 PE=1 SV=3	0	1507.68																				6501	2.288e-05	2.209e-05	3.13	70.16										0
FALSE	[R].SCSSGPAGPYLLSK.[K]	1xCarbamidomethyl [C2]; 1xPhospho [Y10(100)]	1.23829e-05	3.35966e-05	1	1	1	Q494U1	Q494U1 [509-522]	Q494U1 1xPhospho [Y518(100)]	Pleckstrin homology domain-containing family N member 1 OS=Homo sapiens (Human) OX=9606 GN=PLEKHN1 PE=1 SV=3	0	1503.65	1.885	1.873	0.975196	0.955498	57.5	112.4	130.2	26.09	20.68	20.64	234246	253905	147504	245823	196315	158428	218940	282529	147124	6501	2.288e-05	5.404e-07	3.49	70.16	117531	193647	139396	221558	272659	335774	220101	315774	329270	9
FALSE	[K].SKEYDRLYEEYTR.[T]	2xLabel:13C(6) [R6; R13]; 1xLabel:2H(4) [K2]; 1xPhospho [Y8(100)]	0.000896237	3.35966e-05	1	1	1	Q92569	Q92569 [192-204]	Q92569 1xPhospho [Y199(100)]	Phosphatidylinositol 3-kinase regulatory subunit gamma OS=Homo sapiens (Human) OX=9606 GN=PIK3R3 PE=1 SV=2	2	1847.86	4.416	0.01	0.00925104	4.27829e-17	82.7	217.3		15.25	49.38			119575	77718.3	122559	154739	153034				6693	2.288e-05	0.0001114	2.48	59.25		91197.3	73446.2	110461	214915	324342				5
FALSE	[K].SKGHYEVTGSDDETGKLQGSGVSLASK.[K]	3xLabel:13C(6)15N(2) [K2; K16; K27]; 1xPhospho [Y5(100)]	3.121e-11	3.35966e-05	1	1	1	Q09666	Q09666 [5832-5858]	Q09666 1xPhospho [Y5836(100)]	Neuroblast differentiation-associated protein AHNAK OS=Homo sapiens (Human) OX=9606 GN=AHNAK PE=1 SV=2	2	2841.34	100	15.842	4.24203e-17	4.27829e-17	29.5	172.8	97.8		40.52	38.57		85832.5		441428	121557	181131		146985	128448	6701	2.288e-05	5.805e-14	4.83	58.06		65462.6		397855	168828	383891		164281	287472	6
FALSE	[K].SKGHYEVTGSDDETGK.[L]	2xLabel:2H(4) [K2; K16]; 1xPhospho [Y5(99.6)]	6.23835e-05	3.35966e-05	1	1	1	Q09666	Q09666 [5832-5847]	Q09666 1xPhospho [Y5836(99.6)]	Neuroblast differentiation-associated protein AHNAK OS=Homo sapiens (Human) OX=9606 GN=AHNAK PE=1 SV=2	1	1797.78	100		4.24203e-17			300			2.72					33856.1		13854.2				6700	2.288e-05	4.055e-06	2.94	21.21				30514.2		29362.6				2
FALSE	[K].SKAGKGESAGYMEPYEAQR.[I]	2xLabel:13C(6)15N(2) [K2; K5]; 1xLabel:13C(6)15N(4) [R19]; 1xPhospho [Y11(100)]	1.20845e-07	3.35966e-05	1	1	2	Q15464	Q15464 [258-276]	Q15464 1xPhospho [Y268(100)]	SH2 domain-containing adapter protein B OS=Homo sapiens (Human) OX=9606 GN=SHB PE=1 SV=2	2	2164.96																				6689	2.288e-05	1.7e-09	4.74	43.35										0
FALSE	[K].SKAGKGESAGYMEPYEAQR.[I]	1xLabel:13C(6) [R19]; 2xLabel:2H(4) [K2; K5]; 1xPhospho [Y11(100)]	9.93742e-08	3.35966e-05	1	1	3	Q15464	Q15464 [258-276]	Q15464 1xPhospho [Y268(100)]	SH2 domain-containing adapter protein B OS=Homo sapiens (Human) OX=9606 GN=SHB PE=1 SV=2	2	2152.99																				6689	2.288e-05	1.33e-09	5.09	43.35										0
FALSE	[K].SKAGKGESAGYMEPYEAQR.[I]	1xPhospho [Y11(100)]	2.30644e-08	3.35966e-05	1	1	2	Q15464	Q15464 [258-276]	Q15464 1xPhospho [Y268(100)]	SH2 domain-containing adapter protein B OS=Homo sapiens (Human) OX=9606 GN=SHB PE=1 SV=2	2	2138.92	2.395	2.163	0.733309	0.794786	55.8	138.3	105.9	33.37	43.72	29.55	68889.9	89519.4	69408.6	71515.3	117726	76705.3	76208.1	111309	63381	6689	2.288e-05	2.166e-10	4.31	43.35	34565	68274.5	65593.3	64456.1	163508	162570	76612.5	124407	141850	9
FALSE	[K].SHYADVDPENQNFLLESNLGKK.[K]	2xLabel:13C(6)15N(2) [K21; K22]; 1xPhospho [Y3(99.4)]	0.000181707	3.35966e-05	1	1	1	Q96QD8	Q96QD8 [39-60]	Q96QD8 1xPhospho [Y41(99.4)]	Sodium-coupled neutral amino acid transporter 2 OS=Homo sapiens (Human) OX=9606 GN=SLC38A2 PE=1 SV=2	1	2614.22																				6685	2.288e-05	1.537e-05	2.92	91.22										0
FALSE	[K].SHYADVDPENQNFLLESNLGKK.[K]	2xLabel:2H(4) [K21; K22]; 1xPhospho [S/Y]	6.07441e-12	3.35966e-05	1	1	2	Q96QD8	Q96QD8 [39-60]		Sodium-coupled neutral amino acid transporter 2 OS=Homo sapiens (Human) OX=9606 GN=SLC38A2 PE=1 SV=2	1	2606.24	2.349	1.64	0.602903	0.963721	65.9	151.4	82.7	17.96	13.81	24.27	302194	256631		387513	330979	186743	213824	287269	96670.2	6685	2.288e-05	7.568e-15	5.94	91.21	151624	195727		349262	459691	395785	214958	321073	216353	8
FALSE	[R].SLDNGGYYISPR.[I]	1xPhospho [Y8(99.6)]	0.00030605	3.35966e-05	1	1	3	P07948	P07948 [187-198]	P07948 1xPhospho [Y194(99.6)]	Tyrosine-protein kinase Lyn OS=Homo sapiens (Human) OX=9606 GN=LYN PE=1 SV=3	0	1421.61	3.971	0.837	0.00463556	0.00955524	44.4	214.3	41.3	27.83	36.47	35.36	386349	450899	286945	711108	983150	617567	134976	257670	112863	6735	2.288e-05	2.937e-05	2.87	68.81	193848	343891	271172	640915	1.36548e+06	1.30887e+06	135692	287990	252593	9
FALSE	[R].SLDNGGYYISPR.[I]	1xLabel:13C(6) [R12]; 1xPhospho [Y8(99.3)]	0.000177031	3.35966e-05	1	1	3	P07948	P07948 [187-198]	P07948 1xPhospho [Y194(99.3)]	Tyrosine-protein kinase Lyn OS=Homo sapiens (Human) OX=9606 GN=LYN PE=1 SV=3	0	1427.63																				6735	2.288e-05	1.48e-05	2.8	68.81										0
FALSE	[K].SLDNNYSTPNER.[G]	1xPhospho [Y6(99.1)]	3.20812e-05	3.35966e-05	1	1	3	O60716	O60716 [899-910]	O60716 1xPhospho [Y904(99.1)]	Catenin delta-1 OS=Homo sapiens (Human) OX=9606 GN=CTNND1 PE=1 SV=1	0	1489.6	4.024	2.36	2.82322e-05	0.289415	36.6	147.1	116.4	37.93	11.3	31.5	2.37751e+06	3288799	1.7065e+06	6.25183e+06	5092348	3.06169e+06	2800135	4593532	2.37164e+06	6736	2.288e-05	1.763e-06	3.3	33.19	1.1929e+06	2.50829e+06	1.61269e+06	5.63471e+06	7.07268e+06	6.48896e+06	2.81499e+06	5.13406e+06	5.30784e+06	9
FALSE	[K].SLDNNYSTPNER.[G]	1xLabel:13C(6) [R12]; 1xPhospho [Y6(100)]	6.36156e-05	3.35966e-05	1	1	3	O60716	O60716 [899-910]	O60716 1xPhospho [Y904(100)]	Catenin delta-1 OS=Homo sapiens (Human) OX=9606 GN=CTNND1 PE=1 SV=1	0	1495.62																				6736	2.288e-05	4.134e-06	2.89	33.19										0
FALSE	[K].SLDNNYSTPNERGDHNR.[T]	2xLabel:13C(6)15N(4) [R12; R17]; 1xPhospho [S7(98.9)]	0.000937996	3.35966e-05	1	1	2	O60716	O60716 [899-915]	O60716 1xPhospho [S905(98.9)]	Catenin delta-1 OS=Homo sapiens (Human) OX=9606 GN=CTNND1 PE=1 SV=1	1	2088.86																				6737	2.288e-05	0.0001181	2.71	25.77										0
FALSE	[K].SLDNNYSTPNERGDHNR.[T]	2xLabel:13C(6) [R12; R17]; 1xPhospho [S7(99.5)]	0.000279367	3.35966e-05	1	1	3	O60716	O60716 [899-915]	O60716 1xPhospho [S905(99.5)]	Catenin delta-1 OS=Homo sapiens (Human) OX=9606 GN=CTNND1 PE=1 SV=1	1	2080.89																				6737	2.288e-05	2.623e-05	3.53	25.77										0
FALSE	[K].SLDNNYSTPNERGDHNR.[T]	1xPhospho [S7(99.7)]	2.53695e-05	3.35966e-05	1	1	3	O60716	O60716 [899-915]	O60716 1xPhospho [S905(99.7)]	Catenin delta-1 OS=Homo sapiens (Human) OX=9606 GN=CTNND1 PE=1 SV=1	1	2068.85	4.08	2.572	0.0424425	0.414126	50.1	137.5	112.4	70.78	60.82	73.46	17418.1	88246.2	71356.6	70569	133019	129805	22357.9	135052	88729.1	6737	2.288e-05	1.321e-06	3.01	25.77	8739.41	67303.5	67434.2	63603.1	184748	275110	22476.6	150944	198580	9
FALSE	[K].SLDNNYSTPNER.[G]	1xLabel:13C(6)15N(4) [R12]; 1xPhospho [Y6(100)]	4.33017e-05	3.35966e-05	1	1	4	O60716	O60716 [899-910]	O60716 1xPhospho [Y904(100)]	Catenin delta-1 OS=Homo sapiens (Human) OX=9606 GN=CTNND1 PE=1 SV=1	0	1499.6																				6736	2.288e-05	2.57e-06	3.22	33.19										0
FALSE	[R].SKTPPKSYSTAR.[R]	1xLabel:13C(6) [R12]; 2xLabel:2H(4) [K2; K6]; 1xPhospho [T3(100)]	0.000756736	3.35966e-05	1	1	3	Q05519	Q05519 [323-334]	Q05519 1xPhospho [T325(100)]	Serine/arginine-rich splicing factor 11 OS=Homo sapiens (Human) OX=9606 GN=SRSF11 PE=1 SV=1	2	1416.74																				6718	2.288e-05	9.025e-05	2.29	21.21										0
FALSE	[R].SGRDYSTVSASPTALSTLK.[Q]	1xPhospho [Y5(99.6)]	1.70048e-10	3.35966e-05	1	2	2	Q12774	Q12774 [652-670]	Q12774 1xPhospho [Y656(99.6)]	Rho guanine nucleotide exchange factor 5 OS=Homo sapiens (Human) OX=9606 GN=ARHGEF5 PE=1 SV=3	1	2020.96	1.722	2.029	0.995593	0.805995	64.1	106	130	6.19	9.75	12.68	1.01886e+06	726491	519733	1.09041e+06	593140	398970	1.0316e+06	869333	551802	6619	2.288e-05	4.8e-13	5.18	76.2	511205	554078	491163	982777	823803	845580	1.03707e+06	971629	1.23496e+06	9
FALSE	[R].SGRDYSTVSASPTALSTLK.[Q]	1xLabel:13C(6) [R3]; 1xLabel:2H(4) [K19]; 1xPhospho [S/Y/T]	9.87283e-08	3.35966e-05	1	2	3	Q12774	Q12774 [652-670]		Rho guanine nucleotide exchange factor 5 OS=Homo sapiens (Human) OX=9606 GN=ARHGEF5 PE=1 SV=3	1	2031																				6619	2.288e-05	1.318e-09	6.16	76.2										0
FALSE	[R].SGRDYSTVSASPTALSTLK.[Q]	1xLabel:13C(6)15N(2) [K19]; 1xLabel:13C(6)15N(4) [R3]; 1xPhospho [Y5(99.6)]	2.17862e-10	3.35966e-05	1	2	2	Q12774	Q12774 [652-670]	Q12774 1xPhospho [Y656(99.6)]	Rho guanine nucleotide exchange factor 5 OS=Homo sapiens (Human) OX=9606 GN=ARHGEF5 PE=1 SV=3	1	2038.98																				6619	2.288e-05	6.524e-13	5.08	76.2										0
FALSE	[R].SGPKPFSAPKPQTSPSPKR.[A]	1xPhospho [S/T]	0.0022112	3.35966e-05	1	1	4	Q01518	Q01518 [295-313]		Adenylyl cyclase-associated protein 1 OS=Homo sapiens (Human) OX=9606 GN=CAP1 PE=1 SV=5	1	2074.05	0.949	1.085	0.118234	0.151475	105.1	84.2	110.7	26.7	38.14	24.64	182084	104745	55639	114455	46103.6	23536.9	98557.8	75305.6	26624.6	6616	2.288e-05	0.0003438	1.6	41.6	91359.4	79887	52580.6	103157	64032.6	49884.2	99080.7	84166.9	59587.1	9
FALSE	[R].SGPKPFSAPKPQTSPSPK.[R]	3xLabel:13C(6)15N(2) [K4; K10; K18]; 1xPhospho [T/S]	0.0021686	3.35966e-05	1	1	4	Q01518	Q01518 [295-312]		Adenylyl cyclase-associated protein 1 OS=Homo sapiens (Human) OX=9606 GN=CAP1 PE=1 SV=5	0	1941.99																				6615	2.288e-05	0.0003358	3.48	46.72										0
FALSE	[R].SGPKPFSAPKPQTSPSPK.[R]	1xPhospho [S14(98.6)]	0.000158463	3.35966e-05	1	1	4	Q01518	Q01518 [295-312]	Q01518 1xPhospho [S308(98.6)]	Adenylyl cyclase-associated protein 1 OS=Homo sapiens (Human) OX=9606 GN=CAP1 PE=1 SV=5	0	1917.95	0.993	1.077	0.18462	0.17105	97.7	97.1	105.2	40.97	18.21	16.37	193445	203663	73276.2	106972	88520.9	41098.7	103946	109479	39323.5	6615	2.288e-05	1.294e-05	3.87	46.72	97059.6	155329	69248.2	96412.9	122945	87104.9	104497	122362	88007.9	9
FALSE	[R].SGPKPFSAPKPQTSPSPK.[R]	3xLabel:2H(4) [K4; K10; K18]; 1xPhospho [T/S]	0.00111807	3.35966e-05	1	1	3	Q01518	Q01518 [295-312]		Adenylyl cyclase-associated protein 1 OS=Homo sapiens (Human) OX=9606 GN=CAP1 PE=1 SV=5	0	1930.02																				6615	2.288e-05	0.0001471	3.27	46.72										0
FALSE	[K].TLSEVDYAPAGPAR.[S]	1xLabel:13C(6) [R14]; 1xPhospho [Y7(100)]	0.000186507	3.35966e-05	1	1	2	O15357	O15357 [1129-1142]	O15357 1xPhospho [Y1135(100)]	Phosphatidylinositol 3,4,5-trisphosphate 5-phosphatase 2 OS=Homo sapiens (Human) OX=9606 GN=INPPL1 PE=1 SV=2	0	1532.71	100		4.24203e-17			300			30.6					338234	206571	229115				7507	2.288e-05	1.576e-05	3.12	59.43				304847	286903	485588				3
FALSE	[K].THYPAQQGEYQTHQPVYHK.[I]	1xPhospho [Y17(100)]	0.000568255	3.35966e-05	1	1	4	O95817	O95817 [231-249]	O95817 1xPhospho [Y247(100)]	BAG family molecular chaperone regulator 3 OS=Homo sapiens (Human) OX=9606 GN=BAG3 PE=1 SV=3	0	2392.05	6.321	0.718	3.13795e-06	0.000722593	41.8	222.5	35.6	28.53	23.94	57.21	156405	157459	150608	708630	419393	424514	29671.6	108817	45670.7	7383	2.288e-05	6.348e-05	3.03	37.11	78474.8	120091	142329	638682	582488	899718	29829	121622	102213	9
FALSE	[K].THYPAQQGEYQTHQPVYHK.[I]	1xLabel:2H(4) [K19]; 1xPhospho [Y17(100)]	1.36552e-05	3.35966e-05	1	1	10	O95817	O95817 [231-249]	O95817 1xPhospho [Y247(100)]	BAG family molecular chaperone regulator 3 OS=Homo sapiens (Human) OX=9606 GN=BAG3 PE=1 SV=3	0	2396.08																				7383	2.288e-05	6.115e-07	3.32	37.11										0
FALSE	[K].THYPAQQGEYQTHQPVYHK.[I]	1xLabel:13C(6)15N(2) [K19]; 1xPhospho [Y10(99.6)]	0.000205662	3.35966e-05	1	1	1	O95817	O95817 [231-249]	O95817 1xPhospho [Y240(99.6)]	BAG family molecular chaperone regulator 3 OS=Homo sapiens (Human) OX=9606 GN=BAG3 PE=1 SV=3	0	2400.06																				7383	2.288e-05	1.779e-05	2.32	36.03										0
FALSE	[K].TLEPVKPPTVPNDYMTSPAR.[L]	1xOxidation [M15]; 1xLabel:13C(6) [R20]; 1xLabel:2H(4) [K6]; 1xPhospho [Y14(100)]	2.08804e-06	3.35966e-05	1	1	1	Q8IZP0	Q8IZP0 [200-219]	Q8IZP0 1xPhospho [Y213(100)]	Abl interactor 1 OS=Homo sapiens (Human) OX=9606 GN=ABI1 PE=1 SV=4	0	2319.13																				7444	2.288e-05	5.916e-08	3.88	72.65										0
FALSE	[K].TLEPVKPPTVPNDYMTSPAR.[L]	1xOxidation [M15]; 1xPhospho [Y14(100)]	4.2187e-05	3.35966e-05	1	1	2	Q8IZP0	Q8IZP0 [200-219]	Q8IZP0 1xPhospho [Y213(100)]	Abl interactor 1 OS=Homo sapiens (Human) OX=9606 GN=ABI1 PE=1 SV=4	0	2309.09	0.516	0.453	4.44807e-06	1.34254e-07	187.3	56	56.7	39.76	24.49	12.94	1.99704e+06		594909	249153	128035	137004	225900	175421	113704	7444	2.288e-05	2.485e-06	3.21	72.65	1.002e+06		562207	224559	177825	290368	227099	196064	254474	8
FALSE	[K].TLEPVKPPTVPNDYMTSPAR.[L]	1xLabel:13C(6) [R20]; 1xLabel:2H(4) [K6]; 1xPhospho [Y14(99.5)]	9.87283e-08	3.35966e-05	1	1	4	Q8IZP0	Q8IZP0 [200-219]	Q8IZP0 1xPhospho [Y213(99.5)]	Abl interactor 1 OS=Homo sapiens (Human) OX=9606 GN=ABI1 PE=1 SV=4	0	2303.14																				7443	2.288e-05	1.323e-09	4.64	83.86										0
FALSE	[K].TLEPVKPPTVPNDYMTSPAR.[L]	1xPhospho [Y14(99.6)]	2.78654e-08	3.35966e-05	1	1	3	Q8IZP0	Q8IZP0 [200-219]	Q8IZP0 1xPhospho [Y213(99.6)]	Abl interactor 1 OS=Homo sapiens (Human) OX=9606 GN=ABI1 PE=1 SV=4	0	2293.09	2.546	0.01	0.370404	4.27829e-17	84.6	215.4		12.46	14.57		498264	328482	211497	706102	374841	329392				7443	2.288e-05	2.744e-10	5.03	83.86	250000	250526	199871	636403	520611	698116				6
FALSE	[K].TLEPVKPPTVPNDYMTSPAR.[L]	1xLabel:13C(6)15N(2) [K6]; 1xLabel:13C(6)15N(4) [R20]; 1xPhospho [Y14(99.5)]	9.92911e-07	3.35966e-05	1	1	2	Q8IZP0	Q8IZP0 [200-219]	Q8IZP0 1xPhospho [Y213(99.5)]	Abl interactor 1 OS=Homo sapiens (Human) OX=9606 GN=ABI1 PE=1 SV=4	0	2311.12																				7443	2.288e-05	2.342e-08	5.22	83.86										0
FALSE	[R].TSQDYDQLPSCSDGSQAPARPPKPRPR.[R]	1xCarbamidomethyl [C11]; 1xPhospho [T/S/Y]	7.56308e-09	3.35966e-05	1	1	2	Q13191	Q13191 [885-911]		E3 ubiquitin-protein ligase CBL-B OS=Homo sapiens (Human) OX=9606 GN=CBLB PE=1 SV=2	0	3091.41	3.561	1.542	0.0236304	0.887856	57	166.7	76.3	10.97	32.64	18.66	289971	232129	187570	574912	296409	364302	223109	212172	140047	7651	2.288e-05	5.416e-11	4.29	46.4	145491	177040	177259	518162	411678	772103	224293	237139	313431	9
FALSE	[K].TTEDEVHICHNQDGYSYPSR.[Q]	1xCarbamidomethyl [C9]; 1xLabel:13C(6)15N(4) [R20]; 1xPhospho [Y/S/T]	6.57867e-06	3.35966e-05	1	1	1	P01130	P01130 [831-850]		Low-density lipoprotein receptor OS=Homo sapiens (Human) OX=9606 GN=LDLR PE=1 SV=1	0	2498																				7664	2.288e-05	2.468e-07	3.64	49.92										0
FALSE	[K].TTEDEVHICHNQDGYSYPSR.[Q]	1xCarbamidomethyl [C9]; 1xLabel:13C(6) [R20]; 1xPhospho [Y15(99.5)]	6.13875e-09	3.35966e-05	1	1	2	P01130	P01130 [831-850]	P01130 1xPhospho [Y845(99.5)]	Low-density lipoprotein receptor OS=Homo sapiens (Human) OX=9606 GN=LDLR PE=1 SV=1	0	2494.01	100	17.485	4.24203e-17	5.43777e-14	39.3	137.7	123		40.71	3.34			32538	66867	77631.3	68438.4		88176.3	42003.3	7664	2.288e-05	4.162e-11	4.85	49.84			30749.4	60266.6	107821	145049		98552.1	94005.3	6
FALSE	[R].TSSESIYSRPGSSIPGSPGHTIYAK.[V]	1xLabel:13C(6) [R9]; 1xLabel:2H(4) [K25]; 1xPhospho [Y7(97.1)]	0.000126138	3.35966e-05	1	1	1	O14639	O14639 [351-375]	O14639 1xPhospho [Y357(97.1)]	Actin-binding LIM protein 1 OS=Homo sapiens (Human) OX=9606 GN=ABLIM1 PE=1 SV=3	0	2669.29	100		4.24203e-17			300			25.6					150187	122883	106331				7656	2.288e-05	9.747e-06	3.29	66.83				135362	170670	225359				3
FALSE	[R].TTENNYCPHYEK.[V]	1xCarbamidomethyl [C7]; 1xPhospho [Y10(100)]	8.09702e-05	3.35966e-05	1	1	12	P98172	P98172 [308-319]	P98172 1xPhospho [Y317(100)]	Ephrin-B1 OS=Homo sapiens (Human) OX=9606 GN=EFNB1 PE=1 SV=1	0	1635.61	2.937	1.249	0.148128	0.48556	50.9	150.1	99	46.73	21.79	47.29	236156	377010	169086	386134	391580	222316	122063	321426	138919	7665	2.288e-05	5.619e-06	2.41	30.63	118489	287537	159792	348019	543860	471177	122711	359248	310908	9
FALSE	[R].TTENNYCPHYEK.[V]	1xCarbamidomethyl [C7]; 1xLabel:2H(4) [K12]; 1xPhospho [Y10(100)]	7.20047e-05	3.35966e-05	1	1	11	P98172	P98172 [308-319]	P98172 1xPhospho [Y317(100)]	Ephrin-B1 OS=Homo sapiens (Human) OX=9606 GN=EFNB1 PE=1 SV=1	0	1639.64																				7665	2.288e-05	4.821e-06	2.49	30.63										0
FALSE	[R].TTENNYCPHYEK.[V]	1xCarbamidomethyl [C7]; 1xLabel:13C(6)15N(2) [K12]; 1xPhospho [Y6(100)]	6.11752e-05	3.35966e-05	1	1	8	P98172	P98172 [308-319]	P98172 1xPhospho [Y313(100)]	Ephrin-B1 OS=Homo sapiens (Human) OX=9606 GN=EFNB1 PE=1 SV=1	0	1643.63																				7665	2.288e-05	3.941e-06	2.62	30.63										0
FALSE	[R].TTGIVMDSGDGVTHTVPIYEGYALPHAILR.[L]	1xLabel:13C(6)15N(4) [R30]; 1xPhospho [Y19(98.7)]	0.000418412	3.35966e-05	2	2	1	P60709; P63261	P60709 [148-177]; P63261 [148-177]	P60709 1xPhospho [Y166(98.7)]; P63261 1xPhospho [Y166(98.7)]	Actin, cytoplasmic 1 OS=Homo sapiens (Human) OX=9606 GN=ACTB PE=1 SV=1 Actin, cytoplasmic 2 OS=Homo sapiens (Human) OX=9606 GN=ACTG1 PE=1 SV=1	0	3273.59																				7677	2.288e-05	4.337e-05	5.38	113.03										0
FALSE	[R].TTGIVMDSGDGVTHTVPIYEGYALPHAILR.[L]	1xLabel:13C(6) [R30]; 1xPhospho [Y19(100)]	4.53238e-05	3.35966e-05	2	2	2	P60709; P63261	P60709 [148-177]; P63261 [148-177]	P60709 1xPhospho [Y166(100)]; P63261 1xPhospho [Y166(100)]	Actin, cytoplasmic 1 OS=Homo sapiens (Human) OX=9606 GN=ACTB PE=1 SV=1 Actin, cytoplasmic 2 OS=Homo sapiens (Human) OX=9606 GN=ACTG1 PE=1 SV=1	0	3269.6																				7677	2.288e-05	2.721e-06	7.23	113.03										0
FALSE	[R].TTGIVMDSGDGVTHTVPIYEGYALPHAILR.[L]	1xPhospho [Y19(100)]	3.63449e-06	3.35966e-05	2	2	2	P60709; P63261	P60709 [148-177]; P63261 [148-177]	P60709 1xPhospho [Y166(100)]; P63261 1xPhospho [Y166(100)]	Actin, cytoplasmic 1 OS=Homo sapiens (Human) OX=9606 GN=ACTB PE=1 SV=1 Actin, cytoplasmic 2 OS=Homo sapiens (Human) OX=9606 GN=ACTG1 PE=1 SV=1	0	3263.58	4.36	2.442	0.000279824	0.236459	40.7	161	98.4	22.3	25.41	42.44	1.23395e+06	1.22323e+06	721626	2.99537e+06	1.53721e+06	1.67279e+06	1.50416e+06	1.47632e+06	1.39166e+06	7677	2.288e-05	1.177e-07	5.78	113.03	619126	932933	681959	2.69969e+06	2.13501e+06	3.54531e+06	1.51214e+06	1.65004e+06	3.11461e+06	9
FALSE	[K].TNPEVHNYQPQYHPNIHPSQPR.[W]	1xLabel:13C(6) [R22]; 1xPhospho [Y8(100)]	7.11409e-06	3.35966e-05	1	1	2	Q9H329	Q9H329 [440-461]	Q9H329 1xPhospho [Y447(100)]	Band 4.1-like protein 4B OS=Homo sapiens (Human) OX=9606 GN=EPB41L4B PE=2 SV=2	0	2739.25	100		4.24203e-17			300			22.25					157684	65084.7	60444.5				7567	2.288e-05	2.703e-07	2.25	51.02				142119	90395.2	128106				3
FALSE	[R].TIYVRDPTSNK.[Q]	1xPhospho [Y3(100)]	4.90122e-05	3.35966e-05	1	1	3	P07948	P07948 [30-40]	P07948 1xPhospho [Y32(100)]	Tyrosine-protein kinase Lyn OS=Homo sapiens (Human) OX=9606 GN=LYN PE=1 SV=3	1	1373.65	2.731	0.954	0.34509	0.0562856	71.3	177.4	51.3	27.17	6.71	58.69	212967	242947	150042	378105	253873	182726	101430	229047	44601.1	7547	2.288e-05	2.988e-06	3.1	45.91	106854	185290	141794	340782	352600	387270	101968	255999	99819.4	9
FALSE	[R].TIYVRDPTSNK.[Q]	1xLabel:13C(6) [R5]; 1xLabel:2H(4) [K11]; 1xPhospho [Y3(100)]	3.75154e-05	3.35966e-05	1	1	5	P07948	P07948 [30-40]	P07948 1xPhospho [Y32(100)]	Tyrosine-protein kinase Lyn OS=Homo sapiens (Human) OX=9606 GN=LYN PE=1 SV=3	1	1383.69																				7547	2.288e-05	2.147e-06	3.61	45.91										0
FALSE	[K].TMQFEPSTMVYDACR.[I]	1xCarbamidomethyl [C14]; 1xLabel:13C(6)15N(4) [R15]; 1xPhospho [Y11(99.6)]	1.79569e-05	3.35966e-05	1	1	2	Q9Y490	Q9Y490 [16-30]	Q9Y490 1xPhospho [Y26(99.6)]	Talin-1 OS=Homo sapiens (Human) OX=9606 GN=TLN1 PE=1 SV=3	0	1925.75																				7556	2.288e-05	8.584e-07	4.37	96.7										0
FALSE	[K].TMQFEPSTMVYDACR.[I]	1xCarbamidomethyl [C14]; 1xLabel:13C(6) [R15]; 1xPhospho [T/Y/S]	3.12554e-05	3.35966e-05	1	1	3	Q9Y490	Q9Y490 [16-30]		Talin-1 OS=Homo sapiens (Human) OX=9606 GN=TLN1 PE=1 SV=3	0	1921.76																				7556	2.288e-05	1.717e-06	4.39	96.7										0
FALSE	[K].TMQFEPSTMVYDACR.[I]	1xCarbamidomethyl [C14]; 1xPhospho [Y11(99.1)]	5.58911e-06	3.35966e-05	1	1	3	Q9Y490	Q9Y490 [16-30]	Q9Y490 1xPhospho [Y26(99.1)]	Talin-1 OS=Homo sapiens (Human) OX=9606 GN=TLN1 PE=1 SV=3	0	1915.74	2.026	1.996	0.864482	0.839829	59.7	121	119.2	28.32	10.83	17.7	688422	578976	260811	776388	600049	325363	685663	723959	252719	7556	2.288e-05	2.011e-07	4.44	96.7	345411	441572	246475	699751	833399	689576	689301	809149	565597	9
FALSE	[K].TQNKEESYDFSK.[S]	1xPhospho [Y8(99.7)]	2.62102e-05	3.35966e-05	1	1	5	Q9UDY2	Q9UDY2 [1000-1011]	Q9UDY2 1xPhospho [Y1007(99.7)]	Tight junction protein ZO-2 OS=Homo sapiens (Human) OX=9606 GN=TJP2 PE=1 SV=2	1	1555.63	2.41	2.578	0.558036	0.417222	47.6	114.7	137.7	38.7	25.62	35.66	147628	222748	136086	229062	251831	146219	189959	361683	166280	7614	2.288e-05	1.375e-06	3.09	31.2	74071.1	169885	128605	206452	349764	309898	190967	404243	372142	9
FALSE	[K].TQNKEESYDFSK.[S]	2xLabel:2H(4) [K4; K12]; 1xPhospho [Y8(99.7)]	2.89031e-05	3.35966e-05	1	1	7	Q9UDY2	Q9UDY2 [1000-1011]	Q9UDY2 1xPhospho [Y1007(99.7)]	Tight junction protein ZO-2 OS=Homo sapiens (Human) OX=9606 GN=TJP2 PE=1 SV=2	1	1563.68																				7614	2.288e-05	1.554e-06	3.68	31.2										0
FALSE	[K].TQNKEESYDFSK.[S]	2xLabel:13C(6)15N(2) [K4; K12]; 1xPhospho [Y8(99.8)]	2.93085e-06	3.35966e-05	1	1	6	Q9UDY2	Q9UDY2 [1000-1011]	Q9UDY2 1xPhospho [Y1007(99.8)]	Tight junction protein ZO-2 OS=Homo sapiens (Human) OX=9606 GN=TJP2 PE=1 SV=2	1	1571.66																				7614	2.288e-05	9.018e-08	4.16	31.2										0
FALSE	[R].TQQHYYDKCPK.[R]	1xCarbamidomethyl [C9]; 1xPhospho [Y6(99.1)]	0.00104767	3.35966e-05	1	1	3	P06737	P06737 [71-81]	P06737 1xPhospho [Y76(99.1)]	Glycogen phosphorylase, liver form OS=Homo sapiens (Human) OX=9606 GN=PYGL PE=1 SV=4	1	1547.63	1.136	1.173	0.365044	0.382909	84.7	94.7	120.6	36.08	19.18	30.19	41348.2	56985.4	32300.3	26773.9	24583.7	16363.6	24201.1	39531.2	19436.9	7616	2.288e-05	0.0001352	1.75	19.96	20746.1	43461.5	30524.8	24131	34143.9	34681.2	24329.5	44182.9	43500.8	9
FALSE	[K].TQTPPVSPAPQPTEERLPSSPVYEDAASFK.[A]	1xLabel:13C(6)15N(2) [K30]; 1xLabel:13C(6)15N(4) [R16]; 1xPhospho [S/Y/T]	1.33262e-07	3.35966e-05	1	1	4	Q14247	Q14247 [399-428]		Src substrate cortactin OS=Homo sapiens (Human) OX=9606 GN=CTTN PE=1 SV=2	1	3324.58																				7620	2.288e-05	1.917e-09	5.28	91.89										0
FALSE	[K].TQTPPVSPAPQPTEERLPSSPVYEDAASFK.[A]	1xLabel:13C(6) [R16]; 1xLabel:2H(4) [K30]; 1xPhospho [Y23(98.1)]	1.01337e-07	3.35966e-05	1	1	4	Q14247	Q14247 [399-428]	Q14247 1xPhospho [Y421(98.1)]	Src substrate cortactin OS=Homo sapiens (Human) OX=9606 GN=CTTN PE=1 SV=2	1	3316.6																				7620	2.288e-05	1.37e-09	5.59	91.89										0
FALSE	[K].TQTPPVSPAPQPTEERLPSSPVYEDAASFK.[A]	1xPhospho [Y23(98.7)]	5.03965e-07	3.35966e-05	1	1	3	Q14247	Q14247 [399-428]	Q14247 1xPhospho [Y421(98.7)]	Src substrate cortactin OS=Homo sapiens (Human) OX=9606 GN=CTTN PE=1 SV=2	1	3306.56	2.848	2.418	0.255972	0.330848	47.9	136.3	115.8	15.21	4.37	9.12	1.45026e+06	866381	936840	2.29902e+06	1.41316e+06	1.01019e+06	1.75035e+06	1.62042e+06	679568	7620	2.288e-05	1.007e-08	5	91.89	727659	660770	885342	2.07209e+06	1.96271e+06	2.14101e+06	1.75964e+06	1.8111e+06	1.5209e+06	9
FALSE	[R].TPTCQSSTDCSPYAR.[I]	2xCarbamidomethyl [C4; C10]; 1xLabel:13C(6)15N(4) [R15]; 1xPhospho [Y13(99.5)]	0.000594755	3.35966e-05	1	1	1	O95235	O95235 [857-871]	O95235 1xPhospho [Y869(99.5)]	Kinesin-like protein KIF20A OS=Homo sapiens (Human) OX=9606 GN=KIF20A PE=1 SV=1	0	1820.69																				7595	2.288e-05	6.711e-05	2.75	28.31										0
FALSE	[R].TPTCQSSTDCSPYAR.[I]	2xCarbamidomethyl [C4; C10]; 1xLabel:13C(6) [R15]; 1xPhospho [Y13(99.6)]	7.10719e-05	3.35966e-05	1	1	1	O95235	O95235 [857-871]	O95235 1xPhospho [Y869(99.6)]	Kinesin-like protein KIF20A OS=Homo sapiens (Human) OX=9606 GN=KIF20A PE=1 SV=1	0	1816.7		100		4.27829e-17			300			47.53							13928	36746.5	14158.4	7595	2.288e-05	4.744e-06	2.74	28.31							14001.8	41070.5	31687.2	3
FALSE	[K].TPSLNGYHNNLDPMHNYVNTENVTVPASAHK.[I]	1xLabel:2H(4) [K31]; 1xPhospho [Y17(100)]	4.85439e-09	3.35966e-05	1	1	2	Q8WU20	Q8WU20 [376-406]	Q8WU20 1xPhospho [Y392(100)]	Fibroblast growth factor receptor substrate 2 OS=Homo sapiens (Human) OX=9606 GN=FRS2 PE=1 SV=4	0	3518.61	100		4.24203e-17			300			23.15					287881	116540	110055				7592	2.288e-05	3.122e-11	6.65	83.87				259465	161860	233251				3
FALSE	[R].TPYEAYDPIGK.[Y]	1xLabel:13C(6)15N(2) [K11]; 1xPhospho [Y3(100)]	1.04608e-06	3.35966e-05	1	1	6	Q96J84	Q96J84 [719-729]	Q96J84 1xPhospho [Y721(100)]	Kin of IRRE-like protein 1 OS=Homo sapiens (Human) OX=9606 GN=KIRREL1 PE=1 SV=2	0	1341.59																				7599	2.288e-05	2.491e-08	3.52	68.39										0
FALSE	[R].TPYEAYDPIGK.[Y]	1xLabel:2H(4) [K11]; 1xPhospho [Y3(100)]	1.68379e-06	3.35966e-05	1	1	4	Q96J84	Q96J84 [719-729]	Q96J84 1xPhospho [Y721(100)]	Kin of IRRE-like protein 1 OS=Homo sapiens (Human) OX=9606 GN=KIRREL1 PE=1 SV=2	0	1337.6																				7599	2.288e-05	4.502e-08	3.71	68.39										0
FALSE	[R].TPYEAYDPIGK.[Y]	1xPhospho [Y3(100)]	1.2721e-06	3.35966e-05	1	1	6	Q96J84	Q96J84 [719-729]	Q96J84 1xPhospho [Y721(100)]	Kin of IRRE-like protein 1 OS=Homo sapiens (Human) OX=9606 GN=KIRREL1 PE=1 SV=2	0	1333.57	2.884	2.091	0.249693	0.764491	39.2	122.9	137.9	33.05	5.3	31.32	1.09188e+06	1.2095e+06	563973	1.75289e+06	1.23685e+06	824176	1.0981e+06	1725409	943948	7599	2.288e-05	3.176e-08	3.97	68.39	547841	922460	532972	1.57987e+06	1.71784e+06	1.74676e+06	1.10393e+06	1.92844e+06	2.1126e+06	9
FALSE	[R].TADSVFCPHYEK.[V]	1xCarbamidomethyl [C7]; 1xLabel:13C(6)15N(2) [K12]; 1xPhospho [Y10(100)]	1.35664e-05	3.35966e-05	1	1	5	P52799	P52799 [295-306]	P52799 1xPhospho [Y304(100)]	Ephrin-B2 OS=Homo sapiens (Human) OX=9606 GN=EFNB2 PE=1 SV=1	0	1541.62																				7163	2.288e-05	6.059e-07	3.82	55.51										0
FALSE	[R].TADSVFCPHYEK.[V]	1xCarbamidomethyl [C7]; 1xLabel:2H(4) [K12]; 1xPhospho [Y10(100)]	7.94804e-06	3.35966e-05	1	1	7	P52799	P52799 [295-306]	P52799 1xPhospho [Y304(100)]	Ephrin-B2 OS=Homo sapiens (Human) OX=9606 GN=EFNB2 PE=1 SV=1	0	1537.63																				7163	2.288e-05	3.106e-07	3.98	55.51										0
FALSE	[R].TADSVFCPHYEK.[V]	1xCarbamidomethyl [C7]; 1xPhospho [Y10(100)]	3.25314e-06	3.35966e-05	1	1	6	P52799	P52799 [295-306]	P52799 1xPhospho [Y304(100)]	Ephrin-B2 OS=Homo sapiens (Human) OX=9606 GN=EFNB2 PE=1 SV=1	0	1533.61	2.909	2.692	0.105716	0.244224	36.5	114.5	149	25.82	5.52	27.18	768913	776156	412966	1.24521e+06	897119	577921	1.00375e+06	1.42602e+06	787779	7163	2.288e-05	1.027e-07	2.51	55.51	385797	591957	390266	1.12229e+06	1.246e+06	1.22485e+06	1.00908e+06	1.59382e+06	1.76309e+06	9
FALSE	[R].TACTNFMMTPYVVTR.[Y]	1xCarbamidomethyl [C3]; 1xPhospho [Y11(99.5)]	2.8184e-06	3.35966e-05	1	1	2	P45984	P45984 [175-189]	P45984 1xPhospho [Y185(99.5)]	Mitogen-activated protein kinase 9 OS=Homo sapiens (Human) OX=9606 GN=MAPK9 PE=1 SV=2	0	1871.79	1.287	1.521	0.466021	0.891765	78.2	103	118.9	4.1	8.37	8.71	529134	377263	297419	357666	266597	177957	428376	328780	191011	7160	2.288e-05	8.557e-08	4.26	101.49	265489	287730	281070	322361	370273	377163	430649	367468	427492	9
FALSE	[R].TACTNFMMTPYVVTR.[Y]	1xCarbamidomethyl [C3]; 1xLabel:13C(6)15N(4) [R15]; 1xPhospho [T9(100)]	2.69265e-06	3.35966e-05	1	1	2	P45984	P45984 [175-189]	P45984 1xPhospho [T183(100)]	Mitogen-activated protein kinase 9 OS=Homo sapiens (Human) OX=9606 GN=MAPK9 PE=1 SV=2	0	1881.8																				7160	2.288e-05	8.098e-08	3.83	101.49										0
FALSE	[R].TASDTDSSYCIPTAGMSPSR.[S]	1xCarbamidomethyl [C10]; 1xLabel:13C(6) [R20]; 1xPhospho [S/Y/T]	7.32048e-09	3.35966e-05	1	1	5	Q13480	Q13480 [365-384]		GRB2-associated-binding protein 1 OS=Homo sapiens (Human) OX=9606 GN=GAB1 PE=1 SV=2	0	2189.88	18.377	2.107	1.6751e-14	0.907238	19.5	239.4	41.1	54.1	18.09	43.13		64235.2	23153.6	573068	265287	189723		84567.4	22492.4	7185	2.288e-05	5.181e-11	4.5	65.03		48990.8	21880.8	516500	368453	402100		94518.5	50339.1	7
FALSE	[R].SYSTLTTVR.[E]	1xLabel:13C(6)15N(4) [R9]; 1xPhospho [Y2(99.3)]	0.00053941	3.35966e-05	1	1	3	Q96NY8	Q96NY8 [444-452]	Q96NY8 1xPhospho [Y445(99.3)]	Nectin-4 OS=Homo sapiens (Human) OX=9606 GN=NECTIN4 PE=1 SV=1	0	1117.52																				7145	2.288e-05	5.944e-05	2.22	49.85										0
FALSE	[R].SVSPTTEMVSNESVDYR.[A]	1xLabel:13C(6) [R17]; 1xPhospho [S13(100)]	7.56308e-09	3.35966e-05	1	1	6	P08581	P08581 [988-1004]	P08581 1xPhospho [S1000(100)]	Hepatocyte growth factor receptor OS=Homo sapiens (Human) OX=9606 GN=MET PE=1 SV=4	0	1986.85																				7086	2.288e-05	5.389e-11	5.25	68.31										0
FALSE	[R].SVSPTTEMVSNESVDYR.[A]	1xLabel:13C(6)15N(4) [R17]; 1xPhospho [S13(100)]	5.73681e-06	3.35966e-05	1	1	1	P08581	P08581 [988-1004]	P08581 1xPhospho [S1000(100)]	Hepatocyte growth factor receptor OS=Homo sapiens (Human) OX=9606 GN=MET PE=1 SV=4	0	1990.83																				7086	2.288e-05	2.074e-07	4.28	68.31										0
FALSE	[R].SVSPTTEMVSNESVDYR.[A]	1xOxidation [M8]; 1xPhospho [Y16(100)]	3.232e-06	3.35966e-05	1	1	3	P08581	P08581 [988-1004]	P08581 1xPhospho [Y1003(100)]	Hepatocyte growth factor receptor OS=Homo sapiens (Human) OX=9606 GN=MET PE=1 SV=4	0	1996.82	8.704	2.215	1.94138e-10	0.668395	27.4	214.8	57.8	35.86	31.89	34	349066	199039	86119.4	1.69146e+06	563074	562445	319071	331782	80532.4	7087	2.288e-05	1.016e-07	3.79	54.25	175141	151803	81385.5	1.5245e+06	782045	1.19205e+06	320764	370823	180235	9
FALSE	[R].SVSPTTEMVSNESVDYR.[A]	1xOxidation [M8]; 1xLabel:13C(6) [R17]; 1xPhospho [Y16(100)]	8.33324e-08	3.35966e-05	1	1	5	P08581	P08581 [988-1004]	P08581 1xPhospho [Y1003(100)]	Hepatocyte growth factor receptor OS=Homo sapiens (Human) OX=9606 GN=MET PE=1 SV=4	0	2002.84																				7087	2.288e-05	1.071e-09	4.69	54.25										0
FALSE	[R].SVSPTTEMVSNESVDYR.[A]	1xOxidation [M8]; 1xLabel:13C(6)15N(4) [R17]; 1xPhospho [Y16(100)]	6.93095e-06	3.35966e-05	1	1	1	P08581	P08581 [988-1004]	P08581 1xPhospho [Y1003(100)]	Hepatocyte growth factor receptor OS=Homo sapiens (Human) OX=9606 GN=MET PE=1 SV=4	0	2006.83																				7087	2.288e-05	2.622e-07	4.27	54.25										0
FALSE	[K].SVSSSPWLPQDGFDPSDYAEPMDAVVKPR.[N]	1xPhospho [S16(99.2)]	1.1555e-08	3.35966e-05	1	1	3	Q9NRY4	Q9NRY4 [1070-1098]	Q9NRY4 1xPhospho [S1085(99.2)]	Rho GTPase-activating protein 35 OS=Homo sapiens (Human) OX=9606 GN=ARHGAP35 PE=1 SV=3	0	3257.45	0.895	1.275	0.013617	0.476681	91.5	93	115.5	32.27	8.73	27.82	1665644	2.1673e+06	1.44697e+06	1.45037e+06	1.065e+06		1.40725e+06	1.88581e+06		7088	2.288e-05	9.146e-11	5.91	115.05	835725	1.65295e+06	1.36743e+06	1.3072e+06	1.47916e+06		1.41471e+06	2.10772e+06		7
FALSE	[K].SVSSSPWLPQDGFDPSDYAEPMDAVVKPR.[N]	1xLabel:13C(6)15N(2) [K27]; 1xLabel:13C(6)15N(4) [R29]; 1xPhospho [S16(99.3)]	1.28042e-06	3.35966e-05	1	1	1	Q9NRY4	Q9NRY4 [1070-1098]	Q9NRY4 1xPhospho [S1085(99.3)]	Rho GTPase-activating protein 35 OS=Homo sapiens (Human) OX=9606 GN=ARHGAP35 PE=1 SV=3	0	3275.47																				7088	2.288e-05	3.218e-08	4.83	115.05										0
FALSE	[R].SVSPTTEMVSNESVDYR.[A]	1xPhospho [Y16(99.5)]	2.11899e-08	3.35966e-05	1	1	4	P08581	P08581 [988-1004]	P08581 1xPhospho [Y1003(99.5)]	Hepatocyte growth factor receptor OS=Homo sapiens (Human) OX=9606 GN=MET PE=1 SV=4	0	1980.83	7.78	2.281	5.91215e-12	0.489793	28.7	204.7	66.6	32.59	7.39	28.66	1.25727e+06	1.21598e+06	519958	5.44547e+06	3.23619e+06	2.0015e+06	1.22304e+06	1.89295e+06	653589	7086	2.288e-05	1.951e-10	5.19	68.31	630825	927404	491376	4.90795e+06	4.49469e+06	4.24199e+06	1.22953e+06	2.1157e+06	1.46276e+06	9
FALSE	[R].SYKAPYTCGGDSDQYVLMSSPVGR.[I]	1xCarbamidomethyl [C8]; 1xPhospho [Y15(100)]	8.05237e-06	3.35966e-05	1	1	1	Q9Y4H2	Q9Y4H2 [809-832]	Q9Y4H2 1xPhospho [Y823(100)]	Insulin receptor substrate 2 OS=Homo sapiens (Human) OX=9606 GN=IRS2 PE=1 SV=2	1	2718.16	1.496	2.027	0.826703	0.844245	77.2	115.5	107.3	50.98	40.35	42.38	242733		274161	219869		168162	245592	215251	214699	7123	2.288e-05	3.164e-07	4.54	87.73	121789		259090	198165		356404	246895	240580	480506	7
FALSE	[R].SYSTLTTVR.[E]	1xLabel:13C(6) [R9]; 1xPhospho [Y2(99.6)]	0.00030605	3.35966e-05	1	1	2	Q96NY8	Q96NY8 [444-452]	Q96NY8 1xPhospho [Y445(99.6)]	Nectin-4 OS=Homo sapiens (Human) OX=9606 GN=NECTIN4 PE=1 SV=1	0	1113.53																				7145	2.288e-05	2.929e-05	2.6	49.85										0
FALSE	[R].SYSTLTTVR.[E]	1xPhospho [Y2(99.6)]	0.000962724	3.35966e-05	1	1	3	Q96NY8	Q96NY8 [444-452]	Q96NY8 1xPhospho [Y445(99.6)]	Nectin-4 OS=Homo sapiens (Human) OX=9606 GN=NECTIN4 PE=1 SV=1	0	1107.51	5.585	1.31	0.000204487	0.479599	34.4	199.6	66.1	43.63	22.26	53.66	131324	189168	83394.7	408293	329567	271445	85865.3	135612	117820	7145	2.288e-05	0.0001217	2.46	49.85	65890.9	144274	78810.6	367990	457731	575302	86320.9	151570	263688	9
FALSE	[R].SYSPYDYQPCLAGPNQDFHSK.[S]	1xCarbamidomethyl [C10]; 1xLabel:13C(6)15N(2) [K21]; 1xPhospho [S3(98.5)]	1.45051e-07	3.35966e-05	1	1	3	Q9HBL0	Q9HBL0 [792-812]	Q9HBL0 1xPhospho [S794(98.5)]	Tensin-1 OS=Homo sapiens (Human) OX=9606 GN=TNS1 PE=1 SV=2	0	2562.05																				7143	2.288e-05	2.13e-09	4.5	79.92										0
FALSE	[R].SYSPYDYQPCLAGPNQDFHSK.[S]	1xCarbamidomethyl [C10]; 1xPhospho [S3(98.6)]	4.14424e-07	3.35966e-05	1	1	1	Q9HBL0	Q9HBL0 [792-812]	Q9HBL0 1xPhospho [S794(98.6)]	Tensin-1 OS=Homo sapiens (Human) OX=9606 GN=TNS1 PE=1 SV=2	0	2554.04	1.172	2.989	0.325089	0.09676	58.1	68.1	173.7	21.11	25.81	25.48	358518	294551	291539	232641	189543	165122	486342	600770	369063	7143	2.288e-05	7.897e-09	3.95	79.92	179884	224647	275513	209677	263253	349960	488922	671464	825981	9
FALSE	[K].SYSPYDMLESIRK.[E]	1xOxidation [M7]; 1xLabel:13C(6) [R12]; 1xLabel:2H(4) [K13]; 1xPhospho [Y5(100)]	0.00204562	3.35966e-05	1	2	1	P07355	P07355 [234-246]	P07355 1xPhospho [Y238(100)]	Annexin A2 OS=Homo sapiens (Human) OX=9606 GN=ANXA2 PE=1 SV=2	1	1694.77																				7142	2.288e-05	0.000311	1.9	76.99										0
FALSE	[K].SYSPYDMLESIRK.[E]	1xLabel:13C(6)15N(2) [K13]; 1xLabel:13C(6)15N(4) [R12]; 1xPhospho [Y5(100)]	7.6431e-06	3.35966e-05	1	2	6	P07355	P07355 [234-246]	P07355 1xPhospho [Y238(100)]	Annexin A2 OS=Homo sapiens (Human) OX=9606 GN=ANXA2 PE=1 SV=2	1	1686.76																				7141	2.288e-05	2.96e-07	3.83	104.56										0
FALSE	[K].SYSPYDMLESIRK.[E]	1xOxidation [M7]; 1xPhospho [Y5(99.2)]	0.000115136	3.35966e-05	1	2	3	P07355	P07355 [234-246]	P07355 1xPhospho [Y238(99.2)]	Annexin A2 OS=Homo sapiens (Human) OX=9606 GN=ANXA2 PE=1 SV=2	1	1684.73	1.874	1.799	0.958355	0.968627	75.6	114.5	109.9	29.65	39.33	34.12	498207		404858	519799	227175	331450	447359	303276	296686	7142	2.288e-05	8.693e-06	2.95	76.99	249972		382603	468489	315520	702477	449733	338963	663997	8
FALSE	[K].SYSPYDMLESIRK.[E]	1xPhospho [Y5(100)]	1.5659e-05	3.35966e-05	1	2	6	P07355	P07355 [234-246]	P07355 1xPhospho [Y238(100)]	Annexin A2 OS=Homo sapiens (Human) OX=9606 GN=ANXA2 PE=1 SV=2	1	1668.73	0.984	1.666	0.024793	0.998009	83.2	79.8	137	2.9	20.51	13.32	4.27132e+06	2.9771e+06	2.32764e+06	2340148	1.24622e+06	1.23136e+06	3551889	3.24151e+06	2.00829e+06	7141	2.288e-05	7.243e-07	3.29	104.56	2.1431e+06	2.27057e+06	2.19969e+06	2.10915e+06	1.73086e+06	2.60975e+06	3.57073e+06	3.62294e+06	4.49465e+06	9
FALSE	[K].SYSPYDMLESIR.[K]	1xOxidation [M7]; 1xLabel:13C(6)15N(4) [R12]; 1xPhospho [Y5(100)]	0.000482878	3.35966e-05	1	2	1	P07355	P07355 [234-245]	P07355 1xPhospho [Y238(100)]	Annexin A2 OS=Homo sapiens (Human) OX=9606 GN=ANXA2 PE=1 SV=2	0	1566.64																				7140	2.288e-05	5.181e-05	2.21	86.02										0
FALSE	[K].SYSPYDMLESIR.[K]	1xOxidation [M7]; 1xPhospho [Y5(100)]	0.000498861	3.35966e-05	1	2	2	P07355	P07355 [234-245]	P07355 1xPhospho [Y238(100)]	Annexin A2 OS=Homo sapiens (Human) OX=9606 GN=ANXA2 PE=1 SV=2	0	1556.63	1.621	1.696	0.934819	0.981499	70	113.5	116.4	3.76	5.86	16.68	317439	224518	171979	283848	205996	124339	268772	224573	152837	7140	2.288e-05	5.375e-05	2	86.02	159273	171235	162526	255830	286105	263526	270198	250999	342057	9
FALSE	[K].SYSPYDMLESIR.[K]	1xLabel:13C(6)15N(4) [R12]; 1xPhospho [Y5(100)]	0.00071368	3.35966e-05	1	2	3	P07355	P07355 [234-245]	P07355 1xPhospho [Y238(100)]	Annexin A2 OS=Homo sapiens (Human) OX=9606 GN=ANXA2 PE=1 SV=2	0	1550.65																				7139	2.288e-05	8.38e-05	2.8	112.51										0
FALSE	[K].SYSPYDMLESIR.[K]	1xLabel:13C(6) [R12]; 1xPhospho [Y5(100)]	0.000492405	3.35966e-05	1	2	2	P07355	P07355 [234-245]	P07355 1xPhospho [Y238(100)]	Annexin A2 OS=Homo sapiens (Human) OX=9606 GN=ANXA2 PE=1 SV=2	0	1546.66																				7139	2.288e-05	5.315e-05	2.89	112.51										0
FALSE	[K].SYSPYDMLESIR.[K]	1xPhospho [Y5(100)]	0.000498861	3.35966e-05	1	2	3	P07355	P07355 [234-245]	P07355 1xPhospho [Y238(100)]	Annexin A2 OS=Homo sapiens (Human) OX=9606 GN=ANXA2 PE=1 SV=2	0	1540.64	1.601	1.543	0.923518	0.914079	74.2	110.6	115.2	4.26	7.47	10.78	2.54571e+06	1.66446e+06	1.25076e+06	2.36232e+06	1340460	892653	1.96109e+06	1.66073e+06	1.01909e+06	7139	2.288e-05	5.385e-05	2.97	112.51	1.27729e+06	1.26944e+06	1.182e+06	2.12914e+06	1.86174e+06	1.89189e+06	1.97149e+06	1.85615e+06	2.28078e+06	9
FALSE	[K].SYSPYDMLESIRK.[E]	1xLabel:13C(6) [R12]; 1xLabel:2H(4) [K13]; 1xPhospho [Y5(100)]	1.13025e-05	3.35966e-05	1	2	6	P07355	P07355 [234-246]	P07355 1xPhospho [Y238(100)]	Annexin A2 OS=Homo sapiens (Human) OX=9606 GN=ANXA2 PE=1 SV=2	1	1678.78																				7141	2.288e-05	4.826e-07	3.61	104.56										0
FALSE	[R].SYDSLHRPK.[S]	1xLabel:13C(6)15N(2) [K9]; 1xLabel:13C(6)15N(4) [R7]; 1xPhospho [Y2(99.6)]	5.92131e-05	3.35966e-05	1	1	3	Q8N8S7	Q8N8S7 [528-536]	Q8N8S7 1xPhospho [Y529(99.6)]	Protein enabled homolog OS=Homo sapiens (Human) OX=9606 GN=ENAH PE=1 SV=2	0	1200.55																				7119	2.288e-05	3.806e-06	1.96	21.92										0
FALSE	[R].SYDSLHRPK.[S]	1xLabel:13C(6) [R7]; 1xLabel:2H(4) [K9]; 1xPhospho [Y2(99.7)]	0.0013766	3.35966e-05	1	1	7	Q8N8S7	Q8N8S7 [528-536]	Q8N8S7 1xPhospho [Y529(99.7)]	Protein enabled homolog OS=Homo sapiens (Human) OX=9606 GN=ENAH PE=1 SV=2	0	1192.58																				7119	2.288e-05	0.0001897	1.61	21.92										0
FALSE	[R].SYDSLHRPK.[S]	1xPhospho [S/Y]	0.000389479	3.35966e-05	1	1	3	Q8N8S7	Q8N8S7 [528-536]		Protein enabled homolog OS=Homo sapiens (Human) OX=9606 GN=ENAH PE=1 SV=2	0	1182.53	3.03	1.949	0.25369	0.930201	48.5	146.8	104.7	30.88	18.83	29.24	91143.2	100819	50239	157547	140552	67883.9	85866.6	134112	45848.1	7119	2.288e-05	3.961e-05	2.2	21.92	45730.5	76892.8	47477.4	141995	195210	143874	86322.2	149893	102610	9
FALSE	[R].TGFSTSPESPYTHWK.[Q]	1xPhospho [Y/T/S]	4.2187e-05	3.35966e-05	1	1	1	Q99873	Q99873 [299-313]		Protein arginine N-methyltransferase 1 OS=Homo sapiens (Human) OX=9606 GN=PRMT1 PE=1 SV=3	0	1804.76	0.01	1.349	4.24203e-17	0.541972	60.4	130.9	108.7	29.45		73.45	160619	79345.5	115813			82481.8		73036.7	115300	7313	2.288e-05	2.478e-06	2.85	70.09	80589.2	60515.1	109447			174812		81631	258048	6
FALSE	[K].TGGRVYGTTGTKVK.[G]	1xPhospho [Y6(100)]	0.00106831	3.35966e-05	1	1	3	Q6UN15	Q6UN15 [124-137]	Q6UN15 1xPhospho [Y129(100)]	Pre-mRNA 3'-end-processing factor FIP1 OS=Homo sapiens (Human) OX=9606 GN=FIP1L1 PE=1 SV=1	2	1504.75	0.01	0.01	4.24203e-17	4.27829e-17	300			11.04			50596.9	41323.7	29157.8							7314	2.288e-05	0.0001388	2.15	20.85	25386.6	31516.7	27555							3
FALSE	[R].TGHGYVYEYPSR.[Y]	1xPhospho [Y7(100)]	3.14879e-06	3.35966e-05	1	1	6	Q14511	Q14511 [160-171]	Q14511 1xPhospho [Y166(100)]	Enhancer of filamentation 1 OS=Homo sapiens (Human) OX=9606 GN=NEDD9 PE=1 SV=1	0	1508.62	1.959	1.81	0.904438	0.950533	58.2	123.3	118.5	22.44	25.46	36.07	985770	1.02567e+06	735443	1.02832e+06	1.1034e+06	694588	874663	1.26669e+06	841520	7316	2.288e-05	9.799e-08	3.45	49.45	494603	782252	695017	926814	1.53249e+06	1.47211e+06	879304	1.41574e+06	1.88336e+06	9
FALSE	[R].TGHGYVYEYPSR.[Y]	1xLabel:13C(6) [R12]; 1xPhospho [Y7(100)]	3.04779e-06	3.35966e-05	1	1	6	Q14511	Q14511 [160-171]	Q14511 1xPhospho [Y166(100)]	Enhancer of filamentation 1 OS=Homo sapiens (Human) OX=9606 GN=NEDD9 PE=1 SV=1	0	1514.64																				7316	2.288e-05	9.457e-08	3.12	49.45										0
FALSE	[R].TGHGYVYEYPSR.[Y]	1xLabel:13C(6)15N(4) [R12]; 1xPhospho [Y7(100)]	4.25018e-06	3.35966e-05	1	1	6	Q14511	Q14511 [160-171]	Q14511 1xPhospho [Y166(100)]	Enhancer of filamentation 1 OS=Homo sapiens (Human) OX=9606 GN=NEDD9 PE=1 SV=1	0	1518.63																				7316	2.288e-05	1.431e-07	3.84	49.45										0
FALSE	[R].THAVSVSETDDYAEIIDEEDTYTMPSTR.[D]	1xPhospho [Y12(100)]	2.81415e-12	3.35966e-05	1	1	3	Q05397	Q05397 [386-413]	Q05397 1xPhospho [Y397(100)]	Focal adhesion kinase 1 OS=Homo sapiens (Human) OX=9606 GN=PTK2 PE=1 SV=2	0	3255.36	1.98	2.229	0.79449	0.439737	58.2	115.3	126.4	7.28	3.49	11.47	3.62712e+06	2.66002e+06	1.87562e+06	3.9978e+06	2.51455e+06	1.76645e+06	4070898	2.93611e+06	1.76508e+06	7345	2.288e-05	2.916e-15	8.48	96.85	1.81988e+06	2.02874e+06	1.77252e+06	3.60318e+06	3.49242e+06	3.74383e+06	4.0925e+06	3.2816e+06	3.95033e+06	9
FALSE	[R].THAVSVSETDDYAEIIDEEDTYTMPSTR.[D]	1xOxidation [M24]; 1xPhospho [Y12(100)]	5.72819e-12	3.35966e-05	1	1	3	Q05397	Q05397 [386-413]	Q05397 1xPhospho [Y397(100)]	Focal adhesion kinase 1 OS=Homo sapiens (Human) OX=9606 GN=PTK2 PE=1 SV=2	0	3271.35	1.951	2.201	0.904438	0.626603	60.1	106.2	133.6	8.16	13.02	10.08	1.0284e+06	612394	581943	984419	656235	527270	1140610	887196	540869	7346	2.288e-05	7.038e-15	7.31	91.37	515991	467059	549954	887247	911435	1.1175e+06	1.14666e+06	991594	1.21049e+06	9
FALSE	[R].THAVSVSETDDYAEIIDEEDTYTMPSTR.[D]	1xOxidation [M24]; 1xLabel:13C(6) [R28]; 1xPhospho [Y12(100)]	1.24557e-12	3.35966e-05	1	1	3	Q05397	Q05397 [386-413]	Q05397 1xPhospho [Y397(100)]	Focal adhesion kinase 1 OS=Homo sapiens (Human) OX=9606 GN=PTK2 PE=1 SV=2	0	3277.37																				7346	2.288e-05	1.111e-15	8.24	91.37										0
FALSE	[K].TGVAGEDMQDNSGTYGK.[I]	1xPhospho [T14(100)]	1.69764e-08	3.35966e-05	1	1	3	Q05655	Q05655 [320-336]	Q05655 1xPhospho [T333(100)]	Protein kinase C delta type OS=Homo sapiens (Human) OX=9606 GN=PRKCD PE=1 SV=2	0	1809.7	2.386	1.495	0.576278	0.825142	52.9	172.8	74.3	46.61	21.84	54.36	99244	173459	89417.9	305953	227041	95142.5	74057.8	197343	52986.3	7332	2.288e-05	1.48e-10	4.33	38.37	49795	132294	84502.6	275752	315333	201646	74450.7	220565	118586	9
FALSE	[K].TGVAGEDMQDNSGTYGK.[I]	1xLabel:2H(4) [K17]; 1xPhospho [T14(99.6)]	3.50383e-09	3.35966e-05	1	1	3	Q05655	Q05655 [320-336]	Q05655 1xPhospho [T333(99.6)]	Protein kinase C delta type OS=Homo sapiens (Human) OX=9606 GN=PRKCD PE=1 SV=2	0	1813.72																				7332	2.288e-05	2.066e-11	4.78	38.37										0
FALSE	[K].TGVAGEDMQDNSGTYGK.[I]	1xLabel:13C(6)15N(2) [K17]; 1xPhospho [Y15(99.6)]	2.67739e-07	3.35966e-05	1	1	2	Q05655	Q05655 [320-336]	Q05655 1xPhospho [Y334(99.6)]	Protein kinase C delta type OS=Homo sapiens (Human) OX=9606 GN=PRKCD PE=1 SV=2	0	1817.71																				7332	2.288e-05	4.579e-09	3.56	38.37										0
FALSE	[K].TGVAGEDMQDNSGTYGK.[I]	1xOxidation [M8]; 1xLabel:2H(4) [K17]; 1xPhospho [T/Y/S]	0.000270411	3.35966e-05	1	1	3	Q05655	Q05655 [320-336]		Protein kinase C delta type OS=Homo sapiens (Human) OX=9606 GN=PRKCD PE=1 SV=2	0	1829.72	3.053	1.218	0.3266	0.462315	49.4	150.9	99.7	51.7	19.77	65.9	18247.9	36063.7	17793.1	54085.9	49848.9	24221.9		50280.4	9147.53	7333	2.288e-05	2.511e-05	2.61	25.79	9155.76	27505	16815.1	48747.1	69234.3	51336.1		56197	20472.6	8
FALSE	[K].TGVAGEDMQDNSGTYGK.[I]	1xOxidation [M8]; 1xLabel:13C(6)15N(2) [K17]; 1xPhospho [T14(99.7)]	1.54694e-06	3.35966e-05	1	1	1	Q05655	Q05655 [320-336]	Q05655 1xPhospho [T333(99.7)]	Protein kinase C delta type OS=Homo sapiens (Human) OX=9606 GN=PRKCD PE=1 SV=2	0	1833.71																				7333	2.288e-05	4.044e-08	2.71	25.79										0
FALSE	[K].TEKHASQKDYSSGFGGK.[Y]	1xPhospho [S12(98.5)]	8.48356e-06	3.35966e-05	1	1	6	Q14247	Q14247 [145-161]	Q14247 1xPhospho [S156(98.5)]	Src substrate cortactin OS=Homo sapiens (Human) OX=9606 GN=CTTN PE=1 SV=2	2	1906.83	0.01	0.01	4.24203e-17	4.27829e-17	300			19.2			77476.2	74638	56353.5							7239	2.288e-05	3.389e-07	3.39	20.26	38873.1	56924.7	53255.8							3
FALSE	[R].TEQTPDLVGMLLSYSHSELPQRPPKPAIYSSVTPR.[R]	2xLabel:13C(6) [R22; R35]; 1xLabel:2H(4) [K25]; 1xPhospho [T33(100)]	2.61064e-08	3.35966e-05	1	2	2	Q12774	Q12774 [613-647]	Q12774 1xPhospho [T645(100)]	Rho guanine nucleotide exchange factor 5 OS=Homo sapiens (Human) OX=9606 GN=ARHGEF5 PE=1 SV=3	0	3991.04																				7246	2.288e-05	2.526e-10	7.18	122.8										0
FALSE	[R].TEQTPDLVGMLLSYSHSELPQRPPKPAIYSSVTPR.[R]	1xPhospho [Y/S/T]	1.89348e-06	3.35966e-05	1	2	3	Q12774	Q12774 [613-647]		Rho guanine nucleotide exchange factor 5 OS=Homo sapiens (Human) OX=9606 GN=ARHGEF5 PE=1 SV=3	0	3974.97	2.098	1.423	0.760044	0.773009	57.6	142.1	100.3	45.64	10.38	28.14	955241	1.38419e+06	1.41349e+06	2.68442e+06		1.32233e+06		1.34383e+06	1.00456e+06	7246	2.288e-05	5.214e-08	7.79	122.8	479285	1.05569e+06	1.33579e+06	2.41944e+06		2.80255e+06		1.50196e+06	2.24826e+06	7
FALSE	[R].TDPHGLYLSCNGGTPAGHK.[Q]	1xCarbamidomethyl [C10]; 1xLabel:2H(4) [K19]; 1xPhospho [Y7(100)]	4.30959e-07	3.35966e-05	1	1	2	Q9NQU5	Q9NQU5 [138-156]	Q9NQU5 1xPhospho [Y144(100)]	Serine/threonine-protein kinase PAK 6 OS=Homo sapiens (Human) OX=9606 GN=PAK6 PE=1 SV=1	0	2065.91																				7223	2.288e-05	8.262e-09	3.03	55.21										0
FALSE	[R].TDSCSSAQAQYDTPK.[A]	1xCarbamidomethyl [C4]; 1xPhospho [Y11(100)]	0.00199322	3.35966e-05	1	1	1	Q96PD2	Q96PD2 [722-736]	Q96PD2 1xPhospho [Y732(100)]	Discoidin, CUB and LCCL domain-containing protein 2 OS=Homo sapiens (Human) OX=9606 GN=DCBLD2 PE=1 SV=1	0	1738.66	6.084	1.775	0.0016599	0.990447	29.8	181.6	88.6	64.38	10.37	56.14	14872.5	29601.2	9384.52	52359.4	41824.4	25456.9		35847.9	7727.55	7226	2.288e-05	0.0003028	2.15	27.17	7462.19	22576.2	8868.66	47191	58089.3	53953.5		40066.2	17294.6	8
FALSE	[R].TDSCSSAQAQYDTPK.[A]	1xCarbamidomethyl [C4]; 1xLabel:2H(4) [K15]; 1xPhospho [Y11(100)]	0.00026691	3.35966e-05	1	1	2	Q96PD2	Q96PD2 [722-736]	Q96PD2 1xPhospho [Y732(100)]	Discoidin, CUB and LCCL domain-containing protein 2 OS=Homo sapiens (Human) OX=9606 GN=DCBLD2 PE=1 SV=1	0	1742.69																				7226	2.288e-05	2.478e-05	2.42	27.17										0
FALSE	[R].TDSCSSAQAQYDTPK.[A]	1xCarbamidomethyl [C4]; 1xLabel:13C(6)15N(2) [K15]; 1xPhospho [Y/T/S]	0.000568255	3.35966e-05	1	1	1	Q96PD2	Q96PD2 [722-736]		Discoidin, CUB and LCCL domain-containing protein 2 OS=Homo sapiens (Human) OX=9606 GN=DCBLD2 PE=1 SV=1	0	1746.68																				7226	2.288e-05	6.354e-05	2.28	27.17										0
FALSE	[R].EYFTFPASK.[S]	1xPhospho [Y2(100)]	0.00100757	3.35966e-05	1	1	3	P55196	P55196 [1229-1237]	P55196 1xPhospho [Y1230(100)]	Afadin OS=Homo sapiens (Human) OX=9606 GN=AFDN PE=1 SV=3	0	1169.49	3.184	2.633	0.0812983	0.226407	44.6	147.2	108.2	12.47	14.86	20.63	1.13573e+06	810643	767398	2.26605e+06	1231056	1089435	1.49267e+06	1.28432e+06	920696	1615	2.288e-05	0.0001295	1.77	83.61	569843	618259	725215	2.04237e+06	1.70979e+06	2.30896e+06	1.50059e+06	1.43545e+06	2.06056e+06	9
FALSE	[R].EYFTFPASK.[S]	1xLabel:2H(4) [K9]; 1xPhospho [Y2(100)]	0.000508704	3.35966e-05	1	1	3	P55196	P55196 [1229-1237]	P55196 1xPhospho [Y1230(100)]	Afadin OS=Homo sapiens (Human) OX=9606 GN=AFDN PE=1 SV=3	0	1173.52																				1615	2.288e-05	5.515e-05	1.88	83.61										0
FALSE	[R].EYFTFPASK.[S]	1xLabel:13C(6)15N(2) [K9]; 1xPhospho [Y2(100)]	0.000988102	3.35966e-05	1	1	3	P55196	P55196 [1229-1237]	P55196 1xPhospho [Y1230(100)]	Afadin OS=Homo sapiens (Human) OX=9606 GN=AFDN PE=1 SV=3	0	1177.51																				1615	2.288e-05	0.0001257	2.4	83.61										0
FALSE	[K].EYHAEGGKVPIK.[W]	1xPhospho [Y2(100)]	8.58632e-05	3.35966e-05	1	1	5	P00533	P00533 [868-879]	P00533 1xPhospho [Y869(100)]	Epidermal growth factor receptor OS=Homo sapiens (Human) OX=9606 GN=EGFR PE=1 SV=2	1	1407.67	3.766	1.977	0.0101677	0.848763	35.6	140.3	124.1	41.3	8.57	30.45	354854	458494	193281	798665	583257	324595	350159	569384	286020	1618	2.288e-05	5.999e-06	3.53	30.26	178045	349683	182656	719829	810077	687949	352017	636385	640126	9
FALSE	[K].EYHAEGGKVPIK.[W]	2xLabel:2H(4) [K8; K12]; 1xPhospho [Y2(100)]	8.7559e-05	3.35966e-05	1	1	4	P00533	P00533 [868-879]	P00533 1xPhospho [Y869(100)]	Epidermal growth factor receptor OS=Homo sapiens (Human) OX=9606 GN=EGFR PE=1 SV=2	1	1415.72																				1618	2.288e-05	6.178e-06	3.21	30.26										0
FALSE	[K].EYHAEGGKVPIK.[W]	2xLabel:13C(6)15N(2) [K8; K12]; 1xPhospho [Y2(100)]	3.46921e-05	3.35966e-05	1	1	4	P00533	P00533 [868-879]	P00533 1xPhospho [Y869(100)]	Epidermal growth factor receptor OS=Homo sapiens (Human) OX=9606 GN=EGFR PE=1 SV=2	1	1423.7																				1618	2.288e-05	1.946e-06	3.41	30.26										0
FALSE	[K].EYVNASEVSSGKPVSAR.[Y]	1xLabel:13C(6) [R17]; 1xLabel:2H(4) [K12]; 1xPhospho [Y2(100)]	3.21637e-08	3.35966e-05	1	1	1	O15231	O15231 [580-596]	O15231 1xPhospho [Y581(100)]	Zinc finger protein 185 OS=Homo sapiens (Human) OX=9606 GN=ZNF185 PE=1 SV=3	0	1869.9		100		4.27829e-17			300										27818.3			1623	2.288e-05	3.264e-10	3.87	48.17							27965.9			1
FALSE	[RK].EYDRLYEEYTR.[T]	2xLabel:13C(6)15N(4) [R4; R11]; 1xPhospho [Y6(100)]	0.000136401	3.35966e-05	2	2	6	P27986; Q92569	P27986 [462-472]; Q92569 [194-204]	P27986 1xPhospho [Y467(100)]; Q92569 1xPhospho [Y199(100)]	Phosphatidylinositol 3-kinase regulatory subunit alpha OS=Homo sapiens (Human) OX=9606 GN=PIK3R1 PE=1 SV=2 Phosphatidylinositol 3-kinase regulatory subunit gamma OS=Homo sapiens (Human) OX=9606 GN=PIK3R3 PE=1 SV=2	1	1636.68																				1607	2.288e-05	1.075e-05	3.72	61.84										0
FALSE	[R].EYDQLYEEYTR.[T]	1xPhospho [Y6(100)]	8.0444e-05	3.35966e-05	1	1	3	O00459	O00459 [459-469]	O00459 1xPhospho [Y464(100)]	Phosphatidylinositol 3-kinase regulatory subunit beta OS=Homo sapiens (Human) OX=9606 GN=PIK3R2 PE=1 SV=2	0	1588.62	1.582	1.355	0.898921	0.670533	76.2	120.6	103.3	30.63	17.83	19.45	578214	706791	418011	555769	518089	294952	395172	526352	239253	1606	2.288e-05	5.535e-06	3.28	71.41	290114	539054	395034	500909	719566	625123	397269	588288	535459	9
FALSE	[R].EYDQLYEEYTR.[T]	1xLabel:13C(6) [R11]; 1xPhospho [Y6(99.4)]	7.43905e-05	3.35966e-05	1	1	3	O00459	O00459 [459-469]	O00459 1xPhospho [Y464(99.4)]	Phosphatidylinositol 3-kinase regulatory subunit beta OS=Homo sapiens (Human) OX=9606 GN=PIK3R2 PE=1 SV=2	0	1594.64																				1606	2.288e-05	5.035e-06	2.99	71.41										0
FALSE	[R].EYDQLYEEYTR.[T]	1xLabel:13C(6)15N(4) [R11]; 1xPhospho [Y6(100)]	0.000184092	3.35966e-05	1	1	3	O00459	O00459 [459-469]	O00459 1xPhospho [Y464(100)]	Phosphatidylinositol 3-kinase regulatory subunit beta OS=Homo sapiens (Human) OX=9606 GN=PIK3R2 PE=1 SV=2	0	1598.63																				1606	2.288e-05	1.555e-05	2.8	71.41										0
FALSE	[RK].EYDRLYEEYTR.[T]	1xPhospho [Y6(100)]	9.59264e-05	3.35966e-05	2	2	6	P27986; Q92569	P27986 [462-472]; Q92569 [194-204]	P27986 1xPhospho [Y467(100)]; Q92569 1xPhospho [Y199(100)]	Phosphatidylinositol 3-kinase regulatory subunit alpha OS=Homo sapiens (Human) OX=9606 GN=PIK3R1 PE=1 SV=2 Phosphatidylinositol 3-kinase regulatory subunit gamma OS=Homo sapiens (Human) OX=9606 GN=PIK3R3 PE=1 SV=2	1	1616.66	2.091	1.917	0.74715	0.860875	56	117.2	126.8	21.79	14.8	24.23	1.84159e+06	1.87961e+06	1.2218e+06	2.14396e+06	1.74179e+06	1.2236e+06	1.76167e+06	2.34093e+06	1.29759e+06	1607	2.288e-05	6.918e-06	4.11	61.84	924003	1.43354e+06	1.15464e+06	1.93233e+06	2.41914e+06	2.5933e+06	1.77102e+06	2.61639e+06	2.90407e+06	9
FALSE	[RK].EYDRLYEEYTR.[T]	2xLabel:13C(6) [R4; R11]; 1xPhospho [Y6(100)]	3.72716e-05	3.35966e-05	2	2	3	P27986; Q92569	P27986 [462-472]; Q92569 [194-204]	P27986 1xPhospho [Y467(100)]; Q92569 1xPhospho [Y199(100)]	Phosphatidylinositol 3-kinase regulatory subunit alpha OS=Homo sapiens (Human) OX=9606 GN=PIK3R1 PE=1 SV=2 Phosphatidylinositol 3-kinase regulatory subunit gamma OS=Homo sapiens (Human) OX=9606 GN=PIK3R3 PE=1 SV=2	1	1628.7																				1607	2.288e-05	2.136e-06	3.92	61.83										0
FALSE	[R].FANYIDKVR.[F]	1xPhospho [Y4(100)]	0.00189238	3.35966e-05	1	1	1	P08670	P08670 [114-122]	P08670 1xPhospho [Y117(100)]	Vimentin OS=Homo sapiens (Human) OX=9606 GN=VIM PE=1 SV=4	1	1205.57	0.01	3.688	4.24203e-17	0.00945986	62		238	10.51		3.05	203284	132926	128449				374207	357460	175031	1652	2.288e-05	0.0002823	2.54	60.84	101996	101380	121389				376192	399523	391727	6
FALSE	[R].FANYIDKVR.[F]	1xLabel:13C(6)15N(2) [K7]; 1xLabel:13C(6)15N(4) [R9]; 1xPhospho [Y4(100)]	0.00208582	3.35966e-05	1	1	1	P08670	P08670 [114-122]	P08670 1xPhospho [Y117(100)]	Vimentin OS=Homo sapiens (Human) OX=9606 GN=VIM PE=1 SV=4	1	1223.59																				1652	2.288e-05	0.0003183	2.53	60.84										0
FALSE	[K].FAGDKGYLTK.[E]	1xPhospho [Y7(100)]	0.000150411	3.35966e-05	1	1	1	P60903	P60903 [19-28]	P60903 1xPhospho [Y25(100)]	Protein S100-A10 OS=Homo sapiens (Human) OX=9606 GN=S100A10 PE=1 SV=2	1	1179.54	1.625	1.428	0.924556	0.705201	63.8	135.1	101	21.66	19.19	10.77	108153	104348	60718.3	152898	87438.5	43985.8	90332.3	90914.4	36614.8	1638	2.288e-05	1.21e-05	2.91	40.47	54265.2	79583.8	57380.7	137805	121442	93223.7	90811.6	101612	81945.6	9
FALSE	[K].FAGDKGYLTK.[E]	2xLabel:13C(6)15N(2) [K5; K10]; 1xPhospho [Y7(100)]	2.50408e-05	3.35966e-05	1	1	2	P60903	P60903 [19-28]	P60903 1xPhospho [Y25(100)]	Protein S100-A10 OS=Homo sapiens (Human) OX=9606 GN=S100A10 PE=1 SV=2	1	1195.57																				1638	2.288e-05	1.302e-06	3.21	40.47										0
FALSE	[K].FAGDKGYLTKEDLR.[V]	1xPhospho [Y7(100)]	1.93089e-06	3.35966e-05	1	1	3	P60903	P60903 [19-32]	P60903 1xPhospho [Y25(100)]	Protein S100-A10 OS=Homo sapiens (Human) OX=9606 GN=S100A10 PE=1 SV=2	2	1692.8	1.559	1.804	0.868014	0.974169	68.8	107.1	124.1	26.4	55.13	43.13	326443	261476	289538	283294	223415	318354	270511	321803	275847	1639	2.288e-05	5.341e-08	4.03	56.79	163790	199422	273622	255330	310298	674721	271946	359670	617359	9
FALSE	[K].FAGDKGYLTKEDLR.[V]	1xLabel:13C(6) [R14]; 2xLabel:2H(4) [K5; K10]; 1xPhospho [Y7(100)]	3.85416e-06	3.35966e-05	1	1	2	P60903	P60903 [19-32]	P60903 1xPhospho [Y25(100)]	Protein S100-A10 OS=Homo sapiens (Human) OX=9606 GN=S100A10 PE=1 SV=2	2	1706.87																				1639	2.288e-05	1.268e-07	5.17	56.79										0
FALSE	[K].FAGDKGYLTKEDLR.[V]	2xLabel:13C(6)15N(2) [K5; K10]; 1xLabel:13C(6)15N(4) [R14]; 1xPhospho [Y7(100)]	2.41214e-07	3.35966e-05	1	1	2	P60903	P60903 [19-32]	P60903 1xPhospho [Y25(100)]	Protein S100-A10 OS=Homo sapiens (Human) OX=9606 GN=S100A10 PE=1 SV=2	2	1718.84																				1639	2.288e-05	4.026e-09	4.3	56.79										0
FALSE	[R].FAGSGNEENRNNAYPHK.[A]	1xPhospho [Y14(100)]	0.000116647	3.35966e-05	1	1	3	Q8NBF2	Q8NBF2 [390-406]	Q8NBF2 1xPhospho [Y403(100)]	NHL repeat-containing protein 2 OS=Homo sapiens (Human) OX=9606 GN=NHLRC2 PE=1 SV=1	1	1984.83	2.024	1.654	0.948894	0.965516	70.2	113.7	116.1	12.89	47.7	36.95		62838.9	60884.8	44448.4	61239.5	54960.3		59469.9	50706.9	1642	2.288e-05	8.832e-06	3.51	25.3		47925.8	57538	40061	85054.6	116483		66467.8	113484	7
FALSE	[R].FAGSGNEENRNNAYPHK.[A]	1xLabel:13C(6)15N(2) [K17]; 1xLabel:13C(6)15N(4) [R10]; 1xPhospho [Y14(100)]	0.00150769	3.35966e-05	1	1	2	Q8NBF2	Q8NBF2 [390-406]	Q8NBF2 1xPhospho [Y403(100)]	NHL repeat-containing protein 2 OS=Homo sapiens (Human) OX=9606 GN=NHLRC2 PE=1 SV=1	1	2002.85																				1642	2.288e-05	0.0002125	2.25	25.3										0
FALSE	[R].FAGSGNEENRNNAYPHK.[A]	1xLabel:13C(6) [R10]; 1xLabel:2H(4) [K17]; 1xPhospho [Y14(100)]	0.000495623	3.35966e-05	1	1	3	Q8NBF2	Q8NBF2 [390-406]	Q8NBF2 1xPhospho [Y403(100)]	NHL repeat-containing protein 2 OS=Homo sapiens (Human) OX=9606 GN=NHLRC2 PE=1 SV=1	1	1994.87																				1642	2.288e-05	5.348e-05	2.51	25.3										0
FALSE	[R].ETSKVIYDFIEK.[T]	2xLabel:2H(4) [K4; K12]; 1xPhospho [Y7(100)]	2.31959e-07	3.35966e-05	1	1	4	O00401	O00401 [250-261]	O00401 1xPhospho [Y256(100)]	Neural Wiskott-Aldrich syndrome protein OS=Homo sapiens (Human) OX=9606 GN=WASL PE=1 SV=2	1	1559.78																				1533	2.288e-05	3.837e-09	4.89	96.64										0
FALSE	[R].ETSKVIYDFIEK.[T]	2xLabel:13C(6)15N(2) [K4; K12]; 1xPhospho [Y7(100)]	9.86458e-07	3.35966e-05	1	1	3	O00401	O00401 [250-261]	O00401 1xPhospho [Y256(100)]	Neural Wiskott-Aldrich syndrome protein OS=Homo sapiens (Human) OX=9606 GN=WASL PE=1 SV=2	1	1567.76																				1533	2.288e-05	2.314e-08	3.74	96.64										0
FALSE	[K].ETSLDHPYEKPR.[K]	1xPhospho [Y8(100)]	0.00160887	3.35966e-05	1	1	3	Q3KP66	Q3KP66 [326-337]	Q3KP66 1xPhospho [Y333(100)]	Innate immunity activator protein OS=Homo sapiens (Human) OX=9606 GN=INAVA PE=1 SV=2	0	1551.68	0.01	1.214	4.24203e-17	0.450275	88.8	103.3	107.8	15.18		41.7	40498.3	31265.9	29182.2			13090.5	15200.1	25904.9	16969	1534	2.288e-05	0.0002319	2.03	29.23	20319.7	23845.8	27578.1			27744.1	15280.8	28953.1	37977.5	7
FALSE	[R].ETSKVIYDFIEK.[T]	1xPhospho [Y7(99.7)]	6.62731e-07	3.35966e-05	1	1	4	O00401	O00401 [250-261]	O00401 1xPhospho [Y256(99.7)]	Neural Wiskott-Aldrich syndrome protein OS=Homo sapiens (Human) OX=9606 GN=WASL PE=1 SV=2	1	1551.73	0.96	1.122	0.1059	0.237068	105.1	100.9	94	28.73	74.71	23.87	1.40057e+06	1.58404e+06	1.31384e+06	292996	834864	913473	860275	966758	622501	1533	2.288e-05	1.411e-08	4.24	96.64	702724	1.20811e+06	1.24162e+06	264075	1.15953e+06	1.93602e+06	864840	1.08052e+06	1.39319e+06	9
FALSE	[R].ESLATSEMSAFHQPGPCEDPSCLTHGDYYDNLSLASPK.[W]	2xCarbamidomethyl [C17; C22]; 1xPhospho [S2(100)]	0.000177031	3.35966e-05	1	1	2	Q9UGP4	Q9UGP4 [152-189]	Q9UGP4 1xPhospho [S153(100)]	LIM domain-containing protein 1 OS=Homo sapiens (Human) OX=9606 GN=LIMD1 PE=1 SV=1	0	4291.79	2.835	2.91	0.281541	0.0499954	53.5	116.5	130	62.02	49.44	23.06	379694	1.1167e+06	996033	1.42702e+06		1.25913e+06	2.05649e+06	1.56771e+06	1.22385e+06	1502	2.288e-05	1.488e-05	5.36	104.56	190509	851683	941282	1.28616e+06		2.6686e+06	2.0674e+06	1.75218e+06	2.73902e+06	8
FALSE	[K].ESMCSTPAFPVSPETPYVK.[T]	1xCarbamidomethyl [C4]; 1xPhospho [T/Y/S]	1.94352e-06	3.35966e-05	1	1	1	Q68CZ2	Q68CZ2 [839-857]		Tensin-3 OS=Homo sapiens (Human) OX=9606 GN=TNS3 PE=1 SV=2	0	2206.94	2.875	3.23	0.12822	0.0463291	39.5	117.7	142.8	29.86	11.78	10.69	328905	358679	181946	526453	429006	241574	530172	556105	294320	1505	2.288e-05	5.392e-08	3.4	96.06	165026	273557	171945	474487	595840	511993	532984	621543	658702	9
FALSE	[K].ESMCSTPAFPVSPETPYVK.[T]	1xCarbamidomethyl [C4]; 1xLabel:2H(4) [K19]; 1xPhospho [T/Y/S]	8.05237e-06	3.35966e-05	1	1	1	Q68CZ2	Q68CZ2 [839-857]		Tensin-3 OS=Homo sapiens (Human) OX=9606 GN=TNS3 PE=1 SV=2	0	2210.97																				1505	2.288e-05	3.174e-07	3.73	96.06										0
FALSE	[K].ESMCSTPAFPVSPETPYVK.[T]	1xCarbamidomethyl [C4]; 1xLabel:13C(6)15N(2) [K19]; 1xPhospho [Y17(99.2)]	6.96953e-05	3.35966e-05	1	1	2	Q68CZ2	Q68CZ2 [839-857]	Q68CZ2 1xPhospho [Y855(99.2)]	Tensin-3 OS=Homo sapiens (Human) OX=9606 GN=TNS3 PE=1 SV=2	0	2214.96																				1505	2.288e-05	4.633e-06	3.48	96.06										0
FALSE	[K].EVKEYAQVFR.[E]	1xLabel:13C(6) [R10]; 1xLabel:2H(4) [K3]; 1xPhospho [Y5(100)]	0.00167279	3.35966e-05	1	2	4	P35221	P35221 [415-424]	P35221 1xPhospho [Y419(100)]	Catenin alpha-1 OS=Homo sapiens (Human) OX=9606 GN=CTNNA1 PE=1 SV=1	1	1358.67																				1567	2.288e-05	0.0002431	2.67	57.3										0
FALSE	[R].EVGDYGQLHETEVLLK.[V]	1xLabel:13C(6)15N(2) [K16]; 1xPhospho [Y5(100)]	6.29572e-08	3.35966e-05	1	1	2	O60674	O60674 [566-581]	O60674 1xPhospho [Y570(100)]	Tyrosine-protein kinase JAK2 OS=Homo sapiens (Human) OX=9606 GN=JAK2 PE=1 SV=2	0	1917.91																				1564	2.288e-05	7.557e-10	4.09	91.4										0
FALSE	[R].EVGDYGQLHETEVLLK.[V]	1xPhospho [Y5(100)]	4.50706e-06	3.35966e-05	1	1	3	O60674	O60674 [566-581]	O60674 1xPhospho [Y570(100)]	Tyrosine-protein kinase JAK2 OS=Homo sapiens (Human) OX=9606 GN=JAK2 PE=1 SV=2	0	1909.89	1.636	1.366	0.957924	0.654807	73.6	123.4	103	10.58	19.75	17.91	1.09943e+06	705682	477773	1.0012e+06	609062	569829	749748	616212	430504	1564	2.288e-05	1.537e-07	4.38	91.4	551632	538208	451511	902372	845918	1.2077e+06	753726	688722	963488	9
FALSE	[R].EVGDYGQLHETEVLLK.[V]	1xLabel:2H(4) [K16]; 1xPhospho [Y5(100)]	3.21099e-06	3.35966e-05	1	1	3	O60674	O60674 [566-581]	O60674 1xPhospho [Y570(100)]	Tyrosine-protein kinase JAK2 OS=Homo sapiens (Human) OX=9606 GN=JAK2 PE=1 SV=2	0	1913.92																				1564	2.288e-05	1.01e-07	4.29	91.4										0
FALSE	[R].FLEDDPSDPTYTSSLGGKIPIR.[W]	1xPhospho [Y11(98.4)]	7.59342e-06	3.35966e-05	1	1	1	P54753	P54753 [782-803]	P54753 1xPhospho [Y792(98.4)]	Ephrin type-B receptor 3 OS=Homo sapiens (Human) OX=9606 GN=EPHB3 PE=1 SV=2	1	2488.16	100	100	4.24203e-17	4.27829e-17		143.4	156.6		19.79					668539	504768	418574			342100	1769	2.288e-05	2.941e-07	4.36	97.12				602548	701065	887128			765637	4
FALSE	[R].FLEDDPSDPTYTSSLGGKIPIR.[W]	1xLabel:13C(6) [R22]; 1xLabel:2H(4) [K18]; 1xPhospho [Y11(100)]	1.92476e-10	3.35966e-05	1	1	2	P54753	P54753 [782-803]	P54753 1xPhospho [Y792(100)]	Ephrin type-B receptor 3 OS=Homo sapiens (Human) OX=9606 GN=EPHB3 PE=1 SV=2	1	2498.21																				1769	2.288e-05	5.601e-13	6.11	97.12										0
FALSE	[R].FLEDDPSDPTYTSSLGGKIPIR.[W]	1xLabel:13C(6)15N(2) [K18]; 1xLabel:13C(6)15N(4) [R22]; 1xPhospho [Y11(99.5)]	3.04065e-11	3.35966e-05	1	1	1	P54753	P54753 [782-803]	P54753 1xPhospho [Y792(99.5)]	Ephrin type-B receptor 3 OS=Homo sapiens (Human) OX=9606 GN=EPHB3 PE=1 SV=2	1	2506.19																				1769	2.288e-05	5.63e-14	6.03	96.98										0
FALSE	[R].FLEDDTSDPTYTSALGGK.[I]	1xLabel:13C(6)15N(2) [K18]; 1xPhospho [Y11(99.1)]	9.18181e-07	3.35966e-05	1	1	1	P29323	P29323 [770-787]	P29323 1xPhospho [Y780(99.1)]	Ephrin type-B receptor 2 OS=Homo sapiens (Human) OX=9606 GN=EPHB2 PE=1 SV=5	0	2004.86	3.25	2.017	0.0876641	0.885623	55.2	145.8	99	16.44	8.79	22.84	172816	143597		312620	185305	111525	173935	196749	62030.2	1770	2.288e-05	2.12e-08	3.81	78.02	86709	109518		281762	257367	236367	174857	219901	138827	8
FALSE	[R].FLEDDTSDPTYTSALGGKIPIR.[W]	1xPhospho [Y11(100)]	2.63211e-10	3.35966e-05	1	1	3	P29323	P29323 [770-791]	P29323 1xPhospho [Y780(100)]	Ephrin type-B receptor 2 OS=Homo sapiens (Human) OX=9606 GN=EPHB2 PE=1 SV=5	1	2476.16	3.32	2.337	0.0301801	0.467128	44	145.9	110.1	32.57	14.35	24.47	524100	433085	520885	1.03962e+06	789611	590353	611389	740296	453643	1771	2.288e-05	8.255e-13	6.04	98.95	262963	330305	492253	936999	1.09668e+06	1.2512e+06	614633	827407	1.01527e+06	9
FALSE	[R].FLEDDTSDPTYTSALGGKIPIR.[W]	1xLabel:13C(6) [R22]; 1xLabel:2H(4) [K18]; 1xPhospho [Y11(98.8)]	2.38885e-11	3.35966e-05	1	1	3	P29323	P29323 [770-791]	P29323 1xPhospho [Y780(98.8)]	Ephrin type-B receptor 2 OS=Homo sapiens (Human) OX=9606 GN=EPHB2 PE=1 SV=5	1	2486.21																				1771	2.288e-05	4.186e-14	6.4	98.95										0
FALSE	[R].FLEDDTSDPTYTSALGGKIPIR.[W]	1xLabel:13C(6)15N(2) [K18]; 1xLabel:13C(6)15N(4) [R22]; 1xPhospho [T10(99.1)]	9.5801e-11	3.35966e-05	1	1	2	P29323	P29323 [770-791]	P29323 1xPhospho [T779(99.1)]	Ephrin type-B receptor 2 OS=Homo sapiens (Human) OX=9606 GN=EPHB2 PE=1 SV=5	1	2494.19																				1771	2.288e-05	2.341e-13	5.06	98.95										0
FALSE	[R].FLEENSSDPTYTSSLGGK.[I]	1xLabel:2H(4) [K18]; 1xPhospho [Y11(97.6)]	1.28879e-06	3.35966e-05	1	1	1	P54760	P54760 [764-781]	P54760 1xPhospho [Y774(97.6)]	Ephrin type-B receptor 4 OS=Homo sapiens (Human) OX=9606 GN=EPHB4 PE=1 SV=2	0	2015.88	2.508	1.458	0.487815	0.746033	58.2	147.2	94.6	35.44	23.09	24.38	159174	153943	61170.1	224138	167734	68406.9	105310	153209	58007.3	1772	2.288e-05	3.248e-08	3.04	70.34	79864.3	117409	57807.7	202013	232964	144982	105869	171238	129823	9
FALSE	[R].FLEENSSDPTYTSSLGGK.[I]	1xLabel:13C(6)15N(2) [K18]; 1xPhospho [T/Y/S]	1.87208e-08	3.35966e-05	1	1	1	P54760	P54760 [764-781]		Ephrin type-B receptor 4 OS=Homo sapiens (Human) OX=9606 GN=EPHB4 PE=1 SV=2	0	2019.87																				1772	2.288e-05	1.666e-10	4.32	70.34										0
FALSE	[R].FLEENSSDPTYTSSLGGKIPIR.[W]	1xPhospho [Y11(99.5)]	1.6127e-09	3.35966e-05	1	1	2	P54760	P54760 [764-785]	P54760 1xPhospho [Y774(99.5)]	Ephrin type-B receptor 4 OS=Homo sapiens (Human) OX=9606 GN=EPHB4 PE=1 SV=2	1	2491.18	2.977	1.703	0.122972	0.998309	48.6	139.9	111.5	19.03	11.27	27.88	571277	523236	313582	946621	556294	455990	451022	608228	362104	1773	2.288e-05	7.866e-12	5.66	94.19	286634	399061	296345	853181	772628	966428	453415	679799	810405	9
FALSE	[R].FLEENSSDPTYTSSLGGKIPIR.[W]	1xLabel:13C(6)15N(2) [K18]; 1xLabel:13C(6)15N(4) [R22]; 1xPhospho [T10(99.5)]	7.18467e-10	3.35966e-05	1	1	2	P54760	P54760 [764-785]	P54760 1xPhospho [T773(99.5)]	Ephrin type-B receptor 4 OS=Homo sapiens (Human) OX=9606 GN=EPHB4 PE=1 SV=2	1	2509.2																				1773	2.288e-05	2.89e-12	5.42	94.19										0
FALSE	[R].FLEENSSDPTYTSSLGGKIPIR.[W]	1xLabel:13C(6) [R22]; 1xLabel:2H(4) [K18]; 1xPhospho [T10(100)]	6.73114e-10	3.35966e-05	1	1	3	P54760	P54760 [764-785]	P54760 1xPhospho [T773(100)]	Ephrin type-B receptor 4 OS=Homo sapiens (Human) OX=9606 GN=EPHB4 PE=1 SV=2	1	2501.22																				1773	2.288e-05	2.649e-12	5.88	94.19										0
FALSE	[R].FIHQQPQSSSPVYGSSAK.[T]	1xPhospho [Y/S]	2.59584e-09	3.35966e-05	1	1	8	P49023	P49023 [76-93]		Paxillin OS=Homo sapiens (Human) OX=9606 GN=PXN PE=1 SV=3	0	2027.92	2.049	2.046	0.617354	0.622497	61.4	124.9	113.7	20.47	27.09	28.34	1.54288e+07	1.35804e+07	12438740	1.75972e+07	1.51625e+07	1.29611e+07	1.57538e+07	1.71464e+07	1.21858e+07	1788	2.288e-05	1.428e-11	5.42	42.69	7.74127e+06	1.03575e+07	1.1755e+07	1.58602e+07	2.10589e+07	2.74698e+07	1.58374e+07	1.91641e+07	2.72724e+07	9
FALSE	[R].FIHQQPQSSSPVYGSSAK.[T]	1xLabel:2H(4) [K18]; 1xPhospho [Y/S]	3.59642e-09	3.35966e-05	1	1	10	P49023	P49023 [76-93]		Paxillin OS=Homo sapiens (Human) OX=9606 GN=PXN PE=1 SV=3	0	2031.95																				1788	2.288e-05	2.143e-11	4.44	42.69										0
FALSE	[R].FIHQQPQSSSPVYGSSAK.[T]	1xLabel:13C(6)15N(2) [K18]; 1xPhospho [Y13(99.6)]	4.63779e-09	3.35966e-05	1	1	11	P49023	P49023 [76-93]	P49023 1xPhospho [Y88(99.6)]	Paxillin OS=Homo sapiens (Human) OX=9606 GN=PXN PE=1 SV=3	0	2035.94																				1788	2.288e-05	2.935e-11	4.67	42.69										0
FALSE	[R].FIHQQPQSSSPVYGSSAK.[T]	2xPhospho [S10(100); Y13(99.4)]	5.44012e-05	3.35966e-05	1	1	4	P49023	P49023 [76-93]	P49023 2xPhospho [S85(100); Y88(99.4)]	Paxillin OS=Homo sapiens (Human) OX=9606 GN=PXN PE=1 SV=3	0	2107.89	2.196	2.815	0.807745	0.226826	51	112.7	136.3	14.11	26.11	15.1	130066	110152	89524.2	151969	168363	87644.9	182731	200953	111351	1789	2.288e-05	3.422e-06	3.98	41.34	65259.7	84010.6	84603.1	136968	233837	185755	183700	224600	249208	9
FALSE	[R].FIHQQPQSSSPVYGSSAK.[T]	1xLabel:2H(4) [K18]; 2xPhospho [S10(100); Y13(99.3)]	0.000232772	3.35966e-05	1	1	5	P49023	P49023 [76-93]	P49023 2xPhospho [S85(100); Y88(99.3)]	Paxillin OS=Homo sapiens (Human) OX=9606 GN=PXN PE=1 SV=3	0	2111.91																				1789	2.288e-05	2.075e-05	3.88	41.34										0
FALSE	[R].FIHQQPQSSSPVYGSSAK.[T]	1xLabel:13C(6)15N(2) [K18]; 2xPhospho [S10(100); Y13(100)]	0.000253352	3.35966e-05	1	1	3	P49023	P49023 [76-93]	P49023 2xPhospho [S85(100); Y88(100)]	Paxillin OS=Homo sapiens (Human) OX=9606 GN=PXN PE=1 SV=3	0	2115.9																				1789	2.288e-05	2.314e-05	3.31	41.34										0
FALSE	[K].FETSKYYVTIIDAPGHR.[D]	1xLabel:13C(6)15N(2) [K5]; 1xLabel:13C(6)15N(4) [R17]; 1xPhospho [Y7(100)]	3.32296e-08	3.35966e-05	1	2	3	P68104	P68104 [80-96]	P68104 1xPhospho [Y86(100)]	Elongation factor 1-alpha 1 OS=Homo sapiens (Human) OX=9606 GN=EEF1A1 PE=1 SV=1	1	2095		100		4.27829e-17			300			31.36							522946	539176	416032	1684	2.288e-05	3.408e-10	4.84	86.23							525721	602622	931099	3
FALSE	[R].EGHMMDALYAQVK.[K]	1xLabel:2H(4) [K13]; 1xPhospho [Y9(100)]	1.06674e-06	3.35966e-05	1	1	1	Q8TEW0	Q8TEW0 [1119-1131]	Q8TEW0 1xPhospho [Y1127(100)]	Partitioning defective 3 homolog OS=Homo sapiens (Human) OX=9606 GN=PARD3 PE=1 SV=2	0	1576.68	2.391	2.018	0.627676	0.885623	55.4	132.8	111.8	20.06	5.5	16.26	247692	208190	113830	329718	214542	154206	249526	172549	118647	1265	2.288e-05	2.552e-08	5.08	79.55	124277	158782	107573	297172	297974	326824	250850	192853	265539	9
FALSE	[R].EKPAQDPLYDVPNASGGQAGGPQRPGR.[V]	1xPhospho [Y9(100)]	2.24706e-08	3.35966e-05	1	1	5	Q13671	Q13671 [28-54]	Q13671 1xPhospho [Y36(100)]	Ras and Rab interactor 1 OS=Homo sapiens (Human) OX=9606 GN=RIN1 PE=1 SV=4	0	2842.33	2.806	1.839	0.2283	0.943723	49.6	153.1	97.3	14.39	11.79	19.72	971716	848160	577792	1.518e+06	1.21349e+06	800734	892060	958156	593058	1339	2.288e-05	2.09e-10	4.25	68.95	487552	646873	546032	1.36816e+06	1.68539e+06	1.69708e+06	896793	1.0709e+06	1.32729e+06	9
FALSE	[R].EKPAQDPLYDVPNASGGQAGGPQRPGR.[V]	2xLabel:13C(6) [R24; R27]; 1xLabel:2H(4) [K2]; 1xPhospho [Y9(100)]	5.28823e-10	3.35966e-05	1	1	5	Q13671	Q13671 [28-54]	Q13671 1xPhospho [Y36(100)]	Ras and Rab interactor 1 OS=Homo sapiens (Human) OX=9606 GN=RIN1 PE=1 SV=4	0	2858.39																				1339	2.288e-05	1.968e-12	4.64	68.95										0
FALSE	[R].EKPAQDPLYDVPNASGGQAGGPQRPGR.[V]	1xLabel:13C(6)15N(2) [K2]; 2xLabel:13C(6)15N(4) [R24; R27]; 1xPhospho [Y9(100)]	8.39476e-09	3.35966e-05	1	1	5	Q13671	Q13671 [28-54]	Q13671 1xPhospho [Y36(100)]	Ras and Rab interactor 1 OS=Homo sapiens (Human) OX=9606 GN=RIN1 PE=1 SV=4	0	2870.36																				1339	2.288e-05	6.157e-11	4.08	68.95										0
FALSE	[R].EGYVSHHNTPAQSFANR.[L]	1xPhospho [Y3(99.2)]	3.82565e-05	3.35966e-05	1	1	3	Q5T0W9	Q5T0W9 [431-447]	Q5T0W9 1xPhospho [Y433(99.2)]	Protein FAM83B OS=Homo sapiens (Human) OX=9606 GN=FAM83B PE=1 SV=1	0	1994.85	2.04	1.135	0.940731	0.295488	83.5	131.1	85.4	26.02	38.42	34.97	67333.6	57524.1	60409.1	76480.5	47117.6	58756.8	44665.7	28635.4	28951.2	1299	2.288e-05	2.196e-06	1.4	39.85	33784.1	43872.3	57088.4	68931.1	65441	124530	44902.7	32004.9	64794.2	9
FALSE	[R].EGYVSHHNTPAQSFANR.[L]	1xLabel:13C(6) [R17]; 1xPhospho [Y3(99.4)]	1.48631e-05	3.35966e-05	1	1	3	Q5T0W9	Q5T0W9 [431-447]	Q5T0W9 1xPhospho [Y433(99.4)]	Protein FAM83B OS=Homo sapiens (Human) OX=9606 GN=FAM83B PE=1 SV=1	0	2000.87																				1299	2.288e-05	6.783e-07	3.27	39.85										0
FALSE	[R].EHALLAYTLGVK.[Q]	1xPhospho [Y7(100)]	1.25561e-06	3.35966e-05	2	3	3	Q05639; P68104	Q05639 [135-146]; P68104 [135-146]	Q05639 1xPhospho [Y141(100)]; P68104 1xPhospho [Y141(100)]	Elongation factor 1-alpha 2 OS=Homo sapiens (Human) OX=9606 GN=EEF1A2 PE=1 SV=1 Elongation factor 1-alpha 1 OS=Homo sapiens (Human) OX=9606 GN=EEF1A1 PE=1 SV=1	0	1394.71	1.688	2.006	0.989227	0.751422	69.6	108	122.4	11.51	12.73	16.27	1.74931e+06	1.31302e+06	1.17098e+06	1.64384e+06	1.11906e+06	883882	1.75164e+06	1.48868e+06	999737	1301	2.288e-05	3.123e-08	3.98	99.59	877706	1.00141e+06	1.10661e+06	1.48158e+06	1.55425e+06	1.8733e+06	1.76094e+06	1.66386e+06	2.23746e+06	9
FALSE	[R].EHALLAYTLGVK.[Q]	1xLabel:2H(4) [K12]; 1xPhospho [Y7(100)]	1.44805e-05	3.35966e-05	2	3	3	Q05639; P68104	Q05639 [135-146]; P68104 [135-146]	Q05639 1xPhospho [Y141(100)]; P68104 1xPhospho [Y141(100)]	Elongation factor 1-alpha 2 OS=Homo sapiens (Human) OX=9606 GN=EEF1A2 PE=1 SV=1 Elongation factor 1-alpha 1 OS=Homo sapiens (Human) OX=9606 GN=EEF1A1 PE=1 SV=1	0	1398.73																				1301	2.288e-05	6.594e-07	2.58	99.59										0
FALSE	[R].EHALLAYTLGVK.[Q]	1xLabel:13C(6)15N(2) [K12]; 1xPhospho [Y7(100)]	5.5167e-06	3.35966e-05	2	3	2	Q05639; P68104	Q05639 [135-146]; P68104 [135-146]	Q05639 1xPhospho [Y141(100)]; P68104 1xPhospho [Y141(100)]	Elongation factor 1-alpha 2 OS=Homo sapiens (Human) OX=9606 GN=EEF1A2 PE=1 SV=1 Elongation factor 1-alpha 1 OS=Homo sapiens (Human) OX=9606 GN=EEF1A1 PE=1 SV=1	0	1402.72																				1301	2.288e-05	1.977e-07	3.71	99.59										0
FALSE	[R].EATQPEPIYAESTK.[R]	1xPhospho [Y9(100)]	0.000360191	3.35966e-05	1	1	3	Q86YV5	Q86YV5 [405-418]	Q86YV5 1xPhospho [Y413(100)]	Inactive tyrosine-protein kinase PRAG1 OS=Homo sapiens (Human) OX=9606 GN=PRAG1 PE=1 SV=4	0	1643.72	4.597	2.796	0.00377516	0.217278	33.8	165	101.1	28.26	24.11	27.73	116081	136858	87150.7	297086	313728	189610	162013	220316	129617	1195	2.288e-05	3.587e-05	2.56	47.67	58242.9	104378	82360.1	267760	435731	401860	162873	246241	290089	9
FALSE	[R].EATQPEPIYAESTK.[R]	1xLabel:2H(4) [K14]; 1xPhospho [Y9(98.6)]	5.16365e-05	3.35966e-05	1	1	3	Q86YV5	Q86YV5 [405-418]	Q86YV5 1xPhospho [Y413(98.6)]	Inactive tyrosine-protein kinase PRAG1 OS=Homo sapiens (Human) OX=9606 GN=PRAG1 PE=1 SV=4	0	1647.75																				1195	2.288e-05	3.21e-06	2.95	47.67										0
FALSE	[R].EATQPEPIYAESTK.[R]	1xLabel:13C(6)15N(2) [K14]; 1xPhospho [S/T/Y]	0.000126963	3.35966e-05	1	1	3	Q86YV5	Q86YV5 [405-418]		Inactive tyrosine-protein kinase PRAG1 OS=Homo sapiens (Human) OX=9606 GN=PRAG1 PE=1 SV=4	0	1651.73																				1195	2.288e-05	9.836e-06	2.38	47.67										0
FALSE	[R].EATQPEPIYAESTKR.[K]	1xPhospho [Y9(99.5)]	8.49076e-07	3.35966e-05	1	1	5	Q86YV5	Q86YV5 [405-419]	Q86YV5 1xPhospho [Y413(99.5)]	Inactive tyrosine-protein kinase PRAG1 OS=Homo sapiens (Human) OX=9606 GN=PRAG1 PE=1 SV=4	1	1799.82	5.552	2.455	1.51869e-06	0.37031	37.3	173.6	89.1	19.41	22.33	34.85	874586	820377	668690	2.70327e+06	2.09446e+06	1.78108e+06	1.07166e+06	1.33571e+06	968688	1196	2.288e-05	1.926e-08	4.55	44.32	438817	625683	631932	2.43643e+06	2.90897e+06	3.77482e+06	1.07735e+06	1.49288e+06	2.16797e+06	9
FALSE	[R].EATQPEPIYAESTKR.[K]	1xLabel:13C(6) [R15]; 1xLabel:2H(4) [K14]; 1xPhospho [Y9(98.5)]	0.000163712	3.35966e-05	1	1	6	Q86YV5	Q86YV5 [405-419]	Q86YV5 1xPhospho [Y413(98.5)]	Inactive tyrosine-protein kinase PRAG1 OS=Homo sapiens (Human) OX=9606 GN=PRAG1 PE=1 SV=4	1	1809.87																				1196	2.288e-05	1.346e-05	2.66	44.32										0
FALSE	[R].EATQPEPIYAESTKR.[K]	1xLabel:13C(6)15N(2) [K14]; 1xLabel:13C(6)15N(4) [R15]; 1xPhospho [Y9(100)]	0.000216669	3.35966e-05	1	1	1	Q86YV5	Q86YV5 [405-419]	Q86YV5 1xPhospho [Y413(100)]	Inactive tyrosine-protein kinase PRAG1 OS=Homo sapiens (Human) OX=9606 GN=PRAG1 PE=1 SV=4	1	1817.84																				1196	2.288e-05	1.903e-05	2.49	44.32										0
FALSE	[K].EAKPNGIFKGSTAENAEYLR.[V]	1xPhospho [Y18(100)]	2.98875e-06	3.35966e-05	1	1	1	P00533	P00533 [1180-1199]	P00533 1xPhospho [Y1197(100)]	Epidermal growth factor receptor OS=Homo sapiens (Human) OX=9606 GN=EGFR PE=1 SV=2	1	2275.08	100	1.211	4.24203e-17	0.398334	54.8	178.9	66.3		58.44			201121		212030	360693	355386		166135		1179	2.288e-05	9.226e-08	4.33	67.6		153391		191100	500961	753207		185684		5
FALSE	[K].EAKPNGIFKGSTAENAEYLR.[V]	1xLabel:13C(6) [R20]; 2xLabel:2H(4) [K3; K9]; 1xPhospho [Y18(100)]	4.17135e-07	3.35966e-05	1	1	2	P00533	P00533 [1180-1199]	P00533 1xPhospho [Y1197(100)]	Epidermal growth factor receptor OS=Homo sapiens (Human) OX=9606 GN=EGFR PE=1 SV=2	1	2289.15																				1179	2.288e-05	7.943e-09	5.11	67.6										0
FALSE	[K].EAKPNGIFKGSTAENAEYLR.[V]	2xLabel:13C(6)15N(2) [K3; K9]; 1xLabel:13C(6)15N(4) [R20]; 1xPhospho [Y18(100)]	0.000638913	3.35966e-05	1	1	1	P00533	P00533 [1180-1199]	P00533 1xPhospho [Y1197(100)]	Epidermal growth factor receptor OS=Homo sapiens (Human) OX=9606 GN=EGFR PE=1 SV=2	1	2301.11																				1179	2.288e-05	7.344e-05	1.69	67.6										0
FALSE	[R].EELYSKVTPR.[R]	1xLabel:13C(6) [R10]; 1xLabel:2H(4) [K6]; 1xPhospho [Y/S/T]	0.00212681	3.35966e-05	1	1	2	Q8TF42	Q8TF42 [16-25]		Ubiquitin-associated and SH3 domain-containing protein B OS=Homo sapiens (Human) OX=9606 GN=UBASH3B PE=1 SV=2	1	1311.66																				1238	2.288e-05	0.0003262	2.27	43.74										0
FALSE	[R].EFEVYGPIKR.[I]	1xPhospho [Y5(100)]	0.000535909	3.35966e-05	1	1	5	P08621	P08621 [122-131]	P08621 1xPhospho [Y126(100)]	U1 small nuclear ribonucleoprotein 70 kDa OS=Homo sapiens (Human) OX=9606 GN=SNRNP70 PE=1 SV=2	1	1317.62	2.454	2.549	0.435009	0.287314	43.9	110.3	145.8	19.5	20.11	47.51	902610	656077	690605	1.20055e+06	905855	755644	627854	1.65456e+06	743315	1242	2.288e-05	5.879e-05	2.44	71.3	452878	500375	652643	1.08205e+06	1.25813e+06	1.60152e+06	631185	1.84925e+06	1.66357e+06	9
FALSE	[R].EFEVYGPIKR.[I]	1xLabel:13C(6) [R10]; 1xLabel:2H(4) [K9]; 1xPhospho [Y5(100)]	0.000320332	3.35966e-05	1	1	5	P08621	P08621 [122-131]	P08621 1xPhospho [Y126(100)]	U1 small nuclear ribonucleoprotein 70 kDa OS=Homo sapiens (Human) OX=9606 GN=SNRNP70 PE=1 SV=2	1	1327.67																				1242	2.288e-05	3.102e-05	2.43	71.3										0
FALSE	[R].EFEVYGPIKR.[I]	1xLabel:13C(6)15N(2) [K9]; 1xLabel:13C(6)15N(4) [R10]; 1xPhospho [Y5(100)]	0.0015274	3.35966e-05	1	1	5	P08621	P08621 [122-131]	P08621 1xPhospho [Y126(100)]	U1 small nuclear ribonucleoprotein 70 kDa OS=Homo sapiens (Human) OX=9606 GN=SNRNP70 PE=1 SV=2	1	1335.65																				1242	2.288e-05	0.000216	2.92	71.3										0
FALSE	[R].EDSARVYENVGLMQQQK.[S]	1xLabel:13C(6) [R5]; 1xLabel:2H(4) [K17]; 1xPhospho [S3(100)]	5.13487e-06	3.35966e-05	1	1	3	Q06124	Q06124 [574-590]	Q06124 1xPhospho [S576(100)]	Tyrosine-protein phosphatase non-receptor type 11 OS=Homo sapiens (Human) OX=9606 GN=PTPN11 PE=1 SV=3	1	2084.97																				1227	2.288e-05	1.808e-07	4.33	64.04										0
FALSE	[R].ERLDGENIYIR.[H]	2xLabel:13C(6) [R2; R11]; 1xPhospho [Y9(100)]	4.16785e-06	3.35966e-05	1	1	6	P11171	P11171 [652-662]	P11171 1xPhospho [Y660(100)]	Protein 4.1 OS=Homo sapiens (Human) OX=9606 GN=EPB41 PE=1 SV=4	1	1469.72																				1483	2.288e-05	1.395e-07	3.85	73.4										0
FALSE	[R].ERLDGENIYIR.[H]	2xLabel:13C(6)15N(4) [R2; R11]; 1xPhospho [Y9(100)]	4.08711e-06	3.35966e-05	1	1	1	P11171	P11171 [652-662]	P11171 1xPhospho [Y660(100)]	Protein 4.1 OS=Homo sapiens (Human) OX=9606 GN=EPB41 PE=1 SV=4	1	1477.69																				1483	2.288e-05	1.363e-07	3.82	73.4										0
FALSE	[R].ERLYEWISIDKDEAGAK.[S]	1xPhospho [Y4(100)]	1.66476e-08	3.35966e-05	1	1	3	O15357	O15357 [883-899]	O15357 1xPhospho [Y886(100)]	Phosphatidylinositol 3,4,5-trisphosphate 5-phosphatase 2 OS=Homo sapiens (Human) OX=9606 GN=INPPL1 PE=1 SV=2	2	2102.98	3.075	12.184	0.0832273	4.27829e-17	19.6	63.5	216.9	8.24	26.71	65.77	822978	459520	414202	1.40888e+06	645337	734896	802981	3.88265e+06	2.13102e+06	1487	2.288e-05	1.445e-10	4.94	90.94	412923	350466	391434	1.26981e+06	896299	1.55754e+06	807241	4.33953e+06	4.76933e+06	9
FALSE	[R].ERLYEWISIDKDEAGAK.[S]	1xLabel:13C(6) [R2]; 2xLabel:2H(4) [K11; K17]; 1xPhospho [Y4(100)]	2.38487e-09	3.35966e-05	1	1	3	O15357	O15357 [883-899]	O15357 1xPhospho [Y886(100)]	Phosphatidylinositol 3,4,5-trisphosphate 5-phosphatase 2 OS=Homo sapiens (Human) OX=9606 GN=INPPL1 PE=1 SV=2	2	2117.05																				1487	2.288e-05	1.286e-11	7.14	90.94										0
FALSE	[K].ERPAEPLTPPPSYGHQPQTGSGESSGASGDKDHLYSTVCKPR.[S]	1xCarbamidomethyl [C39]; 1xPhospho [Y/S/T]	1.93412e-08	3.35966e-05	1	1	2	O43294	O43294 [26-67]		Transforming growth factor beta-1-induced transcript 1 protein OS=Homo sapiens (Human) OX=9606 GN=TGFB1I1 PE=1 SV=2	1	4558.07	0.01	0.994	4.24203e-17	0.0813613	150.4		149.6	46.97		36.54	417737		111189				112697		85896.5	1488	2.288e-05	1.744e-10	4.69	59.2	209597		105077				113295		192240	4
FALSE	[K].ERPAEPLTPPPSYGHQPQTGSGESSGASGDKDHLYSTVCKPR.[S]	1xCarbamidomethyl [C39]; 2xPhospho [T8(100); Y/S/T]	2.72558e-05	3.35966e-05	1	1	1	O43294	O43294 [26-67]	O43294 2xPhospho [T33(100); Y/S/T]	Transforming growth factor beta-1-induced transcript 1 protein OS=Homo sapiens (Human) OX=9606 GN=TGFB1I1 PE=1 SV=2	1	4638.04	0.01	0.01	4.24203e-17	4.27829e-17	300			52.51			108145	140261	179983							1489	2.288e-05	1.444e-06	4.3	60.44	54261	106974	170089							3
FALSE	[R].ERLDGENIYIR.[H]	1xPhospho [Y9(100)]	5.62568e-06	3.35966e-05	1	1	1	P11171	P11171 [652-662]	P11171 1xPhospho [Y660(100)]	Protein 4.1 OS=Homo sapiens (Human) OX=9606 GN=EPB41 PE=1 SV=4	1	1457.68	17.246	2.29	4.24203e-17	0.653781	13	223.9	63.1	59.46	14.67	42.46	145095	255853	83927.5	1.70499e+06	822454	645406	165838	344652	188201	1483	2.288e-05	2.03e-07	3.14	73.4	72800.5	195134	79314.1	1.53669e+06	1.14229e+06	1.36788e+06	166718	385207	421203	9
FALSE	[K].ERPISMINEASNYNVTSDYAVHPMSPVGR.[T]	1xPhospho [Y19(100)]	4.7402e-15	3.35966e-05	1	1	2	Q9HAU0	Q9HAU0 [116-144]	Q9HAU0 1xPhospho [Y134(100)]	Pleckstrin homology domain-containing family A member 5 OS=Homo sapiens (Human) OX=9606 GN=PLEKHA5 PE=1 SV=1	0	3314.5	0.913	1.129	0.0304881	0.178186	101.2	106.3	92.5	20.5	0.71	5.84	1.03438e+06	508213		525558		221265	387637	391609	183354	1491	2.288e-05	6.305e-16	7.71	94.83	518991	387603		473680		468951	389694	437690	410355	7
FALSE	[K].ERPISMINEASNYNVTSDYAVHPMSPVGR.[T]	2xLabel:13C(6) [R2; R29]; 1xPhospho [Y19(100)]	3.2331e-16	3.35966e-05	1	1	1	Q9HAU0	Q9HAU0 [116-144]	Q9HAU0 1xPhospho [Y134(100)]	Pleckstrin homology domain-containing family A member 5 OS=Homo sapiens (Human) OX=9606 GN=PLEKHA5 PE=1 SV=1	0	3326.54																				1491	2.288e-05	6.305e-16	8.05	94.83										0
FALSE	[K].ERPISMINEASNYNVTSDYAVHPMSPVGR.[T]	2xLabel:13C(6)15N(4) [R2; R29]; 1xPhospho [Y19(100)]	1.38485e-14	3.35966e-05	1	1	1	Q9HAU0	Q9HAU0 [116-144]	Q9HAU0 1xPhospho [Y134(100)]	Pleckstrin homology domain-containing family A member 5 OS=Homo sapiens (Human) OX=9606 GN=PLEKHA5 PE=1 SV=1	0	3334.51																				1491	2.288e-05	6.305e-16	6.03	94.83										0
FALSE	[R].ESETTKGAYSLSIR.[D]	1xPhospho [Y9(99.6)]	3.56088e-05	3.35966e-05	1	3	5	P07947	P07947 [186-199]	P07947 1xPhospho [Y194(99.6)]	Tyrosine-protein kinase Yes OS=Homo sapiens (Human) OX=9606 GN=YES1 PE=1 SV=3	1	1621.75	1.534	2.41	0.902003	0.566197	55.1	110.3	134.6	56.09	70.88	45.31	124026	293085	154168	105932	209908	248489	149154	318306	185329	1497	2.288e-05	2.012e-06	3.24	56.14	62229	223529	145693	95475.7	291538	526650	149945	355762	414775	9
FALSE	[R].ESETTKGAYSLSIR.[D]	1xLabel:13C(6) [R14]; 1xLabel:2H(4) [K6]; 1xPhospho [Y9(99.3)]	0.000337472	3.35966e-05	1	3	4	P07947	P07947 [186-199]	P07947 1xPhospho [Y194(99.3)]	Tyrosine-protein kinase Yes OS=Homo sapiens (Human) OX=9606 GN=YES1 PE=1 SV=3	1	1631.79																				1497	2.288e-05	3.307e-05	3.16	56.14										0
FALSE	[R].ESETTKGAYSLSIR.[D]	1xLabel:13C(6)15N(2) [K6]; 1xLabel:13C(6)15N(4) [R14]; 1xPhospho [S12(99.4)]	3.44976e-06	3.35966e-05	1	3	3	P07947	P07947 [186-199]	P07947 1xPhospho [S197(99.4)]	Tyrosine-protein kinase Yes OS=Homo sapiens (Human) OX=9606 GN=YES1 PE=1 SV=3	1	1639.77																				1497	2.288e-05	1.1e-07	3.56	56.14										0
FALSE	[R].EQGNIYKPNNK.[A]	1xPhospho [Y6(100)]	0.000209722	3.35966e-05	1	1	4	Q03135	Q03135 [20-30]	Q03135 1xPhospho [Y25(100)]	Caveolin-1 OS=Homo sapiens (Human) OX=9606 GN=CAV1 PE=1 SV=4	0	1384.63	1.073	1.664	0.24247	0.93625	80.3	86.1	133.6	63.45	113.36	47.85	128081	158847	32514.8	76476.7	187979	6449.82	106342	140761	24742	1469	2.288e-05	1.829e-05	1.79	19.7	64263.6	121149	30727.5	68927.7	261082	13669.8	106906	157324	55373.7	9
FALSE	[R].EQGNIYKPNNK.[A]	2xLabel:13C(6)15N(2) [K7; K11]; 1xPhospho [Y6(100)]	0.000931914	3.35966e-05	1	1	5	Q03135	Q03135 [20-30]	Q03135 1xPhospho [Y25(100)]	Caveolin-1 OS=Homo sapiens (Human) OX=9606 GN=CAV1 PE=1 SV=4	0	1400.65																				1469	2.288e-05	0.0001168	1.87	19.7										0
FALSE	[R].ERDYAEIQDFHR.[T]	1xPhospho [Y4(100)]	1.18504e-07	3.35966e-05	1	1	6	Q8TEW0	Q8TEW0 [1077-1088]	Q8TEW0 1xPhospho [Y1080(100)]	Partitioning defective 3 homolog OS=Homo sapiens (Human) OX=9606 GN=PARD3 PE=1 SV=2	1	1658.7	3.639	2.221	9.78241e-05	0.330379	46.1	156.6	97.3	29.24	30.95	44.69	5.58342e+06	5.45329e+06	5.45356e+06	1.13113e+07	1.01658e+07	9.03042e+06	6.1891e+06	7.84516e+06	6.64889e+06	1480	2.288e-05	1.653e-09	5.13	54.7	2.80144e+06	4.15911e+06	5.15378e+06	1.01948e+07	1.41191e+07	1.91391e+07	6.22193e+06	8.76831e+06	1.48805e+07	9
FALSE	[R].ERDYAEIQDFHR.[T]	2xLabel:13C(6) [R2; R12]; 1xPhospho [Y4(100)]	2.8184e-06	3.35966e-05	1	1	5	Q8TEW0	Q8TEW0 [1077-1088]	Q8TEW0 1xPhospho [Y1080(100)]	Partitioning defective 3 homolog OS=Homo sapiens (Human) OX=9606 GN=PARD3 PE=1 SV=2	1	1670.74																				1480	2.288e-05	8.555e-08	4.11	54.7										0
FALSE	[R].ERDYAEIQDFHR.[T]	2xLabel:13C(6)15N(4) [R2; R12]; 1xPhospho [Y4(100)]	6.37303e-07	3.35966e-05	1	1	6	Q8TEW0	Q8TEW0 [1077-1088]	Q8TEW0 1xPhospho [Y1080(100)]	Partitioning defective 3 homolog OS=Homo sapiens (Human) OX=9606 GN=PARD3 PE=1 SV=2	1	1678.71																				1480	2.288e-05	1.343e-08	5.12	54.7										0
FALSE	[R].ERDYTNLPSSSR.[S]	2xLabel:13C(6) [R2; R12]; 1xPhospho [T5(99.3)]	0.00173925	3.35966e-05	1	1	7	P07333	P07333 [920-931]	P07333 1xPhospho [T924(99.3)]	Macrophage colony-stimulating factor 1 receptor OS=Homo sapiens (Human) OX=9606 GN=CSF1R PE=1 SV=2	1	1516.68	100	12.002	4.24203e-17	6.95993e-09	52.5	192.5	55		15.45	43.46		38859.7		92872.9	81141.9	51290.3		38196.1	10107	1481	2.288e-05	0.000255	1.32	36.14		29637.4		83705.5	112697	108705		42690.7	22619.9	6
FALSE	[R].ELFDDPSYVNVQNLDK.[A]	1xPhospho [S/Y]	1.95787e-07	3.35966e-05	1	1	3	P29353	P29353 [420-435]		SHC-transforming protein 1 OS=Homo sapiens (Human) OX=9606 GN=SHC1 PE=1 SV=4	0	1975.87	3.035	1.52	0.0207402	0.905591	57.4	155.5	87.2	28.57	19.93	9.51	2498493	2.18036e+06	985909	4.66882e+06	2.44684e+06	1.33441e+06	1.89553e+06	1.89444e+06	783230	1365	2.288e-05	3.101e-09	4.37	103.12	1.2536e+06	1.66292e+06	931715	4.20796e+06	3.39838e+06	2.82815e+06	1.90558e+06	2.11736e+06	1.7529e+06	9
FALSE	[R].ELFDDPSYVNVQNLDK.[A]	1xLabel:2H(4) [K16]; 1xPhospho [Y8(99.5)]	9.92911e-07	3.35966e-05	1	1	3	P29353	P29353 [420-435]	P29353 1xPhospho [Y427(99.5)]	SHC-transforming protein 1 OS=Homo sapiens (Human) OX=9606 GN=SHC1 PE=1 SV=4	0	1979.89																				1365	2.288e-05	2.345e-08	3.72	103.12										0
FALSE	[R].ELFDDPSYVNVQNLDK.[A]	1xLabel:13C(6)15N(2) [K16]; 1xPhospho [S7(99.5)]	9.54816e-07	3.35966e-05	1	1	1	P29353	P29353 [420-435]	P29353 1xPhospho [S426(99.5)]	SHC-transforming protein 1 OS=Homo sapiens (Human) OX=9606 GN=SHC1 PE=1 SV=4	0	1983.88																				1365	2.288e-05	2.228e-08	4.02	103.12										0
FALSE	[R].ELFDDPSYVNVQNLDKAR.[Q]	1xPhospho [Y8(99.4)]	6.08868e-07	3.35966e-05	1	1	1	P29353	P29353 [420-437]	P29353 1xPhospho [Y427(99.4)]	SHC-transforming protein 1 OS=Homo sapiens (Human) OX=9606 GN=SHC1 PE=1 SV=4	1	2203.01	3.226	0.139	0.0441558	4.27829e-17	57.1	104.1	138.8	31.81	76.33			492533	628191	392950	619573	903610			512453	1366	2.288e-05	1.277e-08	5.19	98.65		375644	593660	354162	860516	1.91512e+06			1.14689e+06	6
FALSE	[R].ELFDDPSYVNVQNLDKAR.[Q]	1xLabel:13C(6) [R18]; 1xLabel:2H(4) [K16]; 1xPhospho [Y8(100)]	1.52818e-07	3.35966e-05	1	1	1	P29353	P29353 [420-437]	P29353 1xPhospho [Y427(100)]	SHC-transforming protein 1 OS=Homo sapiens (Human) OX=9606 GN=SHC1 PE=1 SV=4	1	2213.05																				1366	2.288e-05	2.276e-09	5.36	98.65										0
FALSE	[R].ELFDDPSYVNVQNLDKAR.[Q]	1xLabel:13C(6)15N(2) [K16]; 1xLabel:13C(6)15N(4) [R18]; 1xPhospho [Y8(99.5)]	8.94543e-07	3.35966e-05	1	1	1	P29353	P29353 [420-437]	P29353 1xPhospho [Y427(99.5)]	SHC-transforming protein 1 OS=Homo sapiens (Human) OX=9606 GN=SHC1 PE=1 SV=4	1	2221.03																				1366	2.288e-05	2.049e-08	5.09	98.65										0
FALSE	[K].ELPSGKKYLR.[Y]	1xPhospho [Y8(100)]	0.00144066	3.35966e-05	1	1	3	P30041	P30041 [210-219]	P30041 1xPhospho [Y217(100)]	Peroxiredoxin-6 OS=Homo sapiens (Human) OX=9606 GN=PRDX6 PE=1 SV=3	2	1270.66	0.01	0.01	4.24203e-17	4.27829e-17	300			10.58			76055.3	61109.6	42538.4							1407	2.288e-05	0.0002015	1.57	36.57	38160.2	46606.9	40200.1							3
FALSE	[R].GGVGSRADYDTLSLR.[S]	1xPhospho [Y9(100)]	5.74165e-07	3.35966e-05	1	1	5	Q9Y446	Q9Y446 [168-182]	Q9Y446 1xPhospho [Y176(100)]	Plakophilin-3 OS=Homo sapiens (Human) OX=9606 GN=PKP3 PE=1 SV=1	1	1646.75	3.634	3.594	0.00232585	0.00153351	41.8	116.3	141.9	56.99	52.06	62.77	541703	1.18581e+06	1.16143e+06	1.42902e+06	1.81093e+06	1881891	971721	2.74597e+06	2.03891e+06	2192	2.288e-05	1.178e-08	4.22	67.67	271796	904392	1.09759e+06	1.28796e+06	2.51518e+06	3.98849e+06	976876	3.06909e+06	4.56317e+06	9
FALSE	[R].GGVGSRADYDTLSLR.[S]	2xLabel:13C(6) [R6; R15]; 1xPhospho [Y9(100)]	6.58423e-07	3.35966e-05	1	1	3	Q9Y446	Q9Y446 [168-182]	Q9Y446 1xPhospho [Y176(100)]	Plakophilin-3 OS=Homo sapiens (Human) OX=9606 GN=PKP3 PE=1 SV=1	1	1658.79																				2192	2.288e-05	1.399e-08	4.01	67.67										0
FALSE	[R].GGVGSRADYDTLSLR.[S]	2xLabel:13C(6)15N(4) [R6; R15]; 1xPhospho [T11(99.6)]	7.12012e-07	3.35966e-05	1	1	6	Q9Y446	Q9Y446 [168-182]	Q9Y446 1xPhospho [T178(99.6)]	Plakophilin-3 OS=Homo sapiens (Human) OX=9606 GN=PKP3 PE=1 SV=1	1	1666.77																				2192	2.288e-05	1.543e-08	4.05	67.67										0
FALSE	[K].GGYLQGNVNGR.[L]	1xPhospho [Y3(100)]	0.00108936	3.35966e-05	1	1	3	Q9UPY5	Q9UPY5 [13-23]	Q9UPY5 1xPhospho [Y15(100)]	Cystine/glutamate transporter OS=Homo sapiens (Human) OX=9606 GN=SLC7A11 PE=1 SV=1	0	1214.53	5.006	2.546	0.00670877	0.609149	29.2	146.8	124	39.83	10.2	38.1	39874.1	52130.1	23330	111120	88452.6	52343.3	44829.1	90564.2	41853.5	2195	2.288e-05	0.0001422	2.15	37.37	20006.5	39758.5	22047.6	100151	122850	110937	45066.9	101221	93670	9
FALSE	[K].GGYLQGNVNGR.[L]	1xLabel:13C(6) [R11]; 1xPhospho [Y3(100)]	0.000492405	3.35966e-05	1	1	3	Q9UPY5	Q9UPY5 [13-23]	Q9UPY5 1xPhospho [Y15(100)]	Cystine/glutamate transporter OS=Homo sapiens (Human) OX=9606 GN=SLC7A11 PE=1 SV=1	0	1220.55																				2195	2.288e-05	5.31e-05	2.15	37.37										0
FALSE	[K].GGYLQGNVNGR.[L]	1xLabel:13C(6)15N(4) [R11]; 1xPhospho [Y3(100)]	0.00124064	3.35966e-05	1	1	3	Q9UPY5	Q9UPY5 [13-23]	Q9UPY5 1xPhospho [Y15(100)]	Cystine/glutamate transporter OS=Homo sapiens (Human) OX=9606 GN=SLC7A11 PE=1 SV=1	0	1224.54																				2195	2.288e-05	0.0001666	2.5	37.37										0
FALSE	[R].GGAGVGSMTKIYGGRQR.[N]	1xPhospho [Y12(100)]	1.44929e-06	3.35966e-05	1	1	1	P39019	P39019 [68-84]	P39019 1xPhospho [Y79(100)]	40S ribosomal protein S19 OS=Homo sapiens (Human) OX=9606 GN=RPS19 PE=1 SV=2	2	1774.84	0.01	0.01	4.24203e-17	4.27829e-17	300			23.52			249725	170849	198795							2169	2.288e-05	3.747e-08	3.21	46.54	125298	130303	187867							3
FALSE	[R].GGAGVGSMTKIYGGRQR.[N]	1xOxidation [M8]; 1xPhospho [Y12(100)]	6.93095e-06	3.35966e-05	1	1	3	P39019	P39019 [68-84]	P39019 1xPhospho [Y79(100)]	40S ribosomal protein S19 OS=Homo sapiens (Human) OX=9606 GN=RPS19 PE=1 SV=2	2	1790.84	0.01	0.01	4.24203e-17	4.27829e-17	300			28.97			106337	109274	103408							2170	2.288e-05	2.622e-07	2.34	29.65	53353.9	83341.2	97723.4							3
FALSE	[R].GGHSDDLYAVPHR.[N]	1xLabel:13C(6) [R13]; 1xPhospho [Y8(100)]	0.000103732	3.35966e-05	1	1	3	Q96ST8	Q96ST8 [150-162]	Q96ST8 1xPhospho [Y157(100)]	Centrosomal protein of 89 kDa OS=Homo sapiens (Human) OX=9606 GN=CEP89 PE=1 SV=3	0	1509.66																				2181	2.288e-05	7.609e-06	3.37	42.42										0
FALSE	[R].GGHSDDLYAVPHR.[N]	1xLabel:13C(6)15N(4) [R13]; 1xPhospho [Y8(100)]	0.000120511	3.35966e-05	1	1	3	Q96ST8	Q96ST8 [150-162]	Q96ST8 1xPhospho [Y157(100)]	Centrosomal protein of 89 kDa OS=Homo sapiens (Human) OX=9606 GN=CEP89 PE=1 SV=3	0	1513.65																				2181	2.288e-05	9.178e-06	2.96	42.42										0
FALSE	[R].GGNRPNTGPLYTEADR.[V]	2xLabel:13C(6) [R4; R16]; 1xPhospho [T12(99.4)]	2.89031e-05	3.35966e-05	1	1	1	Q9HAU0	Q9HAU0 [388-403]	Q9HAU0 1xPhospho [T399(99.4)]	Pleckstrin homology domain-containing family A member 5 OS=Homo sapiens (Human) OX=9606 GN=PLEKHA5 PE=1 SV=1	0	1809.83	100		4.24203e-17			300								51766.3						2183	2.288e-05	1.557e-06	3.15	47.04				46656.4						1
FALSE	[K].GGPGSAVSPYPTFNPSSDVAALHK.[A]	1xPhospho [Y10(99.3)]	2.90014e-09	3.35966e-05	1	1	3	P04083	P04083 [30-53]	P04083 1xPhospho [Y39(99.3)]	Annexin A1 OS=Homo sapiens (Human) OX=9606 GN=ANXA1 PE=1 SV=2	0	2436.12	1.826	1.523	0.971355	0.863617	65.9	132.8	101.4	6.2	9.34	3.79	951649	691125	498984	904768	693011	454888	723132	657470	348307	2188	2.288e-05	1.644e-11	6.7	90.81	477483	527106	471556	815458	962513	964093	726969	734836	779528	9
FALSE	[K].GGPGSAVSPYPTFNPSSDVAALHK.[A]	1xLabel:2H(4) [K24]; 1xPhospho [Y10(100)]	1.9484e-09	3.35966e-05	1	1	2	P04083	P04083 [30-53]	P04083 1xPhospho [Y39(100)]	Annexin A1 OS=Homo sapiens (Human) OX=9606 GN=ANXA1 PE=1 SV=2	0	2440.15																				2188	2.288e-05	9.995e-12	6.92	90.81										0
FALSE	[K].GGPGSAVSPYPTFNPSSDVAALHK.[A]	1xLabel:13C(6)15N(2) [K24]; 1xPhospho [Y10(100)]	5.82674e-09	3.35966e-05	1	1	3	P04083	P04083 [30-53]	P04083 1xPhospho [Y39(100)]	Annexin A1 OS=Homo sapiens (Human) OX=9606 GN=ANXA1 PE=1 SV=2	0	2444.14																				2188	2.288e-05	3.917e-11	5.95	90.81										0
FALSE	[R].GGHSDDLYAVPHR.[N]	1xPhospho [Y8(100)]	0.0021686	3.35966e-05	1	1	3	Q96ST8	Q96ST8 [150-162]	Q96ST8 1xPhospho [Y157(100)]	Centrosomal protein of 89 kDa OS=Homo sapiens (Human) OX=9606 GN=CEP89 PE=1 SV=3	0	1503.64	2.985	2.08	0.209628	0.850947	53.8	134.2	112	12.89	18.44	18.76	150375	120145	103027	253575	147182	137140	143014	170563	93816.2	2181	2.288e-05	0.0003361	2.25	42.42	75449.5	91632.3	97363.4	228544	204419	290654	143773	190634	209965	9
FALSE	[K].GHEYTNIK.[Y]	1xLabel:2H(4) [K8]; 1xPhospho [Y4(100)]	0.000850779	3.35966e-05	1	1	3	Q06124	Q06124 [539-546]	Q06124 1xPhospho [Y542(100)]	Tyrosine-protein phosphatase non-receptor type 11 OS=Homo sapiens (Human) OX=9606 GN=PTPN11 PE=1 SV=3	0	1045.47																				2205	2.288e-05	0.0001042	2.54	22.67										0
FALSE	[R].GHYNNVSCAVFHPR.[Q]	1xCarbamidomethyl [C8]; 1xLabel:13C(6) [R14]; 1xPhospho [Y3(99.1)]	0.000845261	3.35966e-05	1	1	1	P53621	P53621 [247-260]	P53621 1xPhospho [Y249(99.1)]	Coatomer subunit alpha OS=Homo sapiens (Human) OX=9606 GN=COPA PE=1 SV=2	0	1743.75	3.622	2.407	0.107244	0.544859	42.7	154.6	102.7					60160.7			119651			98801.7		2242	2.288e-05	0.0001037	2.51	58.22		45883.3			166181			110428		3
FALSE	[R].GHTRDYPQYR.[D]	2xLabel:13C(6)15N(4) [R4; R10]; 1xPhospho [Y6(100)]	0.0014037	3.35966e-05	1	1	3	Q9Y520	Q9Y520 [1213-1222]	Q9Y520 1xPhospho [Y1218(100)]	Protein PRRC2C OS=Homo sapiens (Human) OX=9606 GN=PRRC2C PE=1 SV=4	1	1392.6																				2233	2.288e-05	0.0001952	1.97	24.5										0
FALSE	[K].GHEYTNIK.[Y]	1xPhospho [Y4(100)]	0.000723032	3.35966e-05	1	1	3	Q06124	Q06124 [539-546]	Q06124 1xPhospho [Y542(100)]	Tyrosine-protein phosphatase non-receptor type 11 OS=Homo sapiens (Human) OX=9606 GN=PTPN11 PE=1 SV=3	0	1041.44	2.12	1.664	0.890136	0.949603	69.2	127.4	103.4	27.25	36.97	25.55	102176	101353	95560.1	120568	102527	104867	89400.6	103360	67124.1	2205	2.288e-05	8.551e-05	2.01	22.67	51266	77299.8	90307.2	108667	142398	222255	89875	115523	150227	9
FALSE	[K].GHGQPGADAEKPFYVNVEFHHER.[G]	1xLabel:13C(6) [R23]; 1xLabel:2H(4) [K11]; 1xPhospho [Y14(100)]	4.07415e-10	3.35966e-05	1	1	1	P11274	P11274 [164-186]	P11274 1xPhospho [Y177(100)]	Breakpoint cluster region protein OS=Homo sapiens (Human) OX=9606 GN=BCR PE=1 SV=2	0	2711.24	100		4.24203e-17			300								211492						2214	2.288e-05	1.421e-12	6.35	72.35				190615						1
FALSE	[K].GLPPSNHHAVYDVPPSVSK.[D]	1xLabel:13C(6)15N(2) [K19]; 1xPhospho [Y11(100)]	8.71513e-07	3.35966e-05	1	1	7	P56945	P56945 [296-314]	P56945 1xPhospho [Y306(100)]	Breast cancer anti-estrogen resistance protein 1 OS=Homo sapiens (Human) OX=9606 GN=BCAR1 PE=1 SV=2	0	2089																				2335	2.288e-05	1.989e-08	3.09	57.47										0
FALSE	[K].GLPPSNHHAVYDVPPSVSK.[D]	1xLabel:2H(4) [K19]; 1xPhospho [Y11(100)]	1.43987e-06	3.35966e-05	1	1	11	P56945	P56945 [296-314]	P56945 1xPhospho [Y306(100)]	Breast cancer anti-estrogen resistance protein 1 OS=Homo sapiens (Human) OX=9606 GN=BCAR1 PE=1 SV=2	0	2085.01																				2335	2.288e-05	3.7e-08	3.75	55.02										0
FALSE	[K].GLPPSNHHAVYDVPPSVSK.[D]	1xPhospho [Y11(100)]	2.45773e-06	3.35966e-05	1	1	12	P56945	P56945 [296-314]	P56945 1xPhospho [Y306(100)]	Breast cancer anti-estrogen resistance protein 1 OS=Homo sapiens (Human) OX=9606 GN=BCAR1 PE=1 SV=2	0	2080.99	5.702	8.649	8.23116e-05	3.36444e-10	19.5	111.4	169	69.33	51.74	118.56	153800	251953	55845.7	488185	176790	344883	663916	463524	1.98557e+06	2335	2.288e-05	7.199e-08	3.69	55.02	77168.3	192159	52776	439996	245541	730947	667438	518068	4.44381e+06	9
FALSE	[R].GLAHPPSYSNPPVYHGNSPK.[H]	1xLabel:2H(4) [K20]; 1xPhospho [S/Y]	0.00129839	3.35966e-05	1	1	3	Q92738	Q92738 [625-644]		USP6 N-terminal-like protein OS=Homo sapiens (Human) OX=9606 GN=USP6NL PE=1 SV=3	0	2203.03	100		4.24203e-17			300			70.62					100017	63545.1	129005				2271	2.288e-05	0.0001773	2.86	51.35				90144	88256.8	273413				3
FALSE	[K].GKKPAPQAAEPNNHTEYASIQTSPQPASEDTLTYADLDMVHLNR.[T]	1xPhospho [T/Y/S]	2.50838e-07	3.35966e-05	1	1	1	P78324	P78324 [437-480]		Tyrosine-protein phosphatase non-receptor type substrate 1 OS=Homo sapiens (Human) OX=9606 GN=SIRPA PE=1 SV=2	1	4886.27	4.276	4.471	0.00221447	0.000288959	40.1	171.4	88.5	41.32	8.03	27.68	588199		171076	979132		466518	479884	395111	322960	2258	2.288e-05	4.23e-09	9.35	97.75	295124		161673	882482		988740	482430	441604	722800	7
FALSE	[K].GKKPAPQAAEPNNHTEYASIQTSPQPASEDTLTYADLDMVHLNR.[T]	1xLabel:13C(6) [R44]; 2xLabel:2H(4) [K2; K3]; 1xPhospho [Y34(99.1)]	1.33819e-12	3.35966e-05	1	1	2	P78324	P78324 [437-480]	P78324 1xPhospho [Y470(99.1)]	Tyrosine-protein phosphatase non-receptor type substrate 1 OS=Homo sapiens (Human) OX=9606 GN=SIRPA PE=1 SV=2	1	4900.34																				2258	2.288e-05	1.16e-15	9.07	97.75										0
FALSE	[K].GLGLSKAYVGQK.[S]	1xPhospho [Y8(100)]	1.2143e-05	3.35966e-05	1	1	2	P21333	P21333 [2564-2575]	P21333 1xPhospho [Y2571(100)]	Filamin-A OS=Homo sapiens (Human) OX=9606 GN=FLNA PE=1 SV=4	1	1300.67	0.01	0.01	4.24203e-17	4.27829e-17	300			22.06			100388	103803	71429							2301	2.288e-05	5.282e-07	3.12	55.61	50369.1	79168.3	67502.6							3
FALSE	[R].FSYTSQHSDYGQR.[F]	1xPhospho [S8(99.6)]	1.7609e-05	3.35966e-05	1	1	6	Q96J84	Q96J84 [736-748]	Q96J84 1xPhospho [S743(99.6)]	Kin of IRRE-like protein 1 OS=Homo sapiens (Human) OX=9606 GN=KIRREL1 PE=1 SV=2	0	1655.65	2.991	2.849	0.11214	0.118593	36.2	108.4	155.4	39.38	19.94	27.77	388378	459316	188486	646705	557301	253182	552335	885784	373272	1919	2.288e-05	8.389e-07	3.01	40.51	194866	350310	178125	582869	774027	536595	555265	990016	835400	9
FALSE	[R].FSYTSQHSDYGQR.[F]	1xLabel:13C(6) [R13]; 1xPhospho [S8(100)]	7.6931e-06	3.35966e-05	1	1	5	Q96J84	Q96J84 [736-748]	Q96J84 1xPhospho [S743(100)]	Kin of IRRE-like protein 1 OS=Homo sapiens (Human) OX=9606 GN=KIRREL1 PE=1 SV=2	0	1661.67																				1919	2.288e-05	3.001e-07	3.53	40.51										0
FALSE	[R].FSYTSQHSDYGQR.[F]	1xLabel:13C(6)15N(4) [R13]; 1xPhospho [S8(99.7)]	1.2721e-06	3.35966e-05	1	1	5	Q96J84	Q96J84 [736-748]	Q96J84 1xPhospho [S743(99.7)]	Kin of IRRE-like protein 1 OS=Homo sapiens (Human) OX=9606 GN=KIRREL1 PE=1 SV=2	0	1665.66																				1919	2.288e-05	3.181e-08	3.44	40.51										0
FALSE	[R].FSPDSQYIDNR.[S]	1xPhospho [Y7(99.5)]	0.00104088	3.35966e-05	1	1	3	Q8TEW0	Q8TEW0 [382-392]	Q8TEW0 1xPhospho [Y388(99.5)]	Partitioning defective 3 homolog OS=Homo sapiens (Human) OX=9606 GN=PARD3 PE=1 SV=2	0	1421.57	3.936	3.795	0.0161477	0.0108449	37.6	131	131.4	20.73	9.79	21.76	134705	134733	98948.2	337209	234861	173673	255107	292606	178269	1905	2.288e-05	0.0001344	1.78	55.72	67587.1	102758	93509.1	303923	326194	368084	256460	327037	398973	9
FALSE	[R].FSPDSQYIDNR.[S]	1xLabel:13C(6) [R11]; 1xPhospho [Y7(100)]	0.00100757	3.35966e-05	1	1	3	Q8TEW0	Q8TEW0 [382-392]	Q8TEW0 1xPhospho [Y388(100)]	Partitioning defective 3 homolog OS=Homo sapiens (Human) OX=9606 GN=PARD3 PE=1 SV=2	0	1427.59																				1905	2.288e-05	0.000129	2.52	55.72										0
FALSE	[R].FSPDSQYIDNR.[S]	1xLabel:13C(6)15N(4) [R11]; 1xPhospho [S/Y]	0.000479743	3.35966e-05	1	1	3	Q8TEW0	Q8TEW0 [382-392]		Partitioning defective 3 homolog OS=Homo sapiens (Human) OX=9606 GN=PARD3 PE=1 SV=2	0	1431.58																				1905	2.288e-05	5.144e-05	2.22	55.72										0
FALSE	[R].FSGWYDADLSPAGHEEAKR.[G]	1xPhospho [Y5(100)]	5.52597e-08	3.35966e-05	1	1	2	P18669	P18669 [22-40]	P18669 1xPhospho [Y26(100)]	Phosphoglycerate mutase 1 OS=Homo sapiens (Human) OX=9606 GN=PGAM1 PE=1 SV=2	1	2215.94	1.372	1.145	0.738884	0.300268	85.5	117.4	97.1	13.58	35.41	7.26	256027	207026	177847	187583	156028	157675	157472	161736	80090	1888	2.288e-05	6.435e-10	4.92	82.71	128460	157894	168071	169067	216705	334177	158307	180768	179245	9
[truncated: 1,074 more rows]
