# Supplementary material for: Proteomic Analysis of PTEN-Deficient Cells Reveals Src-Mediated Upregulation of EphA2 and Therapeutic Potential of Dual Inhibition
Source: Mol Cell Proteomics. 2025 Oct 21;24(12):101316. doi: 10.1016/j.mcpro.2025.101316 (PMC12686823; doi:10.1016/j.mcpro.2025.101316)
Supplement: Supplementary Data 7 [file mmc7.xlsx]

## Sheet: 1-pY_SiteLevel_consistent-p0.05
Supplemental Data 7: A list of phosphopeptides significantly altered in both PTEN KO clones
Phosphosites	GeneName	SiteID	UniprotID	ProteinName	Mean.WT.	Mean.KO1.	Mean.KO2.	KO1.WT	KO2.WT	Average.ratio	log2.KO1.WT.	log2.KO2.WT.	log2.MCF10A_WT_1.	log2.MCF10A_WT_2.	log2.MCF10A_WT_3.	log2.MCF10A_KO1_1.	log2.MCF10A_KO1_2.	log2.MCF10A_KO1_3.	log2.MCF10A_KO2_1.	log2.MCF10A_KO2_2.	log2.MCF10A_KO2_3.	Pvalue.KO1_WT.	Pvalue.KO2_WT.
KIF5B_pS933	KIF5B	pS933	P33176	Kinesin-1 heavy chain	36875	81338.8	71686.6	2.2058	1.94404	2.07492	1.1413	0.959059	14.8736	15.1187	15.4586	16.2608	16.2031	16.4585	16.4094	15.9674	15.9645	0.00342574	0.0128213
ERBIN_pS1271	ERBIN	pS1271	Q96RT1	Erbin	100319	276790	202081	2.75909	2.01438	2.38674	1.46419	1.01034	16.5313	16.6803	16.6272	18.32	17.6759	18.1642	17.4357	17.3407	18.0046	0.00192752	0.00980655
KRT7_pS38	KRT7	pS38	Q3KNV1	TREMBL:Q3KNV1;Q96GE1 Tax_Id=9606 Gene_Symbol=KRT7 keratin 7	4.86226e+06	1.49922e+07	8.29345e+06	3.08338	1.70568	2.39453	1.62451	0.770344	22.0775	22.1593	22.3849	23.6151	23.6359	24.1865	22.8304	22.652	23.3687	0.0015303	0.0337577
KRT7_pY40	KRT7	pY40	Q3KNV1	TREMBL:Q3KNV1;Q96GE1 Tax_Id=9606 Gene_Symbol=KRT7 keratin 7	2.39535e+07	6.85263e+07	3.90343e+07	2.8608	1.62959	2.24519	1.51642	0.704505	24.6246	24.5701	24.3298	26.0668	25.9479	26.0724	25.2607	25.0574	25.3234	0.000105753	0.00431063
KRT6A_pS85	KRT6A	pS85	P02538	SWISS-PROT:P02538 Tax_Id=9606 Gene_Symbol=KRT6A Keratin, type II cytoskeletal 6A	118956	465977	331504	3.91724	2.78679	3.35201	1.96984	1.4786	16.7812	17.0656	16.7082	18.6081	18.8382	19.0147	17.9578	18.3256	18.6502	0.000253417	0.00304946
EPHB2_pS586	EPHB2	pS586	P29323	Ephrin type-B receptor 2	56835.7	104270	134434	1.83458	2.36531	2.09995	0.875449	1.24203	15.7793	16.0396	15.5177	16.741	16.5874	16.6774	16.9361	17.1717	16.9911	0.00479335	0.00166797
KRT5_pS62	KRT5	pS62	P13647	SWISS-PROT:P13647 Tax_Id=9606 Gene_Symbol=KRT5 Keratin, type II cytoskeletal 5	305421	2.08435e+06	639921	6.8245	2.09521	4.45986	2.77072	1.06709	18.0567	18.4026	18.1805	20.942	20.9175	21.1065	18.8683	19.1209	19.7325	1.89159e-05	0.0203859
PTK2B_pS583	PTK2B	pS583	Q14289	Protein-tyrosine kinase 2-beta	488810	1.26844e+06	1.06045e+06	2.59496	2.16945	2.38221	1.37571	1.11733	18.8321	18.8133	19.0402	20.093	20.2705	20.4396	19.6211	20.1154	20.2408	0.000375322	0.00563721
CTTN_pS156	CTTN	pS156	Q14247	Src substrate cortactin	49684.5	7774.62	7774.62	0.15648	0.15648	0.15648	-2.67595	-2.67595	15.2465	15.7968	15.7007	12.9246	12.9246	12.9246	12.9246	12.9246	12.9246	9.72022e-05	9.72022e-05
PXN_pS85	PXN	pS85	P49023	Paxillin	77957.8	185520	219169	2.37975	2.81138	2.59557	1.25081	1.49128	15.9939	16.3583	16.3684	17.0635	17.8351	17.503	17.487	17.777	17.927	0.00859528	0.00112489
PXN_pY88	PXN	pY88	P49023	Paxillin	77957.8	185520	219169	2.37975	2.81138	2.59557	1.25081	1.49128	15.9939	16.3583	16.3684	17.0635	17.8351	17.503	17.487	17.777	17.927	0.00859528	0.00112489
KIRREL1_pS743	KIRREL1	pS743	Q96J84	Kin of IRRE-like protein 1	241100	631164	793560	2.61785	3.29141	2.95463	1.38838	1.71871	17.5721	18.4183	17.4425	19.1528	19.562	19.0335	19.0828	19.9171	19.6721	0.0140755	0.011358
LSR_pS332	LSR	pS332	Q86X29	Lipolysis-stimulated lipoprotein receptor	169487	408956	1.96603e+06	2.4129	11.5999	7.00638	1.27077	3.53604	18.0396	17.0429	16.6661	18.8613	18.3452	18.6719	21.1976	20.972	20.4539	0.0344144	0.00146236
TNS2_pS481	TNS2	pS481	Q63HR2	Tensin-2	1.66631e+06	3.37433e+06	3.68975e+06	2.02503	2.21433	2.11968	1.01794	1.14687	20.4467	20.7393	20.795	21.5007	21.6096	21.9155	21.4693	21.5645	22.272	0.00351028	0.0157814
PTPN11_pS576	PTPN11	pS576	Q06124	Tyrosine-protein phosphatase non-receptor type 11	20465.2	208995	119419	10.2122	5.83522	8.02372	3.35222	2.54479	13.0985	15.4204	13.0985	17.7575	17.1532	17.9861	16.899	16.5239	17.1137	0.0098419	0.0199571
TNKS1BP1_pS942	TNKS1BP1	pS942	Q9C0C2	182 kDa tankyrase-1-binding protein	28199.7	91753.4	90983.4	3.2537	3.22639	3.24005	1.70208	1.68992	14.0778	15.1569	14.9095	15.7269	16.9709	16.4983	15.9835	16.6559	16.6787	0.0260062	0.0123333
ZNF518B_pS608	ZNF518B	pS608	Q9C0D4	Zinc finger protein 518B	331195	49091.6	49091.6	0.148226	0.148226	0.148226	-2.75413	-2.75413	18.3882	17.9051	18.6277	15.5832	15.5832	15.5832	15.5832	15.5832	15.5832	0.000213556	0.000213556
AHCTF1_pS1908	AHCTF1	pS1908	Q8WYP5	Protein ELYS	1.89588e+06	238001	238001	0.125536	0.125536	0.125536	-2.99383	-2.99383	21.4563	20.6278	20.1825	17.8606	17.8606	17.8606	17.8606	17.8606	17.8606	0.00148857	0.00148857
ADAD2_pS67	ADAD2	pS67	Q8NCV1	Adenosine deaminase domain-containing protein 2	17182.4	2788.48	2788.48	0.162287	0.162287	0.162287	-2.62338	-2.62338	13.7672	14.5218	13.7815	11.4453	11.4453	11.4453	11.4453	11.4453	11.4453	0.000492499	0.000492499
MMP27_pS422	MMP27	pS422	Q9H306	Matrix metalloproteinase-27	417664	60487.2	60487.2	0.144823	0.144823	0.144823	-2.78764	-2.78764	18.2063	18.9493	18.7614	15.8843	15.8843	15.8843	15.8843	15.8843	15.8843	0.00024708	0.00024708
BCAR1_pT385	BCAR1	pT385	P56945	Breast cancer anti-estrogen resistance protein 1	3.19765e+06	7.83779e+06	6.12007e+06	2.45111	1.91393	2.18252	1.29343	0.936536	21.3109	21.6166	21.8484	22.7182	22.7625	23.1792	22.3792	22.4366	22.7853	0.00376519	0.00938358
CDK1_pT14	CDK1	pT14	P06493	Cyclin-dependent kinase 1	9.13075e+06	1.9005e+07	2.0267e+07	2.08142	2.21965	2.15053	1.05757	1.15033	22.8479	23.4081	23.0545	23.8655	24.3325	24.2966	24.0006	24.3107	24.4681	0.0087643	0.00563965
CDK2_pT14	CDK2	pT14	P24941	Cyclin-dependent kinase 2	4.34163e+06	8.47069e+06	9.77685e+06	1.95104	2.25189	2.10146	0.964244	1.17113	21.9465	22.3283	21.8258	22.9321	23.1457	22.9546	23.1575	23.2205	23.2822	0.00415248	0.00159016
KIRREL1_pT652	KIRREL1	pT652	Q96J84	Kin of IRRE-like protein 1	197884	759012	698722	3.83564	3.53097	3.68331	1.93947	1.82006	17.3037	17.996	17.379	19.719	19.5078	19.3506	18.957	19.7259	19.4579	0.00128544	0.00441988
EPHA2_pT773	EPHA2	pT773	P29317	Ephrin type-A receptor 2	379441	1.05579e+06	913540	2.7825	2.40759	2.59504	1.47638	1.26759	18.5077	18.9469	17.9898	20.0794	20.2466	19.6373	19.5397	20.0934	19.7136	0.0104091	0.0154934
EPHA2_pT771	EPHA2	pT771	P29317	Ephrin type-A receptor 2	5.23325e+06	1.8735e+07	1.56239e+07	3.58	2.9855	3.28275	1.83996	1.57797	22.1722	22.5071	22.2571	24.0182	24.1433	24.3022	23.4091	23.8487	24.298	0.000143138	0.00503373
EPHA2_pT593	EPHA2	pT593	P29317	Ephrin type-A receptor 2	442239	2.00084e+06	2.08036e+06	4.52435	4.70415	4.61425	2.17771	2.23394	18.4833	19.1246	18.5682	20.94	20.8473	21.0049	20.5522	21	21.3136	0.000433418	0.00172204
PKP3_pT209	PKP3	pT209	Q9Y446	Plakophilin-3	152260	598343	310260	3.92975	2.0377	2.98373	1.97444	1.02694	16.7733	17.6408	17.0992	19.1824	18.9364	19.4137	17.7433	18.4191	18.461	0.0022341	0.0392789
EPHA2_pT587	EPHA2	pT587	P29317	Ephrin type-A receptor 2	310278	1.11465e+06	865709	3.59241	2.79011	3.19126	1.84495	1.48032	17.938	18.7734	17.8215	19.6695	20.4794	19.9994	19.2012	20.0475	19.7967	0.00797082	0.0183447
TGFB1I1_pT33	TGFB1I1	pT33	O43294	Transforming growth factor beta-1-induced transcript 1 protein	110442	10852.2	10852.2	0.098262	0.098262	0.098262	-3.34722	-3.34722	15.7276	16.7069	17.3759	13.4057	13.4057	13.4057	13.4057	13.4057	13.4057	0.00260921	0.00260921
MAPK13_pT180	MAPK13	pT180	O15264	Mitogen-activated protein kinase 13	1.69496e+06	5.34345e+06	2.86778e+06	3.15256	1.69195	2.42225	1.65652	0.758686	20.4264	20.9426	20.6631	22.0566	22.2213	22.6926	21.1015	21.4524	21.7322	0.00244149	0.0332865
SPECC1_pT870	SPECC1	pT870	Q5M775	Cytospin-B	42685.8	133350	107173	3.12399	2.51073	2.81736	1.64339	1.32811	14.8669	15.4275	15.7236	16.6713	16.7899	17.4765	16.0449	16.7233	17.1528	0.00989204	0.0334533
TJP1_pT1533	TJP1	pT1533	Q07157	Tight junction protein ZO-1	55464.3	146987	256939	2.65013	4.63251	3.64132	1.40606	2.21179	15.3877	15.82	16.003	17.5117	17.1464	16.7343	18.3522	17.7819	17.6857	0.008534	0.00134754
SLC38A1_pT144	SLC38A1	pT144	Q9H2H9	Sodium-coupled neutral amino acid transporter 1	201714	28085.9	28085.9	0.139236	0.139236	0.139236	-2.84439	-2.84439	17.3554	18.1802	17.0995	14.7776	14.7776	14.7776	14.7776	14.7776	14.7776	0.0010565	0.0010565
SLC38A1_pT145	SLC38A1	pT145	Q9H2H9	Sodium-coupled neutral amino acid transporter 1	201714	28085.9	28085.9	0.139236	0.139236	0.139236	-2.84439	-2.84439	17.3554	18.1802	17.0995	14.7776	14.7776	14.7776	14.7776	14.7776	14.7776	0.0010565	0.0010565
PKP4_pY478	PKP4	pY478	Q99569	Plakophilin-4	2.19023e+06	5.41949e+06	4.24482e+06	2.4744	1.93807	2.20623	1.30708	0.954622	20.8707	21.2338	21.0607	22.3112	22.3192	22.473	21.5528	21.9296	22.4333	0.000363272	0.0292492
EPB41L2_pY623	EPB41L2	pY623	O43491	Band 4.1-like protein 2	807187	9.16834e+06	2.04907e+06	11.3584	2.53853	6.94846	3.50569	1.34399	19.3776	20.1732	19.0902	23.2836	22.995	23.091	20.5964	21.2608	20.9665	0.000435331	0.0208003
KIAA1217_pY393	KIAA1217	pY393	Q5T5P2	Sickle tail protein homolog	760498	2.82903e+06	1.87916e+06	3.71997	2.47096	3.09546	1.89529	1.30507	19.2467	19.8293	19.4733	21.2959	21.5456	21.4433	20.4626	20.7364	21.2217	0.000488562	0.00987927
JAK2_pY570	JAK2	pY570	O60674	Tyrosine-protein kinase JAK2	719765	1.36327e+06	1.21927e+06	1.89405	1.69398	1.79402	0.921473	0.760419	19.4246	19.5333	19.4104	20.223	20.1911	20.6704	20.1149	20.0942	20.42	0.00475358	0.00256147
TJP2_pY426	TJP2	pY426	Q9UDY2	Tight junction protein ZO-2	213268	563954	604491	2.64434	2.83442	2.73938	1.40291	1.50305	16.9223	17.8855	18.0609	18.4991	19.1523	19.4946	18.4543	19.3848	19.5541	0.0359659	0.0374875
ITSN2_pY968	ITSN2	pY968	Q9NZM3	Intersectin-2	142472	445018	200075	3.12355	1.40431	2.26393	1.64319	0.489858	17.1973	17.3341	16.772	18.9245	18.9693	18.3067	17.5491	17.6213	17.658	0.00391351	0.0418951
LDHA_pY239	LDHA	pY239	P00338	L-lactate dehydrogenase A chain	714567	1.04473e+06	950341	1.46204	1.32995	1.396	0.547984	0.411375	19.3481	19.3903	19.59	19.9007	19.9284	20.1427	19.7732	19.7315	20.0486	0.00685575	0.0304138
ERBIN_pY1104	ERBIN	pY1104	Q96RT1	Erbin	1.46737e+06	5.45603e+06	3.74122e+06	3.71825	2.54961	3.13393	1.89462	1.35028	20.3379	20.8836	20.1234	22.4661	22.2995	22.3679	21.3982	21.9687	22.0544	0.00113035	0.0113265
CRKL_pY251	CRKL	pY251	P46109	Crk-like protein	319298	674477	706612	2.11238	2.21302	2.1627	1.07887	1.14602	18.5222	18.4441	17.7781	19.5885	19.4306	19.0113	19.6717	19.4758	19.0835	0.0199825	0.0165261
PARD3_pY719	PARD3	pY719	Q8TEW0	Partitioning defective 3 homolog	323836	1.45426e+06	1.03521e+06	4.49072	3.19671	3.84371	2.16695	1.67659	18.4009	17.9293	18.5195	20.2022	20.5082	20.6671	19.7081	19.8976	20.279	0.000651626	0.00242541
RASAL2_pY786	RASAL2	pY786	Q9UJF2	Ras GTPase-activating protein nGAP	255361	1.57445e+06	1.73546e+06	6.16558	6.79612	6.48085	2.62424	2.76471	17.9622	17.9622	17.9622	20.2841	20.4419	20.9475	20.6214	20.5938	20.9393	0.000203699	1.55469e-05
DSG2_pY882	DSG2	pY882	Q14126	Desmoglein-2	114484	343158	209593	2.99744	1.83077	2.4141	1.58373	0.872447	16.7157	16.7771	16.9143	18.6579	18.0886	18.3629	17.5384	17.2947	18.0828	0.000851073	0.0253307
MAPK12_pY185	MAPK12	pY185	P53778	Mitogen-activated protein kinase 12	173003	364059	333014	2.10436	1.92491	2.01463	1.07338	0.944789	16.8966	17.8947	17.226	18.0324	18.4465	18.8326	17.9309	18.4723	18.5562	0.0424426	0.0499136
TRIP6_pY123	TRIP6	pY123	Q15654	Thyroid receptor-interacting protein 6	103141	269689	288106	2.61476	2.79332	2.70404	1.38668	1.48198	16.3125	16.9075	16.6814	17.2723	18.1133	18.4862	17.5601	18.1641	18.5255	0.0293947	0.0118495
GSK3A_pY279	GSK3A	pY279	P49840	Glycogen synthase kinase-3 alpha	12090.8	110717	118518	9.15711	9.80234	9.47973	3.19489	3.29313	13.5616	13.5616	13.5616	15.9489	15.8835	17.6693	16.5411	16.4726	17.3689	0.00735016	0.000358915
GSK3B_pY216	GSK3B	pY216	P49841	Glycogen synthase kinase-3 beta	12090.8	110717	118518	9.15711	9.80234	9.47973	3.19489	3.29313	13.5616	13.5616	13.5616	15.9489	15.8835	17.6693	16.5411	16.4726	17.3689	0.00735016	0.000358915
CTTN_pY421	CTTN	pY421	Q14247	Src substrate cortactin	1.12127e+06	2.91586e+06	2.42008e+06	2.6005	2.15833	2.37941	1.37879	1.10992	20.065	19.8397	20.3415	21.4686	21.3892	21.5634	21.2759	21.1832	21.1581	0.000822322	0.00167572
SHB_pY336	SHB	pY336	Q15464	SH2 domain-containing adapter protein B	122413	278266	268717	2.27318	2.19517	2.23418	1.18471	1.13434	16.9166	17.1646	16.56	18.1759	17.8587	18.1993	18.0434	18.0166	18.047	0.00443526	0.00277039
ITSN2_pY553	ITSN2	pY553	Q9NZM3	Intersectin-2	225696	338038	384920	1.49776	1.70548	1.60162	0.582804	0.770176	17.5881	17.836	17.9087	18.1303	18.2566	18.6593	18.3698	18.363	18.8693	0.037705	0.0174716
CTNND1_pY96	CTNND1	pY96	O60716	Catenin delta-1	191854	1.20885e+06	602598	6.30087	3.14092	4.7209	2.65555	1.65119	17.4865	17.604	17.5561	20.522	20.0351	19.9971	18.818	19.2583	19.4547	0.000106735	0.00104597
SON_pY949	SON	pY949	P18583	Protein SON	89840.5	188954	246175	2.10322	2.74013	2.42167	1.0726	1.45424	15.9168	16.6411	16.6862	16.9553	17.5221	17.9406	17.1925	18.1406	18.1934	0.0492474	0.0252662
FAM83B_pY336	FAM83B	pY336	Q5T0W9	Protein FAM83B	52465.2	99580.7	82000.3	1.89803	1.56295	1.73049	0.924506	0.644269	15.7257	15.7236	15.5833	16.6967	16.3523	16.7322	16.2972	16.0515	16.5739	0.00213686	0.0163307
PIK3R1_pY452	PIK3R1	pY452	P27986	Phosphatidylinositol 3-kinase regulatory subunit alpha	291217	664451	614492	2.28164	2.11008	2.19586	1.19007	1.0773	17.7778	18.3096	18.3057	18.9029	19.3788	19.6479	18.5735	19.2426	19.6681	0.0136514	0.0474103
TBCB_pY98	TBCB	pY98	Q99426	Tubulin-folding cofactor B	111334	242122	211938	2.17473	1.90362	2.03918	1.12084	0.928744	16.3294	16.8788	17.0008	17.1873	18.1958	18.0789	17.1493	17.9114	17.8961	0.0460804	0.0480941
EGFR_pY869	EGFR	pY869	P00533	Epidermal growth factor receptor	498236	1.71983e+06	1.14658e+06	3.45183	2.30129	2.87656	1.78736	1.20244	18.8204	19.3312	18.5057	20.8235	20.7939	20.5029	19.6697	20.2972	20.3292	0.00223096	0.0197413
TYK2_pY292	TYK2	pY292	P29597	Non-receptor tyrosine-protein kinase TYK2	3.72258e+06	8.27473e+06	6.83254e+06	2.22285	1.83543	2.02914	1.15241	0.876118	21.7714	22.0738	21.5977	23.1103	22.8963	22.9247	22.5718	22.7495	22.782	0.00166623	0.00447738
ANXA5_pY94	ANXA5	pY94	P08758	Annexin A5	399993	707176	740439	1.76797	1.85113	1.80955	0.822094	0.888406	18.531	18.6733	18.621	19.6417	19.2626	19.3637	19.4024	19.2724	19.7717	0.00251665	0.00490049
ACTB_pY91	ACTB	pY91	P60709	Actin, cytoplasmic 1	649288	1.44574e+06	1.22191e+06	2.22666	1.88193	2.0543	1.15488	0.912213	19.6327	19.1831	19.0419	20.8116	20.2103	20.2919	20.563	19.8479	20.1617	0.0112951	0.0295347
POTEI_pY791	POTEI	pY791	P0CG38	POTE ankyrin domain family member I	649288	1.44574e+06	1.22191e+06	2.22666	1.88193	2.0543	1.15488	0.912213	19.6327	19.1831	19.0419	20.8116	20.2103	20.2919	20.563	19.8479	20.1617	0.0112951	0.0295347
ACTC1_pY93	ACTC1	pY93	P68032	Actin, alpha cardiac muscle 1	649288	1.44574e+06	1.22191e+06	2.22666	1.88193	2.0543	1.15488	0.912213	19.6327	19.1831	19.0419	20.8116	20.2103	20.2919	20.563	19.8479	20.1617	0.0112951	0.0295347
ACTG1_pY91	ACTG1	pY91	P63261	Actin, cytoplasmic 2	649288	1.44574e+06	1.22191e+06	2.22666	1.88193	2.0543	1.15488	0.912213	19.6327	19.1831	19.0419	20.8116	20.2103	20.2919	20.563	19.8479	20.1617	0.0112951	0.0295347
NEDD9_pY92	NEDD9	pY92	Q14511	Enhancer of filamentation 1	132192	313602	401557	2.37233	3.03769	2.70501	1.24631	1.60298	16.7581	17.1867	17.0591	18.0603	18.375	18.3213	18.4056	18.543	18.8591	0.00144382	0.000977106
RPS27L_pY31	RPS27L	pY31	Q71UM5	40S ribosomal protein S27-like	498598	1.11028e+06	1.27746e+06	2.2268	2.5621	2.39445	1.15497	1.35733	18.8942	18.9109	18.9762	19.9994	20.0513	20.1899	20.1805	20.0766	20.5529	4.95504e-05	0.000791075
AHNAK_pY1469	AHNAK	pY1469	Q09666	Neuroblast differentiation-associated protein AHNAK	1.49994e+06	4.31158e+06	2.13147e+06	2.8745	1.42104	2.14777	1.52331	0.506942	20.2772	20.6638	20.5804	22.1989	21.7994	22.0921	20.7952	21.1218	21.1287	0.000811176	0.0342704
AFDN_pY1252	AFDN	pY1252	P55196	Afadin	21974	125869	156909	5.72807	7.14068	6.43438	2.51805	2.83606	14.4235	14.4235	14.4235	16.7454	17.0018	17.0585	17.2447	17.2468	17.2869	1.28456e-05	3.28651e-09
ANXA2_pY24	ANXA2	pY24	P07355	Annexin A2	2.97747e+07	4.91834e+07	4.60797e+07	1.65185	1.54761	1.59973	0.724082	0.630041	24.6615	24.8906	24.9172	25.3921	25.4832	25.7547	25.2353	25.3964	25.7018	0.00607754	0.0174505
AHNAK_pY836	AHNAK	pY836	Q09666	Neuroblast differentiation-associated protein AHNAK	571591	2.38376e+06	947303	4.17039	1.65731	2.91385	2.06018	0.728842	19.2147	19.0581	19.0964	21.6275	20.6424	21.1173	19.8069	20.0748	19.6459	0.00224274	0.00576203
PTPN11_pY62	PTPN11	pY62	Q06124	Tyrosine-protein phosphatase non-receptor type 11	1.28853e+06	3.17205e+06	1.92792e+06	2.46175	1.49621	1.97898	1.29969	0.581314	20.2483	20.622	19.9406	21.5526	21.7977	21.4142	20.7595	20.972	20.8963	0.00435511	0.042738
BCAR1_pY234	BCAR1	pY234	P56945	Breast cancer anti-estrogen resistance protein 1	384970	762938	675362	1.98181	1.75432	1.86807	0.986818	0.810913	18.5479	18.4568	18.6518	19.4722	19.2755	19.8221	19.2388	19.1765	19.6363	0.00459288	0.00668813
AHNAK_pY715	AHNAK	pY715	Q09666	Neuroblast differentiation-associated protein AHNAK	1.76527e+06	5.24739e+06	2.96209e+06	2.97257	1.67798	2.32528	1.57171	0.746727	20.5606	20.9795	20.6815	22.4985	22.1208	22.3256	21.2658	21.6894	21.5084	0.000682319	0.0128914
AHNAK_pY964	AHNAK	pY964	Q09666	Neuroblast differentiation-associated protein AHNAK	718984	2.33432e+06	1.18038e+06	3.24669	1.64173	2.44421	1.69897	0.715218	19.1985	19.5843	19.5531	21.1765	21.0894	21.1956	19.8646	20.2507	20.3526	0.000181982	0.0212992
VASP_pY39	VASP	pY39	P50552	Vasodilator-stimulated phosphoprotein	247840	351275	595408	1.41735	2.40239	1.90987	0.503192	1.26447	18.043	17.8762	17.8292	18.5915	18.3147	18.3441	19.2536	19.1522	19.1422	0.0101294	6.83397e-05
CAVIN1_pY156	CAVIN1	pY156	Q6NZI2	Caveolae-associated protein 1	604557	1.10358e+06	1.3279e+06	1.82544	2.19648	2.01096	0.868241	1.1352	19.3606	18.9986	19.2343	20.1305	19.7928	20.2588	20.4728	19.9174	20.5529	0.00784197	0.00784432
PKP4_pY372	PKP4	pY372	Q99569	Plakophilin-4	124081	349987	244054	2.82063	1.96689	2.39376	1.49602	0.975918	16.951	17.0379	16.76	18.5828	18.3651	18.2865	17.9574	17.4455	18.1905	0.000244965	0.0156357
HIPK3_pY359	HIPK3	pY359	Q9H422	Homeodomain-interacting protein kinase 3	3.16454e+06	7.1248e+06	6.5317e+06	2.25145	2.06403	2.15774	1.17085	1.04546	21.2583	21.7484	21.7232	22.357	22.8289	23.0278	22.2039	22.6393	22.9727	0.010366	0.0198093
BCS1L_pY181	BCS1L	pY181	Q9Y276	Mitochondrial chaperone BCS1	958682	2.9128e+06	2.03572e+06	3.03834	2.12346	2.5809	1.60328	1.08642	19.9201	19.6888	19.9866	21.5275	20.9518	21.8141	20.6937	20.5305	21.4659	0.00434351	0.0269564
CALM3_pY100	CALM3	pY100	P0DP25	Calmodulin-3	614262	1.67924e+06	1.14559e+06	2.73376	1.86499	2.29937	1.45088	0.899169	19.0742	19.1943	19.3982	20.4897	20.3179	21.1068	19.8249	20.0172	20.4645	0.00533438	0.0141944
PXN_pY118	PXN	pY118	P49023	Paxillin	2.11405e+07	4.5921e+07	4.41452e+07	2.17219	2.08818	2.13019	1.11915	1.06225	24.0184	24.3711	24.5598	25.0905	25.4159	25.7713	25.0886	25.3144	25.7137	0.0117658	0.0120371
GAB1_pY659	GAB1	pY659	Q13480	GRB2-associated-binding protein 1	714789	3.49288e+06	1.55888e+06	4.8866	2.18089	3.53374	2.28883	1.12492	19.032	19.9436	19.1945	21.8151	21.6502	21.738	20.2558	20.7843	20.6264	0.00118625	0.0222476
PTK2B_pY580	PTK2B	pY580	Q14289	Protein-tyrosine kinase 2-beta	985187	2.17486e+06	1.79365e+06	2.20756	1.82062	2.01409	1.14245	0.864429	19.6118	19.8086	20.2373	20.71	20.989	21.3795	20.4156	20.7578	21.0752	0.0130994	0.0312088
HSP90AA1_pY284	HSP90AA1	pY284	P07900	Heat shock protein HSP 90-alpha	63264.3	120117	123923	1.89866	1.95882	1.92874	0.924982	0.969982	15.6281	16.2914	15.8472	16.7158	17.0105	16.8809	16.6753	17.1993	16.8315	0.0112763	0.0171212
HSP90AB1_pY276	HSP90AB1	pY276	P08238	Heat shock protein HSP 90-beta	63264.3	120117	123923	1.89866	1.95882	1.92874	0.924982	0.969982	15.6281	16.2914	15.8472	16.7158	17.0105	16.8809	16.6753	17.1993	16.8315	0.0112763	0.0171212
PPP1CA_pY306	PPP1CA	pY306	P62136	Serine/threonine-protein phosphatase PP1-alpha catalytic subunit	243251	436709	474523	1.7953	1.95076	1.87303	0.844228	0.964034	17.5839	17.9811	18.0667	18.4955	18.602	19.0497	18.5824	18.6314	19.2535	0.0205716	0.0226788
PTTG1IP_pY174	PTTG1IP	pY174	P53801	Pituitary tumor-transforming gene 1 protein-interacting protein	981969	1.96e+06	2.32838e+06	1.99599	2.37113	2.18356	0.997106	1.24558	19.511	20.2131	19.9073	20.7741	20.9579	20.9671	20.7043	21.3508	21.3113	0.00860348	0.0129676
HNRNPA2B1_pY174	HNRNPA2B1	pY174	P22626	Heterogeneous nuclear ribonucleoproteins A2/B1	98825.1	234083	196189	2.36866	1.98522	2.17694	1.24407	0.989297	16.2302	16.6745	16.8113	17.5007	17.8406	18.1057	17.1439	17.6675	17.8458	0.00739563	0.0232359
PDLIM5_pY251	PDLIM5	pY251	Q96HC4	PDZ and LIM domain protein 5	347652	1.00389e+06	609210	2.88762	1.75235	2.31999	1.52988	0.809294	18.1271	18.5255	18.5331	19.8656	19.7848	20.1371	18.8634	19.2251	19.4931	0.000859764	0.0242961
LPP_pY301	LPP	pY301	Q93052	Lipoma-preferred partner	97602.5	243544	244804	2.49527	2.50818	2.50172	1.31919	1.32664	15.963	16.8947	16.7084	17.2489	18.1648	18.1003	17.151	18.0054	18.3134	0.0326114	0.0443045
PEAK1_pY531	PEAK1	pY531	Q9H792	Inactive tyrosine-protein kinase PEAK1	137680	577600	613860	4.19525	4.45861	4.32693	2.06876	2.15659	16.8371	17.2971	17.0417	18.707	19.3307	19.3001	18.7098	19.3288	19.5249	0.00106848	0.00159094
AFDN_pY94	AFDN	pY94	P55196	Afadin	232471	369421	593009	1.5891	2.55089	2.07	0.668214	1.351	17.7218	17.7944	17.954	18.22	18.2836	18.8842	19.0369	19.0818	19.3885	0.0453065	0.000492192
PKP2_pY631	PKP2	pY631	Q99959	Plakophilin-2	65718.6	147495	128129	2.24434	1.94965	2.097	1.16629	0.963218	16.0431	16.1361	15.814	17.4888	17.0519	16.9047	16.9797	16.9526	16.9692	0.00450986	0.00054196
CTNND1_pY241	CTNND1	pY241	O60716	Catenin delta-1	148972	642516	353880	4.31299	2.37548	3.34424	2.10869	1.24822	16.6821	17.5724	17.1641	19.0408	19.3613	19.447	17.7766	18.6711	18.679	0.00168278	0.0351704
AHNAK2_pY5535	AHNAK2	pY5535	Q8IVF2	Protein AHNAK2	2828.92	73203.7	14808.6	25.8769	5.23472	15.5558	4.69359	2.38811	11.466	11.466	11.466	16.2569	16.2608	15.938	13.8706	13.9015	13.788	1.62429e-06	2.43182e-07
AFAP1L1_pY557	AFAP1L1	pY557	Q8TED9	Actin filament-associated protein 1-like 1	44054.8	6310.5	6310.5	0.143242	0.143242	0.143242	-2.80347	-2.80347	15.2073	15.938	14.9455	12.6235	12.6235	12.6235	12.6235	12.6235	12.6235	0.00076706	0.00076706
PTPN11_pY580	PTPN11	pY580	Q06124	Tyrosine-protein phosphatase non-receptor type 11	1.02896e+06	3.8307e+06	1.83724e+06	3.7229	1.78553	2.75421	1.89643	0.836356	19.8506	20.2555	19.763	22.1212	21.6458	21.7991	20.705	20.91	20.8051	0.000776569	0.00641698
MPP5_pY243	MPP5	pY243	Q8N3R9	MAGUK p55 subfamily member 5	212991	656882	509681	3.08408	2.39297	2.73853	1.62484	1.2588	17.7204	17.8854	17.4648	19.3245	19.253	19.3949	18.683	18.89	19.2474	0.000223773	0.00367863
RPL5_pY12	RPL5	pY12	P46777	60S ribosomal protein L5	75848.4	4236.64	1815.7	0.0558566	0.0239386	0.0398976	-4.16213	-5.38452	15.9618	16.6053	15.9664	13.1482	10.8263	10.8263	10.8263	10.8263	10.8263	0.00467903	1.51052e-05
KRT81_pY10	KRT81	pY10	P05787	SWISS-PROT:P05787 Tax_Id=9606 Gene_Symbol=KRT8 Keratin, type II cytoskeletal 8	87498	12359.8	12359.8	0.141258	0.141258	0.141258	-2.8236	-2.8236	15.9153	16.6424	16.5864	13.5934	13.5934	13.5934	13.5934	13.5934	13.5934	0.000282318	0.000282318
HSP90AA1_pY61	HSP90AA1	pY61	P07900	Heat shock protein HSP 90-alpha	174541	305908	338351	1.75264	1.93852	1.84558	0.809533	0.954955	17.1966	17.6098	17.4037	18.0092	18.2618	18.3735	17.9348	18.4626	18.6214	0.00723935	0.0173754
HSP90AB1_pY56	HSP90AB1	pY56	P08238	Heat shock protein HSP 90-beta	174541	305908	338351	1.75264	1.93852	1.84558	0.809533	0.954955	17.1966	17.6098	17.4037	18.0092	18.2618	18.3735	17.9348	18.4626	18.6214	0.00723935	0.0173754
YES1_pY446	YES1	pY446	P07947	Tyrosine-protein kinase Yes	286075	454846	458926	1.58995	1.60422	1.59709	0.668986	0.681868	18.0989	18.192	18.0848	18.7146	18.8529	18.8141	18.3767	18.9562	19.0097	0.000229941	0.0331852
KRT6A_pY62	KRT6A	pY62	P02538	SWISS-PROT:P02538 Tax_Id=9606 Gene_Symbol=KRT6A Keratin, type II cytoskeletal 6A	1.02018e+06	2.96634e+06	2.62855e+06	2.90767	2.57657	2.74212	1.53986	1.36545	19.3086	20.1683	20.2336	20.9055	21.6677	21.781	20.6761	21.4309	21.6899	0.0188187	0.0329396
BCAR3_pY42	BCAR3	pY42	O75815	Breast cancer anti-estrogen resistance protein 3	57584.9	279510	310000	4.85387	5.38335	5.11861	2.27914	2.4285	14.591	14.591	16.9129	18.2685	17.5501	18.3358	17.8776	18.314	18.4708	0.0299002	0.0228298
TYK2_pY827	TYK2	pY827	P29597	Non-receptor tyrosine-protein kinase TYK2	35351.2	80959.8	93910.9	2.29016	2.65652	2.47334	1.19545	1.40954	14.5974	15.2887	15.3316	15.8301	16.3379	16.6353	15.8913	16.6591	16.8419	0.0233047	0.0208266
DDX17_pY279	DDX17	pY279	Q92841	Probable ATP-dependent RNA helicase DDX17	34531.8	76743.1	78771.5	2.22239	2.28113	2.25176	1.15211	1.18975	14.6869	15.4971	14.9187	15.9847	16.5032	16.1457	15.9317	16.6045	16.1784	0.0145883	0.0179544
DDX5_pY202	DDX5	pY202	P17844	Probable ATP-dependent RNA helicase DDX5	34531.8	76743.1	78771.5	2.22239	2.28113	2.25176	1.15211	1.18975	14.6869	15.4971	14.9187	15.9847	16.5032	16.1457	15.9317	16.6045	16.1784	0.0145883	0.0179544
ABLIM3_pY538	ABLIM3	pY538	O94929	Actin-binding LIM protein 3	131573	609687	555574	4.63384	4.22257	4.4282	2.21221	2.07812	16.3771	17.1056	17.3631	18.3485	19.4328	19.5871	18.3268	19.0089	19.6283	0.0112732	0.012982
PKP4_pY390	PKP4	pY390	Q99569	Plakophilin-4	9097.33	82299.6	76614	9.04656	8.42159	8.73408	3.17737	3.07409	13.1512	13.1512	13.1512	16.3485	15.9187	16.6313	15.4732	16.079	16.8129	0.000109325	0.0015543
EEF1A2_pY29	EEF1A2	pY29	Q05639	Elongation factor 1-alpha 2	881719	1.55384e+06	1.59955e+06	1.76228	1.81413	1.7882	0.817445	0.859276	19.5193	19.9184	19.7841	20.3693	20.5909	20.7204	20.3232	20.6651	20.7987	0.00624402	0.00965247
EEF1A1_pY29	EEF1A1	pY29	P68104	Elongation factor 1-alpha 1	881719	1.55384e+06	1.59955e+06	1.76228	1.81413	1.7882	0.817445	0.859276	19.5193	19.9184	19.7841	20.3693	20.5909	20.7204	20.3232	20.6651	20.7987	0.00624402	0.00965247
TLN1_pY436	TLN1	pY436	Q9Y490	Talin-1	138670	473397	298670	3.41383	2.15381	2.78382	1.77139	1.10689	16.8029	17.4172	16.9506	18.7183	19.0284	18.7928	17.9213	18.4087	18.1936	0.000991237	0.0086299
KRT81_pY297	KRT81	pY297	Q14533	Keratin, type II cuticular Hb1	12478.4	214372	79281	17.1794	6.35344	11.7664	4.1026	2.66754	12.3848	14.7067	12.3848	17.3894	18.0339	17.6315	15.4687	16.8554	16.1738	0.00473338	0.0260264
KRT85_pY314	KRT85	pY314	P78386	SWISS-PROT:P78386 Keratin, type II cuticular Hb5 (Hair keratin, type II Hb5) - Homo sapiens (Human).	12478.4	214372	79281	17.1794	6.35344	11.7664	4.1026	2.66754	12.3848	14.7067	12.3848	17.3894	18.0339	17.6315	15.4687	16.8554	16.1738	0.00473338	0.0260264
HNRNPA1_pY341	HNRNPA1	pY341	P09651	Heterogeneous nuclear ribonucleoprotein A1	257736	706456	570798	2.74101	2.21466	2.47783	1.45471	1.14709	17.6025	18.1189	18.1434	19.0202	19.4894	19.6999	18.7357	19.3894	19.1683	0.00562396	0.0118363
EPHA2_pY588	EPHA2	pY588	P29317	Ephrin type-A receptor 2	908242	3.7217e+06	3.29426e+06	4.09769	3.62708	3.86238	2.03481	1.85881	19.8395	19.7708	19.7667	21.8417	21.6955	21.9353	21.0709	21.6756	22.046	1.02701e-05	0.00318762
ARHGAP39_pY448	ARHGAP39	pY448	Q9C0H5	Rho GTPase-activating protein 39	111410	390730	328062	3.50715	2.94465	3.2259	1.8103	1.55809	16.3334	17.1127	16.7462	18.5308	18.626	18.569	18.0677	18.2484	18.6026	0.0012432	0.00456592
CAVIN1_pY308	CAVIN1	pY308	Q6NZI2	Caveolae-associated protein 1	1.15498e+06	1.96965e+06	2.7297e+06	1.70535	2.36341	2.03438	0.770069	1.24087	19.89	20.1766	20.3192	20.5447	21.0386	21.0857	21.1127	21.4386	21.5542	0.0237187	0.002465
KRT7_pY55	KRT7	pY55	Q3KNV1	TREMBL:Q3KNV1;Q96GE1 Tax_Id=9606 Gene_Symbol=KRT7 keratin 7	378224	995728	605557	2.63264	1.60105	2.11685	1.39651	0.679022	18.2415	18.5564	18.7447	19.5899	19.8879	20.2277	18.8268	19.3421	19.3902	0.00415171	0.0445197
IRS2_pY675	IRS2	pY675	Q9Y4H2	Insulin receptor substrate 2	190048	266479	334810	1.40216	1.76171	1.58194	0.487654	0.816976	17.2355	17.7007	17.6298	18.0626	17.9994	18.0082	18.0541	18.2568	18.6768	0.026449	0.0259102
PLEKHN1_pY518	PLEKHN1	pY518	Q494U1	Pleckstrin homology domain-containing family N member 1	150192	276664	288382	1.84207	1.92009	1.88108	0.881329	0.941176	16.8427	17.5631	17.0888	17.7573	18.0567	18.3571	17.7478	18.2685	18.3289	0.0309345	0.027612
PIK3R3_pY199	PIK3R3	pY199	Q92569	Phosphatidylinositol 3-kinase regulatory subunit gamma	1.52752e+06	3.25784e+06	3.09697e+06	2.13277	2.02745	2.08011	1.09273	1.01967	20.2094	20.8754	20.4642	21.3495	21.7649	21.7545	21.1471	21.7183	21.7465	0.00957443	0.0206729
CTNND1_pY904	CTNND1	pY904	O60716	Catenin delta-1	1.77129e+06	6.39879e+06	4.41896e+06	3.61249	2.49477	3.05363	1.85299	1.3189	20.186	21.2583	20.621	22.4259	22.7538	22.6296	21.4247	22.2917	22.3397	0.00418408	0.0365783
ARHGEF5_pY656	ARHGEF5	pY656	Q12774	Rho guanine nucleotide exchange factor 5	518815	884053	1.08122e+06	1.70398	2.08402	1.894	0.768912	1.05937	18.9635	19.0797	18.9058	19.9065	19.6519	19.6896	19.9841	19.89	20.236	0.00125142	0.00079437
ACTB_pY166	ACTB	pY166	P60709	Actin, cytoplasmic 1	744673	2.79334e+06	2.09226e+06	3.7511	2.80964	3.28037	1.90731	1.49039	19.2399	19.8314	19.3793	21.3644	21.0258	21.7575	20.5282	20.6541	21.5706	0.00236075	0.0185309
ACTG1_pY166	ACTG1	pY166	P63261	Actin, cytoplasmic 2	744673	2.79334e+06	2.09226e+06	3.7511	2.80964	3.28037	1.90731	1.49039	19.2399	19.8314	19.3793	21.3644	21.0258	21.7575	20.5282	20.6541	21.5706	0.00236075	0.0185309
TLN1_pY26	TLN1	pY26	Q9Y490	Talin-1	344486	740908	688015	2.15077	1.99722	2.074	1.10485	0.997996	18.398	18.7523	17.9111	19.4165	19.6686	19.3953	19.3948	19.626	19.1094	0.011712	0.0232269
TJP2_pY1007	TJP2	pY1007	Q9UDY2	Tight junction protein ZO-2	124187	288705	322451	2.32476	2.59649	2.46063	1.21708	1.37656	16.1766	17.3742	16.9726	17.6554	18.416	18.2414	17.543	18.6249	18.5055	0.0397608	0.0479711
KIRREL1_pY721	KIRREL1	pY721	Q96J84	Kin of IRRE-like protein 1	667758	1.68149e+06	1.71499e+06	2.51812	2.56828	2.5432	1.33234	1.3608	19.0634	19.8151	19.0237	20.5914	20.7122	20.7363	20.0742	20.879	21.0106	0.00617949	0.0255064
EFNB2_pY304	EFNB2	pY304	P52799	Ephrin-B2	456007	1.19771e+06	1.45533e+06	2.62652	3.19146	2.90899	1.39315	1.67422	18.5575	19.1751	18.5741	20.098	20.2489	20.2242	19.9446	20.6041	20.7497	0.00241866	0.00654326
MAPK9_pY185	MAPK9	pY185	P45984	Mitogen-activated protein kinase 9	278097	356599	408536	1.28228	1.46905	1.37567	0.358717	0.554879	18.0183	18.1344	18.1006	18.2983	18.4982	18.5248	18.7162	18.4873	18.7055	0.010934	0.00255817
MET_pY1003	MET	pY1003	P08581	Hepatocyte growth factor receptor	819312	5.7144e+06	1.89327e+06	6.97464	2.31081	4.64272	2.80212	1.2084	19.6204	20.0415	19.1276	22.6169	22.3312	22.3736	20.5641	21.2457	20.6479	0.000519602	0.0228984
ANXA2_pY238	ANXA2	pY238	P07355	Annexin A2	3.83924e+06	4.87483e+06	6.70423e+06	1.26974	1.74624	1.50799	0.344531	0.804252	21.8688	21.8428	21.9049	22.2427	22	22.3825	22.5782	22.533	22.8916	0.0411301	0.00223169
FIP1L1_pY129	FIP1L1	pY129	Q6UN15	Pre-mRNA 3'-end-processing factor FIP1	28152.8	5077.33	5077.33	0.180349	0.180349	0.180349	-2.47114	-2.47114	14.6318	14.9438	14.75	12.3099	12.3099	12.3099	12.3099	12.3099	12.3099	1.1016e-05	1.1016e-05
PTK2_pY397	PTK2	pY397	Q05397	Focal adhesion kinase 1	2.38472e+06	4.5852e+06	4.89106e+06	1.92275	2.051	1.98687	0.943168	1.03633	21.1555	21.2511	21.1472	22.0984	22.0703	22.2129	22.3209	22.0269	22.2992	6.73992e-05	0.000504817
AFDN_pY1230	AFDN	pY1230	P55196	Afadin	637772	2.02037e+06	1.66553e+06	3.16786	2.61148	2.88967	1.66351	1.38487	19.1202	19.2379	19.468	20.9618	20.7054	21.1388	20.5171	20.4531	20.9746	0.000512126	0.00207986
EPHB2_pY780	EPHB2	pY780	P29323	Ephrin type-B receptor 2	433030	1.35346e+06	996966	3.12555	2.3023	2.71393	1.64411	1.20308	18.4156	18.7466	18.959	20.217	20.3688	20.5045	19.5906	19.9983	20.1383	0.000751398	0.00620474
EPHB4_pY774	EPHB4	pY774	P54760	Ephrin type-B receptor 4	412373	1.0574e+06	783516	2.56418	1.90002	2.2321	1.3585	0.926012	18.4834	18.9783	18.434	20.0091	19.9396	20.084	19.0932	19.6989	19.8427	0.00151861	0.0338465
PARD3_pY1127	PARD3	pY1127	Q8TEW0	Partitioning defective 3 homolog	130211	307323	236414	2.3602	1.81563	2.08791	1.23891	0.860467	16.9232	17.2767	16.715	18.1809	18.1848	18.3182	17.9365	17.5571	18.0186	0.00178935	0.0162614
RIN1_pY36	RIN1	pY36	Q13671	Ras and Rab interactor 1	560152	1.58354e+06	1.09833e+06	2.82699	1.96077	2.39388	1.49927	0.971421	18.8952	19.3031	19.0586	20.3838	20.6847	20.6946	19.7744	20.0304	20.3401	0.00065654	0.00886433
EEF1A2_pY141	EEF1A2	pY141	Q05639	Elongation factor 1-alpha 2	995244	1.63638e+06	1.88742e+06	1.6442	1.89644	1.77032	0.717383	0.923291	19.7434	19.9336	20.0777	20.4987	20.5678	20.8372	20.7479	20.6661	21.0934	0.00717686	0.00488348
EEF1A1_pY141	EEF1A1	pY141	P68104	Elongation factor 1-alpha 1	995244	1.63638e+06	1.88742e+06	1.6442	1.89644	1.77032	0.717383	0.923291	19.7434	19.9336	20.0777	20.4987	20.5678	20.8372	20.7479	20.6661	21.0934	0.00717686	0.00488348
PRAG1_pY413	PRAG1	pY413	Q86YV5	Inactive tyrosine-protein kinase PRAG1	647138	3.40852e+06	1.81247e+06	5.26708	2.80074	4.03391	2.397	1.48581	18.9231	19.4777	19.4462	21.3668	21.6734	21.9939	20.2422	20.7299	21.2291	0.000717377	0.0125666
INPPL1_pY886	INPPL1	pY886	O15357	Phosphatidylinositol 3,4,5-trisphosphate 5-phosphatase 2	384941	1.24122e+06	3.30537e+06	3.22443	8.58669	5.90556	1.68905	3.1021	18.6555	18.4189	18.5784	20.2762	19.7736	20.5708	19.6226	22.0491	22.1854	0.00242137	0.0306819
YES1_pY194	YES1	pY194	P07947	Tyrosine-protein kinase Yes	545338	1.17863e+06	1.06815e+06	2.16128	1.95869	2.05998	1.11188	0.969887	18.8353	19.4162	18.8383	19.9799	20.1764	20.3287	19.6373	20.1452	20.2295	0.00654733	0.0219139
PARD3_pY1080	PARD3	pY1080	Q8TEW0	Partitioning defective 3 homolog	4.03811e+06	1.44843e+07	9.95693e+06	3.58691	2.46574	3.02632	1.84274	1.30202	21.4177	21.9878	22.2972	23.2813	23.7511	24.19	22.5689	23.0639	23.8269	0.00746806	0.0488748
PRDX6_pY217	PRDX6	pY217	P30041	Peroxiredoxin-6	41655.7	7632.04	7632.04	0.183217	0.183217	0.183217	-2.44838	-2.44838	15.2198	15.5083	15.2949	12.8979	12.8979	12.8979	12.8979	12.8979	12.8979	9.30834e-06	9.30834e-06
PKP3_pY176	PKP3	pY176	Q9Y446	Plakophilin-3	3.66826e+06	1.07668e+07	1.17111e+07	2.93512	3.19256	3.06384	1.55342	1.67471	21.3816	21.9538	22.0056	23.0811	23.3168	23.6296	22.8978	23.5379	23.8518	0.00361627	0.00874637
SLC7A11_pY15	SLC7A11	pY15	Q9UPY5	Cystine/glutamate transporter	27270.9	111313	79986	4.08175	2.93302	3.50738	2.02919	1.55239	14.2882	15.279	14.4283	16.6118	16.9065	16.7594	15.4598	16.6271	16.5153	0.00285265	0.0337425
RPS19_pY79	RPS19	pY79	P39019	40S ribosomal protein S19	225962	35730.3	35730.3	0.158125	0.158125	0.158125	-2.66086	-2.66086	17.4468	17.7048	18.1236	15.1249	15.1249	15.1249	15.1249	15.1249	15.1249	0.00018179	0.00018179
ANXA1_pY39	ANXA1	pY39	P04083	Annexin A1	492048	914021	747111	1.85758	1.51837	1.68798	0.893428	0.602522	18.8651	19.0077	18.8471	19.6373	19.8764	19.8788	19.4715	19.4871	19.5722	0.000717013	0.000537924
CEP89_pY157	CEP89	pY157	Q96ST8	Centrosomal protein of 89 kDa	88148.4	241206	181457	2.73636	2.05854	2.39745	1.45226	1.04162	16.2032	16.4836	16.5711	17.8021	17.6412	18.1489	17.1334	17.5404	17.6798	0.00149372	0.00645543
PTPN11_pY542	PTPN11	pY542	Q06124	Tyrosine-protein phosphatase non-receptor type 11	478269	1.18814e+06	924262	2.48424	1.93252	2.20838	1.31281	0.950481	18.6365	18.7627	19.1519	19.9731	20.0019	20.5023	19.6654	19.8137	19.9597	0.00482165	0.00553456
BCAR1_pY306	BCAR1	pY306	P56945	Breast cancer anti-estrogen resistance protein 1	107368	472162	1.87644e+06	4.39761	17.4768	10.9372	2.13672	4.12737	16.2357	17.5519	15.6876	18.7471	17.9056	19.4794	19.3483	18.9828	22.0834	0.0362649	0.0315418
FLNA_pY2571	FLNA	pY2571	P21333	Filamin-A	65680	10073.8	10073.8	0.153377	0.153377	0.153377	-2.70484	-2.70484	15.6203	16.2726	16.0427	13.2983	13.2983	13.2983	13.2983	13.2983	13.2983	0.000149761	0.000149761
PARD3_pY388	PARD3	pY388	Q8TEW0	Partitioning defective 3 homolog	87951.5	332734	327490	3.78315	3.72353	3.75334	1.91959	1.89667	16.0445	16.6489	16.5128	18.2133	18.3154	18.4897	17.9684	18.3191	18.6059	0.000636169	0.00187548
YES1_pY212	YES1	pY212	P07947	Tyrosine-protein kinase Yes	48901.8	7747.16	3320.21	0.158423	0.0678955	0.113159	-2.65815	-3.88054	15.1406	16.2545	14.984	11.6971	11.6971	14.019	11.6971	11.6971	11.6971	0.0265256	0.00071169
TAGLN2_pY192	TAGLN2	pY192	P37802	Transgelin-2	214005	613798	468482	2.86814	2.18911	2.52863	1.52012	1.13035	17.337	17.8115	17.9108	19.0548	19.2471	19.3636	18.4535	18.9749	19.019	0.00150885	0.0112227
BCAR1_pY128	BCAR1	pY128	P56945	Breast cancer anti-estrogen resistance protein 1	1.59081e+06	3.57257e+06	2.93547e+06	2.24575	1.84527	2.04551	1.1672	0.88383	20.2599	20.6112	20.869	21.4712	21.6907	22.0775	21.1475	21.4606	21.7786	0.00956737	0.0254004
HIPK2_pY361	HIPK2	pY361	Q9H2X6	Homeodomain-interacting protein kinase 2	3.27619e+06	7.18317e+06	7.22547e+06	2.19254	2.20545	2.199	1.1326	1.14107	21.5545	21.8566	21.4927	22.6507	22.9147	22.7508	22.7068	22.9075	22.7312	0.00112501	0.000882883
STAT5B_pY699	STAT5B	pY699	P51692	Signal transducer and activator of transcription 5B	63498.7	97718.3	115034	1.5389	1.8116	1.67525	0.621902	0.857261	15.6162	16.2567	15.9192	16.6865	16.5026	16.5331	16.3949	16.7729	17.165	0.029265	0.0429002
EPHB2_pY577	EPHB2	pY577	P29323	Ephrin type-B receptor 2	317725	520223	918612	1.63734	2.89122	2.26428	0.711352	1.53168	18.2095	18.2181	18.3968	18.9361	19.0107	19.0181	19.3067	19.8302	20.1645	0.000425613	0.00437444
TNS1_pY1404	TNS1	pY1404	Q9HBL0	Tensin-1	436773	594571	1.92218e+06	1.36128	4.40087	2.88107	0.444965	2.13779	18.5927	18.7533	18.8518	19.2304	18.9788	19.3145	20.7845	20.6887	21.1144	0.0247027	0.000140564
MPP5_pY528	MPP5	pY528	Q8N3R9	MAGUK p55 subfamily member 5	76840.6	452373	359337	5.88716	4.67639	5.28178	2.55757	2.2254	15.8333	16.2131	16.5533	18.3042	18.6988	19.2136	17.9054	18.5677	18.7601	0.00163401	0.00264075
PARD3_pY489	PARD3	pY489	Q8TEW0	Partitioning defective 3 homolog	127914	306887	438621	2.39918	3.42904	2.91411	1.26254	1.77781	16.8286	17.0531	17.0033	18.1681	18.1003	18.3966	18.7812	18.3619	19.0115	0.000362422	0.00096226
BCAR3_pY266	BCAR3	pY266	O75815	Breast cancer anti-estrogen resistance protein 3	348383	900374	1.17532e+06	2.58444	3.37364	2.97904	1.36985	1.75431	17.9287	18.6667	18.5338	19.2347	19.9534	20.0278	19.5568	20.1452	20.6052	0.0160235	0.0103834
PARD3B_pY1000	PARD3B	pY1000	Q8TEW8	Partitioning defective 3 homolog B	281529	18558.8	136232	0.0659213	0.4839	0.274911	-3.92311	-1.04722	17.9755	18.2821	18.0324	14.1798	14.1798	14.1798	16.5017	16.8711	17.5807	1.99632e-06	0.0281217
GAB1_pY406	GAB1	pY406	Q13480	GRB2-associated-binding protein 1	106257	789976	342399	7.43457	3.22236	5.32846	2.89425	1.68812	15.6724	17.5019	16.3046	19.4537	19.6603	19.6511	17.7355	18.8461	18.3655	0.00460826	0.0434949
C6orf132_pY1142	C6orf132	pY1142	Q5T0Z8	Uncharacterized protein C6orf132	91461.1	381873	341208	4.17525	3.73063	3.95294	2.06186	1.89942	16.194	16.2795	16.8711	18.3971	18.4643	18.743	18.0234	18.1605	18.8244	0.000929703	0.00443598
BCAR1_pY249	BCAR1	pY249	P56945	Breast cancer anti-estrogen resistance protein 1	964469	1.71388e+06	1.6307e+06	1.77702	1.69077	1.7339	0.829463	0.757682	19.8803	19.8153	19.9399	20.8912	20.775	20.4196	20.6464	20.2924	20.9073	0.00505255	0.0154276
EPS8_pY525	EPS8	pY525	Q12929	Epidermal growth factor receptor kinase substrate 8	43752	824328	212664	18.8409	4.86068	11.8508	4.2358	2.28116	15.4078	15.4276	15.4157	19.4415	19.5484	19.9232	17.2571	17.6521	18.0711	8.562e-06	0.000673773
FRK_pY46	FRK	pY46	P42685	Tyrosine-protein kinase FRK	1.65513e+06	7.71102e+06	3.3702e+06	4.65886	2.03621	3.34754	2.21998	1.02589	20.2996	20.5534	21.0265	22.6791	22.5112	23.3156	21.279	21.445	22.1676	0.00243755	0.0440641
BCAR3_pY117	BCAR3	pY117	O75815	Breast cancer anti-estrogen resistance protein 3	1.42915e+06	3.27043e+06	4.72685e+06	2.28837	3.30745	2.79791	1.19432	1.72572	20.0386	20.5216	20.7015	21.2817	21.5913	21.968	21.8657	21.9269	22.6033	0.0130842	0.00515041
TJP2_pY1118	TJP2	pY1118	Q9UDY2	Tight junction protein ZO-2	1.21061e+06	3.00292e+06	2.61793e+06	2.4805	2.16249	2.32149	1.31063	1.11269	20.3128	19.9826	20.3027	21.7219	21.1279	21.6357	21.4751	20.9617	21.4659	0.00379877	0.00542724
ACTN1_pY193	ACTN1	pY193	P12814	Alpha-actinin-1	687776	1.33849e+06	1.29175e+06	1.94612	1.87815	1.91213	0.960598	0.909313	19.2313	19.4875	19.4432	20.1598	20.4007	20.4774	20.0712	20.3313	20.472	0.00151188	0.00308051
PTK2_pY861	PTK2	pY861	Q05397	Focal adhesion kinase 1	335301	580511	666698	1.73131	1.98836	1.85983	0.791865	0.991576	18.3961	18.0418	18.5771	19.2341	18.7255	19.3992	19.3879	19.0975	19.5225	0.0381917	0.00770205
PSMC1_pY25	PSMC1	pY25	P62191	26S proteasome regulatory subunit 4	103007	190101	291931	1.84552	2.83409	2.33981	0.884025	1.50289	16.5992	16.8134	16.5291	17.4881	17.6019	17.5168	18.0313	18.1589	18.2661	0.000645322	0.000160491
CDV3_pY190	CDV3	pY190	Q9UKY7	Protein CDV3 homolog	100916	442108	479522	4.38095	4.75168	4.56631	2.13124	2.24844	15.4004	15.4004	17.7223	18.8843	18.734	18.6327	18.7971	18.6923	19.0937	0.029559	0.0265328
EIF2AK2_pY293	EIF2AK2	pY293	P19525	Interferon-induced, double-stranded RNA-activated protein kinase	80724.3	10033.8	10033.8	0.124298	0.124298	0.124298	-3.00813	-3.00813	15.6145	16.6442	16.4509	13.2926	13.2926	13.2926	13.2926	13.2926	13.2926	0.00073858	0.00073858
YES1_pY222	YES1	pY222	P07947	Tyrosine-protein kinase Yes	582527	1.04574e+06	1.02619e+06	1.79518	1.76161	1.7784	0.84413	0.816895	18.8484	19.5275	18.9878	19.8381	20.1172	20.0193	19.531	20.1464	20.1462	0.0174083	0.0481443
SHB_pY114	SHB	pY114	Q15464	SH2 domain-containing adapter protein B	377829	893565	1.00093e+06	2.365	2.64916	2.50708	1.24184	1.40553	18.1201	18.8158	18.5625	19.21	20.0062	19.9618	19.3368	20.106	20.2091	0.0202727	0.015516
DHX15_pY792	DHX15	pY792	O43143	Pre-mRNA-splicing factor ATP-dependent RNA helicase DHX15	231951	10550.5	11278.8	0.0454862	0.0486257	0.047056	-4.45843	-4.36214	17.301	18.5183	17.2777	14.7128	11.2285	11.2285	13.5504	14.2467	11.2285	0.0125376	0.00938068
DYRK1B_pY273	DYRK1B	pY273	Q9Y463	Dual specificity tyrosine-phosphorylation-regulated kinase 1B	3.50008e+07	5.88334e+07	6.13873e+07	1.68092	1.75388	1.7174	0.749248	0.810553	25.0519	25.2703	24.8265	25.7813	25.8702	25.777	25.8021	25.9159	25.8938	0.0044747	0.00347482
KRT81_pY282	KRT81	pY282	Q14533	Keratin, type II cuticular Hb1	403054	4.29666e+06	1.49482e+06	10.6603	3.70874	7.18451	3.41417	1.89093	18.2604	19.0244	18.4654	21.944	22.1197	22.0353	20.1293	20.8185	20.5053	0.000122965	0.00329466
PDLIM4_pY191	PDLIM4	pY191	P50479	PDZ and LIM domain protein 4	87364	11435.2	11435.2	0.130891	0.130891	0.130891	-2.93356	-2.93356	15.8031	16.8395	16.4194	13.4812	13.4812	13.4812	13.4812	13.4812	13.4812	0.00067263	0.00067263
GPRC5A_pY350	GPRC5A	pY350	Q8NFJ5	Retinoic acid-induced protein 3	33287	149260	159029	4.48403	4.7775	4.63077	2.1648	2.25626	14.8591	15.2189	14.966	17.2316	16.6784	17.528	16.6579	17.0781	17.8442	0.00140989	0.0038892
TNS4_pY150	TNS4	pY150	Q8IZW8	Tensin-4	98915.4	501154	263949	5.06649	2.66843	3.86746	2.34099	1.41599	16.5012	16.504	16.7609	19.0486	18.6992	19.0307	17.9694	17.937	18.1169	8.09251e-05	0.000157009
KRT14_pY129	KRT14	pY129	P02533	Keratin, type I cytoskeletal 14	101277	317550	163290	3.13548	1.61232	2.3739	1.64868	0.689134	16.4591	16.7764	16.631	18.1685	18.3262	18.3294	17.2171	17.2396	17.4796	9.8766e-05	0.0051624
KRT17_pY98	KRT17	pY98	Q04695	SWISS-PROT:Q04695 Tax_Id=9606 Gene_Symbol=KRT17 Keratin, type I cytoskeletal 17	101277	317550	163290	3.13548	1.61232	2.3739	1.64868	0.689134	16.4591	16.7764	16.631	18.1685	18.3262	18.3294	17.2171	17.2396	17.4796	9.8766e-05	0.0051624
KRT16_pY131	KRT16	pY131	P08779	SWISS-PROT:P08779 Tax_Id=9606 Gene_Symbol=KRT16 Keratin, type I cytoskeletal 16	101277	317550	163290	3.13548	1.61232	2.3739	1.64868	0.689134	16.4591	16.7764	16.631	18.1685	18.3262	18.3294	17.2171	17.2396	17.4796	9.8766e-05	0.0051624
RBBP6_pY87	RBBP6	pY87	Q7Z6E9	E3 ubiquitin-protein ligase RBBP6	28512.5	3795.46	3795.46	0.133116	0.133116	0.133116	-2.90925	-2.90925	14.6103	15.3425	14.212	11.8901	11.8901	11.8901	11.8901	11.8901	11.8901	0.00102605	0.00102605
PRRC2C_pY1218	PRRC2C	pY1218	Q9Y520	Protein PRRC2C	72456.4	154917	160557	2.13807	2.21591	2.17699	1.09631	1.1479	16.0106	16.4739	15.8806	16.9532	17.4914	17.2288	17.3199	17.0862	17.4489	0.00975679	0.00510503
ENO1_pY189	ENO1	pY189	P06733	Alpha-enolase	36622.9	71294.5	87107.6	1.94672	2.3785	2.16261	0.961045	1.25005	15.0677	15.4345	14.9313	16.1966	16.1454	16.0166	16.162	16.4157	16.618	0.00362462	0.0032975
GAREM1_pY701	GAREM1	pY701	Q9H706	GRB2-associated and regulator of MAPK protein 1	30427	3181.99	3181.99	0.104578	0.104578	0.104578	-3.25735	-3.25735	13.9576	15.6489	14.5503	11.6357	11.6357	11.6357	11.6357	11.6357	11.6357	0.00339494	0.00339494
PRKCD_pY374	PRKCD	pY374	Q05655	Protein kinase C delta type	604462	1.21105e+06	1.32342e+06	2.00351	2.18941	2.09646	1.00253	1.13054	18.6983	19.6713	19.0772	19.7254	20.5017	20.2896	19.7692	20.6691	20.4266	0.0489531	0.0433177
CDK17_pY203	CDK17	pY203	Q00537	Cyclin-dependent kinase 17	230264	404730	393972	1.75768	1.71096	1.73432	0.813671	0.774803	17.8015	17.9683	17.6516	18.3875	18.9643	18.4569	18.3885	18.8766	18.4473	0.0173927	0.0129792
RPL35A_pY34	RPL35A	pY34	P18077	60S ribosomal protein L35a	275780	597458	504477	2.16643	1.82927	1.99785	1.11532	0.871269	18.0386	18.0824	18.0978	19.0913	18.9673	19.4602	18.9067	18.7293	19.1639	0.00179894	0.00250561
TLN1_pY70	TLN1	pY70	Q9Y490	Talin-1	315822	732061	768086	2.31796	2.43202	2.37499	1.21285	1.28216	18.1911	17.9367	18.5999	19.1466	19.4219	19.801	19.2995	19.475	19.8274	0.0109565	0.00646473
G6PD_pY401	G6PD	pY401	P11413	Glucose-6-phosphate 1-dehydrogenase	159562	324873	272217	2.03602	1.70602	1.87102	1.02575	0.770636	16.8705	17.5145	17.3889	17.89	18.3923	18.5645	17.7701	18.0933	18.2579	0.022237	0.0325601
CTTN_pY265	CTTN	pY265	Q14247	Src substrate cortactin	29946.9	83614.9	62650.4	2.79211	2.09205	2.44208	1.48135	1.06492	14.1663	15.2625	14.9724	16.155	16.4364	16.4447	15.7151	15.8363	16.2072	0.0106245	0.0358617
RPL15_pY59	RPL15	pY59	P61313	60S ribosomal protein L15	143623	395414	412784	2.75313	2.87407	2.8136	1.46107	1.5231	16.7765	17.4355	17.1089	18.3707	18.8672	18.4936	18.0445	18.7837	18.979	0.00369948	0.0119842
ADAM9_pY769	ADAM9	pY769	Q13443	Disintegrin and metalloproteinase domain-containing protein 9	232473	1.14095e+06	742898	4.90788	3.19563	4.05175	2.2951	1.6761	17.0739	18.2166	17.9593	19.9602	20.1309	20.2589	18.6856	19.8265	19.7427	0.00267822	0.029747
KIRREL1_pY622	KIRREL1	pY622	Q96J84	Kin of IRRE-like protein 1	531682	1.47163e+06	1.63468e+06	2.76787	3.07455	2.92121	1.46878	1.62037	18.6807	19.4121	18.8643	20.5533	20.314	20.5848	20.271	20.5992	20.9675	0.0031402	0.00546504
IL6ST_pY905	IL6ST	pY905	P40189	Interleukin-6 receptor subunit beta	233166	708792	632239	3.03986	2.71154	2.8757	1.604	1.43911	17.2556	18.5018	17.3906	19.1337	19.7207	19.3902	18.6496	19.6793	19.3009	0.0167823	0.0395438
EPHB4_pY614	EPHB4	pY614	P54760	Ephrin type-B receptor 4	191799	329558	454650	1.71825	2.37046	2.04435	0.78094	1.24517	17.4672	17.9018	17.1879	18.3266	18.3656	18.2975	18.4296	18.8748	19.0161	0.0177386	0.0100308
HNRNPL_pY574	HNRNPL	pY574	P14866	Heterogeneous nuclear ribonucleoprotein L	20205.1	90119.5	172090	4.46024	8.51718	6.48871	2.15712	3.09038	13.08	15.402	13.08	16.76	16.3472	16.2139	17.4274	17.5405	17.1885	0.0308266	0.0106398
KRT18_pY13	KRT18	pY13	P05783	Keratin, type I cytoskeletal 18	181494	669587	564608	3.6893	3.11088	3.40009	1.88335	1.63732	17.4103	18.0264	16.6564	19.346	19.811	18.6888	18.9732	19.5447	18.6606	0.0201268	0.0231257
TAGLN2_pY8	TAGLN2	pY8	P37802	Transgelin-2	545737	1.1541e+06	1.20686e+06	2.11476	2.21143	2.16309	1.0805	1.14498	18.6534	19.2797	19.1665	19.7911	20.2362	20.3321	19.5945	20.4156	20.4479	0.0130011	0.0299477
PBRM1_pY331	PBRM1	pY331	Q86U86	Protein polybromo-1	20271.9	3284.9	3284.9	0.162042	0.162042	0.162042	-2.62556	-2.62556	14.0518	14.7423	14.0036	11.6816	11.6816	11.6816	11.6816	11.6816	11.6816	0.000412509	0.000412509
DYRK2_pY382	DYRK2	pY382	Q92630	Dual specificity tyrosine-phosphorylation-regulated kinase 2	1.22792e+06	2.20531e+06	2.57053e+06	1.79597	2.09341	1.94469	0.844766	1.06585	20.1195	20.4618	20.0697	20.9318	21.1611	21.1148	21.2177	21.358	21.3017	0.00385306	0.0011583
CDV3_pY95	CDV3	pY95	Q9UKY7	Protein CDV3 homolog	9213.25	107907	72941.7	11.7121	7.91704	9.81458	3.54993	2.98496	13.1695	13.1695	13.1695	16.4806	16.9328	16.7095	15.4914	16.679	16.0497	1.10166e-05	0.00106704
DAPK3_pY305	DAPK3	pY305	O43293	Death-associated protein kinase 3	74812.7	12410.6	12410.6	0.165889	0.165889	0.165889	-2.59171	-2.59171	15.9212	16.4496	16.1533	13.5993	13.5993	13.5993	13.5993	13.5993	13.5993	7.28274e-05	7.28274e-05
PPP1R13L_pY313	PPP1R13L	pY313	Q8WUF5	RelA-associated inhibitor	15171.8	36140.8	53184.2	2.3821	3.50546	2.94378	1.25224	1.8096	13.2223	13.8956	14.3386	15.0918	14.7228	15.5037	14.973	15.7668	16.1285	0.0311623	0.0186095
PIK3R1_pY556	PIK3R1	pY556	P27986	Phosphatidylinositol 3-kinase regulatory subunit alpha	202298	983300	704421	4.86066	3.4821	4.17138	2.28115	1.79996	17.1214	17.861	17.7875	19.2168	19.9523	20.3388	18.6747	19.4667	19.888	0.00514952	0.0147165
PABPC1_pY262	PABPC1	pY262	P11940	Polyadenylate-binding protein 1	27669.2	57651.4	49776.3	2.08359	1.79898	1.94128	1.05907	0.847176	14.6974	14.8207	14.7473	15.8406	16.0448	15.5102	15.6034	15.824	15.3421	0.00284442	0.00438346
KIAA1217_pY289	KIAA1217	pY289	Q5T5P2	Sickle tail protein homolog	25662.1	85085.2	63766.7	3.3156	2.48486	2.90023	1.72927	1.31317	14.6345	15.112	13.9782	16.5709	16.7369	15.5712	15.9659	16.2511	15.5893	0.0248331	0.0232526
TRIM29_pY544	TRIM29	pY544	Q14134	Tripartite motif-containing protein 29	47160.8	370884	117677	7.86424	2.49522	5.17973	2.97531	1.31917	15.5713	15.6089	15.3859	18.4975	18.3072	18.6739	16.6598	16.3863	17.3219	1.93872e-05	0.011435
NANS_pY71	NANS	pY71	Q9NR45	Sialic acid synthase	21108.1	50368	49765.4	2.38619	2.35764	2.37191	1.25471	1.23734	14.287	14.8695	13.71	15.5409	15.9661	15.2665	15.6388	15.9816	15.0349	0.029253	0.0437656
SON_pY963	SON	pY963	P18583	Protein SON	28560.4	67453.1	69842.4	2.36177	2.44543	2.4036	1.23987	1.29009	14.8046	15.0532	14.4934	15.9157	16.2712	15.9071	15.9895	16.2176	16.0589	0.00346036	0.00174496
SLC1A5_pY524	SLC1A5	pY524	Q15758	Neutral amino acid transporter B(0)	1655.59	48246.1	29049.9	29.1413	17.5466	23.3439	4.86499	4.13312	9.47074	9.47074	11.7927	16.0584	14.7122	15.5996	14.6054	15.1918	14.5979	0.00388795	0.00467549
PAK6_pY144	PAK6	pY144	Q9NQU5	Serine/threonine-protein kinase PAK 6	15662.1	128537	68860	8.2069	4.39661	6.30175	3.03684	2.13639	12.7126	15.0345	12.7126	16.7809	16.8805	17.2171	15.3614	15.8665	16.6764	0.0114818	0.0453016
TJP1_pY1361	TJP1	pY1361	Q07157	Tight junction protein ZO-1	33595.6	108956	86974.5	3.24318	2.58887	2.91602	1.69741	1.37232	14.5216	15.6832	14.5893	16.2289	17.1162	16.7207	15.8788	16.8272	16.3648	0.0181927	0.0375663
DSC2_pY839	DSC2	pY839	Q02487	Desmocollin-2	12758	1647.31	1647.31	0.129119	0.129119	0.129119	-2.95322	-2.95322	13.2963	14.2861	13.0078	10.6859	10.6859	10.6859	10.6859	10.6859	10.6859	0.00182709	0.00182709
ERI1_pY264	ERI1	pY264	Q8IV48	3'-5' exoribonuclease 1	155911	24244.2	24244.2	0.155501	0.155501	0.155501	-2.68501	-2.68501	16.9441	17.7499	16.8873	14.5654	14.5654	14.5654	14.5654	14.5654	14.5654	0.000703401	0.000703401
HNRNPD_pY355	HNRNPD	pY355	Q14103	Heterogeneous nuclear ribonucleoprotein D0	43363	5920.99	5920.99	0.136545	0.136545	0.136545	-2.87255	-2.87255	14.8536	15.8609	15.3223	12.5316	12.5316	12.5316	12.5316	12.5316	12.5316	0.000640192	0.000640192
HNRNPAB_pY332	HNRNPAB	pY332	Q99729	Heterogeneous nuclear ribonucleoprotein A/B	47569	7370.93	7370.93	0.154952	0.154952	0.154952	-2.6901	-2.6901	15.2581	16.0246	15.1696	12.8476	12.8476	12.8476	12.8476	12.8476	12.8476	0.000629346	0.000629346
PLEKHA7_pY1011	PLEKHA7	pY1011	Q6IQ23	Pleckstrin homology domain-containing family A member 7	53563.6	5629.9	5629.9	0.105107	0.105107	0.105107	-3.25007	-3.25007	15.3344	16.4771	14.7808	12.4589	12.4589	12.4589	12.4589	12.4589	12.4589	0.00354436	0.00354436
PSMB4_pY223	PSMB4	pY223	P28070	Proteasome subunit beta type-4	6740.52	75528.8	57316.2	11.2052	8.50323	9.85421	3.48609	3.08801	12.7186	12.7186	12.7186	15.663	16.4964	16.3277	15.0406	16.1017	16.0516	0.000172375	0.000954534
HNRNPK_pY323	HNRNPK	pY323	P61978	Heterogeneous nuclear ribonucleoprotein K	21679.8	73785.2	55497.3	3.4034	2.55986	2.98163	1.76698	1.35607	14.0347	14.6023	14.5132	15.5889	16.406	16.3791	15.103	16.0515	15.9518	0.00558514	0.019416
NUCB1_pY277	NUCB1	pY277	Q02818	Nucleobindin-1	26190	3377.24	3377.24	0.128951	0.128951	0.128951	-2.9551	-2.9551	14.0436	15.3094	14.3634	11.7216	11.7216	11.7216	11.7216	11.7216	11.7216	0.00169049	0.00169049
SCG2_pY468	SCG2	pY468	P13521	Secretogranin-2	8827.04	74735.6	53452.1	8.46666	6.0555	7.26108	3.08179	2.59825	13.202	10.8801	13.8892	16.0165	16.346	16.1872	14.8722	15.8995	16.0793	0.018267	0.0397448

## Sheet: 2-KEA3_MeanRank
Supplemental Data 7: Kinase enrichment analysis Mean Ranked
Rank	Protein	Mean rank	Overlapping Proteins
1	PTK2*	12.73	BCAR3,ITSN2,GSK3B,RPL5,GSK3A,DYRK2,HSP90AB1,TGFB1I1,CTNND1,INPPL1,IRS2,SHB,ACTB,CRKL,ACTG1,EPS8,MMP27,POTEI,PPP1R13L,EPHB2,JAK2,TNS4,EPHB4,TNS2,TNS1,HSP90AA1,KIRREL1,ANXA2,ACTN1,PRKCD,ANXA5,GAB1,DYRK1B,TYK2,CTTN,PEAK1,PARD3,PKP2,ADAM9,PKP4,DSG2,IL6ST,TLN1,MET,ARHGEF5,EPHA2,DDX5,PXN,PIK3R3,NEDD9,PIK3R1,LPP,EGFR,EFNB2,MAPK9,ABLIM3,EPB41L2,FLNA,PAK6,PTK2B,PDLIM5,PDLIM4,CDK17,VASP,STAT5B,AFAP1L1,YES1…
2	ERBB3*	17	BCAR3,GSK3B,GSK3A,DYRK2,HSP90AB1,CTNND1,INPPL1,IRS2,SHB,ACTB,CRKL,ACTG1,EPS8,MMP27,PPP1R13L,KIF5B,EPHB2,TNS4,JAK2,EPHB4,TNS2,TNS1,HSP90AA1,ANXA2,DAPK3,PRKCD,ANXA5,GAB1,DYRK1B,KRT7,TYK2,KRT5,PARD3B,CTTN,PARD3,EEF1A2,ADAM9,DSG2,IL6ST,RIN1,MET,DSC2,EPHA2,PXN,PIK3R3,RPS27L,NEDD9,PIK3R1,EGFR,EFNB2,MAPK9,EPB41L2,FLNA,PAK6,PTK2B,HNRNPA1,FAM83B,STAT5B,YES1,ERBIN,EIF2AK2,PTPN11,HNRNPAB,PTK2,HIPK3,MAPK12,P…
3	MET	17.82	BCAR3,ITSN2,GSK3B,GSK3A,HSP90AB1,TGFB1I1,CTNND1,INPPL1,IRS2,ENO1,SLC7A11,SHB,ACTB,ACTG1,CRKL,EPS8,MMP27,KIF5B,EPHB2,TNS4,JAK2,EPHB4,TNS2,TNS1,HSP90AA1,KIRREL1,PBRM1,ANXA2,ACTN1,DAPK3,PRKCD,ANXA5,GAB1,KRT7,DYRK1B,KRT5,TYK2,PARD3B,GPRC5A,CTTN,PARD3,ADAM9,TAGLN2,DSG2,PKP3,IL6ST,TLN1,MET,ARHGEF5,EPHA2,PXN,PIK3R3,NEDD9,PIK3R1,EGFR,EFNB2,MAPK9,LDHA,PTK2B,FLNA,PDLIM4,FAM83B,SPECC1,VASP,STAT5B,YES1,CAVIN…
4	ERBB2	25.3	ITSN2,RPL5,PRAG1,CTNND1,INPPL1,IRS2,ENO1,ACTB,CRKL,ACTG1,EPS8,TRIM29,KIF5B,EPHB2,TNS4,EPHB4,TNS2,KRT6A,TNS1,DAPK3,PRKCD,DYRK1B,KRT7,KRT5,BCS1L,EEF1A1,PARD3,EEF1A2,PKP2,ADAM9,PKP3,IL6ST,RIN1,TLN1,SCG2,DSC2,EPHA2,DDX5,PXN,PIK3R3,PIK3R1,SLC1A5,LPP,EFNB2,LDHA,EPB41L2,FAM83B,VASP,STAT5B,YES1,EIF2AK2,PTK2,HNRNPL,AFDN,HNRNPK,CDK2,CDK1,CALM3,BCAR3,GSK3B,GSK3A,DYRK2,HSP90AB1,TGFB1I1,SLC7A11,SHB,MMP27,PPP1…
5	PDGFRB	27.55	GSK3B,GSK3A,DYRK2,HSP90AB1,PRAG1,TGFB1I1,CTNND1,INPPL1,IRS2,SHB,ACTB,CRKL,ACTG1,EPS8,MMP27,KIF5B,EPHB2,JAK2,EPHB4,TNS2,TNS1,HSP90AA1,KIRREL1,PBRM1,ANXA1,ANXA2,ACTN1,DAPK3,PRKCD,ANXA5,GAB1,DYRK1B,KRT7,TYK2,KRT5,CTTN,PEAK1,IL6ST,TLN1,MET,EPHA2,PXN,PIK3R3,NEDD9,PIK3R1,EGFR,EFNB2,MAPK9,FIP1L1,FLNA,PTK2B,PDLIM4,SPECC1,STAT5B,YES1,CAVIN1,ERBIN,EIF2AK2,PTPN11,PTK2,HIPK3,MAPK12,HIPK2,MAPK13,TJP1,HNRNPL,A…
6	CSK	28.82	ITSN2,GSK3B,GSK3A,DYRK2,HSP90AB1,PRAG1,TGFB1I1,CTNND1,INPPL1,IRS2,ENO1,SHB,ACTB,CRKL,EPS8,KIF5B,EPHB2,JAK2,EPHB4,TNS2,TNS1,HSP90AA1,ANXA2,ACTN1,DAPK3,PRKCD,ANXA5,GAB1,DYRK1B,TYK2,PARD3B,CTTN,PEAK1,PARD3,PKP4,RIN1,TLN1,MET,EPHA2,DDX5,PXN,NEDD9,PIK3R3,PIK3R1,EGFR,EFNB2,MAPK9,PTK2B,FLNA,RBBP6,CDK17,VASP,STAT5B,YES1,ERBIN,EIF2AK2,PTPN11,TBCB,MPP5,PTK2,MAPK12,PLEKHA7,HIPK2,MAPK13,PPP1CA,TJP1,HNRNPK,CD…
7	PTK2B	29.45	ITSN2,CTNND1,INPPL1,IRS2,ACTB,CRKL,ACTG1,EPS8,POTEI,EPHB2,TNS4,EPHB4,TNS2,TNS1,DDX17,G6PD,ACTN1,DAPK3,PRKCD,DYRK1B,KRT5,PARD3,IL6ST,TLN1,RIN1,SCG2,EPHA2,DDX5,PXN,PIK3R3,PIK3R1,LPP,EFNB2,LDHA,EPB41L2,CDK17,VASP,STAT5B,YES1,EIF2AK2,PRRC2C,PRDX6,PTK2,HNRNPL,HNRNPK,CDK2,TRIP6,CDK1,HNRNPD,CALM3,BCAR3,GSK3B,GSK3A,HSP90AB1,TGFB1I1,SHB,DHX15,JAK2,HSP90AA1,ANXA2,ANXA5,GAB1,TYK2,CTTN,PEAK1,DSG2,PABPC1,MET,…
8	EGFR*	32	ITSN2,RPL5,PRAG1,CTNND1,INPPL1,IRS2,ENO1,ACTB,CRKL,ACTG1,EPS8,POTEI,TRIM29,KIF5B,EPHB2,TNS4,EPHB4,TNS2,KRT6A,TNS1,DDX17,KIRREL1,G6PD,ACTN1,DAPK3,PRKCD,DYRK1B,KRT7,KRT5,BCS1L,EEF1A1,KIAA1217,GAREM1,PARD3,EEF1A2,PKP2,ADAM9,PKP4,TAGLN2,PKP3,IL6ST,RIN1,TLN1,DSC2,EPHA2,DDX5,PXN,PIK3R3,PIK3R1,SLC1A5,RASAL2,LPP,EFNB2,LDHA,EPB41L2,FAM83B,CDK17,VASP,STAT5B,AFAP1L1,YES1,EIF2AK2,PRDX6,PTK2,HNRNPL,AFDN,HNRNP…
9	ABL1	40.09	ITSN2,RPL5,CTNND1,INPPL1,IRS2,ENO1,ACTB,CRKL,ACTG1,EPS8,POTEI,KIF5B,EPHB2,TNS4,EPHB4,TNS2,TNS1,DDX17,KIRREL1,ACTN1,DAPK3,PRKCD,DYRK1B,GAREM1,PARD3,PKP2,IL6ST,RIN1,TLN1,EPHA2,DDX5,PXN,PIK3R3,PIK3R1,LPP,EFNB2,LDHA,EPB41L2,CDK17,VASP,STAT5B,YES1,EIF2AK2,PRDX6,PTK2,AFDN,HNRNPK,CDK2,TRIP6,CDK1,CALM3,GSK3B,GSK3A,DYRK2,HSP90AB1,TGFB1I1,SHB,PPP1R13L,DHX15,JAK2,HSP90AA1,PBRM1,ANXA1,ANXA5,GAB1,TYK2,PARD3B,…
10	SRC*	40.73	ITSN2,RPL5,PRAG1,CTNND1,INPPL1,ARHGAP39,IRS2,ENO1,ACTB,CRKL,ACTG1,EPS8,RPS19,POTEI,KIF5B,EPHB2,TNS4,EPHB4,TNS2,TNS1,DDX17,G6PD,KIRREL1,ACTN1,PRKCD,DAPK3,DYRK1B,KRT5,BCS1L,KIAA1217,EEF1A1,PARD3,EEF1A2,PKP2,ADAM9,PKP4,PKP3,IL6ST,RIN1,TLN1,DSC2,EPHA2,DDX5,PXN,PIK3R3,PTTG1IP,PIK3R1,RASAL2,LPP,EFNB2,LDHA,EPB41L2,CDK17,SPECC1,VASP,STAT5B,AFAP1L1,YES1,EIF2AK2,TBCB,PRDX6,PTK2,HNRNPL,AFDN,HNRNPK,TRIP6,CDK…
11	FYN	42.09	ITSN2,RPL5,PRAG1,CTNND1,INPPL1,IRS2,ENO1,ACTB,CRKL,ACTG1,EPS8,POTEI,KIF5B,EPHB2,TNS4,EPHB4,TNS2,TNS1,KIRREL1,ACTN1,DAPK3,PRKCD,DYRK1B,GAREM1,PARD3,PKP2,ADAM9,PKP4,TAGLN2,IL6ST,RIN1,TLN1,SCG2,EPHA2,PXN,PIK3R3,PIK3R1,LPP,EFNB2,EPB41L2,CDK17,VASP,STAT5B,YES1,EIF2AK2,PRDX6,PTK2,HNRNPL,AFDN,HNRNPK,CDK2,TRIP6,CDK1,HNRNPD,CALM3,BCAR3,GSK3B,GSK3A,DYRK2,HSP90AB1,TGFB1I1,SHB,JAK2,HSP90AA1,PBRM1,ANXA2,ANXA5…
12	LYN	47	ITSN2,BCAR3,GSK3B,GSK3A,DYRK2,HSP90AB1,PRAG1,TGFB1I1,CTNND1,INPPL1,IRS2,ENO1,SHB,ACTB,ACTG1,CRKL,EPS8,RPS19,DHX15,TNKS1BP1,EPHB2,JAK2,TNS4,EPHB4,TNS2,TNS1,DDX17,G6PD,HSP90AA1,ANXA1,ANXA2,ACTN1,DAPK3,PRKCD,ANXA5,GAB1,DYRK1B,TYK2,PARD3B,GAREM1,CTTN,PEAK1,PARD3,ADAM9,IL6ST,TLN1,RIN1,MET,ARHGEF5,EPHA2,PXN,PIK3R3,NEDD9,PIK3R1,EGFR,EFNB2,MAPK9,PSMB4,LDHA,FIP1L1,EPB41L2,FLNA,PAK6,PTK2B,HNRNPA1,CDK17,VAS…
13	FGFR1	47.82	BCAR3,GSK3B,GSK3A,HSP90AB1,TGFB1I1,CTNND1,INPPL1,IRS2,ENO1,SHB,ACTB,CRKL,ACTG1,EPS8,KIF5B,EPHB2,JAK2,EPHB4,TNS2,TNS1,DDX17,HSP90AA1,PBRM1,KIRREL1,ANXA1,ANXA2,ACTN1,DAPK3,PRKCD,ANXA5,GAB1,DYRK1B,KRT7,LSR,TYK2,KRT5,CTTN,PEAK1,PARD3,ADAM9,PABPC1,IL6ST,RIN1,MET,ARHGEF5,EPHA2,PXN,PIK3R3,NEDD9,PIK3R1,RASAL2,LPP,EGFR,EFNB2,MAPK9,LDHA,FIP1L1,FLNA,PTK2B,HNRNPA1,STAT5B,YES1,ERBIN,PTPN11,MPP5,PTK2,HIPK3,MAP…
14	FER	48.56	ITSN2,GSK3B,GSK3A,HSP90AB1,CTNND1,INPPL1,IRS2,SHB,CRKL,EPS8,EPHB2,JAK2,TNS4,EPHB4,TNS2,TNS1,HSP90AA1,PBRM1,ACTN1,PRKCD,DAPK3,GAB1,DYRK1B,TYK2,PARD3B,CTTN,PARD3,IL6ST,MET,EPHA2,PIK3R3,NEDD9,PIK3R1,EGFR,EFNB2,MAPK9,PTK2B,PAK6,CDK17,STAT5B,YES1,ERBIN,EIF2AK2,PTPN11,MPP5,PTK2,HIPK3,PLEKHA7,MAPK12,HIPK2,MAPK13,PPP1CA,TJP1,CDK2,CDK1,FRK
15	YES1	48.82	ITSN2,GSK3B,GSK3A,HSP90AB1,DYRK2,TGFB1I1,CTNND1,INPPL1,IRS2,ENO1,SHB,ACTB,CRKL,ACTG1,EPS8,MMP27,POTEI,TRIM29,PPP1R13L,KIF5B,EPHB2,JAK2,TNS4,EPHB4,TNS2,TNS1,HSP90AA1,KIRREL1,ACTN1,PRKCD,ANXA5,DAPK3,GAB1,DYRK1B,TYK2,PARD3B,GAREM1,CTTN,PEAK1,PARD3,ADAM9,PKP4,DSG2,PABPC1,IL6ST,TLN1,RIN1,MET,EPHA2,DDX5,AHNAK,ZNF518B,PXN,PIK3R3,NEDD9,PIK3R1,EGFR,EFNB2,MAPK9,EPB41L2,PTK2B,FLNA,PAK6,HNRNPA1,CDK17,VASP,ST…
16	PTK6	49.8	ITSN2,BCAR3,GSK3B,GSK3A,HSP90AB1,PRAG1,TGFB1I1,CTNND1,INPPL1,IRS2,ENO1,SHB,CRKL,EPS8,EPHB2,JAK2,TNS4,EPHB4,TNS2,TNS1,DDX17,HSP90AA1,PBRM1,DAPK3,PRKCD,GAB1,DYRK1B,TYK2,PARD3B,KIAA1217,CTTN,PEAK1,PARD3,EEF1A2,PKP2,PABPC1,RIN1,TLN1,MET,EPHA2,PXN,PIK3R3,NEDD9,PIK3R1,EGFR,EFNB2,MAPK9,LDHA,PAK6,PTK2B,HNRNPA1,CDK17,STAT5B,YES1,PTPN11,PTK2,MAPK12,MAPK13,PPP1CA,HIPK2,HNRNPL,AFDN,HNRNPK,CDK2,HNRNPA2B1,TRIP…
17	EPHA2	51.22	ITSN2,GSK3B,GSK3A,HSP90AB1,DYRK2,TGFB1I1,CTNND1,INPPL1,IRS2,ARHGAP39,ENO1,SLC7A11,SHB,ACTB,CRKL,ACTG1,EPS8,TRIM29,TNKS1BP1,EPHB2,JAK2,TNS4,EPHB4,TNS2,TNS1,HSP90AA1,KIRREL1,PBRM1,ANXA1,ANXA2,ACTN1,DAPK3,PRKCD,ANXA5,DYRK1B,KRT7,TYK2,PARD3B,KIAA1217,GAREM1,GPRC5A,CTTN,PARD3,PKP2,PKP4,DSG2,PKP3,IL6ST,RIN1,MET,ARHGEF5,EPHA2,PXN,PIK3R3,NEDD9,PIK3R1,EGFR,EFNB2,MAPK9,FLNA,PAK6,PTK2B,PDLIM5,PDLIM4,CDK17,V…
18	RET	52.36	ITSN2,GSK3B,GSK3A,HSP90AB1,TGFB1I1,CTNND1,INPPL1,IRS2,SHB,ACTB,CRKL,ACTG1,EPS8,KIF5B,EPHB2,JAK2,EPHB4,TNS1,HSP90AA1,PBRM1,DAPK3,PRKCD,ANXA5,GAB1,DYRK1B,KRT7,TYK2,KRT5,KIAA1217,CTTN,DSG2,TLN1,MET,ARHGEF5,EPHA2,AHNAK,PXN,PIK3R3,NEDD9,PIK3R1,RASAL2,SLC1A5,EGFR,EFNB2,MAPK9,FIP1L1,PAK6,PTK2B,FLNA,PDLIM5,VASP,STAT5B,YES1,AFAP1L1,EIF2AK2,PTPN11,PTK2,HIPK3,MAPK12,PLEKHA7,HIPK2,MAPK13,PPP1CA,TJP1,HNRNPK,C…
19	HCK	54.09	ITSN2,GSK3B,GSK3A,HSP90AB1,CTNND1,INPPL1,IRS2,ENO1,SHB,ACTB,CRKL,EPS8,EPHB2,JAK2,TNS4,EPHB4,TNS2,TNS1,HSP90AA1,ANXA2,ACTN1,DAPK3,PRKCD,ANXA5,GAB1,TYK2,PARD3B,GAREM1,CTTN,PARD3,IL6ST,RIN1,TLN1,MET,ARHGEF5,EPHA2,PXN,PIK3R3,NEDD9,PIK3R1,EGFR,EFNB2,MAPK9,FLNA,PTK2B,HNRNPA1,VASP,CDK17,STAT5B,YES1,EIF2AK2,PRRC2C,PTPN11,PTK2,MAPK12,HIPK2,MAPK13,PPP1CA,AFDN,HNRNPK,CDK2,TRIP6,CDK1,CALM3,BCAR1,FRK,TJP2
20	IGF1R	54.45	ITSN2,BCAR3,GSK3B,AHCTF1,GSK3A,HSP90AB1,DYRK2,CTNND1,INPPL1,IRS2,ENO1,SHB,ACTB,CRKL,ACTG1,EPS8,POTEI,KIF5B,EPHB2,JAK2,EPHB4,TNS2,TNS1,HSP90AA1,G6PD,KIRREL1,PBRM1,ANXA1,ANXA2,ACTN1,DAPK3,PRKCD,ANXA5,GAB1,DYRK1B,KRT5,TYK2,PARD3B,EEF1A1,CTTN,PEAK1,PARD3,PKP2,IL6ST,MET,SCG2,EPHA2,DDX5,PXN,PIK3R3,NEDD9,PIK3R1,EGFR,EFNB2,MAPK9,LDHA,FLNA,PTK2B,PDLIM5,PDLIM4,CDK17,VASP,STAT5B,YES1,ERBIN,EIF2AK2,PTPN11,MP…
21	INSR	56.27	ITSN2,BCAR3,GSK3B,GSK3A,DYRK2,HSP90AB1,CTNND1,INPPL1,IRS2,ENO1,SHB,ACTB,CRKL,ACTG1,EPS8,POTEI,KIF5B,EPHB2,JAK2,TNS4,EPHB4,TNS2,TNS1,HSP90AA1,G6PD,ACTN1,PRKCD,GAB1,DYRK1B,TYK2,PARD3B,CTTN,PARD3,ADAM9,IL6ST,TLN1,MET,EPHA2,PIK3R3,NEDD9,PIK3R1,EGFR,EFNB2,MAPK9,LDHA,FLNA,PTK2B,PDLIM5,HNRNPA1,VASP,STAT5B,YES1,CAVIN1,EIF2AK2,PTPN11,MPP5,PTK2,HIPK3,MAPK12,HIPK2,PPP1CA,MAPK13,HNRNPL,ACTC1,CDK2,CDK1,CALM3,…
22	BMX	60.6	ITSN2,BCAR3,GSK3B,GSK3A,DYRK2,HSP90AB1,TGFB1I1,INPPL1,IRS2,ENO1,SHB,ACTB,CRKL,PPP1R13L,EPHB2,JAK2,TNS4,EPHB4,TNS2,TNS1,HSP90AA1,G6PD,ANXA2,ACTN1,DAPK3,PRKCD,GAB1,DYRK1B,TYK2,PARD3B,CTTN,PEAK1,PARD3,PABPC1,TLN1,MET,EPHA2,PXN,NEDD9,PIK3R3,PIK3R1,LPP,EGFR,EFNB2,MAPK9,EPB41L2,PAK6,PTK2B,FLNA,HNRNPA1,PDLIM5,PDLIM4,CDK17,VASP,STAT5B,YES1,AFAP1L1,EIF2AK2,PTPN11,HNRNPAB,PTK2,HIPK3,MAPK12,HIPK2,MAPK13,PPP…
23	PAK1	60.82	ITSN2,BCAR3,GSK3B,GSK3A,DYRK2,HSP90AB1,PRAG1,TGFB1I1,CTNND1,INPPL1,IRS2,ENO1,SHB,ACTB,CRKL,ACTG1,EPS8,PPP1R13L,POTEI,TRIM29,KIF5B,DHX15,EPHB2,JAK2,TNS4,EPHB4,TNS2,TNS1,DDX17,HSP90AA1,ACTN1,DAPK3,PRKCD,GAB1,DYRK1B,TYK2,PARD3B,EEF1A1,CTTN,PEAK1,PARD3,PKP2,PABPC1,IL6ST,TLN1,MET,EPHA2,DDX5,AHNAK,PXN,PIK3R3,NEDD9,PIK3R1,LPP,EGFR,EFNB2,MAPK9,FLNA,PAK6,PTK2B,RBBP6,HNRNPA1,CDK17,VASP,SPECC1,STAT5B,YES1,E…
24	JAK1	60.9	ITSN2,GSK3B,RPL5,DYRK2,HSP90AB1,PRAG1,INPPL1,IRS2,ENO1,SHB,ACTB,CRKL,ACTG1,KIF5B,EPHB2,JAK2,EPHB4,TNS2,TNS1,HSP90AA1,PBRM1,ANXA2,DAPK3,PRKCD,ANXA5,GAB1,TYK2,PARD3B,CTTN,PEAK1,PARD3,IL6ST,TLN1,MET,EPHA2,PXN,PIK3R3,PIK3R1,EGFR,EFNB2,MAPK9,PTK2B,CDK17,STAT5B,YES1,CAVIN1,ERBIN,EIF2AK2,PTPN11,PTK2,HIPK3,MAPK12,HIPK2,MAPK13,PPP1CA,TJP1,HNRNPK,CDK2,CDK1,HNRNPD,NUCB1,CALM3,BCAR1,FRK
25	KIT	63.33	BCAR3,GSK3B,RPL5,HSP90AB1,DYRK2,INPPL1,IRS2,SHB,ACTB,CRKL,ACTG1,RPS19,KIF5B,EPHB2,JAK2,EPHB4,TNS2,TNS1,SLC38A1,HSP90AA1,PBRM1,ANXA1,ANXA2,DAPK3,PRKCD,ANXA5,GAB1,DYRK1B,KRT7,TYK2,KRT5,EEF1A1,CTTN,PEAK1,EEF1A2,IL6ST,RIN1,MET,EPHA2,DDX5,PXN,PIK3R3,NEDD9,PIK3R1,EGFR,EFNB2,MAPK9,FIP1L1,FLNA,PTK2B,VASP,STAT5B,YES1,EIF2AK2,RPL35A,PTPN11,PTK2,HIPK3,HIPK2,TJP1,AFDN,ACTC1,KRT18,KRT17,CDK2,HNRNPA2B1,KRT14,C…
26	ALK	64.44	ITSN2,GSK3B,GSK3A,HSP90AB1,DYRK2,INPPL1,IRS2,ENO1,SHB,ACTB,ACTG1,CRKL,KIF5B,EPHB2,JAK2,EPHB4,TNS2,TNS1,HSP90AA1,PBRM1,DAPK3,PRKCD,ANXA5,GAB1,DYRK1B,KRT7,TYK2,KRT5,PARD3B,CTTN,PEAK1,PARD3,MET,ARHGEF5,EPHA2,PXN,PIK3R3,NEDD9,PIK3R1,EGFR,EFNB2,MAPK9,FIP1L1,PAK6,PTK2B,HNRNPA1,VASP,STAT5B,YES1,CAVIN1,EIF2AK2,PTPN11,PRDX6,PTK2,HIPK3,MAPK12,MAPK13,PPP1CA,KRT18,CDK2,CDK1,HNRNPD,BCAR1,FRK
27	TYK2	66.18	ITSN2,GSK3B,GSK3A,HSP90AB1,DYRK2,INPPL1,IRS2,ENO1,ACTB,CRKL,EPS8,EPHB2,JAK2,EPHB4,TNS1,HSP90AA1,G6PD,PBRM1,ANXA2,ACTN1,PRKCD,ANXA5,GAB1,DYRK1B,LSR,TYK2,PARD3B,CTTN,PARD3,IL6ST,RIN1,TLN1,MET,EPHA2,DDX5,PXN,PIK3R3,NEDD9,PIK3R1,EGFR,EFNB2,MAPK9,PTK2B,FLNA,VASP,STAT5B,YES1,EIF2AK2,PTPN11,PTK2,MAPK12,HIPK3,MAPK13,PPP1CA,HNRNPL,AFDN,HNRNPK,CDK2,TRIP6,CDK1,CALM3,BCAR1
28	AKT1	66.45	ITSN2,RPL5,PRAG1,CTNND1,INPPL1,IRS2,ENO1,ACTB,ACTG1,CRKL,EPS8,KIF5B,EPHB2,TNS4,EPHB4,TNS2,TNS1,DDX17,G6PD,KIRREL1,SLC38A1,ACTN1,DAPK3,PRKCD,DYRK1B,KRT7,KRT5,BCS1L,KIAA1217,EEF1A1,PARD3,EEF1A2,PKP2,ADAM9,PKP4,TAGLN2,PKP3,IL6ST,TLN1,RIN1,SCG2,DSC2,EPHA2,DDX5,PXN,PIK3R3,PIK3R1,PTTG1IP,RASAL2,SLC1A5,LPP,EFNB2,LDHA,ERI1,EPB41L2,FAM83B,CDK17,VASP,SPECC1,STAT5B,YES1,EIF2AK2,PRDX6,PTK2,HNRNPL,AFDN,HNRNPK…
29	JAK2	66.64	ITSN2,RPL5,CTNND1,INPPL1,IRS2,ENO1,ACTB,CRKL,ACTG1,EPS8,RPS19,KIF5B,EPHB2,TNS4,EPHB4,TNS2,TNS1,G6PD,KIRREL1,ACTN1,DAPK3,PRKCD,DYRK1B,GAREM1,PARD3,ADAM9,IL6ST,TLN1,RIN1,SCG2,DSC2,EPHA2,DDX5,PXN,PIK3R3,PIK3R1,PTTG1IP,LPP,EFNB2,CDK17,VASP,STAT5B,YES1,EIF2AK2,PTK2,HNRNPL,AFDN,SON,HNRNPK,CDK2,TRIP6,CDK1,CALM3,GSK3B,AHCTF1,GSK3A,DYRK2,HSP90AB1,TGFB1I1,SHB,JAK2,HSP90AA1,PBRM1,ANXA2,ANXA5,GAB1,TYK2,PARD3…
30	LCK	67.09	ITSN2,BCAR3,GSK3B,GSK3A,DYRK2,HSP90AB1,PRAG1,TGFB1I1,CTNND1,INPPL1,IRS2,ENO1,SHB,ACTB,CRKL,ACTG1,EPS8,RPS19,PPP1R13L,KIF5B,EPHB2,JAK2,TNS4,EPHB4,TNS2,TNS1,HSP90AA1,PBRM1,ANXA2,ACTN1,DAPK3,PRKCD,ANXA5,GAB1,DYRK1B,TYK2,PARD3B,CTTN,PARD3,TAGLN2,PABPC1,IL6ST,TLN1,MET,ARHGEF5,EPHA2,PXN,PIK3R3,NEDD9,PIK3R1,LPP,EGFR,EFNB2,MAPK9,EPB41L2,FLNA,PTK2B,PAK6,RBBP6,HNRNPA1,CDK17,VASP,STAT5B,YES1,ERBIN,EIF2AK2,P…
31	AXL	67.67	ITSN2,GSK3B,GSK3A,HSP90AB1,DYRK2,TGFB1I1,INPPL1,IRS2,ACTB,ACTG1,CRKL,EPS8,KIF5B,EPHB2,JAK2,TNS4,EPHB4,TNS2,TNS1,HSP90AA1,KIRREL1,PBRM1,ANXA1,ANXA2,PRKCD,ANXA5,GAB1,DYRK1B,TYK2,KRT5,PARD3B,CTTN,PARD3,RIN1,MET,EPHA2,PXN,PIK3R3,PIK3R1,EGFR,EFNB2,LDHA,FLNA,PTK2B,PDLIM5,PDLIM4,VASP,STAT5B,YES1,CAVIN1,EIF2AK2,PTPN11,PTK2,HIPK3,MAPK12,MAPK13,PPP1CA,TJP1,CDK2,KRT14,CDK1,BCAR1,FRK
32	PRKCD	69.09	ITSN2,PRAG1,CTNND1,INPPL1,IRS2,ENO1,ACTB,ACTG1,CRKL,EPS8,RPS19,POTEI,EPHB2,TNS4,EPHB4,TNS2,TNS1,DDX17,G6PD,ACTN1,PRKCD,DAPK3,DYRK1B,EEF1A1,KIAA1217,PARD3,PKP2,ADAM9,IL6ST,RIN1,TLN1,EPHA2,DDX5,PXN,PIK3R3,PIK3R1,RASAL2,SLC1A5,LPP,LDHA,EPB41L2,CDK17,VASP,STAT5B,YES1,EIF2AK2,PRDX6,PTK2,HNRNPL,AFDN,HNRNPK,CDK2,TRIP6,CDK1,HNRNPD,CALM3,BCAR3,GSK3B,GSK3A,DYRK2,HSP90AB1,TGFB1I1,SHB,PPP1R13L,DHX15,JAK2,HSP…
33	PRKCE	69.1	ITSN2,BCAR3,GSK3B,GSK3A,DYRK2,HSP90AB1,PRAG1,TGFB1I1,CTNND1,INPPL1,IRS2,ENO1,SHB,ACTB,ACTG1,CRKL,EPS8,POTEI,EPHB2,JAK2,TNS4,EPHB4,TNS2,TNS1,HSP90AA1,ANXA1,ANXA2,ACTN1,DAPK3,PRKCD,ANXA5,GAB1,DYRK1B,TYK2,PEAK1,TAGLN2,PABPC1,IL6ST,RIN1,TLN1,MET,ARHGEF5,EPHA2,PXN,RPS27L,PIK3R3,PIK3R1,RASAL2,SLC1A5,LPP,EGFR,MAPK9,PAK6,PTK2B,FLNA,PDLIM5,PDLIM4,CDK17,STAT5B,YES1,ERBIN,EIF2AK2,PTPN11,PTK2,HIPK3,MAPK12,PL…
34	PDGFRA	70.38	BCAR3,GSK3B,GSK3A,INPPL1,IRS2,SLC7A11,SHB,ACTB,CRKL,ACTG1,EPS8,KIF5B,PLEKHN1,EPHB2,JAK2,EPHB4,TNS2,TNS1,HSP90AA1,ANXA2,DAPK3,PRKCD,ANXA5,GAB1,KRT7,TYK2,KRT5,CTTN,PEAK1,ADAM9,DSG2,IL6ST,RIN1,MET,EPHA2,DDX5,PXN,PIK3R3,PIK3R1,EGFR,EFNB2,MAPK9,LDHA,FIP1L1,FLNA,PTK2B,PDLIM5,STAT5B,YES1,EIF2AK2,PTPN11,PTK2,HIPK3,MAPK12,HIPK2,TJP1,ACTC1,KRT18,CDK2,KRT14,CDK1,BCAR1,FRK
35	AURKA	70.45	BCAR3,GSK3B,GSK3A,DYRK2,HSP90AB1,PRAG1,TGFB1I1,CTNND1,INPPL1,IRS2,ENO1,ACTB,ACTG1,CRKL,RPS19,PPP1R13L,KIF5B,TNKS1BP1,JAK2,NANS,EPHB2,TNS2,TNS1,DDX17,HSP90AA1,PBRM1,ACTN1,DAPK3,PRKCD,ANXA5,GAB1,DYRK1B,KRT5,PARD3B,EEF1A1,CTTN,PEAK1,PARD3,EEF1A2,ADAM9,TAGLN2,PABPC1,MET,EPHA2,DDX5,AHNAK,NEDD9,PIK3R3,PIK3R1,SLC1A5,RASAL2,LPP,EGFR,MAPK9,PSMB4,FLNA,PAK6,PTK2B,RBBP6,HNRNPA1,CDK17,STAT5B,YES1,EIF2AK2,PRRC…
36	NTRK1	73.67	ITSN2,RPL5,GSK3B,GSK3A,HSP90AB1,CTNND1,INPPL1,IRS2,ENO1,SHB,ACTB,CRKL,ACTG1,EPS8,KIF5B,DHX15,TNKS1BP1,EPHB2,JAK2,NANS,EPHB4,TNS1,DDX17,G6PD,HSP90AA1,KIRREL1,ANXA2,ACTN1,DAPK3,PRKCD,ANXA5,GAB1,DYRK1B,TYK2,BCS1L,PARD3B,EEF1A1,GAREM1,CTTN,PARD3,PKP2,PABPC1,TLN1,IL6ST,MET,SCG2,ARHGEF5,EPHA2,DDX5,PXN,PIK3R3,PIK3R1,SLC1A5,EGFR,EFNB2,MAPK9,LDHA,FIP1L1,FLNA,PTK2B,RPL15,HNRNPA1,PDLIM5,VASP,STAT5B,YES1,ERB…
37	FGR	76	ITSN2,GSK3B,GSK3A,HSP90AB1,DYRK2,TGFB1I1,CTNND1,INPPL1,IRS2,ENO1,SHB,ACTB,ACTG1,CRKL,EPS8,TRIM29,DHX15,EPHB2,JAK2,TNS4,EPHB4,TNS2,TNS1,DDX17,HSP90AA1,ANXA1,ACTN1,PRKCD,ANXA5,GAB1,DYRK1B,TYK2,PARD3B,CTTN,PEAK1,PARD3,PABPC1,TLN1,MET,EPHA2,DDX5,AHNAK,PXN,NEDD9,PIK3R3,PIK3R1,EGFR,EFNB2,MAPK9,EPB41L2,PTK2B,FLNA,RBBP6,PDLIM5,HNRNPA1,PDLIM4,CDK17,VASP,STAT5B,YES1,AFAP1L1,EIF2AK2,PTPN11,MPP5,PTK2,MAPK12,…
38	FLT1	77.33	GSK3B,HSP90AB1,INPPL1,IRS2,SHB,ACTB,CRKL,ACTG1,EPS8,MMP27,EPHB2,JAK2,EPHB4,TNS1,HSP90AA1,PBRM1,ANXA2,PRKCD,ANXA5,DYRK1B,KRT7,TYK2,KRT5,PARD3B,CTTN,PARD3,ADAM9,IL6ST,TLN1,MET,EPHA2,PXN,PIK3R3,PIK3R1,EGFR,EFNB2,MAPK9,LDHA,PTK2B,FLNA,STAT5B,YES1,PTPN11,PTK2,HIPK3,HIPK2,HNRNPL,TJP1,ACTC1,KRT18,CDK2,KRT14,CDK1,BCAR1,FRK
39	EPHA1	78.5	ITSN2,GSK3B,GSK3A,HSP90AB1,DYRK2,CTNND1,INPPL1,IRS2,ENO1,ACTB,CRKL,EPHB2,JAK2,TNS4,EPHB4,TNS2,TNS1,HSP90AA1,PBRM1,ANXA2,DAPK3,PRKCD,TYK2,PARD3B,GAREM1,CTTN,PARD3,ADAM9,DSG2,PKP3,IL6ST,RIN1,MET,ARHGEF5,EPHA2,PXN,PIK3R1,EGFR,EFNB2,MAPK9,FLNA,PAK6,PTK2B,PDLIM5,VASP,STAT5B,YES1,PTPN11,MPP5,PTK2,MAPK12,HIPK2,MAPK13,PPP1CA,TJP1,AFDN,HNRNPK,CDK2,HNRNPA2B1,CDK1,NUCB1,CALM3,BCAR1,FRK
40	SYK	80.55	ITSN2,BCAR3,GSK3B,RPL5,GSK3A,DYRK2,HSP90AB1,TGFB1I1,CTNND1,INPPL1,IRS2,ENO1,SHB,ACTB,ACTG1,CRKL,EPS8,TRIM29,EPHB2,JAK2,TNS4,EPHB4,TNS2,TNS1,DDX17,SLC38A1,HSP90AA1,PBRM1,ANXA2,ACTN1,DAPK3,PRKCD,ANXA5,GAB1,DYRK1B,TYK2,PARD3B,CTTN,PARD3,ADAM9,DSG2,PABPC1,IL6ST,RIN1,TLN1,SCG2,MET,DSC2,ARHGEF5,EPHA2,PXN,PIK3R3,NEDD9,PIK3R1,EGFR,EFNB2,MAPK9,LDHA,FLNA,PAK6,PTK2B,RBBP6,HNRNPA1,PDLIM4,CDK17,VASP,STAT5B,YE…
41	KDR	80.89	GSK3B,HSP90AB1,CTNND1,INPPL1,IRS2,SHB,ACTB,CRKL,ACTG1,MMP27,KIF5B,EPHB2,JAK2,EPHB4,TNS2,TNS1,HSP90AA1,G6PD,KIRREL1,PBRM1,ANXA1,ANXA2,ACTN1,PRKCD,ANXA5,GAB1,KRT7,TYK2,KRT5,PARD3B,CTTN,PEAK1,PARD3,EEF1A2,ADAM9,IL6ST,TLN1,SCG2,MET,EPHA2,PXN,PIK3R3,NEDD9,PIK3R1,EGFR,EFNB2,MAPK9,LDHA,FIP1L1,PTK2B,FLNA,VASP,STAT5B,YES1,EIF2AK2,PTPN11,PTK2,PLEKHA7,MAPK12,HIPK2,MAPK13,TJP1,HNRNPL,ACTC1,KRT18,CDK2,TRIP6,K…
42	PIK3CA	81.89	ITSN2,GSK3B,RPL5,GSK3A,DYRK2,HSP90AB1,CTNND1,INPPL1,IRS2,SLC7A11,SHB,ACTB,CRKL,ACTG1,EPS8,POTEI,KIF5B,JAK2,EPHB2,TNS4,EPHB4,TNS2,TNS1,HSP90AA1,KIRREL1,PBRM1,ANXA1,ACTN1,PRKCD,ANXA5,GAB1,KRT7,KRT5,TYK2,EEF1A1,CTTN,ADAM9,DSG2,IL6ST,TLN1,MET,ARHGEF5,EPHA2,DDX5,PXN,PIK3R3,NEDD9,PIK3R1,EGFR,EFNB2,MAPK9,LDHA,PTK2B,FLNA,CDK17,STAT5B,YES1,ERBIN,PTPN11,PTK2,HIPK3,MAPK12,HIPK2,MAPK13,HNRNPL,AFDN,SON,ACTC1,…
43	PRKCI	83	ITSN2,GSK3B,GSK3A,DYRK2,HSP90AB1,TGFB1I1,CTNND1,INPPL1,IRS2,ENO1,ACTB,CRKL,ACTG1,POTEI,KIF5B,DHX15,EPHB2,JAK2,TNS2,TNS1,DDX17,HSP90AA1,KIRREL1,ANXA1,ANXA2,ACTN1,DAPK3,PRKCD,GAB1,DYRK1B,TYK2,PARD3B,CTTN,PEAK1,PARD3,ADAM9,PKP4,PABPC1,PKP3,IL6ST,TLN1,RIN1,MET,DDX5,AHNAK,PXN,PIK3R3,NEDD9,PIK3R1,PTTG1IP,LPP,EGFR,EFNB2,MAPK9,EPB41L2,FLNA,PAK6,PTK2B,RBBP6,HNRNPA1,PDLIM5,CDK17,VASP,STAT5B,YES1,ERBIN,EIF2…
44	MATK	83.71	ITSN2,GSK3B,GSK3A,HSP90AB1,PRAG1,TGFB1I1,CTNND1,INPPL1,IRS2,ENO1,SHB,ACTB,ACTG1,CRKL,RPS19,EPHB2,JAK2,EPHB4,TNS1,HSP90AA1,DAPK3,PRKCD,ANXA5,GAB1,DYRK1B,TYK2,BCS1L,PARD3B,CTTN,PARD3,PKP4,IL6ST,MET,ARHGEF5,EPHA2,PXN,PIK3R3,NEDD9,EGFR,EFNB2,MAPK9,PAK6,PTK2B,VASP,STAT5B,YES1,PTPN11,MPP5,PTK2,HIPK3,MAPK12,HIPK2,MAPK13,PPP1CA,CDK2,HNRNPA2B1,CDK1,BCAR1,FRK
45	MST1R	84.38	ITSN2,GSK3B,GSK3A,HSP90AB1,CTNND1,INPPL1,IRS2,ENO1,ACTB,CRKL,TRIM29,KIF5B,EPHB2,JAK2,TNS4,EPHB4,TNS2,TNS1,HSP90AA1,KIRREL1,ACTN1,PRKCD,ANXA5,DAPK3,GAB1,KRT7,LSR,PARD3B,CTTN,PEAK1,PARD3,PKP2,PKP3,MET,ARHGEF5,EPHA2,KRT81,AHNAK,PXN,PIK3R1,EGFR,EFNB2,PTK2B,FLNA,HNRNPA1,SPECC1,VASP,STAT5B,YES1,PTPN11,MPP5,PTK2,HIPK3,MAPK12,PPP1CA,MAPK13,KRT16,CDK2,HNRNPA2B1,CDK1,CALM3,BCAR1,FRK
46	RAF1	86.45	ITSN2,GSK3B,GSK3A,DYRK2,HSP90AB1,TGFB1I1,CTNND1,INPPL1,IRS2,ENO1,ACTB,CRKL,ACTG1,EPS8,KIF5B,EPHB2,JAK2,EPHB4,TNS2,TNS1,HSP90AA1,PBRM1,ANXA2,DAPK3,PRKCD,ANXA5,GAB1,DYRK1B,TYK2,PARD3B,EEF1A1,CTTN,PARD3,EEF1A2,PABPC1,RIN1,TLN1,MET,EPHA2,PXN,PIK3R3,NEDD9,PIK3R1,RASAL2,EGFR,EFNB2,MAPK9,LDHA,PAK6,PTK2B,FLNA,FAM83B,CDK17,VASP,STAT5B,YES1,ERBIN,EIF2AK2,PTPN11,MPP5,PTK2,HIPK3,MAPK12,HIPK2,MAPK13,PPP1CA,TJ…
47	ABL2	86.73	ITSN2,GSK3B,HSP90AB1,PRAG1,TGFB1I1,INPPL1,IRS2,SHB,ACTB,CRKL,ACTG1,EPS8,EPHB2,JAK2,TNS4,EPHB4,TNS2,TNS1,DDX17,HSP90AA1,ACTN1,DAPK3,PRKCD,GAB1,DYRK1B,TYK2,PARD3B,CTTN,PEAK1,PARD3,IL6ST,RIN1,TLN1,MET,EPHA2,PXN,PIK3R3,NEDD9,PIK3R1,RASAL2,LPP,EGFR,EFNB2,FLNA,PAK6,PTK2B,PDLIM5,PDLIM4,CDK17,VASP,STAT5B,YES1,ERBIN,EIF2AK2,PTPN11,MPP5,PTK2,HIPK3,MAPK12,HIPK2,MAPK13,PPP1CA,CDK2,TRIP6,CDK1,CALM3,BCAR1,FRK
48	MAPK8	87.36	ITSN2,RPL5,CTNND1,INPPL1,IRS2,ENO1,ACTB,CRKL,ACTG1,EPS8,RPS19,TRIM29,KIF5B,EPHB2,TNS4,EPHB4,TNS2,TNS1,DDX17,G6PD,ACTN1,DAPK3,PRKCD,DYRK1B,KRT5,EEF1A1,PARD3,EEF1A2,PKP2,PKP3,IL6ST,RIN1,TLN1,SCG2,EPHA2,DDX5,PXN,PIK3R3,PIK3R1,RASAL2,LPP,EFNB2,LDHA,EPB41L2,CDK17,VASP,STAT5B,YES1,AFAP1L1,EIF2AK2,PRDX6,PTK2,HNRNPL,AFDN,HNRNPK,SON,CDK2,TRIP6,CDK1,HNRNPD,CALM3,BCAR3,GSK3B,GSK3A,DYRK2,HSP90AB1,TGFB1I1,SLC…
49	PRKCA	87.45	ITSN2,PRAG1,CTNND1,INPPL1,IRS2,ENO1,ACTB,CRKL,ACTG1,EPS8,TRIM29,EPHB2,TNS4,EPHB4,TNS2,TNS1,DDX17,KIRREL1,ACTN1,DAPK3,PRKCD,DYRK1B,PARD3,PKP2,ADAM9,TAGLN2,PKP3,IL6ST,RIN1,TLN1,SCG2,DSC2,EPHA2,DDX5,PXN,PIK3R3,PIK3R1,RASAL2,LPP,LDHA,EPB41L2,VASP,CDK17,STAT5B,YES1,EIF2AK2,PRDX6,PTK2,HNRNPL,AFDN,CDK2,TRIP6,CDK1,HNRNPD,CALM3,BCAR3,GSK3B,GSK3A,DYRK2,HSP90AB1,TGFB1I1,SHB,PPP1R13L,DHX15,JAK2,HSP90AA1,ANXA…
50	MAP3K7	88.36	ITSN2,BCAR3,GSK3B,GSK3A,DYRK2,HSP90AB1,PRAG1,CTNND1,INPPL1,IRS2,ENO1,SHB,ACTB,ACTG1,CRKL,EPS8,TRIM29,PPP1R13L,KIF5B,DHX15,EPHB2,JAK2,EPHB4,TNS1,HSP90AA1,DAPK3,PRKCD,DYRK1B,TYK2,PARD3B,EEF1A1,CTTN,PEAK1,PARD3,ADAM9,TAGLN2,PKP3,PABPC1,IL6ST,MET,EPHA2,DDX5,PIK3R3,PIK3R1,EGFR,EFNB2,MAPK9,LDHA,FLNA,PAK6,PTK2B,HNRNPA1,PDLIM4,CDK17,VASP,STAT5B,YES1,ERBIN,EIF2AK2,PTPN11,MPP5,HNRNPAB,PTK2,HIPK3,MAPK12,HIP…
51	PRKCZ	89.27	ITSN2,BCAR3,GSK3B,GSK3A,HSP90AB1,DYRK2,PRAG1,CTNND1,INPPL1,IRS2,SLC7A11,ACTB,ACTG1,CRKL,EPS8,PPP1R13L,TRIM29,KIF5B,DHX15,PLEKHN1,EPHB2,JAK2,TNS4,EPHB4,TNS2,TNS1,DDX17,HSP90AA1,KIRREL1,ANXA2,ACTN1,DAPK3,PRKCD,GAB1,DYRK1B,LSR,TYK2,PARD3B,EEF1A1,CTTN,PEAK1,PARD3,PKP2,PKP4,PKP3,PABPC1,IL6ST,RIN1,MET,EPHA2,PXN,PIK3R3,NEDD9,PIK3R1,RASAL2,EGFR,EFNB2,MAPK9,EPB41L2,FLNA,PAK6,PTK2B,HNRNPA1,PDLIM4,CDK17,VAS…
52	PRKCB	89.3	ITSN2,BCAR3,GSK3B,GSK3A,DYRK2,HSP90AB1,PRAG1,CTNND1,IRS2,SHB,ACTB,ACTG1,CRKL,EPS8,PPP1R13L,EPHB2,JAK2,EPHB4,HSP90AA1,ANXA1,ANXA2,ACTN1,DAPK3,PRKCD,GAB1,DYRK1B,PARD3B,CTTN,PEAK1,PARD3,PABPC1,IL6ST,TLN1,MET,EPHA2,PIK3R3,NEDD9,PIK3R1,RASAL2,EGFR,MAPK9,FLNA,PAK6,PTK2B,RBBP6,PDLIM5,HNRNPA1,CDK17,STAT5B,YES1,EIF2AK2,PTPN11,MPP5,HIPK3,MAPK12,PTK2,HIPK2,MAPK13,PPP1CA,HNRNPL,TJP1,CDK2,HNRNPA2B1,CDK1,HNRNP…
53	MAPK1	90.27	ITSN2,RPL5,CTNND1,INPPL1,IRS2,ENO1,ACTB,ACTG1,CRKL,EPS8,POTEI,TRIM29,KIF5B,EPHB2,TNS4,EPHB4,TNS2,TNS1,DDX17,G6PD,ACTN1,DAPK3,PRKCD,DYRK1B,KRT7,KRT5,EEF1A1,PARD3,EEF1A2,PKP2,ADAM9,TAGLN2,IL6ST,TLN1,RIN1,EPHA2,DDX5,PXN,PIK3R3,PIK3R1,LPP,EFNB2,LDHA,EPB41L2,CDK17,VASP,STAT5B,YES1,EIF2AK2,PRDX6,PTK2,HNRNPL,AFDN,HNRNPK,SON,CDK2,TRIP6,CDK1,HNRNPD,CALM3,BCAR3,GSK3B,GSK3A,DYRK2,HSP90AB1,TGFB1I1,SLC7A11,SH…
54	EPHB6	90.83	ITSN2,GSK3B,GSK3A,HSP90AB1,CTNND1,PXN,INPPL1,PIK3R3,IRS2,PIK3R1,EGFR,CRKL,EFNB2,FLNA,PAK6,PTK2B,EPHB2,JAK2,TNS4,EPHB4,TNS2,TNS1,VASP,STAT5B,HSP90AA1,PBRM1,YES1,DAPK3,PRKCD,DYRK1B,PTPN11,PTK2,HIPK3,MAPK12,PARD3B,MAPK13,PPP1CA,TJP1,AFDN,PARD3,CDK2,CALM3,IL6ST,MET,FRK,BCAR1,EPHA2
55	FES	91.38	ITSN2,GSK3B,GSK3A,HSP90AB1,CTNND1,INPPL1,IRS2,SHB,CRKL,EPHB2,JAK2,EPHB4,TNS2,TNS1,HSP90AA1,ACTN1,DAPK3,PRKCD,GAB1,TYK2,BCS1L,PARD3B,CTTN,PARD3,PKP3,IL6ST,TLN1,MET,EPHA2,PIK3R1,EGFR,EFNB2,PTK2B,CDK17,VASP,STAT5B,YES1,PTPN11,MPP5,PTK2,HIPK3,MAPK12,HIPK2,MAPK13,PPP1CA,CDK2,BCAR1,FRK
56	FLT4	91.43	GSK3B,GSK3A,HSP90AB1,INPPL1,IRS2,SHB,ACTB,CRKL,EPS8,MMP27,EPHB2,JAK2,EPHB4,TNS1,HSP90AA1,PBRM1,DAPK3,PRKCD,ANXA5,GAB1,DYRK1B,TYK2,PARD3B,CTTN,PARD3,EEF1A2,MET,EPHA2,PXN,PIK3R3,PIK3R1,EGFR,EFNB2,MAPK9,PTK2B,STAT5B,YES1,PTPN11,PTK2,MAPK12,HIPK2,HNRNPL,TJP1,CDK2,KRT14,CDK1,BCAR1,FRK
57	JAK3	91.7	ITSN2,GSK3B,RPL5,GSK3A,DYRK2,HSP90AB1,PRAG1,INPPL1,IRS2,ENO1,SHB,ACTB,CRKL,ACTG1,EPS8,KIF5B,EPHB2,JAK2,EPHB4,TNS2,TNS1,HSP90AA1,PBRM1,DAPK3,PRKCD,ANXA5,GAB1,DYRK1B,TYK2,PARD3B,CTTN,PARD3,IL6ST,RIN1,MET,EPHA2,PXN,PIK3R3,PIK3R1,EGFR,EFNB2,MAPK9,PAK6,PTK2B,FLNA,CDK17,STAT5B,YES1,CAVIN1,ERBIN,EIF2AK2,PTPN11,PTK2,HIPK3,MAPK12,HIPK2,MAPK13,PPP1CA,CDK2,CDK1,CALM3,FRK
58	PRKCH	92.44	ITSN2,GSK3B,GSK3A,DYRK2,HSP90AB1,TGFB1I1,IRS2,ENO1,SHB,ACTB,ACTG1,CRKL,EPS8,POTEI,JAK2,HSP90AA1,ANXA2,ACTN1,DAPK3,PRKCD,ANXA5,GAB1,DYRK1B,TYK2,CTTN,PABPC1,IL6ST,TLN1,MET,ARHGEF5,EPHA2,PXN,NEDD9,PIK3R1,RASAL2,SLC1A5,LPP,EGFR,MAPK9,PTK2B,PDLIM5,PDLIM4,CDK17,VASP,STAT5B,YES1,ERBIN,EIF2AK2,PTPN11,PTK2,HIPK3,MAPK12,HIPK2,MAPK13,PPP1CA,TJP1,HNRNPK,ACTC1,CDK2,HNRNPA2B1,TRIP6,CDK1,CALM3,BCAR1
59	ROCK1	92.82	ITSN2,BCAR3,GSK3B,AHCTF1,GSK3A,DYRK2,HSP90AB1,PRAG1,TGFB1I1,CTNND1,INPPL1,IRS2,SHB,ACTB,ACTG1,CRKL,EPS8,POTEI,KIF5B,DHX15,EPHB2,JAK2,TNS2,TNS1,HSP90AA1,PBRM1,ANXA2,ACTN1,DAPK3,PRKCD,ANXA5,GAB1,DYRK1B,TYK2,PARD3B,CTTN,PEAK1,PARD3,PKP2,PKP4,PABPC1,IL6ST,TLN1,MET,ARHGEF5,EPHA2,DDX5,AHNAK,PXN,PIK3R3,NEDD9,PIK3R1,EGFR,EFNB2,MAPK9,EPB41L2,FLNA,PAK6,PTK2B,HNRNPA1,PDLIM5,CDK17,VASP,STAT5B,YES1,ERBIN,EIF2…
60	BTK	93	ITSN2,BCAR3,GSK3B,GSK3A,DYRK2,HSP90AB1,TGFB1I1,INPPL1,IRS2,ENO1,ACTB,CRKL,ACTG1,EPS8,PPP1R13L,DHX15,EPHB2,JAK2,EPHB4,TNS2,TNS1,DDX17,G6PD,HSP90AA1,ACTN1,DAPK3,PRKCD,ANXA5,GAB1,DYRK1B,KRT5,TYK2,PARD3B,EEF1A1,CTTN,PARD3,EEF1A2,PABPC1,IL6ST,MET,EPHA2,DDX5,PXN,PIK3R3,NEDD9,PIK3R1,LPP,EGFR,EFNB2,MAPK9,FLNA,PTK2B,PDLIM5,HNRNPA1,CDK17,VASP,STAT5B,YES1,EIF2AK2,PTPN11,PTK2,HIPK3,MAPK12,HIPK2,MAPK13,PPP1CA…
61	LATS2	93.33	GSK3B,RPL5,GSK3A,DYRK2,HSP90AB1,PRAG1,TGFB1I1,CTNND1,INPPL1,IRS2,SHB,ACTB,CRKL,RPS19,KIF5B,JAK2,EPHB2,DDX17,HSP90AA1,DAPK3,PRKCD,ANXA5,GAB1,DYRK1B,PARD3B,PEAK1,PARD3,PKP4,IL6ST,RIN1,MET,EPHA2,DDX5,PXN,PIK3R3,NEDD9,PIK3R1,RASAL2,SLC1A5,LPP,EGFR,MAPK9,FLNA,PTK2B,CDK17,STAT5B,YES1,AFAP1L1,EIF2AK2,PTPN11,MPP5,PTK2,HIPK3,MAPK12,PLEKHA7,HIPK2,PPP1CA,TJP1,HNRNPL,AFDN,HNRNPK,CDK2,TRIP6,CDK1,BCAR1,CEP89,T…
62	TNK2	93.73	ITSN2,BCAR3,GSK3B,GSK3A,HSP90AB1,TGFB1I1,INPPL1,IRS2,CRKL,PPP1R13L,EPHB2,JAK2,EPHB4,TNS1,HSP90AA1,ANXA2,DAPK3,PRKCD,ANXA5,DYRK1B,TYK2,CTTN,PEAK1,PARD3,PABPC1,IL6ST,MET,ARHGEF5,EPHA2,PXN,PIK3R3,NEDD9,PIK3R1,EGFR,MAPK9,PAK6,PTK2B,STAT5B,YES1,AFAP1L1,PTPN11,MPP5,PTK2,HIPK3,MAPK12,MAPK13,HIPK2,HNRNPL,TJP1,CDK2,HNRNPA2B1,TRIP6,CDK1,BCAR1,FRK
63	PDPK1	95.9	ITSN2,BCAR3,GSK3B,GSK3A,DYRK2,HSP90AB1,PRAG1,TGFB1I1,CTNND1,INPPL1,IRS2,SHB,ACTB,CRKL,ACTG1,EPS8,POTEI,DHX15,EPHB2,JAK2,EPHB4,TNS2,TNS1,DDX17,HSP90AA1,ANXA2,ACTN1,DAPK3,PRKCD,ANXA5,GAB1,DYRK1B,TYK2,PARD3B,CTTN,PEAK1,PARD3,PKP3,PABPC1,RIN1,TLN1,IL6ST,MET,EPHA2,DDX5,AHNAK,PXN,PIK3R3,NEDD9,PIK3R1,EGFR,MAPK9,EPB41L2,FLNA,PAK6,PTK2B,PDLIM5,HNRNPA1,CDK17,VASP,STAT5B,YES1,ERBIN,EIF2AK2,PTPN11,HNRNPAB,PT…
64	CLK2	97	ITSN2,GSK3B,GSK3A,DYRK2,HSP90AB1,TGFB1I1,CTNND1,CRKL,EPS8,PPP1R13L,DHX15,JAK2,TNS4,TNS2,TNS1,DDX17,HSP90AA1,DAPK3,PRKCD,DYRK1B,TYK2,CTTN,PKP2,PABPC1,PKP3,MET,ARHGEF5,EPHA2,DDX5,NEDD9,PIK3R1,EGFR,MAPK9,FIP1L1,EPB41L2,PTK2B,FLNA,RBBP6,HNRNPA1,CDK17,STAT5B,YES1,EIF2AK2,PTPN11,HNRNPAB,MAPK12,HIPK3,PTK2,MAPK13,PPP1CA,HIPK2,HNRNPL,TJP1,SON,HNRNPK,PSMC1,CDK2,HNRNPA2B1,TRIP6,CDK1,HNRNPD,BCAR1,FRK
65	MAP3K1	97.67	ITSN2,GSK3B,GSK3A,DYRK2,HSP90AB1,PRAG1,IRS2,ACTG1,CRKL,KIF5B,EPHB2,JAK2,TNS4,EPHB4,TNS2,TNS1,HSP90AA1,PBRM1,ACTN1,DAPK3,PRKCD,ANXA5,DYRK1B,TYK2,EEF1A1,PEAK1,EEF1A2,ADAM9,IL6ST,RIN1,ARHGEF5,EPHA2,PXN,NEDD9,RPS27L,PIK3R1,SLC1A5,RASAL2,EGFR,MAPK9,FLNA,PAK6,PTK2B,RBBP6,HNRNPA1,CDK17,YES1,ERBIN,EIF2AK2,RPL35A,PTPN11,PRDX6,PTK2,HIPK3,MAPK12,HIPK2,MAPK13,PPP1CA,HNRNPL,HNRNPK,CDK2,CDK1,HNRNPD,CALM3,BCAR1
66	MAPK14	100.2	ITSN2,RPL5,INPPL1,IRS2,ENO1,ACTB,CRKL,ACTG1,EPS8,RPS19,POTEI,TRIM29,KIF5B,EPHB2,TNS4,EPHB4,TNS2,TNS1,DDX17,G6PD,ACTN1,DAPK3,PRKCD,DYRK1B,EEF1A1,EEF1A2,TAGLN2,RIN1,IL6ST,TLN1,EPHA2,DDX5,PXN,PIK3R3,PIK3R1,LPP,EFNB2,LDHA,EPB41L2,CDK17,VASP,STAT5B,YES1,EIF2AK2,PRDX6,PTK2,HNRNPL,AFDN,HNRNPK,CDK2,TRIP6,CDK1,HNRNPD,CALM3,GSK3B,GSK3A,DYRK2,HSP90AB1,TGFB1I1,SLC7A11,SHB,MMP27,PPP1R13L,DHX15,JAK2,HSP90AA1,P…
67	CSNK1E	100.5	ITSN2,GSK3B,RPL5,GSK3A,DYRK2,HSP90AB1,PRAG1,CTNND1,INPPL1,IRS2,ACTB,CRKL,ACTG1,RPS19,PPP1R13L,POTEI,DHX15,EPHB2,JAK2,EPHB4,TNS2,DDX17,HSP90AA1,DAPK3,PRKCD,GAB1,DYRK1B,TYK2,PARD3B,CTTN,PEAK1,PARD3,PKP2,ADAM9,PKP4,PABPC1,PKP3,MET,ARHGEF5,EPHA2,DDX5,AHNAK,RPS27L,NEDD9,RASAL2,PIK3R1,LPP,EGFR,MAPK9,FLNA,PAK6,PTK2B,HNRNPA1,FAM83B,CDK17,YES1,ERBIN,EIF2AK2,PTPN11,HNRNPAB,PTK2,HIPK3,MAPK12,PLEKHA7,HIPK2,P…
68	CDK2	102.1	ITSN2,RPL5,PRAG1,CTNND1,INPPL1,IRS2,ENO1,ACTB,ACTG1,CRKL,RPS19,POTEI,KIF5B,EPHB2,TNS4,EPHB4,TNS2,TNS1,DDX17,KIRREL1,G6PD,ACTN1,DAPK3,PRKCD,DYRK1B,KRT5,BCS1L,EEF1A1,PARD3,EEF1A2,ADAM9,TAGLN2,PKP3,TLN1,SCG2,EPHA2,DDX5,PXN,PIK3R3,PIK3R1,LDHA,ERI1,EPB41L2,CDK17,SPECC1,STAT5B,YES1,EIF2AK2,PRDX6,PTK2,AFDN,HNRNPK,CDK2,HNRNPD,CDK1,CALM3,GSK3B,GSK3A,DYRK2,HSP90AB1,TGFB1I1,PPP1R13L,DHX15,TNKS1BP1,JAK2,HSP9…
69	RPS6KB2	103.1	GSK3B,GSK3A,DYRK2,HSP90AB1,IRS2,ACTB,ACTG1,RPS19,KIF5B,JAK2,EPHB4,TNS2,KRT6A,TNS1,DDX17,HSP90AA1,ANXA2,DAPK3,PRKCD,ANXA5,DYRK1B,KRT5,TYK2,EEF1A1,EEF1A2,MET,DDX5,PIK3R3,EGFR,MAPK9,FLNA,PAK6,PTK2B,HNRNPA1,CDK17,STAT5B,YES1,ERBIN,EIF2AK2,HIPK3,MAPK12,PLEKHA7,HIPK2,MAPK13,PPP1CA,KRT18,HNRNPK,KRT16,PSMC1,CDK2,HNRNPA2B1,KRT14,CDK1,CALM3,FRK
70	EPHB2	103.1	ITSN2,GSK3B,GSK3A,DYRK2,HSP90AB1,CTNND1,INPPL1,IRS2,SHB,ACTB,CRKL,ACTG1,EPS8,KIF5B,EPHB2,JAK2,TNS4,EPHB4,TNS2,TNS1,HSP90AA1,PBRM1,ANXA2,ACTN1,PRKCD,TYK2,PARD3B,GAREM1,CTTN,PARD3,PKP4,IL6ST,RIN1,MET,EPHA2,PXN,PIK3R3,PIK3R1,LPP,EGFR,EFNB2,MAPK9,FLNA,PAK6,PTK2B,PDLIM5,PDLIM4,VASP,STAT5B,YES1,PTPN11,MPP5,PTK2,HIPK3,MAPK12,MAPK13,PPP1CA,TJP1,AFDN,CDK2,TRIP6,HNRNPA2B1,CDK1,CALM3,BCAR1,FRK
71	ILK	104.5	GSK3B,GSK3A,DYRK2,HSP90AB1,PRAG1,TGFB1I1,CTNND1,INPPL1,IRS2,ENO1,SHB,ACTB,ACTG1,CRKL,EPS8,RPS19,POTEI,PPP1R13L,KIF5B,DHX15,EPHB2,JAK2,TNS4,EPHB4,TNS2,TNS1,DDX17,CDV3,HSP90AA1,KIRREL1,ANXA1,ANXA2,ACTN1,DAPK3,PRKCD,ANXA5,DYRK1B,TYK2,CTTN,PEAK1,PARD3,PKP2,ADAM9,TAGLN2,IL6ST,TLN1,MET,EPHA2,DDX5,PXN,NEDD9,PIK3R3,RPS27L,PIK3R1,RASAL2,LPP,EGFR,EFNB2,MAPK9,ABLIM3,EPB41L2,FLNA,PAK6,PTK2B,RBBP6,PDLIM5,PDLI…
72	FLT3	104.8	GSK3B,RPL5,DDX5,DYRK2,HSP90AB1,INPPL1,PIK3R3,IRS2,PIK3R1,PTTG1IP,SHB,EGFR,ACTB,CRKL,ACTG1,EFNB2,EPS8,RPS19,FIP1L1,PTK2B,JAK2,EPHB2,EPHB4,TNS1,STAT5B,HSP90AA1,PBRM1,YES1,PRKCD,ANXA5,GAB1,DYRK1B,PTPN11,TYK2,PTK2,HIPK2,AFDN,CDK2,CDK1,IL6ST,MET,EPHA2
73	TGFBR2	106.3	ITSN2,BCAR3,GSK3B,GSK3A,DYRK2,HSP90AB1,TGFB1I1,CTNND1,INPPL1,IRS2,ENO1,SHB,ACTB,CRKL,ACTG1,EPS8,PPP1R13L,EPHB2,JAK2,TNS4,EPHB4,TNS1,DDX17,HSP90AA1,PBRM1,ANXA1,ANXA2,ACTN1,DAPK3,PRKCD,ANXA5,GAB1,DYRK1B,LSR,TYK2,KRT5,PARD3B,KIAA1217,CTTN,PEAK1,PARD3,PKP2,ADAM9,DSG2,PABPC1,IL6ST,TLN1,MET,DSC2,EPHA2,DDX5,AHNAK,PXN,PIK3R3,NEDD9,PIK3R1,LPP,EGFR,EFNB2,MAPK9,PTK2B,FLNA,HNRNPA1,VASP,CDK17,STAT5B,YES1,ERBI…
74	ITK	107	ITSN2,GSK3B,DYRK2,HSP90AB1,PRAG1,INPPL1,IRS2,ENO1,SHB,ACTB,CRKL,EPHB2,JAK2,EPHB4,TNS2,TNS1,HSP90AA1,KIRREL1,ACTN1,DAPK3,PRKCD,ANXA5,GAB1,DYRK1B,TYK2,PARD3B,CTTN,PARD3,IL6ST,RIN1,MET,ARHGEF5,EPHA2,AHNAK,PXN,PIK3R3,PIK3R1,EGFR,EFNB2,MAPK9,PAK6,PTK2B,FLNA,PDLIM5,CDK17,VASP,STAT5B,YES1,EIF2AK2,PTPN11,TBCB,PTK2,HIPK3,MAPK12,HIPK2,MAPK13,PPP1CA,TJP1,HNRNPK,CDK2,TRIP6,CDK1,FRK
75	AKT3	107.6	ITSN2,GSK3B,RPL5,GSK3A,DYRK2,HSP90AB1,TGFB1I1,CTNND1,INPPL1,IRS2,ENO1,ACTB,ACTG1,CRKL,MMP27,KIF5B,JAK2,TNS4,TNS2,TNS1,HSP90AA1,KIRREL1,DAPK3,PRKCD,ANXA5,GAB1,DYRK1B,PARD3B,PEAK1,PARD3,PKP2,PKP4,PKP3,TLN1,MET,PXN,PIK3R3,PIK3R1,EGFR,EFNB2,MAPK9,LDHA,ERI1,PAK6,PTK2B,FLNA,PDLIM5,CDK17,VASP,STAT5B,YES1,ERBIN,EIF2AK2,PTPN11,MPP5,PTK2,HIPK3,MAPK12,HIPK2,MAPK13,PPP1CA,TJP1,CDK2,HNRNPA2B1,CDK1,CALM3,FRK
76	GSK3B	108.6	ITSN2,PRAG1,CTNND1,INPPL1,IRS2,ENO1,ACTB,CRKL,ACTG1,EPS8,RPS19,POTEI,TRIM29,KIF5B,EPHB2,TNS4,EPHB4,TNS2,TNS1,ACTN1,DAPK3,PRKCD,DYRK1B,EEF1A1,PARD3,PKP2,ADAM9,PKP4,IL6ST,TLN1,RIN1,EPHA2,DDX5,PXN,PIK3R3,PIK3R1,LPP,EFNB2,LDHA,EPB41L2,CDK17,VASP,STAT5B,YES1,EIF2AK2,PRRC2C,TBCB,PTK2,HNRNPL,AFDN,HNRNPK,SON,CDK2,TRIP6,HNRNPD,CDK1,CALM3,BCAR3,GSK3B,GSK3A,DYRK2,HSP90AB1,TGFB1I1,SHB,PPP1R13L,JAK2,HSP90AA1,…
77	ZAP70	109.2	ITSN2,BCAR3,GSK3B,RPL5,GSK3A,HSP90AB1,INPPL1,IRS2,ENO1,SHB,ACTB,CRKL,ACTG1,EPS8,EPHB2,JAK2,TNS4,EPHB4,TNS2,TNS1,DDX17,HSP90AA1,PRKCD,ANXA5,GAB1,DYRK1B,TYK2,KRT5,PARD3B,CTTN,PARD3,PABPC1,IL6ST,TLN1,MET,EPHA2,DDX5,PXN,PIK3R3,NEDD9,PIK3R1,EGFR,EFNB2,MAPK9,LDHA,FLNA,PTK2B,PAK6,CDK17,VASP,STAT5B,YES1,EIF2AK2,PTPN11,MPP5,PTK2,MAPK12,HIPK2,MAPK13,PPP1CA,TJP1,HNRNPK,CDK2,KRT14,CDK1,CALM3,BCAR1,FRK
78	LRRK1	109.8	ITSN2,BCAR3,GSK3B,GSK3A,HSP90AB1,PRAG1,INPPL1,IRS2,ACTB,CRKL,ACTG1,PPP1R13L,POTEI,KIF5B,DHX15,TNKS1BP1,EPHB2,JAK2,TNS4,EPHB4,TNS2,TNS1,DDX17,HSP90AA1,PBRM1,ACTN1,DAPK3,PRKCD,DYRK1B,TYK2,PARD3B,KIAA1217,GAREM1,PEAK1,PARD3,ADAM9,PABPC1,MET,ARHGEF5,DDX5,LPP,EGFR,EFNB2,PAK6,PTK2B,FLNA,HNRNPA1,CDK17,SPECC1,STAT5B,YES1,ERBIN,EIF2AK2,PTPN11,MPP5,HNRNPAB,PTK2,HIPK3,MAPK12,MAPK13,PPP1CA,HNRNPK,ACTC1,CDK2,…
79	MAP2K1	110.6	ITSN2,GSK3B,RPL5,GSK3A,DYRK2,HSP90AB1,TGFB1I1,INPPL1,IRS2,ENO1,SHB,ACTB,CRKL,ACTG1,EPS8,RPS19,KIF5B,EPHB2,JAK2,TNS4,EPHB4,TNS2,TNS1,HSP90AA1,PBRM1,G6PD,ANXA1,ANXA2,ACTN1,DAPK3,PRKCD,ANXA5,GAB1,DYRK1B,KRT5,TYK2,CTTN,PARD3,EEF1A2,ADAM9,IL6ST,RIN1,TLN1,MET,ARHGEF5,EPHA2,DDX5,PXN,PIK3R3,NEDD9,PIK3R1,EGFR,EFNB2,MAPK9,LDHA,FLNA,PAK6,PTK2B,PDLIM5,HNRNPA1,PDLIM4,CDK17,VASP,STAT5B,YES1,EIF2AK2,RPL35A,PTPN…
80	CDK1	110.8	ITSN2,RPL5,CTNND1,INPPL1,IRS2,ENO1,ACTB,CRKL,ACTG1,EPS8,POTEI,TRIM29,KIF5B,EPHB2,TNS4,EPHB4,TNS2,KRT6A,TNS1,DDX17,G6PD,ACTN1,DAPK3,PRKCD,DYRK1B,KRT5,BCS1L,EEF1A1,PARD3,EEF1A2,PKP2,ADAM9,TAGLN2,PKP4,PKP3,RIN1,TLN1,EPHA2,DDX5,PXN,PIK3R3,PIK3R1,SLC1A5,LPP,LDHA,ERI1,CDK17,VASP,STAT5B,YES1,EIF2AK2,PRDX6,PTK2,HNRNPL,AFDN,HNRNPK,CDK2,TRIP6,CDK1,HNRNPD,CALM3,CEP89,BCAR3,GSK3B,GSK3A,AHCTF1,DYRK2,HSP90AB1,…
81	PKN1	111.7	ITSN2,GSK3B,GSK3A,HSP90AB1,PRAG1,TGFB1I1,CTNND1,INPPL1,IRS2,ENO1,ACTB,CRKL,ACTG1,EPS8,POTEI,DHX15,EPHB2,JAK2,TNS4,EPHB4,HSP90AA1,ANXA2,ACTN1,DAPK3,PRKCD,GAB1,DYRK1B,TYK2,CTTN,PEAK1,PARD3,PABPC1,TLN1,MET,ARHGEF5,EPHA2,AHNAK,PXN,RASAL2,SLC1A5,PIK3R1,LPP,EGFR,MAPK9,PSMB4,EPB41L2,FLNA,PAK6,PTK2B,PDLIM5,HNRNPA1,PDLIM4,STAT5B,YES1,EIF2AK2,PTPN11,HNRNPAB,PTK2,HIPK3,MAPK12,HIPK2,MAPK13,PPP1CA,HNRNPL,TJP1…
82	INSRR	113	ITSN2,GSK3B,GSK3A,HSP90AB1,INPPL1,IRS2,ENO1,ACTB,ACTG1,CRKL,POTEI,KIF5B,PLEKHN1,EPHB2,JAK2,EPHB4,TNS2,TNS1,HSP90AA1,KIRREL1,DAPK3,PRKCD,ANXA5,GAB1,DYRK1B,TYK2,PARD3B,PARD3,IL6ST,MET,EPHA2,PIK3R3,PIK3R1,RASAL2,EGFR,EFNB2,MAPK9,FLNA,PTK2B,STAT5B,YES1,EIF2AK2,PTPN11,MPP5,PTK2,MAPK12,MAPK13,PPP1CA,ACTC1,CDK2,BCAR1
83	PAK2	113.5	ITSN2,GSK3B,GSK3A,DYRK2,HSP90AB1,PRAG1,TGFB1I1,CTNND1,INPPL1,IRS2,ENO1,SHB,ACTB,ACTG1,CRKL,EPS8,POTEI,KIF5B,EPHB2,JAK2,TNS4,EPHB4,TNS2,TNS1,G6PD,HSP90AA1,ANXA2,DAPK3,PRKCD,GAB1,DYRK1B,TYK2,EEF1A1,CTTN,PEAK1,ADAM9,PABPC1,RIN1,TLN1,MET,EPHA2,PXN,PIK3R3,NEDD9,PIK3R1,LPP,EGFR,EFNB2,MAPK9,LDHA,PSMB4,FLNA,PAK6,PTK2B,HNRNPA1,CDK17,STAT5B,YES1,ERBIN,EIF2AK2,PTPN11,MPP5,HNRNPAB,PTK2,HIPK3,MAPK12,HIPK2,MAP…
84	LATS1	115.6	GSK3B,AHCTF1,GSK3A,DYRK2,HSP90AB1,PRAG1,CTNND1,INPPL1,IRS2,CRKL,EPHB2,JAK2,KIRREL1,HSP90AA1,SLC38A1,DAPK3,PRKCD,ANXA5,GAB1,DYRK1B,TYK2,PARD3B,PEAK1,PARD3,PKP4,PKP3,IL6ST,TLN1,DDX5,AHNAK,PXN,PIK3R3,NEDD9,PIK3R1,SLC1A5,LPP,EGFR,MAPK9,FLNA,PAK6,PTK2B,PDLIM5,CDK17,VASP,STAT5B,YES1,ERBIN,EIF2AK2,PTPN11,MPP5,PTK2,HIPK3,MAPK12,PLEKHA7,HIPK2,PPP1CA,TJP1,AFDN,ACTC1,CDK2,TRIP6,CDK1,BCAR1,TJP2
85	MAP3K3	116.1	ITSN2,GSK3B,GSK3A,DYRK2,HSP90AB1,PRAG1,INPPL1,IRS2,ACTB,ACTG1,CRKL,EPS8,KIF5B,JAK2,TNS4,EPHB4,TNS2,TNS1,HSP90AA1,G6PD,ACTN1,DAPK3,PRKCD,GAB1,DYRK1B,TYK2,PEAK1,EEF1A2,IL6ST,EPHA2,RPS27L,PIK3R3,EGFR,MAPK9,FLNA,PAK6,PTK2B,HNRNPA1,CDK17,STAT5B,YES1,ERBIN,EIF2AK2,PTPN11,PTK2,HIPK3,MAPK12,HIPK2,MAPK13,PPP1CA,CDK2,CDK1,HNRNPD,CALM3,FRK
86	ERBB4	116.7	GSK3B,GSK3A,HSP90AB1,INPPL1,IRS2,SHB,ACTB,CRKL,ACTG1,EPS8,EPHB2,JAK2,EPHB4,TNS2,TNS1,HSP90AA1,PRKCD,ANXA5,GAB1,DYRK1B,KRT7,TYK2,KRT5,PARD3B,CTTN,PARD3,ADAM9,IL6ST,MET,DSC2,EPHA2,PXN,PIK3R3,NEDD9,PIK3R1,EGFR,EFNB2,MAPK9,EPB41L2,PTK2B,PDLIM5,HNRNPA1,STAT5B,YES1,ERBIN,PTPN11,PTK2,HIPK3,MAPK12,HIPK2,MAPK13,TJP1,AFDN,KRT18,KRT17,CDK2,KRT14,CDK1,BCAR1,FRK
87	CHUK	116.8	ITSN2,GSK3B,GSK3A,DYRK2,HSP90AB1,PRAG1,CTNND1,INPPL1,IRS2,ACTB,CRKL,ACTG1,EPS8,PPP1R13L,KIF5B,DHX15,JAK2,TNS4,EPHB4,TNS1,HSP90AA1,G6PD,ANXA2,DAPK3,PRKCD,ANXA5,DYRK1B,KRT5,PARD3B,PEAK1,PARD3,EEF1A2,PKP2,ADAM9,PABPC1,IL6ST,TLN1,MET,EPHA2,DDX5,PXN,PIK3R3,PIK3R1,EGFR,EFNB2,MAPK9,FLNA,PTK2B,RBBP6,HNRNPA1,CDK17,STAT5B,YES1,ERBIN,EIF2AK2,PTPN11,PTK2,HIPK3,MAPK12,HIPK2,MAPK13,PPP1CA,HNRNPL,HNRNPK,KRT17,C…
88	LIMK2	117	ITSN2,GSK3B,GSK3A,HSP90AB1,TGFB1I1,INPPL1,IRS2,SHB,ACTB,ACTG1,CRKL,POTEI,KIF5B,JAK2,EPHB2,EPHB4,TNS2,HSP90AA1,ANXA2,DAPK3,PRKCD,TYK2,PARD3B,CTTN,PEAK1,PARD3,TLN1,MET,EPHA2,DDX5,PXN,NEDD9,PIK3R3,PIK3R1,EGFR,EFNB2,PAK6,PTK2B,FLNA,PDLIM5,PDLIM4,VASP,STAT5B,YES1,PTPN11,MPP5,PTK2,HIPK3,MAPK12,HIPK2,MAPK13,PPP1CA,ACTC1,CDK2,TRIP6,CDK1,CALM3,BCAR1
89	SGK3	118.9	ITSN2,GSK3B,GSK3A,HSP90AB1,DYRK2,INPPL1,IRS2,RPS19,POTEI,JAK2,EPHB2,EPHB4,TNS2,TNS1,HSP90AA1,DAPK3,PRKCD,DYRK1B,TYK2,BCS1L,EEF1A1,MET,EPHA2,PIK3R3,PIK3R1,RASAL2,SLC1A5,EGFR,MAPK9,FIP1L1,PTK2B,CDK17,STAT5B,YES1,EIF2AK2,PTPN11,MPP5,HIPK3,MAPK12,PLEKHA7,PTK2,HIPK2,MAPK13,PPP1CA,SON,CDK2,CDK1,CALM3,FRK
90	PRKACA	119.1	ITSN2,PRAG1,CTNND1,INPPL1,IRS2,ENO1,ACTB,CRKL,EPS8,RPS19,TRIM29,KIF5B,EPHB2,TNS4,EPHB4,TNS2,TNS1,DDX17,ACTN1,DAPK3,PRKCD,DYRK1B,PARD3,EEF1A2,PKP2,ADAM9,TAGLN2,IL6ST,RIN1,TLN1,EPHA2,DDX5,PXN,PIK3R3,PIK3R1,RASAL2,LPP,LDHA,EPB41L2,VASP,CDK17,SPECC1,STAT5B,YES1,EIF2AK2,PRDX6,PTK2,HNRNPL,AFDN,HNRNPK,CDK2,TRIP6,HNRNPD,CDK1,CALM3,CEP89,BCAR3,GSK3B,GSK3A,DYRK2,HSP90AB1,TGFB1I1,SHB,PPP1R13L,DHX15,JAK2,HSP…
91	TEC	119.7	ITSN2,GSK3B,GSK3A,HSP90AB1,PXN,INPPL1,PIK3R3,IRS2,PIK3R1,ENO1,RASAL2,EGFR,CRKL,EFNB2,PTK2B,EPHB2,JAK2,PDLIM5,TNS1,VASP,STAT5B,HSP90AA1,YES1,DAPK3,PRKCD,GAB1,PTPN11,TYK2,PTK2,HIPK3,MAPK12,HIPK2,PARD3B,MAPK13,PPP1CA,CTTN,PARD3,CDK2,CDK1,IL6ST,MET,ARHGEF5,BCAR1,FRK,EPHA2
92	RPS6KA1	120.2	ITSN2,GSK3B,RPL5,GSK3A,DYRK2,HSP90AB1,PRAG1,CTNND1,INPPL1,IRS2,SHB,ACTB,ACTG1,CRKL,EPS8,RPS19,POTEI,TRIM29,EPHB2,JAK2,EPHB4,TNS1,HSP90AA1,ANXA1,ANXA2,ACTN1,DAPK3,PRKCD,ANXA5,GAB1,DYRK1B,TYK2,CTTN,PKP2,TAGLN2,PABPC1,RIN1,TLN1,MET,ARHGEF5,EPHA2,DDX5,AHNAK,PXN,PIK3R3,NEDD9,PIK3R1,RASAL2,LPP,EGFR,MAPK9,LDHA,FLNA,PAK6,PTK2B,RBBP6,HNRNPA1,VASP,CDK17,STAT5B,YES1,ERBIN,EIF2AK2,PTPN11,HNRNPAB,MAPK12,PTK2,…
93	MAP3K4	120.8	GSK3B,GSK3A,AHCTF1,DYRK2,PRAG1,INPPL1,IRS2,PIK3R1,EGFR,ACTB,CRKL,ACTG1,MAPK9,PPP1R13L,POTEI,FLNA,PAK6,PTK2B,EPHB2,JAK2,CDK17,STAT5B,HSP90AA1,YES1,ANXA2,DAPK3,PRKCD,DYRK1B,PTPN11,PTK2,HIPK3,MAPK12,HIPK2,MAPK13,PPP1CA,KIAA1217,ACTC1,CTTN,PEAK1,PARD3,CDK2,CDK1,HNRNPD,ADAM9,IL6ST,FRK
94	AKT2	122.7	ITSN2,BCAR3,GSK3B,GSK3A,DYRK2,HSP90AB1,TGFB1I1,CTNND1,INPPL1,IRS2,ENO1,ACTB,CRKL,ACTG1,MMP27,KIF5B,EPHB2,JAK2,TNS4,EPHB4,TNS2,TNS1,HSP90AA1,KIRREL1,PBRM1,ANXA1,ACTN1,DAPK3,PRKCD,ANXA5,GAB1,DYRK1B,TYK2,PARD3B,EEF1A1,PARD3,PKP2,ADAM9,PKP4,PKP3,IL6ST,SCG2,MET,EPHA2,AHNAK,PXN,PIK3R3,NEDD9,PIK3R1,LPP,EGFR,EFNB2,MAPK9,PSMB4,LDHA,FLNA,PAK6,PTK2B,RBBP6,HNRNPA1,CDK17,VASP,STAT5B,YES1,CAVIN1,ERBIN,EIF2AK2,…
95	PAK4	123.1	ITSN2,GSK3B,GSK3A,DYRK2,HSP90AB1,PRAG1,TGFB1I1,CTNND1,INPPL1,ARHGAP39,SHB,ACTB,ACTG1,CRKL,EPS8,PPP1R13L,KIF5B,EPHB2,JAK2,TNS4,EPHB4,TNS2,TNS1,G6PD,HSP90AA1,ACTN1,DAPK3,PRKCD,GAB1,DYRK1B,TYK2,EEF1A1,CTTN,PEAK1,PKP2,TLN1,MET,EPHA2,PXN,RPS27L,PIK3R3,NEDD9,PIK3R1,LPP,EGFR,MAPK9,EPB41L2,PAK6,PTK2B,FLNA,CDK17,VASP,STAT5B,YES1,EIF2AK2,PTPN11,PTK2,HIPK3,MAPK12,HIPK2,MAPK13,HNRNPL,TJP1,AFDN,HNRNPK,CDK2,TR…
96	CDK9	123.2	GSK3B,GSK3A,DYRK2,HSP90AB1,TGFB1I1,ACTB,ACTG1,EPHB2,JAK2,EPHB4,TNS1,DDX17,HSP90AA1,PBRM1,ANXA2,DAPK3,PRKCD,ANXA5,DYRK1B,TYK2,EEF1A1,EEF1A2,PABPC1,IL6ST,EPHA2,DDX5,RPS27L,PIK3R1,EGFR,MAPK9,PAK6,PTK2B,RBBP6,HNRNPA1,CDK17,STAT5B,YES1,EIF2AK2,RPL35A,PTPN11,TBCB,MPP5,HNRNPAB,PTK2,HIPK3,MAPK12,HIPK2,MAPK13,PPP1CA,HNRNPL,HNRNPK,ACTC1,CDK2,HNRNPA2B1,TRIP6,CDK1,HNRNPD,NUCB1,FRK
97	FGFR3	123.4	GSK3B,GSK3A,HSP90AB1,TGFB1I1,CTNND1,INPPL1,IRS2,ACTB,CRKL,ACTG1,EPS8,KIF5B,EPHB2,JAK2,EPHB4,KRT6A,TNS1,HSP90AA1,PBRM1,DAPK3,PRKCD,ANXA5,GAB1,KRT7,TYK2,KRT5,CTTN,PKP2,DSG2,IL6ST,MET,EPHA2,PXN,PIK3R3,PIK3R1,RASAL2,EGFR,EFNB2,MAPK9,FLNA,PAK6,PTK2B,STAT5B,YES1,EIF2AK2,PTPN11,PTK2,HIPK3,HIPK2,HNRNPL,TJP1,KRT18,CDK2,KRT14,CDK1,BCAR1,FRK,TJP2
98	MAP2K4	124	GSK3B,GSK3A,DDX5,PXN,NEDD9,IRS2,PIK3R1,EGFR,CRKL,MAPK9,FLNA,PTK2B,PAK6,RBBP6,JAK2,EPHB2,TNS1,CDK17,VASP,HSP90AA1,PBRM1,YES1,DAPK3,PRKCD,ANXA5,EIF2AK2,DYRK1B,PTPN11,TYK2,PTK2,HIPK3,MAPK12,HIPK2,MAPK13,HNRNPL,TJP1,CTTN,CDK2,CDK1,MET,ARHGEF5,BCAR1,FRK
99	EPHB1	125.4	ITSN2,GSK3B,GSK3A,HSP90AB1,DYRK2,CTNND1,INPPL1,IRS2,CRKL,MMP27,KIF5B,EPHB2,JAK2,TNS4,EPHB4,TNS2,TNS1,CDV3,HSP90AA1,PBRM1,PRKCD,GAB1,DYRK1B,TYK2,PARD3B,PARD3,PKP2,PKP4,PKP3,IL6ST,RIN1,MET,EPHA2,PXN,PIK3R3,PIK3R1,LPP,EGFR,EFNB2,MAPK9,FLNA,PAK6,PTK2B,RPL15,PDLIM4,VASP,STAT5B,AFAP1L1,YES1,PTPN11,PTK2,MAPK12,MAPK13,PPP1CA,TJP1,AFDN,CDK2,TRIP6,CDK1,BCAR1,FRK
100	STK11	125.7	GSK3B,GSK3A,DYRK2,HSP90AB1,PRAG1,CTNND1,INPPL1,IRS2,ACTB,CRKL,ACTG1,KIF5B,EPHB2,JAK2,NANS,TNS4,EPHB4,TNS2,TNS1,HSP90AA1,G6PD,PBRM1,DAPK3,PRKCD,ANXA5,GAB1,DYRK1B,KRT7,TYK2,KRT5,PARD3B,EEF1A1,PEAK1,PARD3,EEF1A2,DSG2,PABPC1,MET,ARHGEF5,EPHA2,PXN,NEDD9,PIK3R1,SLC1A5,EGFR,MAPK9,LDHA,FLNA,PAK6,PTK2B,HNRNPA1,CDK17,VASP,STAT5B,YES1,ERBIN,EIF2AK2,PTPN11,MPP5,HNRNPAB,HIPK3,MAPK12,PTK2,HIPK2,MAPK13,PPP1CA,H…
101	IKBKB	125.7	ITSN2,GSK3B,GSK3A,DYRK2,HSP90AB1,PRAG1,INPPL1,IRS2,ACTB,ACTG1,CRKL,EPS8,RPS19,PPP1R13L,JAK2,TNS4,EPHB4,TNS1,HSP90AA1,G6PD,DAPK3,PRKCD,ANXA5,DYRK1B,TYK2,KRT5,PARD3B,EEF1A1,PEAK1,PARD3,ADAM9,IL6ST,TLN1,DDX5,PXN,RPS27L,PIK3R1,RASAL2,EGFR,EFNB2,MAPK9,EPB41L2,FLNA,PAK6,PTK2B,CDK17,STAT5B,YES1,ERBIN,EIF2AK2,PTPN11,PTK2,HIPK3,MAPK12,HIPK2,PPP1CA,MAPK13,TJP1,SON,ACTC1,KRT17,CDK2,HNRNPA2B1,CDK1,CALM3,FRK
102	PIK3CB	125.8	ITSN2,GSK3B,AHCTF1,GSK3A,INPPL1,IRS2,SHB,ACTB,CRKL,ACTG1,EPS8,POTEI,KIF5B,JAK2,TNS4,EPHB4,TNS2,TNS1,HSP90AA1,KIRREL1,PBRM1,ACTN1,PRKCD,ANXA5,GAB1,KRT5,TYK2,PARD3,ADAM9,IL6ST,TLN1,MET,PIK3R3,NEDD9,PIK3R1,EGFR,EFNB2,MAPK9,PTK2B,CDK17,STAT5B,YES1,PTPN11,PTK2,HIPK3,PLEKHA7,MAPK12,MAPK13,HNRNPL,ACTC1,CDK2,CDK1,CALM3,FRK
103	FRK	125.8	ITSN2,BCAR3,GSK3B,GSK3A,HSP90AB1,TGFB1I1,CTNND1,INPPL1,IRS2,ENO1,SHB,ACTB,CRKL,EPS8,POTEI,EPHB2,JAK2,TNS4,EPHB4,TNS2,TNS1,HSP90AA1,KIRREL1,ANXA2,ACTN1,DAPK3,PRKCD,GAB1,TYK2,PARD3B,CTTN,PEAK1,PARD3,PKP4,PABPC1,IL6ST,MET,EPHA2,PXN,NEDD9,PIK3R1,LPP,EGFR,EFNB2,MAPK9,PTK2B,PDLIM5,CDK17,STAT5B,YES1,ERBIN,EIF2AK2,PTPN11,MPP5,PRDX6,PTK2,HIPK3,MAPK12,MAPK13,PPP1CA,TJP1,HNRNPL,CDK2,CDK1,CALM3,BCAR1,FRK,TJP2
104	RIPK3	125.9	ITSN2,GSK3B,GSK3A,HSP90AB1,CTNND1,INPPL1,IRS2,ACTG1,CRKL,TRIM29,KIF5B,EPHB2,JAK2,TNS4,TNS1,HSP90AA1,ACTN1,DAPK3,PRKCD,ANXA5,GAB1,DYRK1B,TYK2,PARD3B,PARD3,EEF1A2,MET,EPHA2,DDX5,PIK3R1,EGFR,EFNB2,MAPK9,FLNA,PTK2B,RBBP6,HNRNPA1,CDK17,VASP,STAT5B,YES1,EIF2AK2,PTPN11,MAPK12,PTK2,HIPK2,MAPK13,PPP1CA,CDK2,CDK1,CALM3
105	CSNK1A1	126.2	RPL5,GSK3B,GSK3A,DYRK2,HSP90AB1,CTNND1,IRS2,ACTB,ACTG1,CRKL,RPS19,PPP1R13L,KIF5B,EPHB2,JAK2,EPHB4,TNS1,HSP90AA1,PBRM1,ACTN1,DAPK3,PRKCD,DYRK1B,CTTN,PEAK1,PARD3,PKP2,ADAM9,PKP4,PABPC1,RIN1,TLN1,MET,EPHA2,DDX5,AHNAK,NEDD9,RPS27L,RASAL2,PIK3R1,EGFR,MAPK9,PSMB4,EPB41L2,PAK6,PTK2B,FLNA,RBBP6,RPL15,HNRNPA1,FAM83B,CDK17,VASP,STAT5B,YES1,EIF2AK2,PTPN11,PTK2,HIPK3,PLEKHA7,HIPK2,PPP1CA,HNRNPL,TJP1,AFDN,HNR…
106	PRKD1	126.9	GSK3B,GSK3A,DYRK2,HSP90AB1,PRAG1,CTNND1,IRS2,SHB,ACTB,CRKL,JAK2,EPHB2,TNS2,TNS1,HSP90AA1,KIRREL1,DAPK3,PRKCD,ANXA5,GAB1,DYRK1B,CTTN,PEAK1,PKP2,RIN1,MET,ARHGEF5,EPHA2,KRT81,PXN,NEDD9,PIK3R1,EGFR,MAPK9,PAK6,FLNA,PTK2B,PDLIM5,PDLIM4,VASP,CDK17,PTPN11,PTK2,HIPK3,MAPK12,HIPK2,MAPK13,TJP1,HNRNPL,AFDN,ACTC1,KRT18,CDK2,CDK1,CALM3,FRK,BCAR1
107	MAPKAPK2	127	BCAR3,GSK3B,GSK3A,DYRK2,HSP90AB1,TGFB1I1,ACTB,CRKL,ACTG1,TRIM29,DHX15,EPHB2,JAK2,EPHB4,DDX17,HSP90AA1,DAPK3,PRKCD,ANXA5,DYRK1B,TYK2,PEAK1,PARD3,PKP2,PABPC1,MET,EPHA2,DDX5,AHNAK,EGFR,MAPK9,FLNA,PTK2B,RBBP6,HNRNPA1,CDK17,STAT5B,YES1,EIF2AK2,PTPN11,PTK2,HIPK3,MAPK12,HIPK2,MAPK13,HNRNPL,TJP1,AFDN,KRT18,HNRNPK,CDK2,CDK1,HNRNPD,BCAR1,FRK,TJP2
108	EIF2AK2	128.5	RPL5,GSK3B,GSK3A,DYRK2,HSP90AB1,INPPL1,PIK3R3,RPS27L,IRS2,ENO1,PIK3R1,EGFR,ACTB,CRKL,ACTG1,MAPK9,RPS19,PPP1R13L,PTK2B,PAK6,RPL15,JAK2,CDK17,STAT5B,HSP90AA1,PBRM1,YES1,DAPK3,PRKCD,GAB1,EIF2AK2,RPL35A,PTPN11,TYK2,PTK2,HIPK3,HIPK2,PPP1CA,EEF1A1,HNRNPL,HNRNPK,PSMC1,CDK2,CDK1,PABPC1,IL6ST,FRK
109	FGFR2	130.4	ITSN2,GSK3B,GSK3A,TGFB1I1,CTNND1,INPPL1,IRS2,SHB,ACTB,ACTG1,CRKL,EPS8,KIF5B,EPHB2,JAK2,TNS4,EPHB4,TNS1,HSP90AA1,PBRM1,ACTN1,DAPK3,PRKCD,ANXA5,GAB1,DYRK1B,KRT7,TYK2,KRT5,CTTN,PKP2,ADAM9,PKP4,DSG2,PABPC1,IL6ST,MET,ARHGEF5,EPHA2,KRT81,PXN,PIK3R3,NEDD9,PIK3R1,RASAL2,EGFR,EFNB2,MAPK9,FLNA,PAK6,PTK2B,HNRNPA1,STAT5B,YES1,PTPN11,HNRNPAB,PTK2,HIPK3,MAPK12,HIPK2,HNRNPL,TJP1,KRT18,HNRNPK,CDK2,HNRNPA2B1,KRT1…
110	SRPK2	130.7	RPL5,GSK3B,GSK3A,AHCTF1,DYRK2,HSP90AB1,IRS2,ACTB,ACTG1,CRKL,PPP1R13L,DHX15,EPHB2,JAK2,DDX17,HSP90AA1,DAPK3,PRKCD,GAB1,DYRK1B,CTTN,PEAK1,PABPC1,IL6ST,MET,DDX5,PXN,NEDD9,PIK3R1,EGFR,MAPK9,FIP1L1,ERI1,FLNA,PAK6,PTK2B,RBBP6,HNRNPA1,CDK17,VASP,STAT5B,YES1,EIF2AK2,PRRC2C,RPL35A,PTPN11,HNRNPAB,PTK2,HIPK3,MAPK12,HIPK2,MAPK13,HNRNPL,TJP1,HNRNPK,SON,CDK2,HNRNPA2B1,CDK1,HNRNPD,FRK,BCAR1,TJP2
111	RPS6KB1	132.3	ITSN2,GSK3B,RPL5,GSK3A,DYRK2,HSP90AB1,PRAG1,CTNND1,INPPL1,IRS2,ENO1,SLC7A11,ACTB,CRKL,ACTG1,EPS8,RPS19,PPP1R13L,EPHB2,JAK2,EPHB4,TNS2,TNS1,HSP90AA1,G6PD,SLC38A1,PBRM1,DAPK3,PRKCD,ANXA5,GAB1,DYRK1B,LSR,TYK2,EEF1A1,CTTN,PEAK1,PARD3,EEF1A2,PKP2,ADAM9,PABPC1,IL6ST,TLN1,RIN1,MET,EPHA2,DDX5,AHNAK,PXN,PIK3R3,NEDD9,PIK3R1,SLC1A5,EGFR,MAPK9,LDHA,PAK6,PTK2B,FLNA,RBBP6,HNRNPA1,PDLIM4,CDK17,VASP,STAT5B,YES1,…
112	LRRK2	133.4	ITSN2,GSK3B,GSK3A,HSP90AB1,DYRK2,CTNND1,INPPL1,IRS2,ENO1,ACTB,ACTG1,CRKL,RPS19,POTEI,KIF5B,DHX15,EPHB2,JAK2,TNS4,EPHB4,TNS2,TNS1,DDX17,HSP90AA1,PBRM1,ACTN1,DAPK3,PRKCD,DYRK1B,TYK2,BCS1L,PARD3B,EEF1A1,PEAK1,PARD3,EEF1A2,ADAM9,PABPC1,IL6ST,MET,ARHGEF5,EPHA2,DDX5,AHNAK,ZNF518B,PIK3R1,LPP,KRT85,EGFR,EFNB2,MAPK9,LDHA,EPB41L2,PAK6,PTK2B,FLNA,RBBP6,HNRNPA1,CDK17,SPECC1,STAT5B,YES1,ERBIN,EIF2AK2,PTPN11,M…
113	CASK	133.5	ITSN2,GSK3B,GSK3A,HSP90AB1,CTNND1,IRS2,ACTB,EPS8,KIF5B,JAK2,EPHB2,EPHB4,HSP90AA1,KIRREL1,ACTN1,DAPK3,PRKCD,GAB1,DYRK1B,TYK2,PARD3B,CTTN,PARD3,PKP2,ADAM9,MET,EPHA2,DDX5,NEDD9,PIK3R1,PTTG1IP,EGFR,EFNB2,MAPK9,EPB41L2,PTK2B,FLNA,RBBP6,CDK17,SPECC1,STAT5B,YES1,ERBIN,PTPN11,MPP5,PTK2,HIPK3,PLEKHA7,MAPK12,HIPK2,MAPK13,TJP1,HNRNPL,AFDN,CDK2,HNRNPA2B1,CDK1,CALM3,BCAR1,FRK,TJP2
114	ARAF	133.7	ITSN2,GSK3B,GSK3A,DYRK2,HSP90AB1,TGFB1I1,CTNND1,INPPL1,IRS2,ENO1,CRKL,KIF5B,EPHB2,JAK2,TNS4,EPHB4,TNS2,TNS1,HSP90AA1,G6PD,PBRM1,ACTN1,DAPK3,PRKCD,ANXA5,GAB1,DYRK1B,TYK2,PARD3B,PARD3,PABPC1,RIN1,TLN1,MET,EPHA2,DDX5,PXN,PIK3R3,RPS27L,PIK3R1,EGFR,EFNB2,MAPK9,PAK6,PTK2B,HNRNPA1,CDK17,VASP,STAT5B,YES1,ERBIN,EIF2AK2,PTPN11,PTK2,MAPK12,HIPK3,PPP1CA,HIPK2,MAPK13,HNRNPL,HNRNPK,CDK2,HNRNPA2B1,TRIP6,CDK1,HN…
115	MAPK10	134.1	ITSN2,BCAR3,GSK3B,GSK3A,DYRK2,HSP90AB1,TGFB1I1,CTNND1,INPPL1,IRS2,ACTB,CRKL,MMP27,POTEI,KIF5B,JAK2,TNS4,TNS2,EPHB4,TNS1,HSP90AA1,PBRM1,ACTN1,PRKCD,DAPK3,ANXA5,DYRK1B,TYK2,EEF1A1,CTTN,EEF1A2,PABPC1,SCG2,MET,ARHGEF5,EPHA2,DDX5,PXN,PIK3R3,NEDD9,PIK3R1,EGFR,MAPK9,LDHA,EPB41L2,FLNA,PTK2B,PAK6,RBBP6,CDK17,VASP,STAT5B,YES1,ERBIN,PTPN11,PTK2,HIPK3,MAPK12,HIPK2,MAPK13,PPP1CA,TJP1,AFDN,HNRNPK,PSMC1,CDK2,TR…
116	TIE1	135.2	GSK3B,GSK3A,HSP90AB1,PXN,CTNND1,INPPL1,PIK3R3,IRS2,PIK3R1,SHB,EGFR,ACTB,CRKL,ACTG1,EFNB2,KIF5B,FLNA,PTK2B,EPHB2,JAK2,EPHB4,TNS1,STAT5B,HSP90AA1,YES1,ANXA2,CAVIN1,ACTN1,PRKCD,ANXA5,DYRK1B,PTPN11,TYK2,PTK2,TJP1,ACTC1,CTTN,CDK2,HNRNPA2B1,TRIP6,CDK1,IL6ST,RIN1,MET,BCAR1,EPHA2
117	BLK	138.3	ITSN2,GSK3B,HSP90AB1,PRAG1,INPPL1,IRS2,ENO1,SHB,CRKL,KIF5B,EPHB2,JAK2,TNS4,EPHB4,TNS2,TNS1,HSP90AA1,DAPK3,PRKCD,GAB1,DYRK1B,TYK2,PARD3B,CTTN,PEAK1,PARD3,DSG2,MET,EPHA2,PXN,PIK3R3,PIK3R1,EGFR,EFNB2,MAPK9,FLNA,PTK2B,CDK17,VASP,STAT5B,YES1,PTPN11,PTK2,MAPK12,MAPK13,PPP1CA,AFDN,HNRNPK,CDK2,CDK1,FRK,BCAR1
118	MAPK3	138.3	ITSN2,RPL5,CTNND1,INPPL1,IRS2,ENO1,ACTB,CRKL,ACTG1,EPS8,POTEI,TRIM29,KIF5B,EPHB2,TNS4,EPHB4,TNS2,TNS1,G6PD,ACTN1,DAPK3,PRKCD,DYRK1B,KRT7,KRT5,EEF1A1,PARD3,EEF1A2,PKP2,ADAM9,TAGLN2,IL6ST,RIN1,TLN1,SCG2,EPHA2,PXN,PIK3R3,PIK3R1,LPP,EFNB2,LDHA,EPB41L2,CDK17,VASP,STAT5B,YES1,EIF2AK2,PRDX6,PTK2,HNRNPL,AFDN,HNRNPK,CDK2,TRIP6,CDK1,HNRNPD,CALM3,BCAR3,GSK3B,GSK3A,DYRK2,HSP90AB1,TGFB1I1,SLC7A11,SHB,MMP27,PP…
119	EPHB3	139.3	ITSN2,GSK3B,GSK3A,DYRK2,HSP90AB1,CTNND1,INPPL1,IRS2,ARHGAP39,SHB,CRKL,EPHB2,JAK2,TNS4,EPHB4,TNS2,TNS1,HSP90AA1,PBRM1,PRKCD,PARD3B,GAREM1,PEAK1,PARD3,PKP4,PKP3,RIN1,IL6ST,MET,EPHA2,PXN,PIK3R3,NEDD9,PIK3R1,LPP,EGFR,EFNB2,FLNA,PTK2B,VASP,STAT5B,YES1,ERBIN,PTPN11,MPP5,PTK2,MAPK12,PLEKHA7,MAPK13,PPP1CA,TJP1,AFDN,HNRNPK,CDK2,TRIP6,CDK1,BCAR1,FRK
120	MAP3K5	139.6	GSK3B,GSK3A,DYRK2,HSP90AB1,PRAG1,INPPL1,IRS2,PIK3R1,RASAL2,EGFR,ACTB,CRKL,MAPK9,PAK6,PTK2B,EPHB2,JAK2,EPHB4,TNS1,CDK17,STAT5B,HSP90AA1,YES1,DAPK3,PRKCD,ANXA5,AHNAK2,DYRK1B,EIF2AK2,PTPN11,TYK2,BCS1L,PRDX6,PTK2,HIPK3,MAPK12,HIPK2,MAPK13,PSMC1,CDK2,CDK1,MET,FRK,EPHA2
121	GSK3A	139.8	ITSN2,GSK3B,RPL5,GSK3A,DYRK2,HSP90AB1,TGFB1I1,CTNND1,INPPL1,IRS2,ENO1,ACTB,ACTG1,CRKL,EPS8,POTEI,KIF5B,DHX15,EPHB2,JAK2,TNS4,EPHB4,TNS2,TNS1,G6PD,HSP90AA1,DAPK3,PRKCD,ANXA5,GAB1,DYRK1B,PARD3B,CTTN,PARD3,PKP4,PABPC1,MET,ARHGEF5,EPHA2,DDX5,PXN,PIK3R3,PIK3R1,EGFR,EFNB2,MAPK9,FLNA,PAK6,PTK2B,RPL15,HNRNPA1,CDK17,STAT5B,YES1,ERBIN,EIF2AK2,PTPN11,MPP5,PTK2,HIPK3,MAPK12,PLEKHA7,HIPK2,MAPK13,PPP1CA,ACTC1,…
122	MAP3K11	140.4	ITSN2,GSK3B,GSK3A,HSP90AB1,PRAG1,INPPL1,IRS2,SLC7A11,CRKL,EPS8,PPP1R13L,EPHB2,JAK2,EPHB4,TNS2,TNS1,DDX17,HSP90AA1,PBRM1,DAPK3,PRKCD,GAB1,DYRK1B,TYK2,KRT5,PARD3B,CTTN,PEAK1,PARD3,PKP2,ADAM9,IL6ST,ARHGEF5,EPHA2,DDX5,AHNAK,PXN,NEDD9,PIK3R3,PIK3R1,LPP,EGFR,EFNB2,MAPK9,FLNA,PAK6,PTK2B,VASP,STAT5B,YES1,AHNAK2,EIF2AK2,PTPN11,PTK2,HIPK3,MAPK12,HIPK2,MAPK13,PPP1CA,CDK2,CDK1,CALM3,BCAR1,FRK
123	CDK3	140.8	ITSN2,GSK3B,GSK3A,DYRK2,HSP90AB1,TGFB1I1,INPPL1,ACTB,ACTG1,POTEI,KIF5B,EPHB2,TNS4,JAK2,TNS2,EPHB4,TNS1,DDX17,HSP90AA1,DAPK3,PRKCD,ANXA5,DYRK1B,TYK2,EEF1A1,CTTN,EEF1A2,MET,DDX5,PXN,NEDD9,PIK3R1,EGFR,MAPK9,PAK6,RBBP6,HNRNPA1,PDLIM5,PDLIM4,STAT5B,EIF2AK2,PTPN11,HNRNPAB,PTK2,MAPK12,HIPK2,PPP1CA,MAPK13,TJP1,ACTC1,CDK2,HNRNPA2B1,CDK1,HNRNPD,CALM3,FRK
124	PRKDC	141.9	ITSN2,GSK3B,RPL5,GSK3A,HSP90AB1,DYRK2,INPPL1,IRS2,SHB,ACTB,CRKL,ACTG1,POTEI,KIF5B,DHX15,TNKS1BP1,JAK2,TNS4,EPHB4,TNS2,TNS1,DDX17,HSP90AA1,PBRM1,ANXA2,PRKCD,DAPK3,ANXA5,GAB1,DYRK1B,TYK2,KIAA1217,EEF1A1,PABPC1,PKP3,IL6ST,TLN1,MET,EPHA2,DDX5,PXN,PIK3R3,PIK3R1,LPP,EGFR,MAPK9,FLNA,PTK2B,PAK6,RBBP6,HNRNPA1,CDK17,STAT5B,YES1,EIF2AK2,PRRC2C,PTPN11,HNRNPAB,PTK2,HIPK3,MAPK12,PLEKHA7,HIPK2,MAPK13,PPP1CA,TJP…
125	CDK5	142.1	ITSN2,CTNND1,INPPL1,IRS2,ENO1,ACTB,ACTG1,CRKL,EPS8,RPS19,TRIM29,KIF5B,EPHB2,TNS4,EPHB4,TNS1,DDX17,ACTN1,DAPK3,PRKCD,DYRK1B,BCS1L,PARD3,PKP2,ADAM9,PKP3,TLN1,RIN1,IL6ST,EPHA2,DDX5,PXN,PIK3R3,PIK3R1,LPP,EFNB2,EPB41L2,CDK17,VASP,STAT5B,YES1,EIF2AK2,PTK2,HNRNPL,AFDN,CDK2,TRIP6,CDK1,HNRNPD,CALM3,BCAR3,GSK3B,GSK3A,DYRK2,HSP90AB1,TGFB1I1,SHB,PPP1R13L,DHX15,JAK2,HSP90AA1,PBRM1,ANXA2,ANXA5,GAB1,TYK2,PARD3B…
126	MAPK9	142.4	BCAR3,GSK3B,RPL5,GSK3A,DYRK2,HSP90AB1,TGFB1I1,CTNND1,IRS2,ACTB,CRKL,ACTG1,RPS19,PPP1R13L,DHX15,EPHB2,JAK2,TNS4,EPHB4,TNS2,TNS1,DDX17,HSP90AA1,PBRM1,ANXA2,ACTN1,DAPK3,PRKCD,ANXA5,DYRK1B,LSR,KRT5,TYK2,PARD3B,CTTN,PARD3,ADAM9,PKP3,PABPC1,IL6ST,SCG2,MET,EPHA2,DDX5,AHNAK,PXN,PIK3R3,PIK3R1,EGFR,MAPK9,FLNA,PTK2B,RBBP6,HNRNPA1,CDK17,VASP,STAT5B,YES1,ERBIN,EIF2AK2,PTPN11,MPP5,HNRNPAB,PTK2,HIPK3,MAPK12,HIP…
127	AURKB	143.4	ITSN2,GSK3B,AHCTF1,GSK3A,HSP90AB1,DYRK2,TGFB1I1,CTNND1,INPPL1,ENO1,ACTB,ACTG1,CRKL,PPP1R13L,KIF5B,DHX15,EPHB2,JAK2,TNS4,EPHB4,TNS2,TNS1,HSP90AA1,ACTN1,DAPK3,PRKCD,ANXA5,DYRK1B,TYK2,PARD3B,CTTN,PARD3,PKP2,TAGLN2,PKP3,MET,EPHA2,DDX5,AHNAK,PXN,NEDD9,SLC1A5,PIK3R1,EGFR,MAPK9,LDHA,PSMB4,FLNA,PTK2B,HNRNPA1,CDK17,STAT5B,YES1,CAVIN1,PRRC2C,EIF2AK2,PTPN11,HNRNPAB,MAPK12,PTK2,HIPK3,PPP1CA,HIPK2,MAPK13,TJP1…
128	CSNK2A1	144.1	ITSN2,RPL5,PRAG1,CTNND1,INPPL1,IRS2,ENO1,ACTB,CRKL,ACTG1,EPS8,RPS19,TRIM29,KIF5B,EPHB2,EPHB4,TNS1,DDX17,ACTN1,DAPK3,PRKCD,DYRK1B,EEF1A1,PARD3,PKP2,ADAM9,PKP4,TAGLN2,PKP3,IL6ST,RIN1,TLN1,EPHA2,DDX5,PXN,PIK3R3,PIK3R1,LPP,EFNB2,LDHA,ERI1,EPB41L2,FAM83B,CDK17,SPECC1,VASP,STAT5B,YES1,EIF2AK2,PRRC2C,TBCB,PRDX6,PTK2,HNRNPL,AFDN,HNRNPK,CDK2,TRIP6,CDK1,HNRNPD,CALM3,BCAR3,GSK3B,GSK3A,HSP90AB1,DYRK2,TGFB1I1…
129	MAP2K7	145.6	BCAR3,GSK3B,RPL5,GSK3A,DYRK2,HSP90AB1,CTNND1,IRS2,ENO1,SLC7A11,ACTB,CRKL,ACTG1,TRIM29,KIF5B,EPHB2,JAK2,TNS4,EPHB4,TNS2,TNS1,HSP90AA1,ANXA1,ANXA2,DAPK3,PRKCD,ANXA5,GAB1,DYRK1B,TYK2,KRT5,EEF1A1,CTTN,IL6ST,RIN1,MET,EPHA2,PXN,PIK3R3,NEDD9,PIK3R1,EGFR,EFNB2,MAPK9,LDHA,PAK6,PTK2B,FLNA,FAM83B,CDK17,VASP,STAT5B,YES1,ERBIN,PTPN11,PTK2,HIPK3,MAPK12,HIPK2,MAPK13,PPP1CA,TJP1,AFDN,KRT18,CDK2,KRT14,TRIP6,CDK1,…
130	CSF1R	145.6	GSK3B,GSK3A,HSP90AB1,CTNND1,PXN,INPPL1,PIK3R3,PIK3R1,EGFR,ACTB,ACTG1,CRKL,EFNB2,MAPK9,FIP1L1,FLNA,PTK2B,EPHB2,JAK2,EPHB4,TNS1,VASP,STAT5B,HSP90AA1,YES1,ANXA1,ANXA2,CAVIN1,PRKCD,ANXA5,PTPN11,TYK2,PTK2,AFDN,CTTN,CDK2,CDK1,ADAM9,IL6ST,TLN1,MET,BCAR1,FRK,EPHA2
131	TNK1	148.8	GSK3B,DDX5,GSK3A,HSP90AB1,IRS2,ENO1,EGFR,PTK2B,TNKS1BP1,EPHB2,JAK2,HNRNPA1,EPHB4,HSP90AA1,YES1,EIF2AK2,PTPN11,TYK2,PTK2,MAPK12,MAPK13,CTTN,CDK2,CDK1,BCAR1,FRK,EPHA2
132	MAPK15	149	ITSN2,GSK3B,GSK3A,HSP90AB1,DYRK2,TGFB1I1,INPPL1,IRS2,ARHGAP39,ACTB,ACTG1,CRKL,KIF5B,EPHB2,JAK2,TNS4,EPHB4,TNS2,TNS1,HSP90AA1,PBRM1,ACTN1,DAPK3,PRKCD,DYRK1B,TYK2,EEF1A2,PKP3,MET,EPHA2,PIK3R1,LPP,EGFR,MAPK9,FLNA,PTK2B,RBBP6,HNRNPA1,CDK17,STAT5B,YES1,EIF2AK2,RPL35A,PTPN11,PRDX6,HNRNPAB,PTK2,HIPK3,MAPK12,PLEKHA7,MAPK13,HIPK2,PPP1CA,CDK2,TRIP6,HNRNPA2B1,CDK1,HNRNPD,BCAR1,FRK
133	MAPKAPK5	150.3	ITSN2,BCAR3,GSK3B,GSK3A,DYRK2,HSP90AB1,PRAG1,TGFB1I1,CTNND1,INPPL1,CRKL,PPP1R13L,TRIM29,DHX15,JAK2,EPHB2,TNS4,EPHB4,DDX17,HSP90AA1,ACTN1,DAPK3,PRKCD,GAB1,DYRK1B,LSR,TYK2,CTTN,PABPC1,MET,EPHA2,DDX5,PXN,NEDD9,PIK3R1,EGFR,MAPK9,PAK6,PTK2B,FLNA,RBBP6,HNRNPA1,CDK17,VASP,STAT5B,YES1,EIF2AK2,PTPN11,PTK2,HIPK3,MAPK12,PLEKHA7,HIPK2,MAPK13,HNRNPL,HNRNPK,PSMC1,CDK2,TRIP6,HNRNPA2B1,CDK1,HNRNPD,FRK,BCAR1
134	PRKCQ	150.4	ITSN2,GSK3B,GSK3A,DYRK2,HSP90AB1,PRAG1,TGFB1I1,INPPL1,IRS2,ENO1,ACTB,ACTG1,CRKL,POTEI,EPHB2,JAK2,TNS4,EPHB4,HSP90AA1,ANXA2,ACTN1,DAPK3,PRKCD,DYRK1B,TYK2,CTTN,PEAK1,PABPC1,IL6ST,MET,ARHGEF5,EPHA2,PXN,PIK3R3,NEDD9,RPS27L,PIK3R1,RASAL2,SLC1A5,LPP,EGFR,MAPK9,FLNA,PAK6,PTK2B,HNRNPA1,PDLIM5,PDLIM4,CDK17,STAT5B,YES1,AHNAK2,ERBIN,EIF2AK2,PTPN11,HNRNPAB,PTK2,HIPK3,MAPK12,HIPK2,MAPK13,PPP1CA,ACTC1,HNRNPK,C…
135	CAMK2A	151.2	ITSN2,GSK3B,GSK3A,HSP90AB1,PRAG1,INPPL1,IRS2,ARHGAP39,ACTB,ACTG1,CRKL,EPS8,JAK2,EPHB2,TNS4,EPHB4,TNS2,HSP90AA1,ACTN1,DAPK3,PRKCD,GAB1,DYRK1B,PARD3B,EEF1A1,CTTN,PEAK1,PARD3,EEF1A2,TAGLN2,IL6ST,TLN1,SCG2,MET,ARHGEF5,EPHA2,AHNAK,PXN,NEDD9,PIK3R1,EGFR,MAPK9,FLNA,PAK6,PTK2B,RBBP6,CDK17,SPECC1,STAT5B,YES1,ERBIN,EIF2AK2,PTPN11,MPP5,PRDX6,HIPK3,MAPK12,PTK2,HIPK2,MAPK13,PPP1CA,TJP1,AFDN,HNRNPK,KRT18,CDK2,…
136	DDR1	151.5	GSK3B,GSK3A,HSP90AB1,PRAG1,PXN,INPPL1,PIK3R3,IRS2,ARHGAP39,PIK3R1,EGFR,ACTB,EFNB2,PPP1R13L,PTK2B,EPHB2,JAK2,PDLIM4,EPHB4,VASP,STAT5B,HSP90AA1,KIRREL1,YES1,DAPK3,PRKCD,DYRK1B,PTPN11,TYK2,PTK2,PLEKHA7,TJP1,EEF1A1,HNRNPL,CTTN,PEAK1,CDK2,PKP3,TLN1,MET,BCAR1,FRK,EPHA2
137	MAP3K14	151.8	ITSN2,RPL5,GSK3B,DDX5,GSK3A,DYRK2,HSP90AB1,PRAG1,PIK3R1,EGFR,ACTG1,MAPK9,PSMB4,KIF5B,FLNA,PAK6,PTK2B,JAK2,HNRNPA1,TNS4,TNS2,TNS1,CDK17,HSP90AA1,ACTN1,DAPK3,PRKCD,ERBIN,DYRK1B,EIF2AK2,TYK2,HNRNPAB,HIPK3,MAPK12,HIPK2,MAPK13,PPP1CA,EEF1A1,KRT17,PSMC1,CDK2,CDK1,CALM3,PABPC1,MET
138	DYRK4	152.1	ITSN2,BCAR3,GSK3B,GSK3A,DYRK2,HSP90AB1,TGFB1I1,INPPL1,ACTB,ACTG1,CRKL,POTEI,TRIM29,DHX15,JAK2,TNS4,TNS2,TNS1,DDX17,HSP90AA1,ANXA1,ANXA2,ACTN1,DAPK3,PRKCD,ANXA5,GAB1,DYRK1B,TYK2,CTTN,PABPC1,MET,EPHA2,DDX5,ZNF518B,PXN,NEDD9,PIK3R1,EGFR,MAPK9,ABLIM3,EPB41L2,FLNA,PTK2B,HNRNPA1,VASP,STAT5B,YES1,EIF2AK2,PTPN11,HNRNPAB,HIPK3,MAPK12,PTK2,MAPK13,PPP1CA,HNRNPL,TJP1,ACTC1,PSMC1,CDK2,HNRNPA2B1,TRIP6,CDK1,HNR…
139	EPHA7	152.4	ITSN2,GSK3B,GSK3A,DYRK2,HSP90AB1,CTNND1,INPPL1,IRS2,ARHGAP39,CRKL,EPHB2,JAK2,TNS4,EPHB4,TNS2,TNS1,SLC38A1,HSP90AA1,PBRM1,PRKCD,PARD3B,CTTN,PARD3,PKP4,RIN1,MET,EPHA2,PXN,PIK3R3,PIK3R1,LPP,EGFR,EFNB2,FLNA,PTK2B,VASP,STAT5B,YES1,ERBIN,PTPN11,MPP5,PTK2,MAPK12,HIPK2,MAPK13,PPP1CA,TJP1,AFDN,CDK2,TRIP6,CDK1,BCAR1,FRK
140	RIPK1	153	ITSN2,GSK3B,GSK3A,DYRK2,HSP90AB1,INPPL1,IRS2,SLC7A11,ACTB,ACTG1,CRKL,TRIM29,KIF5B,JAK2,EPHB4,TNS1,HSP90AA1,ANXA1,DAPK3,PRKCD,ANXA5,DYRK1B,PARD3B,CTTN,PEAK1,PARD3,ADAM9,IL6ST,MET,EPHA2,RPS27L,PIK3R1,RASAL2,EGFR,EFNB2,MAPK9,FLNA,PAK6,PTK2B,CDK17,VASP,STAT5B,YES1,EIF2AK2,PTPN11,PTK2,HIPK3,MAPK12,HIPK2,MAPK13,PPP1CA,TJP1,SON,KRT17,CDK2,CDK1,FRK,TJP2
141	MYLK	153.8	GSK3B,DYRK2,HSP90AB1,PRAG1,TGFB1I1,CTNND1,ACTB,ACTG1,POTEI,JAK2,TNS1,KIRREL1,HSP90AA1,ACTN1,DAPK3,PRKCD,ANXA5,DYRK1B,TYK2,EEF1A1,CTTN,PEAK1,PARD3,EEF1A2,IL6ST,TLN1,AHNAK,PXN,PIK3R1,LPP,EGFR,LDHA,FLNA,PTK2B,PAK6,SPECC1,VASP,YES1,CAVIN1,PTPN11,HNRNPAB,HIPK3,MAPK12,PTK2,HIPK2,TJP1,AFDN,ACTC1,CDK2,CALM3,FRK,BCAR1,TJP2
142	MAP4K1	154.6	ITSN2,GSK3B,GSK3A,HSP90AB1,PRAG1,PXN,INPPL1,IRS2,PIK3R1,SHB,EGFR,CRKL,EPS8,MAPK9,FLNA,PTK2B,EPHB2,JAK2,CDK17,STAT5B,HSP90AA1,YES1,DAPK3,PRKCD,DYRK1B,PTPN11,TYK2,HIPK3,MAPK12,HIPK2,MAPK13,EEF1A1,PEAK1,PARD3,CDK2,EEF1A2,CDK1,BCAR1
143	SRPK1	155.2	ITSN2,RPL5,GSK3B,DDX5,GSK3A,AHCTF1,DYRK2,HSP90AB1,CTNND1,PIK3R1,EGFR,CRKL,MAPK9,RPS19,PPP1R13L,DHX15,PAK6,JAK2,HNRNPA1,DDX17,CDK17,HSP90AA1,YES1,DAPK3,PRKCD,DYRK1B,EIF2AK2,PTPN11,HNRNPAB,PTK2,HIPK3,MAPK12,HIPK2,MAPK13,PARD3B,HNRNPL,HNRNPK,SON,CDK2,HNRNPA2B1,CDK1,HNRNPD,PABPC1,BCAR1,TJP2,EPHA2
144	NTRK2	155.4	ITSN2,GSK3B,GSK3A,HSP90AB1,DYRK2,TGFB1I1,CTNND1,INPPL1,IRS2,ENO1,ACTB,ACTG1,CRKL,EPS8,POTEI,TRIM29,KIF5B,EPHB2,JAK2,EPHB4,TNS1,HSP90AA1,KIRREL1,PRKCD,ANXA5,GAB1,BCS1L,PARD3B,CTTN,PARD3,IL6ST,MET,SCG2,EPHA2,PXN,PIK3R3,PIK3R1,EGFR,EFNB2,MAPK9,FLNA,PTK2B,PDLIM5,VASP,STAT5B,YES1,ERBIN,PTPN11,PTK2,MAPK12,HIPK2,MAPK13,PPP1CA,CDK2,CDK1,CALM3,BCAR1
145	PRKAA1	155.9	ITSN2,BCAR3,GSK3B,RPL5,GSK3A,DYRK2,HSP90AB1,PRAG1,CTNND1,INPPL1,IRS2,ACTB,CRKL,ACTG1,EPS8,RPS19,POTEI,PPP1R13L,KIF5B,DHX15,EPHB2,JAK2,TNS4,EPHB4,TNS2,TNS1,G6PD,HSP90AA1,DAPK3,PRKCD,GAB1,DYRK1B,LSR,TYK2,CTTN,PEAK1,PARD3,PABPC1,IL6ST,TLN1,MET,EPHA2,DDX5,PIK3R3,RPS27L,PIK3R1,EGFR,MAPK9,PAK6,PTK2B,FLNA,PDLIM5,HNRNPA1,VASP,CDK17,STAT5B,YES1,EIF2AK2,PTPN11,MPP5,HNRNPAB,PTK2,HIPK3,MAPK12,HIPK2,MAPK13,PP…
146	MARK2	156.2	ITSN2,GSK3B,GSK3A,DYRK2,HSP90AB1,PRAG1,CTNND1,INPPL1,SLC7A11,CRKL,EPS8,KIF5B,JAK2,EPHB4,TNS1,HSP90AA1,PBRM1,DAPK3,PRKCD,GAB1,DYRK1B,KRT5,PARD3B,CTTN,PEAK1,PARD3,TAGLN2,MET,EPHA2,AHNAK,PXN,NEDD9,EGFR,MAPK9,PAK6,PTK2B,FLNA,HNRNPA1,PDLIM4,CDK17,STAT5B,YES1,AHNAK2,ERBIN,EIF2AK2,PTPN11,MPP5,PRDX6,PTK2,HIPK3,MAPK12,HIPK2,MAPK13,PPP1CA,TJP1,AFDN,KRT18,CDK2,CDK1,FRK,BCAR1,CEP89
147	RIPK2	156.9	ITSN2,GSK3B,GSK3A,HSP90AB1,INPPL1,IRS2,ENO1,SHB,ACTG1,CRKL,EPHB2,JAK2,TNS2,HSP90AA1,PBRM1,DAPK3,PRKCD,PARD3B,PEAK1,PARD3,ADAM9,IL6ST,MET,EPHA2,PXN,PIK3R3,NEDD9,PIK3R1,EGFR,EFNB2,MAPK9,PSMB4,FLNA,PTK2B,RBBP6,CDK17,VASP,STAT5B,YES1,ERBIN,EIF2AK2,PTPN11,PTK2,HIPK3,MAPK12,HIPK2,MAPK13,PPP1CA,SON,PSMC1,CDK2,TRIP6,CDK1,CALM3,BCAR1,FRK
148	TTN	157	ITSN2,GSK3B,GSK3A,DYRK2,INPPL1,IRS2,ENO1,SHB,ACTB,CRKL,ACTG1,POTEI,JAK2,EPHB4,HSP90AA1,PBRM1,ANXA1,ANXA2,ACTN1,DAPK3,DYRK1B,EEF1A1,PARD3,EEF1A2,PKP2,PKP4,DSG2,IL6ST,TLN1,MET,DSC2,EPHA2,AHNAK,PXN,PIK3R1,EGFR,LDHA,FLNA,PTK2B,PDLIM5,SPECC1,AHNAK2,PTPN11,PTK2,ACTC1,KRT17,CDK2,TRIP6,HNRNPA2B1,CDK1,CALM3,BCAR1,FRK
149	EPHB4	158	ITSN2,GSK3B,GSK3A,HSP90AB1,TGFB1I1,CTNND1,INPPL1,IRS2,SHB,CRKL,PLEKHN1,EPHB2,JAK2,TNS4,TNS2,TNS1,KIRREL1,HSP90AA1,PBRM1,ACTN1,DAPK3,PRKCD,DYRK1B,TYK2,PARD3B,CTTN,PARD3,ADAM9,PKP4,PKP3,IL6ST,RIN1,MET,EPHA2,PXN,PIK3R3,PIK3R1,LPP,EGFR,EFNB2,MAPK9,ABLIM3,FLNA,PTK2B,VASP,STAT5B,YES1,CAVIN1,ERBIN,PTPN11,PTK2,MAPK12,MAPK13,PPP1CA,TJP1,AFDN,CDK2,TRIP6,CDK1,BCAR1,FRK
150	IKBKE	158.8	ITSN2,GSK3B,GSK3A,DYRK2,HSP90AB1,PRAG1,INPPL1,IRS2,ACTB,ACTG1,CRKL,RPS19,PPP1R13L,KIF5B,DHX15,JAK2,DDX17,HSP90AA1,ANXA2,DAPK3,PRKCD,DYRK1B,TYK2,PARD3B,PARD3,TAGLN2,PABPC1,IL6ST,DDX5,RPS27L,PIK3R1,EGFR,EFNB2,MAPK9,PSMB4,FLNA,PAK6,PTK2B,RBBP6,PDLIM4,VASP,STAT5B,ERBIN,EIF2AK2,PTPN11,HIPK3,MAPK12,HIPK2,MAPK13,PPP1CA,CDK2,CDK1,CALM3
151	CDK7	159	ITSN2,GSK3B,GSK3A,DYRK2,HSP90AB1,TGFB1I1,CTNND1,INPPL1,CRKL,PPP1R13L,DHX15,JAK2,TNS4,HSP90AA1,PBRM1,ANXA2,ACTN1,PRKCD,DAPK3,ANXA5,TYK2,CTTN,EEF1A2,PABPC1,PKP3,MET,EPHA2,PXN,PIK3R3,NEDD9,PIK3R1,LPP,EGFR,MAPK9,LDHA,PAK6,PTK2B,FLNA,RBBP6,HNRNPA1,CDK17,STAT5B,YES1,CAVIN1,EIF2AK2,PTPN11,HNRNPAB,PTK2,HIPK3,MAPK12,PLEKHA7,HIPK2,MAPK13,PPP1CA,HNRNPL,TJP1,PSMC1,CDK2,TRIP6,HNRNPA2B1,CDK1,HNRNPD,BCAR1,TJP2
152	PRKCG	159.9	GSK3B,GSK3A,HSP90AB1,DYRK2,INPPL1,IRS2,ACTB,ACTG1,EPHB2,JAK2,HSP90AA1,ACTN1,DAPK3,PRKCD,DYRK1B,TYK2,BCS1L,PARD3B,PEAK1,PARD3,EEF1A2,TAGLN2,MET,EPHA2,PIK3R3,PIK3R1,RASAL2,EGFR,MAPK9,FLNA,PAK6,PTK2B,RBBP6,PDLIM5,STAT5B,YES1,EIF2AK2,PTPN11,MPP5,HIPK3,MAPK12,PTK2,HIPK2,MAPK13,TJP1,CDK2,CDK1,CALM3,BCAR1,FRK
153	PIM1	160.4	GSK3B,GSK3A,HSP90AB1,DYRK2,TGFB1I1,INPPL1,IRS2,ACTB,RPS19,PPP1R13L,JAK2,EPHB2,TNS4,EPHB4,TNS2,TNS1,HSP90AA1,DAPK3,PRKCD,ANXA5,DYRK1B,TYK2,CTTN,PABPC1,IL6ST,MET,EPHA2,PXN,PIK3R1,LPP,EGFR,MAPK9,FLNA,PTK2B,PAK6,HNRNPA1,CDK17,STAT5B,YES1,EIF2AK2,HNRNPAB,PTK2,HIPK3,MAPK12,HIPK2,MAPK13,PPP1CA,HNRNPL,TJP1,PSMC1,CDK2,HNRNPA2B1,CDK1,HNRNPD,CALM3,FRK
154	BRAF	160.6	ITSN2,GSK3B,GSK3A,DYRK2,HSP90AB1,TGFB1I1,INPPL1,IRS2,ACTB,CRKL,KIF5B,EPHB2,JAK2,EPHB4,TNS2,TNS1,HSP90AA1,PBRM1,ANXA1,ANXA2,PRKCD,ANXA5,GAB1,DYRK1B,KRT7,TYK2,PARD3B,EEF1A1,PARD3,EEF1A2,IL6ST,RIN1,TLN1,MET,EPHA2,PXN,PIK3R3,PIK3R1,EGFR,EFNB2,MAPK9,PAK6,PTK2B,CDK17,STAT5B,YES1,ERBIN,EIF2AK2,PTPN11,PTK2,HIPK3,MAPK12,HIPK2,MAPK13,PPP1CA,SON,CDK2,CDK1,BCAR1,FRK
155	RPS6KA3	161.1	GSK3B,RPL5,GSK3A,DYRK2,HSP90AB1,CTNND1,IRS2,ACTB,CRKL,ACTG1,RPS19,POTEI,PPP1R13L,EPHB2,JAK2,TNS1,HSP90AA1,PBRM1,ANXA1,ANXA2,DAPK3,PRKCD,ANXA5,GAB1,DYRK1B,PEAK1,PKP2,PKP3,IL6ST,MET,ARHGEF5,EPHA2,DDX5,PXN,PIK3R3,NEDD9,PIK3R1,EGFR,MAPK9,FLNA,PAK6,PTK2B,CDK17,VASP,STAT5B,YES1,CAVIN1,EIF2AK2,PTPN11,MPP5,PTK2,HIPK3,MAPK12,HIPK2,MAPK13,PPP1CA,HNRNPK,KRT18,CDK2,CDK1,CALM3,FRK
156	EPHA3	161.1	ITSN2,GSK3B,GSK3A,DYRK2,HSP90AB1,CTNND1,INPPL1,IRS2,ENO1,SHB,CRKL,TRIM29,KIF5B,EPHB2,JAK2,TNS4,EPHB4,TNS2,TNS1,HSP90AA1,PBRM1,ACTN1,PRKCD,DAPK3,TYK2,PARD3B,CTTN,PARD3,ADAM9,PKP4,PABPC1,IL6ST,RIN1,MET,EPHA2,PXN,PIK3R3,NEDD9,PIK3R1,LPP,EGFR,EFNB2,MAPK9,FLNA,PTK2B,PDLIM5,HNRNPA1,PDLIM4,VASP,STAT5B,YES1,EIF2AK2,PTPN11,PTK2,MAPK12,HIPK3,MAPK13,PPP1CA,TJP1,CDK2,TRIP6,CDK1,CALM3,FRK,BCAR1
157	MAP2K5	161.3	ITSN2,GSK3B,GSK3A,HSP90AB1,TGFB1I1,PXN,IRS2,ENO1,EGFR,CRKL,MAPK9,PTK2B,JAK2,EPHB2,TNS4,PDLIM5,PDLIM4,EPHB4,TNS2,TNS1,CDK17,STAT5B,HSP90AA1,YES1,DAPK3,PRKCD,ERBIN,PTPN11,TYK2,PTK2,HIPK3,MAPK12,HIPK2,MAPK13,PPP1CA,EEF1A1,HNRNPK,PEAK1,CDK2,CDK1,IL6ST,MET,BCAR1,ARHGEF5,FRK,EPHA2
158	GRK2	161.8	GSK3B,RPL5,GSK3A,DYRK2,HSP90AB1,PRAG1,INPPL1,IRS2,ACTB,CRKL,RPS19,PPP1R13L,EPHB2,JAK2,EPHB4,HSP90AA1,PBRM1,ANXA1,ACTN1,DAPK3,PRKCD,GAB1,DYRK1B,TYK2,EEF1A1,CTTN,PEAK1,EEF1A2,PABPC1,IL6ST,TLN1,MET,DSC2,EPHA2,KRT81,PXN,NEDD9,RPS27L,PIK3R1,EGFR,MAPK9,FLNA,PAK6,PTK2B,HNRNPA1,CDK17,VASP,STAT5B,AFAP1L1,YES1,EIF2AK2,PTPN11,PTK2,HIPK3,MAPK12,PLEKHA7,HIPK2,MAPK13,PPP1CA,TJP1,ACTC1,HNRNPK,PSMC1,CDK2,HNRNPA2…
159	CDK4	162.1	ITSN2,BCAR3,GSK3B,RPL5,GSK3A,DYRK2,HSP90AB1,TGFB1I1,CTNND1,INPPL1,IRS2,ENO1,SLC7A11,ACTB,ACTG1,CRKL,RPS19,PPP1R13L,KIF5B,DHX15,EPHB2,JAK2,TNS4,EPHB4,TNS2,TNS1,DDX17,HSP90AA1,G6PD,PBRM1,ACTN1,DAPK3,PRKCD,ANXA5,DYRK1B,KRT5,TYK2,BCS1L,EEF1A1,CTTN,EEF1A2,TAGLN2,PKP3,PABPC1,MET,EPHA2,DDX5,PXN,PIK3R3,NEDD9,PIK3R1,SLC1A5,LPP,EGFR,MAPK9,PSMB4,LDHA,PAK6,PTK2B,FLNA,RBBP6,HNRNPA1,PDLIM5,PDLIM4,CDK17,STAT5B,…
160	PRKAA2	162.4	GSK3B,GSK3A,DYRK2,HSP90AB1,INPPL1,IRS2,ENO1,ACTB,ACTG1,CRKL,EPS8,PPP1R13L,TRIM29,DHX15,PLEKHN1,JAK2,EPHB2,TNS4,EPHB4,TNS2,TNS1,DDX17,G6PD,HSP90AA1,DAPK3,PRKCD,GAB1,DYRK1B,TYK2,CTTN,EEF1A2,PABPC1,TLN1,MET,EPHA2,DDX5,PXN,PIK3R3,NEDD9,PIK3R1,EGFR,MAPK9,LDHA,PAK6,PTK2B,FLNA,HNRNPA1,CDK17,VASP,STAT5B,YES1,EIF2AK2,PTPN11,HNRNPAB,PTK2,MAPK12,HIPK3,MAPK13,PPP1CA,HNRNPL,HNRNPK,ACTC1,KRT16,CDK2,TRIP6,HNRNP…
161	MAPK6	162.8	ITSN2,GSK3B,GSK3A,DYRK2,HSP90AB1,PRAG1,IRS2,ACTB,ACTG1,CRKL,KIF5B,DHX15,EPHB2,JAK2,TNS4,EPHB4,TNS2,TNS1,CDV3,HSP90AA1,PBRM1,ACTN1,DAPK3,PRKCD,DYRK1B,TYK2,EEF1A1,PEAK1,EEF1A2,ADAM9,PABPC1,MET,EPHA2,PXN,RPS27L,SLC1A5,LPP,EGFR,MAPK9,PSMB4,LDHA,PAK6,PTK2B,HNRNPA1,PDLIM5,CDK17,YES1,EIF2AK2,PTPN11,MPP5,PRDX6,HNRNPAB,PTK2,HIPK3,MAPK12,PLEKHA7,HIPK2,MAPK13,PPP1CA,HNRNPL,HNRNPK,KRT17,KRT16,PSMC1,CDK2,HNRN…
162	CLK1	163	ITSN2,BCAR3,RPL5,GSK3B,GSK3A,DYRK2,HSP90AB1,TGFB1I1,INPPL1,ENO1,CRKL,PPP1R13L,KIF5B,DHX15,EPHB2,JAK2,TNS4,TNS2,TNS1,HSP90AA1,ACTN1,PRKCD,DYRK1B,TYK2,CTTN,PKP3,PABPC1,IL6ST,MET,DSC2,EPHA2,DDX5,PXN,PIK3R1,LPP,EGFR,MAPK9,ERI1,PTK2B,RBBP6,HNRNPA1,CDK17,STAT5B,YES1,ERBIN,EIF2AK2,PTPN11,HNRNPAB,PTK2,HIPK3,MAPK12,PPP1CA,HIPK2,MAPK13,HNRNPL,SON,PSMC1,CDK2,HNRNPA2B1,HNRNPD,CDK1,BCAR1,TJP2
163	EPHA4	163.1	ITSN2,GSK3B,GSK3A,DYRK2,HSP90AB1,CTNND1,INPPL1,IRS2,ACTB,ACTG1,CRKL,EPS8,KIF5B,EPHB2,JAK2,TNS4,EPHB4,TNS2,TNS1,HSP90AA1,PBRM1,PRKCD,PARD3B,GAREM1,CTTN,PARD3,PKP2,PKP4,DSG2,PKP3,IL6ST,RIN1,MET,ARHGEF5,EPHA2,PXN,PIK3R3,PIK3R1,LPP,EGFR,EFNB2,MAPK9,FLNA,PAK6,PTK2B,VASP,STAT5B,YES1,PTPN11,PTK2,HIPK3,MAPK12,HIPK2,MAPK13,PPP1CA,TJP1,HNRNPK,CDK2,HNRNPA2B1,TRIP6,CDK1,CALM3,FRK,BCAR1
164	DAPK3	165	GSK3B,GSK3A,DYRK2,HSP90AB1,PRAG1,INPPL1,IRS2,EGFR,CRKL,MAPK9,FLNA,PAK6,PTK2B,JAK2,EPHB4,CDK17,STAT5B,HSP90AA1,ACTN1,DAPK3,PRKCD,DYRK1B,EIF2AK2,PTPN11,HIPK3,MAPK12,HIPK2,MAPK13,PPP1CA,PEAK1,CDK2,CDK1,CALM3,MET,FRK,BCAR1,EPHA2
165	FGFR4	165.1	GSK3B,GSK3A,TGFB1I1,INPPL1,IRS2,ACTB,CRKL,EPS8,PPP1R13L,EPHB2,JAK2,EPHB4,ACTN1,DAPK3,PRKCD,GAB1,DYRK1B,TYK2,KRT5,BCS1L,CTTN,PABPC1,IL6ST,MET,EPHA2,PXN,PIK3R3,NEDD9,PIK3R1,RASAL2,EGFR,MAPK9,FLNA,PTK2B,HNRNPA1,VASP,STAT5B,YES1,EIF2AK2,PTPN11,HNRNPAB,PTK2,MAPK12,PLEKHA7,HIPK3,HIPK2,TJP1,KRT18,CDK2,TRIP6,HNRNPA2B1,CDK1,HNRNPD,BCAR1,FRK,TJP2
166	TBK1	166.2	ITSN2,GSK3B,GSK3A,HSP90AB1,DYRK2,CTNND1,INPPL1,IRS2,ENO1,SHB,ACTB,ACTG1,CRKL,TRIM29,PPP1R13L,KIF5B,DHX15,JAK2,TNS4,TNS1,HSP90AA1,PBRM1,ACTN1,PRKCD,ANXA5,GAB1,DYRK1B,LSR,TYK2,PARD3B,EEF1A1,CTTN,PARD3,EEF1A2,PKP2,PABPC1,PKP3,IL6ST,RIN1,MET,EPHA2,DDX5,PXN,NEDD9,PIK3R3,PIK3R1,EGFR,EFNB2,MAPK9,EPB41L2,FLNA,PTK2B,PAK6,RBBP6,HNRNPA1,CDK17,SPECC1,VASP,STAT5B,YES1,ERBIN,EIF2AK2,PTPN11,HNRNPAB,PTK2,HIPK3,M…
167	LIMK1	166.2	ITSN2,BCAR3,GSK3B,GSK3A,DYRK2,HSP90AB1,PRAG1,TGFB1I1,CTNND1,INPPL1,IRS2,ENO1,ACTB,CRKL,ACTG1,EPS8,KIF5B,EPHB2,JAK2,EPHB4,TNS2,TNS1,HSP90AA1,ANXA2,ACTN1,DAPK3,PRKCD,ANXA5,DYRK1B,TYK2,PARD3B,CTTN,PEAK1,PARD3,PKP2,TLN1,RIN1,EPHA2,PXN,NEDD9,PIK3R1,RASAL2,EGFR,EFNB2,MAPK9,FLNA,PAK6,PTK2B,PDLIM5,PDLIM4,CDK17,VASP,STAT5B,YES1,ERBIN,EIF2AK2,PTPN11,MPP5,PTK2,HIPK3,MAPK12,HIPK2,MAPK13,PPP1CA,TJP1,AFDN,ACTC…
168	MTOR	166.6	ITSN2,RPL5,CTNND1,INPPL1,IRS2,ENO1,ACTB,CRKL,ACTG1,EPS8,RPS19,POTEI,KIF5B,EPHB2,TNS4,EPHB4,TNS2,TNS1,G6PD,SLC38A1,PRKCD,DAPK3,DYRK1B,KRT7,KRT5,BCS1L,EEF1A1,PARD3,EEF1A2,ADAM9,PKP4,IL6ST,TLN1,SCG2,EPHA2,DDX5,PXN,PIK3R3,PIK3R1,SLC1A5,EFNB2,LDHA,EPB41L2,CDK17,VASP,STAT5B,YES1,EIF2AK2,PTK2,HNRNPK,CDK2,CDK1,HNRNPD,CALM3,GSK3B,AHCTF1,GSK3A,DYRK2,HSP90AB1,SLC7A11,MMP27,JAK2,HSP90AA1,PBRM1,ANXA2,ANXA5,GA…
169	MAPK13	169.6	ITSN2,GSK3B,GSK3A,DYRK2,HSP90AB1,ENO1,ACTB,CRKL,ACTG1,POTEI,KIF5B,DHX15,EPHB2,TNS4,JAK2,EPHB4,TNS2,TNS1,HSP90AA1,PBRM1,ACTN1,DAPK3,PRKCD,DYRK1B,LSR,TYK2,EEF1A1,EEF1A2,TAGLN2,PABPC1,MET,ARHGEF5,EPHA2,PIK3R1,LPP,EGFR,MAPK9,LDHA,FLNA,PAK6,PTK2B,HNRNPA1,CDK17,YES1,PTPN11,PRDX6,HNRNPAB,MAPK12,PTK2,HIPK3,PLEKHA7,MAPK13,HIPK2,PPP1CA,HNRNPK,ACTC1,CDK2,TRIP6,HNRNPA2B1,CDK1,HNRNPD,CALM3,FRK
170	MAP2K6	173.5	BCAR3,GSK3B,GSK3A,DYRK2,IRS2,EGFR,ACTB,CRKL,MAPK9,PAK6,PTK2B,JAK2,TNS1,CDK17,HSP90AA1,YES1,ACTN1,DAPK3,PRKCD,ANXA5,DYRK1B,EIF2AK2,PTPN11,PRDX6,MAPK12,HIPK3,HIPK2,MAPK13,ACTC1,CDK2,CDK1,TLN1,IL6ST,FRK,EPHA2
171	WEE1	173.6	ITSN2,GSK3B,GSK3A,HSP90AB1,DYRK2,TGFB1I1,CTNND1,INPPL1,ENO1,SHB,ACTB,CRKL,PPP1R13L,KIF5B,DHX15,JAK2,EPHB2,TNS4,EPHB4,TNS2,TNS1,DDX17,HSP90AA1,ACTN1,DAPK3,PRKCD,ANXA5,DYRK1B,TYK2,CTTN,PARD3,TAGLN2,PABPC1,PKP3,MET,EPHA2,DDX5,PXN,NEDD9,PIK3R3,PIK3R1,LPP,EGFR,MAPK9,PTK2B,FLNA,PAK6,RBBP6,HNRNPA1,CDK17,STAT5B,YES1,EIF2AK2,PTPN11,HNRNPAB,PTK2,HIPK3,MAPK12,PPP1CA,HIPK2,MAPK13,TJP1,HNRNPL,HNRNPK,PSMC1,CDK…
172	CLK3	173.8	GSK3B,GSK3A,DYRK2,HSP90AB1,EGFR,MAPK9,PPP1R13L,PTK2B,RBBP6,EPHB2,JAK2,TNS4,HNRNPA1,TNS2,TNS1,HSP90AA1,YES1,DAPK3,PRKCD,DYRK1B,EIF2AK2,TYK2,HNRNPAB,PTK2,HIPK3,MAPK12,PPP1CA,HIPK2,MAPK13,SON,PSMC1,CDK2,HNRNPA2B1,CDK1,HNRNPD,DSG2,PABPC1,IL6ST,MET,FRK
173	MAPK7	174.2	ITSN2,GSK3B,GSK3A,DYRK2,HSP90AB1,CTNND1,SHB,ACTB,CRKL,ACTG1,POTEI,KIF5B,DHX15,EPHB2,JAK2,TNS4,EPHB4,TNS2,TNS1,HSP90AA1,PBRM1,ACTN1,DAPK3,PRKCD,ANXA5,GAB1,DYRK1B,TYK2,EEF1A1,CTTN,EEF1A2,TAGLN2,IL6ST,MET,EPHA2,DDX5,PXN,PIK3R1,LPP,EGFR,EFNB2,MAPK9,PTK2B,RBBP6,HNRNPA1,VASP,CDK17,STAT5B,YES1,EIF2AK2,PTPN11,PRDX6,HNRNPAB,PTK2,HIPK3,MAPK12,PLEKHA7,HIPK2,MAPK13,PPP1CA,TJP1,AFDN,ACTC1,CDK2,TRIP6,HNRNPA2B1…
174	STK4	175	GSK3B,GSK3A,DYRK2,HSP90AB1,TGFB1I1,CTNND1,INPPL1,IRS2,ACTB,CRKL,PPP1R13L,KIF5B,EPHB2,JAK2,TNS2,HSP90AA1,ANXA1,DAPK3,PRKCD,DYRK1B,TYK2,PEAK1,PARD3,EEF1A2,PABPC1,IL6ST,DDX5,RPS27L,NEDD9,LPP,EGFR,MAPK9,PAK6,PTK2B,FLNA,HNRNPA1,CDK17,SPECC1,VASP,STAT5B,YES1,ERBIN,EIF2AK2,PTPN11,MPP5,HNRNPAB,PTK2,HIPK3,MAPK12,HIPK2,MAPK13,TJP1,SON,KRT17,CDK2,HNRNPA2B1,TRIP6,CDK1,HNRNPD,FRK,BCAR1
175	MAP3K12	176.3	GSK3B,GSK3A,AHCTF1,HSP90AB1,EGFR,CRKL,MAPK9,ABLIM3,PTK2B,FLNA,EPHB2,JAK2,TNS2,VASP,HSP90AA1,YES1,DAPK3,PRKCD,DYRK1B,EIF2AK2,PTPN11,TYK2,PTK2,HIPK3,MAPK12,HIPK2,HNRNPL,CDK2,CDK1
176	PRKACB	176.4	ITSN2,GSK3B,GSK3A,DYRK2,HSP90AB1,PRAG1,INPPL1,ACTB,CRKL,ACTG1,EPS8,RPS19,POTEI,PLEKHN1,JAK2,EPHB2,DDX17,HSP90AA1,DAPK3,PRKCD,GAB1,DYRK1B,EEF1A1,PEAK1,PARD3,PKP2,ADAM9,PABPC1,TLN1,MET,DDX5,ZNF518B,PXN,PIK3R3,RPS27L,PIK3R1,EGFR,MAPK9,FLNA,PAK6,PTK2B,HNRNPA1,CDK17,VASP,STAT5B,YES1,CAVIN1,EIF2AK2,PTPN11,MPP5,HNRNPAB,PTK2,HIPK3,MAPK12,HIPK2,MAPK13,PPP1CA,HNRNPL,HNRNPK,PSMC1,CDK2,HNRNPA2B1,CDK1,HNRNPD,…
177	TGFBR1	177.9	ITSN2,GSK3B,GSK3A,DYRK2,HSP90AB1,TGFB1I1,CTNND1,INPPL1,IRS2,ENO1,SHB,ACTB,CRKL,ACTG1,EPS8,KIF5B,EPHB2,JAK2,EPHB4,TNS2,TNS1,CDV3,HSP90AA1,PBRM1,ANXA1,ANXA2,ACTN1,DAPK3,PRKCD,ANXA5,GAB1,DYRK1B,TYK2,KRT5,PARD3B,EEF1A1,KIAA1217,PEAK1,PARD3,PKP2,ADAM9,DSG2,IL6ST,TLN1,MET,EPHA2,DDX5,PXN,PIK3R3,NEDD9,PIK3R1,EGFR,EFNB2,MAPK9,FLNA,PAK6,PTK2B,HNRNPA1,PDLIM5,CDK17,STAT5B,YES1,ERBIN,EIF2AK2,PTPN11,MPP5,PTK2,…
178	RIPK4	178	ITSN2,GSK3B,GSK3A,DYRK2,HSP90AB1,TGFB1I1,CTNND1,INPPL1,IRS2,ACTB,ACTG1,CRKL,POTEI,TRIM29,KIF5B,JAK2,TNS4,EPHB4,TNS2,TNS1,DDX17,HSP90AA1,KIRREL1,PBRM1,ANXA1,ACTN1,PRKCD,DYRK1B,KRT7,LSR,TYK2,BCS1L,PARD3B,PARD3,EEF1A2,DSG2,PKP3,PABPC1,MET,ARHGEF5,EPHA2,DDX5,ZNF518B,PXN,PIK3R3,RPS27L,PIK3R1,PTTG1IP,RASAL2,LPP,EGFR,EFNB2,MAPK9,LDHA,EPB41L2,FLNA,RPL15,PDLIM5,PDLIM4,FAM83B,CDK17,SPECC1,STAT5B,YES1,ERBIN…
179	CDK6	178.5	ITSN2,GSK3B,GSK3A,DYRK2,HSP90AB1,TGFB1I1,CTNND1,IRS2,ENO1,SLC7A11,ACTB,CRKL,ACTG1,RPS19,PPP1R13L,KIF5B,DHX15,EPHB2,JAK2,TNS4,EPHB4,TNS2,TNS1,DDX17,HSP90AA1,PBRM1,ACTN1,DAPK3,ANXA5,DYRK1B,TYK2,EEF1A1,CTTN,EEF1A2,PKP2,PKP3,IL6ST,MET,EPHA2,DDX5,PXN,PIK3R3,NEDD9,PIK3R1,LPP,EGFR,MAPK9,LDHA,PAK6,PTK2B,FLNA,HNRNPA1,PDLIM5,PDLIM4,CDK17,STAT5B,YES1,EIF2AK2,PTPN11,HNRNPAB,PTK2,MAPK12,PLEKHA7,HIPK3,HIPK2,MA…
180	CDK13	179.2	ITSN2,GSK3B,GSK3A,DYRK2,HSP90AB1,PRAG1,PIK3R1,EGFR,MAPK9,PAK6,PTK2B,RBBP6,JAK2,EPHB2,EPHB4,CDK17,DDX17,STAT5B,HSP90AA1,PBRM1,YES1,DAPK3,PRKCD,DYRK1B,EIF2AK2,PRRC2C,PTPN11,PTK2,HIPK3,MAPK12,HIPK2,MAPK13,PPP1CA,HNRNPL,PEAK1,PSMC1,CDK2,CDK1,IL6ST,FRK,EPHA2
181	MINK1	180.2	GSK3B,GSK3A,DYRK2,HSP90AB1,PRAG1,AHNAK,CTNND1,PXN,IRS2,SHB,LPP,EGFR,CRKL,MAPK9,KIF5B,EPB41L2,FLNA,PAK6,PTK2B,TNKS1BP1,EPHB2,JAK2,EPHB4,STAT5B,HSP90AA1,YES1,DAPK3,PRKCD,DYRK1B,PTPN11,TYK2,PTK2,HIPK3,MAPK12,HIPK2,MAPK13,PPP1CA,HNRNPL,CTTN,CDK2,TRIP6,CDK1,PKP4,CALM3,PABPC1,EPHA2
182	SGK1	181	GSK3B,GSK3A,HSP90AB1,DYRK2,INPPL1,IRS2,ACTB,ACTG1,CRKL,RPS19,POTEI,JAK2,TNS2,TNS1,HSP90AA1,ANXA1,ANXA2,DAPK3,PRKCD,ANXA5,DYRK1B,KRT5,PEAK1,PABPC1,MET,EPHA2,DDX5,PXN,PIK3R3,PIK3R1,SLC1A5,EGFR,MAPK9,ERI1,FLNA,CDK17,STAT5B,YES1,HIPK3,MAPK12,PLEKHA7,HIPK2,MAPK13,PPP1CA,HNRNPL,TJP1,CDK2,CDK1,CALM3,FRK
183	MAP3K8	182	GSK3B,HSP90AB1,DYRK2,PRAG1,NEDD9,IRS2,PIK3R1,EGFR,CRKL,MAPK9,KIF5B,PTK2B,JAK2,TNS4,HNRNPA1,TNS2,TNS1,CDK17,HSP90AA1,DAPK3,PRKCD,ERBIN,DYRK1B,EIF2AK2,TBCB,TYK2,PTK2,HIPK3,MAPK12,HIPK2,MAPK13,PEAK1,CDK2,EEF1A2,CDK1,HNRNPD,CALM3,PABPC1,IL6ST,FRK
184	CAMK2D	182.1	GSK3B,GSK3A,DYRK2,HSP90AB1,CTNND1,INPPL1,ENO1,ACTB,ACTG1,CRKL,EPS8,POTEI,KIF5B,JAK2,EPHB2,EPHB4,HSP90AA1,SLC38A1,ACTN1,DAPK3,PRKCD,GAB1,DYRK1B,CTTN,PEAK1,IL6ST,MET,EPHA2,DDX5,PXN,NEDD9,PIK3R3,PIK3R1,EGFR,MAPK9,FLNA,PTK2B,HNRNPA1,PDLIM5,CDK17,SPECC1,VASP,STAT5B,YES1,ERBIN,PTPN11,MPP5,PTK2,HIPK3,MAPK12,HIPK2,MAPK13,PPP1CA,TJP1,HNRNPK,CDK2,HNRNPA2B1,CDK1,CALM3,BCAR1,FRK
185	ROR2	182.1	ITSN2,GSK3B,GSK3A,HSP90AB1,TGFB1I1,INPPL1,IRS2,SHB,CRKL,EPHB2,JAK2,EPHB4,TNS2,HSP90AA1,KIRREL1,ACTN1,PRKCD,GAB1,DYRK1B,TYK2,PARD3B,PEAK1,PARD3,MET,EPHA2,PIK3R1,EGFR,EFNB2,MAPK9,FLNA,PTK2B,PDLIM4,STAT5B,YES1,ERBIN,EIF2AK2,PTPN11,PTK2,HIPK3,MAPK12,HIPK2,MAPK13,PPP1CA,HNRNPL,CDK2,TRIP6,CDK1,CALM3,BCAR1,FRK
186	DYRK2	182.6	ITSN2,GSK3B,RPL5,GSK3A,DYRK2,HSP90AB1,CTNND1,INPPL1,IRS2,ENO1,ACTB,CRKL,ACTG1,RPS19,POTEI,TRIM29,EPHB2,JAK2,TNS4,TNS2,TNS1,HSP90AA1,ANXA1,ANXA2,ACTN1,DAPK3,PRKCD,ANXA5,DYRK1B,TYK2,PABPC1,IL6ST,MET,EPHA2,DDX5,AHNAK,RPS27L,PIK3R1,PTTG1IP,EGFR,MAPK9,PTK2B,RBBP6,HNRNPA1,STAT5B,YES1,EIF2AK2,PTPN11,HNRNPAB,PTK2,HIPK3,MAPK12,HIPK2,MAPK13,PPP1CA,HNRNPL,ACTC1,PSMC1,CDK2,HNRNPA2B1,CDK1,HNRNPD,NUCB1,BCAR1
187	IRAK1	183.5	ITSN2,GSK3B,GSK3A,DYRK2,HSP90AB1,PRAG1,INPPL1,IRS2,ENO1,ACTB,ACTG1,CRKL,KIF5B,EPHB2,JAK2,EPHB4,TNS1,HSP90AA1,ANXA1,ANXA2,DAPK3,PRKCD,ANXA5,DYRK1B,TYK2,KRT5,PARD3B,PEAK1,PARD3,ADAM9,IL6ST,MET,EPHA2,PXN,EGFR,EFNB2,MAPK9,FLNA,PAK6,PTK2B,RPL15,PDLIM5,CDK17,VASP,STAT5B,YES1,ERBIN,EIF2AK2,PTPN11,PTK2,HIPK3,MAPK12,HIPK2,MAPK13,PPP1CA,TJP1,CDK2,TRIP6,CDK1,HNRNPD,CALM3,BCAR1,FRK,TJP2
188	CHEK1	184.9	GSK3B,RPL5,GSK3A,DYRK2,HSP90AB1,PRAG1,IRS2,ENO1,SLC7A11,ACTB,CRKL,ACTG1,RPS19,POTEI,PPP1R13L,EPHB2,JAK2,EPHB4,KRT6A,TNS1,DDX17,HSP90AA1,PBRM1,ACTN1,DAPK3,PRKCD,ANXA5,DYRK1B,KRT5,CTTN,PARD3,PKP4,SCG2,MET,ARHGEF5,EPHA2,DDX5,RPS27L,PIK3R3,PIK3R1,EGFR,MAPK9,LDHA,PAK6,PTK2B,FLNA,HNRNPA1,CDK17,STAT5B,YES1,PRRC2C,EIF2AK2,PTPN11,PTK2,HIPK3,MAPK12,HIPK2,PPP1CA,MAPK13,AFDN,HNRNPK,ACTC1,KRT18,PSMC1,HNRNPA2B…
189	HIPK3	185	GSK3B,GSK3A,DYRK2,HSP90AB1,TGFB1I1,INPPL1,IRS2,ACTB,CRKL,ACTG1,POTEI,PPP1R13L,EPHB2,JAK2,TNS4,TNS2,TNS1,HSP90AA1,SLC38A1,ANXA1,ANXA2,ACTN1,DAPK3,PRKCD,ANXA5,DYRK1B,PEAK1,PARD3,ADAM9,IL6ST,TLN1,PXN,PIK3R1,EGFR,MAPK9,PTK2B,RBBP6,HNRNPA1,CDK17,SPECC1,STAT5B,YES1,EIF2AK2,PRRC2C,PTPN11,HNRNPAB,PTK2,HIPK3,MAPK12,HIPK2,MAPK13,PPP1CA,HNRNPL,SON,ACTC1,PSMC1,CDK2,HNRNPA2B1,CDK1,HNRNPD,FRK
190	KSR1	185.3	ITSN2,GSK3B,GSK3A,DYRK2,HSP90AB1,PRAG1,CTNND1,INPPL1,IRS2,CRKL,EPHB2,JAK2,EPHB4,TNS2,TNS1,HSP90AA1,PBRM1,DAPK3,PRKCD,GAB1,DYRK1B,PARD3B,CTTN,PEAK1,PARD3,PKP2,DSG2,RIN1,TLN1,PXN,RASAL2,PIK3R1,EGFR,EFNB2,MAPK9,EPB41L2,PAK6,PTK2B,STAT5B,YES1,EIF2AK2,PTPN11,PTK2,HIPK3,MAPK12,PLEKHA7,HIPK2,MAPK13,PPP1CA,TJP1,AFDN,CDK2,CDK1
191	PRPF4B	186.7	BCAR3,RPL5,GSK3B,GSK3A,DYRK2,HSP90AB1,ACTB,ACTG1,KIF5B,DHX15,EPHB2,JAK2,TNS4,TNS2,TNS1,DDX17,HSP90AA1,PBRM1,DAPK3,PRKCD,DYRK1B,TYK2,PARD3B,EEF1A1,EEF1A2,PABPC1,DDX5,PIK3R1,EGFR,MAPK9,FIP1L1,PAK6,PTK2B,RBBP6,HNRNPA1,CDK17,YES1,EIF2AK2,PRRC2C,PTPN11,MPP5,HNRNPAB,PTK2,HIPK3,MAPK12,PPP1CA,HNRNPL,HNRNPK,SON,PSMC1,CDK2,HNRNPA2B1,CDK1,HNRNPD
192	TRIO	187.1	ITSN2,BCAR3,GSK3B,GSK3A,DYRK2,PXN,INPPL1,IRS2,PIK3R1,RASAL2,ACTB,EGFR,CRKL,ACTG1,MAPK9,RPS19,ABLIM3,FLNA,PTK2B,JAK2,CDK17,ANXA1,ACTN1,DAPK3,GAB1,DYRK1B,EIF2AK2,MPP5,PTK2,HIPK3,MAPK12,HIPK2,MAPK13,PPP1CA,HNRNPL,SON,CTTN,PEAK1,CDK2,ADAM9,CALM3,MET,ARHGEF5,BCAR1,EPHA2
193	RPS6KA2	188.8	BCAR3,GSK3B,RPL5,GSK3A,DYRK2,HSP90AB1,TGFB1I1,CTNND1,INPPL1,IRS2,SHB,ACTB,CRKL,ACTG1,EPS8,RPS19,PPP1R13L,JAK2,EPHB2,TNS2,TNS1,DDX17,HSP90AA1,ANXA1,ANXA2,ACTN1,DAPK3,PRKCD,ANXA5,GAB1,DYRK1B,CTTN,PEAK1,PKP2,PABPC1,MET,DDX5,PXN,NEDD9,RPS27L,PIK3R3,PIK3R1,LPP,EGFR,MAPK9,LDHA,EPB41L2,PAK6,PTK2B,FLNA,HNRNPA1,CDK17,VASP,STAT5B,EIF2AK2,PTPN11,HNRNPAB,HIPK3,MAPK12,PTK2,HIPK2,MAPK13,PPP1CA,HNRNPL,TJP1,HNRN…
194	TESK2	189.1	ITSN2,GSK3B,GSK3A,HSP90AB1,TGFB1I1,PXN,INPPL1,IRS2,RASAL2,EGFR,CRKL,EFNB2,DHX15,PTK2B,JAK2,VASP,HSP90AA1,YES1,ACTN1,DAPK3,PRKCD,EIF2AK2,DYRK1B,PTPN11,KRT5,PTK2,HIPK3,PLEKHA7,MAPK12,PARD3B,MAPK13,PPP1CA,AFDN,CTTN,PARD3,CDK2,TRIP6,KRT14,CDK1,TLN1,MET,BCAR1,FRK
195	TEK	189.3	GSK3B,GSK3A,CTNND1,PXN,INPPL1,PIK3R3,PIK3R1,SHB,EGFR,ACTB,CRKL,ACTG1,EFNB2,MAPK9,MMP27,PTK2B,EPHB2,JAK2,EPHB4,TNS2,TNS1,STAT5B,HSP90AA1,YES1,CAVIN1,PRKCD,ANXA5,PTPN11,TYK2,PTK2,HIPK3,MAPK12,HIPK2,HNRNPL,TJP1,CTTN,CDK2,IL6ST,MET,BCAR1,FRK,EPHA2
196	STK24	189.4	BCAR3,GSK3B,GSK3A,HSP90AB1,IRS2,CRKL,EPS8,RPS19,EPHB2,JAK2,TNS4,TNS2,TNS1,HSP90AA1,DAPK3,PRKCD,DYRK1B,CTTN,ADAM9,PABPC1,MET,EPHA2,DDX5,PXN,RPS27L,PIK3R1,EGFR,MAPK9,PAK6,PTK2B,FLNA,HNRNPA1,CDK17,STAT5B,YES1,ERBIN,EIF2AK2,TBCB,PTPN11,PTK2,HIPK3,MAPK12,HIPK2,MAPK13,PPP1CA,TJP1,PSMC1,CDK2,HNRNPA2B1,CDK1,HNRNPD,CALM3,FRK
197	ROS1	190.3	ITSN2,GSK3B,GSK3A,HSP90AB1,PXN,INPPL1,IRS2,PIK3R1,EGFR,CRKL,EFNB2,KIF5B,FLNA,PTK2B,EPHB2,JAK2,EPHB4,TNS1,STAT5B,HSP90AA1,PBRM1,YES1,PRKCD,GAB1,KRT7,PTPN11,TYK2,KRT5,BCS1L,PTK2,MAPK12,PARD3B,MAPK13,PPP1CA,PARD3,CDK2,IL6ST,MET,BCAR1,FRK,EPHA2,CEP89
198	MAP2K2	192.9	ITSN2,GSK3B,RPL5,GSK3A,HSP90AB1,TGFB1I1,ACTB,CRKL,ACTG1,EPS8,JAK2,EPHB2,TNS4,EPHB4,TNS2,TNS1,HSP90AA1,PBRM1,DAPK3,PRKCD,ANXA5,GAB1,DYRK1B,TYK2,KRT5,TLN1,MET,ARHGEF5,EPHA2,PXN,PIK3R3,PIK3R1,EGFR,MAPK9,PAK6,PTK2B,PDLIM5,PDLIM4,CDK17,STAT5B,YES1,PTPN11,PTK2,HIPK3,MAPK12,HIPK2,MAPK13,PPP1CA,TJP1,HNRNPL,HNRNPK,CDK2,CDK1,NUCB1,CALM3,FRK
199	CAMK2G	193	GSK3B,GSK3A,DYRK2,HSP90AB1,CTNND1,IRS2,PIK3R1,EGFR,ACTB,ACTG1,CRKL,EPS8,MAPK9,POTEI,FLNA,PTK2B,JAK2,PDLIM5,EPHB2,EPHB4,CDK17,SPECC1,STAT5B,HSP90AA1,YES1,ACTN1,DAPK3,PRKCD,DYRK1B,EIF2AK2,PTPN11,TYK2,MPP5,PTK2,HIPK3,MAPK12,HIPK2,MAPK13,PPP1CA,HNRNPK,CDK2,CDK1,HNRNPD,CALM3,FRK,EPHA2
200	RPS6KA5	193.7	GSK3B,GSK3A,HSP90AB1,DYRK2,IRS2,ENO1,ACTG1,CRKL,EPS8,PPP1R13L,JAK2,HSP90AA1,PBRM1,ANXA1,ANXA2,ACTN1,DAPK3,PRKCD,ANXA5,GAB1,DYRK1B,TYK2,EEF1A1,CTTN,IL6ST,MET,ARHGEF5,PXN,PIK3R3,PIK3R1,EGFR,MAPK9,PTK2B,FLNA,ADAD2,CDK17,VASP,STAT5B,ERBIN,EIF2AK2,PTPN11,HIPK3,MAPK12,PTK2,HIPK2,MAPK13,HNRNPL,PSMC1,CDK2,TRIP6,HNRNPA2B1,CDK1,HNRNPD,BCAR1,FRK
201	MAP2K3	194.4	GSK3B,GSK3A,DDX5,DYRK2,HSP90AB1,PXN,INPPL1,IRS2,PIK3R1,EGFR,ACTB,ACTG1,EPS8,MAPK9,PAK6,PTK2B,JAK2,HNRNPA1,TNS1,CDK17,HSP90AA1,ACTN1,DAPK3,PRKCD,ANXA5,DYRK1B,PTPN11,PRDX6,HIPK3,MAPK12,HIPK2,MAPK13,HNRNPL,HNRNPK,CDK2,CDK1,MET,EPHA2
202	MKNK1	194.8	RPL5,GSK3B,GSK3A,DYRK2,HSP90AB1,AHNAK,CTNND1,EGFR,MAPK9,FLNA,PTK2B,HNRNPA1,JAK2,STAT5B,HSP90AA1,CAVIN1,DAPK3,PRKCD,DYRK1B,EIF2AK2,PTK2,HIPK3,MAPK12,HIPK2,MAPK13,HNRNPK,PEAK1,CDK2,HNRNPD,PABPC1
203	CSNK1D	195	ITSN2,GSK3B,GSK3A,DYRK2,HSP90AB1,CTNND1,INPPL1,IRS2,ACTB,CRKL,ACTG1,RPS19,POTEI,PPP1R13L,DHX15,EPHB2,JAK2,EPHB4,DDX17,HSP90AA1,DAPK3,PRKCD,GAB1,DYRK1B,TYK2,CTTN,PEAK1,PARD3,ADAM9,PABPC1,IL6ST,MET,DSC2,EPHA2,DDX5,PXN,NEDD9,RPS27L,RASAL2,PIK3R1,LPP,EGFR,MAPK9,FLNA,PAK6,PTK2B,CDK17,STAT5B,YES1,EIF2AK2,PTPN11,MPP5,PTK2,HIPK3,MAPK12,PLEKHA7,HIPK2,PPP1CA,MAPK13,HNRNPL,TJP1,ACTC1,PSMC1,CDK2,TRIP6,CDK1,H…
204	DYRK1A	197.9	ITSN2,GSK3B,GSK3A,DYRK2,HSP90AB1,INPPL1,ACTB,ACTG1,POTEI,PPP1R13L,EPHB2,JAK2,TNS4,EPHB4,TNS2,TNS1,CDV3,HSP90AA1,PBRM1,ANXA1,ANXA2,ACTN1,DAPK3,PRKCD,ANXA5,DYRK1B,TYK2,CTTN,PEAK1,PABPC1,IL6ST,MET,EPHA2,PXN,PIK3R1,PTTG1IP,EGFR,MAPK9,PAK6,PTK2B,FLNA,HNRNPA1,PDLIM5,CDK17,VASP,YES1,AHNAK2,EIF2AK2,PTPN11,PRDX6,HNRNPAB,PTK2,HIPK3,MAPK12,HIPK2,MAPK13,PPP1CA,HNRNPK,SON,ACTC1,PSMC1,CDK2,HNRNPA2B1,CDK1,HNRNP…
205	PIK3C2B	199	ITSN2,GSK3B,GSK3A,DYRK2,INPPL1,PIK3R3,IRS2,PIK3R1,RASAL2,EGFR,ACTB,CRKL,ACTG1,EPS8,PSMB4,POTEI,KIF5B,FLNA,EPHB2,TNS4,JAK2,TNS2,TNS1,CDK17,PBRM1,YES1,PRKCD,PTPN11,TYK2,MAPK12,PLEKHA7,PARD3B,MAPK13,HNRNPK,ACTC1,CDK2,CDK1,NUCB1,CALM3,MET,FRK
206	EPHA6	199.3	ITSN2,GSK3B,GSK3A,HSP90AB1,CTNND1,PXN,INPPL1,PIK3R3,ARHGAP39,IRS2,PIK3R1,EGFR,CRKL,EFNB2,MAPK9,FLNA,PTK2B,EPHB2,JAK2,TNS4,EPHB4,TNS2,TNS1,SPECC1,VASP,STAT5B,HSP90AA1,PBRM1,YES1,PRKCD,PTPN11,PTK2,HIPK3,MAPK12,PLEKHA7,PARD3B,MAPK13,PPP1CA,TJP1,HNRNPL,PARD3,CDK2,MET,BCAR1,EPHA2
207	PLK1	199.3	GSK3B,GSK3A,AHCTF1,DYRK2,HSP90AB1,CTNND1,INPPL1,IRS2,ACTB,CRKL,ACTG1,POTEI,PPP1R13L,KIF5B,DHX15,EPHB2,JAK2,TNS4,EPHB4,TNS2,TNS1,DDX17,HSP90AA1,PBRM1,G6PD,ANXA2,ACTN1,DAPK3,PRKCD,ANXA5,GAB1,DYRK1B,KRT5,TYK2,EEF1A1,CTTN,PEAK1,PARD3,PKP2,PABPC1,MET,EPHA2,DDX5,PXN,NEDD9,RPS27L,PIK3R3,PIK3R1,SLC1A5,EGFR,MAPK9,PSMB4,FLNA,PAK6,PTK2B,RBBP6,HNRNPA1,CDK17,VASP,STAT5B,YES1,EIF2AK2,PTPN11,PTK2,HIPK3,MAPK12,H…
208	BMPR1A	200	ITSN2,BCAR3,GSK3B,GSK3A,HSP90AB1,TGFB1I1,INPPL1,IRS2,SHB,ACTB,CRKL,ACTG1,RPS19,KIF5B,EPHB2,JAK2,EPHB4,TNS2,TNS1,HSP90AA1,DAPK3,PRKCD,GAB1,DYRK1B,KRT5,PARD3B,EEF1A1,PARD3,DSG2,IL6ST,MET,EPHA2,PIK3R3,PIK3R1,EGFR,EFNB2,MAPK9,FLNA,PAK6,PTK2B,HNRNPA1,PDLIM5,CDK17,STAT5B,YES1,ERBIN,EIF2AK2,RPL35A,PTPN11,MPP5,PTK2,HIPK3,MAPK12,HIPK2,MAPK13,PPP1CA,TJP1,HNRNPK,KRT17,CDK2,TRIP6,HNRNPA2B1,KRT14,CDK1,FRK,TJP2
209	DCLK2	200.8	GSK3B,GSK3A,AHCTF1,HSP90AB1,CTNND1,ENO1,EGFR,PTK2B,TNKS1BP1,FLNA,EPHB2,JAK2,HSP90AA1,YES1,ACTN1,DAPK3,PRKCD,DYRK1B,PTPN11,PTK2,HIPK3,MAPK12,MAPK13,PPP1CA,HNRNPL,PEAK1,CDK2,CDK1,PKP4,CALM3,SCG2,EPHA2
210	PAK6	201	ITSN2,GSK3B,GSK3A,HSP90AB1,INPPL1,PIK3R3,PIK3R1,SHB,EGFR,CRKL,PTK2B,FLNA,EPHB2,JAK2,TNS4,TNS1,STAT5B,HSP90AA1,YES1,ACTN1,DAPK3,PRKCD,DYRK1B,PTPN11,TYK2,PTK2,MAPK12,MAPK13,CDK2,CDK1,IL6ST,MET,BCAR1,EPHA2
211	PKMYT1	201	GSK3B,GSK3A,DYRK2,HSP90AB1,INPPL1,IRS2,ARHGAP39,SLC1A5,EGFR,ACTB,ACTG1,MAPK9,POTEI,KIF5B,PAK6,PTK2B,FLNA,EPHB2,JAK2,TNS4,EPHB4,TNS2,TNS1,CDK17,STAT5B,HSP90AA1,DAPK3,PRKCD,DYRK1B,EIF2AK2,PTPN11,HNRNPAB,PTK2,HIPK3,MAPK12,HIPK2,PPP1CA,MAPK13,TJP1,ACTC1,CDK2,CDK1,PABPC1,MET,EPHA2,TJP2
212	CAMKK2	201.8	ITSN2,GSK3B,GSK3A,AHCTF1,DYRK2,HSP90AB1,PRAG1,PXN,INPPL1,ENO1,LPP,EGFR,ACTB,CRKL,ACTG1,MAPK9,POTEI,PPP1R13L,FLNA,PAK6,PTK2B,JAK2,EPHB4,TNS1,CDK17,STAT5B,HSP90AA1,YES1,DAPK3,PRKCD,ANXA5,DYRK1B,EIF2AK2,PTPN11,TYK2,PTK2,HIPK3,MAPK12,HIPK2,MAPK13,PPP1CA,ACTC1,PEAK1,CDK2,CDK1,CALM3,FRK
213	PEAK1	202	ITSN2,GSK3B,PRAG1,PXN,INPPL1,PIK3R1,RASAL2,SHB,EGFR,CRKL,JAK2,YES1,DAPK3,PRKCD,PTPN11,HIPK3,PTK2,PPP1CA,SON,PEAK1,CDK2,IL6ST,BCAR1,ARHGEF5,FRK
214	TYRO3	202.8	ITSN2,GSK3B,GSK3A,HSP90AB1,INPPL1,IRS2,SHB,ACTB,ACTG1,CRKL,KIF5B,EPHB2,TNS4,JAK2,EPHB4,TNS2,TNS1,DDX17,HSP90AA1,ANXA2,ACTN1,ANXA5,PRKCD,GAB1,TYK2,PARD3B,EEF1A1,PARD3,MET,ARHGEF5,EPHA2,AHNAK,PXN,NEDD9,PIK3R1,EGFR,EFNB2,PTK2B,VASP,STAT5B,YES1,PTPN11,PTK2,MAPK12,MAPK13,PPP1CA,TJP1,BCAR1
215	MAP3K2	202.8	ITSN2,GSK3B,GSK3A,HSP90AB1,DYRK2,PRAG1,INPPL1,IRS2,CRKL,KIF5B,JAK2,TNS4,TNS2,TNS1,HSP90AA1,G6PD,ACTN1,DAPK3,PRKCD,DYRK1B,PEAK1,IL6ST,MET,PXN,PIK3R3,PIK3R1,EGFR,MAPK9,PAK6,PTK2B,FLNA,CDK17,STAT5B,YES1,ERBIN,EIF2AK2,PTPN11,PTK2,HIPK3,MAPK12,HIPK2,MAPK13,PPP1CA,CDK2,HNRNPA2B1,CDK1,CALM3,FRK
216	PKN3	203.4	ITSN2,GSK3B,GSK3A,HSP90AB1,DYRK2,PRAG1,TGFB1I1,ENO1,ACTB,ACTG1,TRIM29,POTEI,EPHB2,KRT6A,HSP90AA1,ANXA2,ACTN1,DAPK3,PRKCD,DYRK1B,TYK2,CTTN,EEF1A2,PABPC1,ARHGEF5,EPHA2,PXN,PIK3R3,SLC1A5,LPP,EGFR,EFNB2,MAPK9,PAK6,PTK2B,PDLIM5,PDLIM4,CAVIN1,HIPK3,MAPK12,PTK2,HIPK2,MAPK13,PPP1CA,HNRNPL,ACTC1,CDK2,TRIP6,CDK1,HNRNPD,CALM3,FRK
217	NEK6	203.9	GSK3B,GSK3A,DYRK2,HSP90AB1,PRAG1,NEDD9,SLC1A5,EGFR,MAPK9,FLNA,PAK6,PTK2B,RBBP6,JAK2,CDK17,STAT5B,HSP90AA1,YES1,ANXA2,ACTN1,DAPK3,PRKCD,EIF2AK2,PTPN11,PTK2,HIPK3,MAPK12,PLEKHA7,HIPK2,MAPK13,PPP1CA,HNRNPL,PEAK1,CDK2,HNRNPA2B1,CDK1,PKP3,PABPC1,IL6ST,MET,BCAR1,FRK
218	DYRK1B	204.1	ITSN2,GSK3B,GSK3A,DYRK2,HSP90AB1,TGFB1I1,INPPL1,IRS2,SHB,ACTB,ACTG1,CRKL,POTEI,TNS4,EPHB2,EPHB4,TNS2,TNS1,HSP90AA1,ANXA1,ANXA2,ACTN1,DAPK3,PRKCD,ANXA5,DYRK1B,TYK2,CTTN,ADAM9,PABPC1,EPHA2,PXN,NEDD9,PIK3R1,EGFR,MAPK9,PAK6,PTK2B,FLNA,HNRNPA1,STAT5B,AHNAK2,EIF2AK2,PTPN11,HNRNPAB,PTK2,HIPK3,MAPK12,HIPK2,MAPK13,PPP1CA,SON,ACTC1,PSMC1,CDK2,HNRNPA2B1,TRIP6,CDK1,HNRNPD,BCAR1
219	RYK	205.5	GSK3B,GSK3A,DYRK2,HSP90AB1,CTNND1,INPPL1,ACTB,EGFR,CRKL,EFNB2,MAPK9,PTK2B,FLNA,EPHB2,JAK2,PDLIM5,EPHB4,CDK17,HSP90AA1,YES1,DAPK3,PRKCD,PTPN11,TYK2,PTK2,HIPK3,HIPK2,AFDN,PARD3,CDK2,HNRNPA2B1,CDK1,DSG2,CALM3,IL6ST,MET,DSC2,FRK,EPHA2
220	MAPK11	205.7	ITSN2,GSK3B,GSK3A,DYRK2,HSP90AB1,CTNND1,IRS2,ENO1,ACTB,CRKL,ACTG1,EPS8,RPS19,MMP27,PPP1R13L,POTEI,KIF5B,DHX15,JAK2,EPHB2,TNS4,EPHB4,TNS2,TNS1,HSP90AA1,PBRM1,ANXA1,ANXA2,ACTN1,DAPK3,PRKCD,ANXA5,GAB1,DYRK1B,TYK2,EEF1A1,CTTN,EEF1A2,TAGLN2,MET,ARHGEF5,EPHA2,PXN,PIK3R1,LPP,EGFR,MAPK9,FLNA,PAK6,PTK2B,HNRNPA1,CDK17,STAT5B,YES1,EIF2AK2,PTPN11,PRDX6,HNRNPAB,HIPK3,MAPK12,PTK2,PLEKHA7,HIPK2,MAPK13,PPP1CA,TJ…
221	CHEK2	206	GSK3B,RPL5,GSK3A,DYRK2,HSP90AB1,TGFB1I1,IRS2,ENO1,SLC7A11,ACTB,CRKL,ACTG1,RPS19,POTEI,PPP1R13L,TRIM29,KIF5B,JAK2,EPHB2,TNS4,TNS2,EPHB4,KRT6A,TNS1,DDX17,HSP90AA1,PBRM1,DAPK3,PRKCD,ANXA5,DYRK1B,KRT5,TYK2,CTTN,PABPC1,SCG2,MET,ARHGEF5,EPHA2,DDX5,RPS27L,NEDD9,PIK3R1,LPP,EGFR,MAPK9,PAK6,HNRNPA1,CDK17,STAT5B,YES1,EIF2AK2,PTPN11,HNRNPAB,PRDX6,PTK2,MAPK12,HIPK3,HIPK2,MAPK13,PPP1CA,HNRNPL,TJP1,HNRNPK,ACTC1…
222	MAP4K5	206.8	GSK3B,GSK3A,HSP90AB1,PXN,PIK3R3,IRS2,PIK3R1,EGFR,CRKL,EPS8,MAPK9,KIF5B,PTK2B,JAK2,TNS2,CDK17,HSP90AA1,YES1,DAPK3,PRKCD,DYRK1B,EIF2AK2,PTPN11,LSR,MPP5,PTK2,HIPK3,MAPK12,HIPK2,KIAA1217,TJP1,AFDN,HNRNPK,CTTN,PEAK1,PARD3,CDK2,HNRNPA2B1,CDK1,IL6ST,MET,FRK
223	MAP4K2	206.9	GSK3B,GSK3A,HSP90AB1,PRAG1,PXN,EGFR,CRKL,EPS8,MAPK9,PAK6,PTK2B,EPHB2,JAK2,HNRNPA1,HSP90AA1,DAPK3,PRKCD,DYRK1B,EIF2AK2,PTPN11,TYK2,PTK2,HIPK3,MAPK12,HIPK2,CDK2,HNRNPA2B1,CDK1,MET
224	MAPKAPK3	207.5	BCAR3,GSK3B,GSK3A,HSP90AB1,TGFB1I1,ENO1,EGFR,CRKL,MAPK9,PTK2B,EPHB2,JAK2,CDK17,HSP90AA1,DAPK3,PRKCD,DYRK1B,EIF2AK2,PTPN11,TYK2,PTK2,HIPK3,MAPK12,MAPK13,PEAK1,CDK2,CDK1,FRK
225	CDK14	208.6	ITSN2,GSK3B,GSK3A,HSP90AB1,DYRK2,TGFB1I1,CTNND1,ACTB,ACTG1,POTEI,KIF5B,JAK2,TNS4,TNS2,TNS1,DDX17,HSP90AA1,DAPK3,PRKCD,DYRK1B,KRT5,PARD3B,TAGLN2,DDX5,PXN,EGFR,MAPK9,PAK6,PTK2B,HNRNPA1,PDLIM5,PDLIM4,CDK17,STAT5B,PTPN11,HNRNPAB,MAPK12,MAPK13,PPP1CA,HNRNPL,ACTC1,CDK2,HNRNPA2B1,CDK1,HNRNPD,CALM3,BCAR1,FRK
226	ATM	208.7	ITSN2,RPL5,PRAG1,CTNND1,INPPL1,IRS2,ENO1,ACTB,CRKL,ACTG1,EPS8,RPS19,TRIM29,EPHB2,TNS4,EPHB4,TNS1,KRT6A,DDX17,G6PD,DAPK3,PRKCD,DYRK1B,KRT5,KIAA1217,EEF1A1,GAREM1,EEF1A2,PKP2,PKP3,IL6ST,RIN1,SCG2,EPHA2,DDX5,PXN,PIK3R3,PIK3R1,LPP,LDHA,ERI1,CDK17,STAT5B,YES1,EIF2AK2,PTK2,HNRNPL,AFDN,HNRNPK,SON,CDK2,CDK1,HNRNPD,BCAR3,GSK3B,AHCTF1,GSK3A,DYRK2,HSP90AB1,SHB,PPP1R13L,DHX15,JAK2,HSP90AA1,PBRM1,ANXA5,GAB1,L…
227	MERTK	209.3	ITSN2,GSK3B,HSP90AB1,INPPL1,IRS2,ACTB,ACTG1,CRKL,EPHB2,JAK2,TNS4,EPHB4,TNS2,TNS1,HSP90AA1,ANXA1,ANXA2,PRKCD,ANXA5,DYRK1B,TYK2,PARD3B,PARD3,ADAM9,IL6ST,RIN1,MET,EPHA2,PIK3R1,EGFR,EFNB2,PTK2B,RPL15,VASP,STAT5B,YES1,EIF2AK2,PTPN11,PTK2,MAPK12,MAPK13,PPP1CA,TJP1,AFDN,KRT18,CDK2,FRK,BCAR1
228	NEK9	209.7	ITSN2,GSK3B,GSK3A,AHCTF1,DYRK2,HSP90AB1,PRAG1,TGFB1I1,INPPL1,CRKL,PPP1R13L,JAK2,TNS4,HSP90AA1,ACTN1,DAPK3,PRKCD,DYRK1B,TYK2,PARD3B,EEF1A1,PEAK1,PARD3,MET,EPHA2,PXN,NEDD9,PIK3R1,LPP,EGFR,MAPK9,PAK6,PTK2B,RBBP6,CDK17,VASP,STAT5B,YES1,EIF2AK2,PTPN11,HIPK3,MAPK12,PTK2,HIPK2,MAPK13,PPP1CA,HNRNPL,HNRNPK,CDK2,TRIP6,CDK1,BCAR1,CEP89
229	CDK16	210	ITSN2,GSK3B,GSK3A,DYRK2,HSP90AB1,TGFB1I1,INPPL1,SHB,ACTB,ACTG1,CRKL,POTEI,KIF5B,EPHB2,JAK2,TNS4,TNS2,TNS1,DDX17,G6PD,HSP90AA1,ANXA1,ANXA2,DAPK3,PRKCD,DYRK1B,TYK2,KRT5,PEAK1,RIN1,TLN1,MET,DDX5,AHNAK,PXN,PIK3R3,NEDD9,RASAL2,PIK3R1,EGFR,MAPK9,PTK2B,FLNA,HNRNPA1,PDLIM5,PDLIM4,CDK17,STAT5B,PTPN11,HNRNPAB,PTK2,MAPK12,PLEKHA7,MAPK13,PPP1CA,AFDN,ACTC1,CDK2,TRIP6,HNRNPA2B1,CDK1,HNRNPD,CALM3,FRK,BCAR1
230	NEK2	211	ITSN2,BCAR3,GSK3B,GSK3A,HSP90AB1,DYRK2,INPPL1,IRS2,ENO1,SHB,ACTB,CRKL,PPP1R13L,TRIM29,DHX15,JAK2,EPHB2,TNS1,HSP90AA1,DAPK3,PRKCD,ANXA5,GAB1,DYRK1B,CTTN,PEAK1,TLN1,MET,ARHGEF5,PXN,NEDD9,PIK3R3,RASAL2,PIK3R1,EGFR,MAPK9,EPB41L2,PAK6,PTK2B,RBBP6,HNRNPA1,CDK17,VASP,STAT5B,YES1,EIF2AK2,PTPN11,MPP5,HNRNPAB,PTK2,MAPK12,HIPK3,MAPK13,PPP1CA,PSMC1,CDK2,HNRNPA2B1,TRIP6,CDK1,HNRNPD,BCAR1,CEP89
231	TXK	211.4	ITSN2,GSK3B,DYRK2,HSP90AB1,PXN,INPPL1,PIK3R3,IRS2,PIK3R1,ENO1,SHB,EGFR,CRKL,EFNB2,MAPK9,PTK2B,EPHB2,JAK2,TNS1,VASP,STAT5B,G6PD,HSP90AA1,YES1,DYRK1B,PTPN11,TYK2,PTK2,HIPK3,MAPK12,PARD3B,HIPK2,MAPK13,PPP1CA,CTTN,PARD3,CDK2,CALM3,MET,FRK,EPHA2
232	SMG1	211.5	ITSN2,GSK3B,RPL5,AHCTF1,GSK3A,DYRK2,IRS2,ACTB,ACTG1,RPS19,POTEI,KIF5B,TNKS1BP1,JAK2,TNS4,TNS2,TNS1,DDX17,HSP90AA1,PBRM1,PRKCD,DYRK1B,PABPC1,MET,DDX5,PIK3R3,RPS27L,PIK3R1,EGFR,MAPK9,ERI1,PTK2B,RPL15,HNRNPA1,CDK17,YES1,PRRC2C,RPL35A,PTPN11,PTK2,HIPK3,MAPK12,PLEKHA7,HIPK2,MAPK13,PPP1CA,HNRNPL,SON,ACTC1,PSMC1,HNRNPA2B1,CDK2,HNRNPD,CDK1,CALM3,FRK
233	NTRK3	212.3	ITSN2,GSK3B,GSK3A,HSP90AB1,DYRK2,TGFB1I1,INPPL1,IRS2,ENO1,ACTB,CRKL,KIF5B,EPHB2,JAK2,EPHB4,TNS1,HSP90AA1,KIRREL1,PRKCD,GAB1,KRT7,BCS1L,PARD3B,PARD3,IL6ST,SCG2,MET,EPHA2,NEDD9,PIK3R1,EGFR,EFNB2,MAPK9,EPB41L2,PTK2B,STAT5B,YES1,ERBIN,EIF2AK2,PTPN11,PTK2,HIPK3,MAPK12,HIPK2,MAPK13,PPP1CA,CDK2,CDK1,CALM3,BCAR1
234	DDR2	212.3	ITSN2,GSK3B,GSK3A,HSP90AB1,INPPL1,PIK3R3,PIK3R1,EGFR,CRKL,EPS8,EFNB2,KIF5B,FLNA,PTK2B,EPHB2,JAK2,TNS4,EPHB4,TNS2,TNS1,STAT5B,HSP90AA1,KIRREL1,YES1,CAVIN1,ACTN1,DAPK3,PRKCD,DYRK1B,EIF2AK2,KRT7,PTPN11,TYK2,PTK2,PLEKHA7,HIPK2,TJP1,CTTN,PEAK1,CDK2,HNRNPA2B1,CDK1,IL6ST,MET,BCAR1,FRK,EPHA2
235	DAPK1	212.5	GSK3B,DDX5,GSK3A,DYRK2,HSP90AB1,PRAG1,NEDD9,EGFR,ACTB,ACTG1,MAPK9,POTEI,PPP1R13L,PAK6,PTK2B,RBBP6,JAK2,PDLIM5,PDLIM4,TNS1,CDK17,HSP90AA1,ACTN1,DAPK3,PRKCD,ANXA5,DYRK1B,EIF2AK2,PTK2,HIPK3,MAPK12,HIPK2,MAPK13,PPP1CA,ACTC1,CDK2,CDK1,ADAM9,CALM3,FRK
236	CSNK2A2	212.6	ITSN2,RPL5,GSK3B,GSK3A,DYRK2,HSP90AB1,CTNND1,ARHGAP39,IRS2,ACTB,ACTG1,CRKL,KIF5B,DHX15,JAK2,EPHB2,EPHB4,DDX17,HSP90AA1,PBRM1,DAPK3,PRKCD,ANXA5,DYRK1B,TYK2,EEF1A1,CTTN,PABPC1,PKP3,MET,DSC2,EPHA2,DDX5,RPS27L,PIK3R1,EGFR,MAPK9,FIP1L1,EPB41L2,FLNA,PTK2B,RPL15,HNRNPA1,CDK17,VASP,STAT5B,YES1,AFAP1L1,CAVIN1,ERBIN,PRRC2C,EIF2AK2,PTPN11,HNRNPAB,PTK2,HIPK3,MAPK12,HIPK2,MAPK13,PPP1CA,HNRNPL,TJP1,AFDN,HNRNPK…
237	PIM2	212.9	GSK3B,GSK3A,HSP90AB1,INPPL1,IRS2,SHB,CRKL,JAK2,EPHB2,TNS4,EPHB4,TNS2,TNS1,HSP90AA1,DAPK3,PRKCD,ANXA5,DYRK1B,TYK2,PEAK1,MET,EPHA2,PXN,PIK3R3,NEDD9,PIK3R1,EGFR,MAPK9,FLNA,PTK2B,PAK6,HNRNPA1,PDLIM4,CDK17,STAT5B,YES1,EIF2AK2,PTPN11,HNRNPAB,MAPK12,PTK2,HIPK3,HIPK2,MAPK13,PPP1CA,CDK2,HNRNPA2B1,TRIP6,CDK1,HNRNPD,CALM3,FRK,BCAR1
238	CAMK1	213.2	GSK3B,GSK3A,DYRK2,HSP90AB1,CTNND1,INPPL1,PIK3R3,PIK3R1,EGFR,MAPK9,RPS19,POTEI,FLNA,PAK6,PTK2B,EPHB2,JAK2,HNRNPA1,CDK17,STAT5B,HSP90AA1,ACTN1,DAPK3,PRKCD,DYRK1B,PTPN11,TYK2,PTK2,HIPK3,MAPK12,MAPK13,PPP1CA,TJP1,CDK2,HNRNPA2B1,CDK1,ADAM9,CALM3,FRK,TJP2
239	MAPK12	213.3	ITSN2,GSK3B,GSK3A,DYRK2,HSP90AB1,CTNND1,INPPL1,ACTB,CRKL,ACTG1,RPS19,POTEI,KIF5B,DHX15,EPHB2,JAK2,TNS4,EPHB4,TNS2,TNS1,HSP90AA1,PBRM1,ACTN1,DAPK3,PRKCD,DYRK1B,TYK2,EEF1A1,PARD3,EEF1A2,PKP2,TAGLN2,MET,EPHA2,PXN,PIK3R3,PIK3R1,LPP,EGFR,MAPK9,LDHA,PAK6,PTK2B,HNRNPA1,CDK17,VASP,STAT5B,YES1,ERBIN,PTPN11,PRDX6,HNRNPAB,MAPK12,PTK2,HIPK3,PLEKHA7,HIPK2,MAPK13,PPP1CA,ACTC1,CDK2,TRIP6,HNRNPA2B1,CDK1,HNRNPD,C…
240	NLK	213.5	GSK3B,GSK3A,DYRK2,HSP90AB1,CTNND1,PXN,EGFR,CRKL,MAPK9,TNKS1BP1,PAK6,PTK2B,EPHB2,JAK2,CDK17,STAT5B,YES1,DAPK3,PRKCD,DYRK1B,EIF2AK2,PTPN11,PTK2,HIPK3,HIPK2,HNRNPL,KRT17,CDK2,CDK1,CALM3,IL6ST,FRK
241	PRKG1	213.6	GSK3B,GSK3A,DYRK2,HSP90AB1,TGFB1I1,IRS2,ENO1,ACTB,ACTG1,RPS19,KIF5B,DHX15,JAK2,TNS1,HSP90AA1,G6PD,ANXA2,DAPK3,PRKCD,ANXA5,DYRK1B,KRT5,PARD3B,EEF1A1,PEAK1,PARD3,EEF1A2,PKP2,DSG2,SCG2,MET,ARHGEF5,PXN,PIK3R1,LPP,EGFR,EFNB2,LDHA,FLNA,PTK2B,PDLIM5,PDLIM4,VASP,STAT5B,YES1,PTPN11,PRDX6,PTK2,HIPK3,MAPK12,MAPK13,PPP1CA,TJP1,ACTC1,HNRNPK,CDK2,KRT14,CDK1,CALM3,TJP2
242	PIK3CD	214.5	ITSN2,GSK3B,GSK3A,INPPL1,PIK3R3,IRS2,PIK3R1,ACTB,EGFR,CRKL,ACTG1,EPS8,POTEI,KIF5B,PTK2B,TNS4,JAK2,EPHB4,TNS2,TNS1,CDK17,HSP90AA1,PBRM1,YES1,PRKCD,GAB1,PTPN11,TYK2,PTK2,MAPK12,MAPK13,ACTC1,CDK2,CDK1,CALM3,TLN1,IL6ST,MET,FRK
243	PASK	215.3	ITSN2,GSK3B,GSK3A,HSP90AB1,DYRK2,PRAG1,TGFB1I1,INPPL1,IRS2,ACTB,ACTG1,CRKL,POTEI,KIF5B,JAK2,EPHB2,TNS4,EPHB4,TNS2,TNS1,HSP90AA1,PBRM1,PRKCD,DYRK1B,TYK2,PARD3B,EEF1A1,PARD3,DSG2,MET,EPHA2,ZNF518B,PXN,EGFR,EFNB2,RPL15,HNRNPA1,PDLIM5,PDLIM4,CDK17,YES1,ERBIN,PTPN11,HNRNPAB,HIPK3,MAPK12,PLEKHA7,HIPK2,MAPK13,PPP1CA,ACTC1,CDK2,HNRNPA2B1,CDK1,HNRNPD,CALM3,FRK
244	MAP3K9	216	ITSN2,GSK3B,GSK3A,HSP90AB1,INPPL1,IRS2,CRKL,PPP1R13L,TNKS1BP1,EPHB2,JAK2,DDX17,HSP90AA1,DAPK3,PRKCD,GAB1,DYRK1B,PARD3B,GAREM1,CTTN,PARD3,PKP2,IL6ST,ARHGEF5,EPHA2,AHNAK,PXN,PIK3R3,EGFR,EFNB2,MAPK9,ERI1,PAK6,PTK2B,STAT5B,YES1,EIF2AK2,PTPN11,MPP5,PTK2,HIPK3,PLEKHA7,MAPK12,HIPK2,MAPK13,PPP1CA,ACTC1,CDK2,CDK1,BCAR1,FRK
245	ROR1	216.2	ITSN2,GSK3B,GSK3A,HSP90AB1,PRAG1,INPPL1,PIK3R3,IRS2,PIK3R1,EGFR,ACTB,CRKL,EFNB2,FLNA,PTK2B,EPHB2,JAK2,EPHB4,STAT5B,KIRREL1,HSP90AA1,YES1,CAVIN1,DAPK3,PRKCD,GAB1,ERBIN,DYRK1B,PTPN11,PTK2,MAPK12,PARD3B,MAPK13,PPP1CA,PEAK1,PARD3,CDK2,CDK1,CALM3,MET,BCAR1,EPHA2,TJP2
246	HIPK2	216.5	GSK3B,RPL5,GSK3A,DYRK2,HSP90AB1,TGFB1I1,INPPL1,IRS2,ACTB,CRKL,ACTG1,EPS8,RPS19,POTEI,PPP1R13L,KIF5B,JAK2,TNS4,TNS2,TNS1,DDX17,HSP90AA1,ANXA1,ANXA2,ACTN1,DAPK3,PRKCD,ANXA5,DYRK1B,IL6ST,DDX5,PXN,RPS27L,PIK3R1,EGFR,MAPK9,LDHA,FLNA,PTK2B,HNRNPA1,STAT5B,YES1,EIF2AK2,PTPN11,HNRNPAB,PTK2,HIPK3,MAPK12,HIPK2,MAPK13,PPP1CA,HNRNPL,HNRNPK,SON,ACTC1,PSMC1,CDK2,HNRNPA2B1,CDK1,HNRNPD,BCAR1
247	PTK7	218	ITSN2,GSK3B,GSK3A,HSP90AB1,TGFB1I1,CTNND1,INPPL1,IRS2,ENO1,ACTB,ACTG1,CRKL,EPS8,POTEI,KIF5B,EPHB2,JAK2,TNS4,EPHB4,TNS2,TNS1,KIRREL1,HSP90AA1,PBRM1,ACTN1,DAPK3,PRKCD,DYRK1B,PARD3B,PARD3,DSG2,PKP3,MET,EPHA2,AHNAK,PXN,PIK3R3,PIK3R1,LPP,EGFR,EFNB2,FLNA,PTK2B,PDLIM4,SPECC1,VASP,STAT5B,YES1,ERBIN,PTPN11,MPP5,PTK2,MAPK12,MAPK13,PPP1CA,HNRNPL,ACTC1,TRIP6,CALM3,FRK
248	ROCK2	218.2	ITSN2,GSK3B,AHCTF1,GSK3A,HSP90AB1,PRAG1,TGFB1I1,CTNND1,INPPL1,IRS2,SHB,ACTB,ACTG1,CRKL,EPS8,POTEI,KIF5B,EPHB2,JAK2,TNS2,TNS1,HSP90AA1,PBRM1,ANXA1,ANXA2,DAPK3,PRKCD,ANXA5,GAB1,PARD3B,EEF1A1,CTTN,PEAK1,PARD3,ADAM9,PKP4,IL6ST,MET,EPHA2,PXN,PIK3R3,NEDD9,PIK3R1,LPP,EGFR,EFNB2,MAPK9,FLNA,PAK6,PTK2B,PDLIM5,CDK17,VASP,STAT5B,YES1,ERBIN,EIF2AK2,PTPN11,MPP5,PTK2,HIPK3,MAPK12,HIPK2,PPP1CA,MAPK13,TJP1,AFDN,A…
249	PIK3CG	219.3	ITSN2,GSK3B,GSK3A,INPPL1,IRS2,ENO1,ACTB,CRKL,ACTG1,EPS8,POTEI,KIF5B,JAK2,EPHB2,TNS4,TNS2,TNS1,HSP90AA1,PBRM1,ANXA1,ACTN1,PRKCD,ANXA5,GAB1,DYRK1B,KRT5,TYK2,CTTN,IL6ST,TLN1,MET,ARHGEF5,EPHA2,PXN,PIK3R3,PIK3R1,EGFR,MAPK9,LDHA,PTK2B,CDK17,VASP,STAT5B,YES1,PTPN11,PTK2,MAPK12,MAPK13,TJP1,SON,ACTC1,CDK2,CDK1,CALM3,BCAR1,FRK
250	EEF2K	219.4	GSK3B,RPL5,HSP90AB1,EGFR,MAPK9,RPS19,PTK2B,RBBP6,JAK2,HNRNPA1,TNS1,HSP90AA1,YES1,ANXA1,PRKCD,HNRNPAB,MAPK12,MAPK13,EEF1A1,HNRNPK,CDK2,HNRNPA2B1,CDK1,HNRNPD,CALM3,PABPC1,FRK
251	PAK3	221.1	GSK3B,GSK3A,HSP90AB1,TGFB1I1,CTNND1,ACTB,ACTG1,POTEI,KIF5B,EPHB2,JAK2,TNS4,EPHB4,TNS2,TNS1,HSP90AA1,DAPK3,PRKCD,DYRK1B,TYK2,CTTN,PABPC1,MET,EPHA2,PXN,PIK3R3,LPP,EGFR,EFNB2,MAPK9,PAK6,PTK2B,FLNA,CDK17,YES1,ERBIN,EIF2AK2,PTPN11,PTK2,MAPK12,MAPK13,HNRNPL,AFDN,ACTC1,CDK2,TRIP6,CDK1,CALM3,FRK
252	TNNI3K	221.6	ITSN2,GSK3B,GSK3A,HSP90AB1,PRAG1,TGFB1I1,CTNND1,INPPL1,IRS2,CRKL,PPP1R13L,TRIM29,DHX15,JAK2,TNS4,HSP90AA1,ACTN1,DYRK1B,TYK2,PARD3B,CTTN,PEAK1,PARD3,PKP2,MET,EPHA2,PXN,NEDD9,PIK3R1,LPP,EGFR,EFNB2,PAK6,FLNA,PDLIM4,VASP,STAT5B,YES1,AFAP1L1,PTPN11,HIPK3,MAPK12,MAPK13,PPP1CA,TJP1,ACTC1,PSMC1,TRIP6,CDK1,CALM3,BCAR1
253	PKN2	222.1	ITSN2,GSK3B,DYRK2,HSP90AB1,TGFB1I1,ENO1,ACTB,ACTG1,POTEI,KIF5B,JAK2,DDX17,HSP90AA1,ANXA2,ACTN1,DAPK3,PRKCD,EEF1A1,CTTN,PEAK1,PABPC1,TLN1,ARHGEF5,DDX5,PXN,PIK3R1,RASAL2,SLC1A5,LPP,EGFR,MAPK9,PTK2B,PDLIM5,PDLIM4,CDK17,YES1,ERBIN,EIF2AK2,PTPN11,MPP5,PTK2,HIPK3,MAPK12,MAPK13,PPP1CA,ACTC1,CDK2,TRIP6,CDK1,CALM3,FRK
254	MAP4K4	222.2	GSK3B,DDX5,HSP90AB1,AHNAK,PXN,IRS2,LPP,EGFR,ACTB,ACTG1,MAPK9,FLNA,PTK2B,EPHB2,JAK2,HNRNPA1,CDK17,VASP,STAT5B,HSP90AA1,YES1,ACTN1,DAPK3,PRKCD,DYRK1B,EIF2AK2,PTPN11,KRT5,PTK2,HIPK3,MAPK13,PPP1CA,EEF1A1,CDK2,HNRNPA2B1,EEF1A2,TRIP6,CDK1,PABPC1,EPHA2
255	STK33	222.7	GSK3B,GSK3A,HSP90AB1,INPPL1,PIK3R3,NEDD9,PIK3R1,SHB,EGFR,CRKL,MAPK9,DHX15,JAK2,PDLIM4,CDK17,STAT5B,HSP90AA1,ACTN1,DAPK3,PRKCD,DYRK1B,EIF2AK2,PTPN11,MAPK12,MAPK13,PPP1CA,CDK2,CDK1,CALM3,FRK,BCAR1
256	SRPK3	222.8	DDX17,GSK3B,GSK3A,HSP90AA1,DDX5,DYRK2,HSP90AB1,DYRK1B,HNRNPAB,MAPK12,HIPK3,MAPK13,HIPK2,SON,HNRNPA2B1,DHX15,HNRNPD,PABPC1,HNRNPA1,EPHB2,BCAR1
257	HIPK1	223.2	GSK3B,GSK3A,DYRK2,HSP90AB1,TGFB1I1,IRS2,ACTB,CRKL,ACTG1,POTEI,JAK2,TNS4,TNS2,KRT6A,TNS1,HSP90AA1,ANXA1,ANXA2,ACTN1,DAPK3,PRKCD,ANXA5,GAB1,DYRK1B,PEAK1,IL6ST,TLN1,PXN,RPS27L,PIK3R1,RASAL2,EGFR,MAPK9,FLNA,PTK2B,HNRNPA1,CDK17,VASP,STAT5B,YES1,EIF2AK2,PRRC2C,PTPN11,HNRNPAB,PTK2,HIPK3,MAPK12,HIPK2,MAPK13,PPP1CA,ACTC1,PSMC1,CDK2,HNRNPA2B1,CDK1,HNRNPD,CALM3
258	MAST3	225	GSK3B,DDX5,GSK3A,HSP90AB1,PRAG1,IRS2,RASAL2,PIK3R1,LPP,EGFR,PAK6,PTK2B,EPHB2,JAK2,TNS4,PDLIM4,TNS2,TNS1,HSP90AA1,ACTN1,DAPK3,PRKCD,DYRK1B,EIF2AK2,TYK2,PTK2,HIPK3,MAPK12,PLEKHA7,PEAK1,PARD3,PSMC1,CDK2,TRIP6,PKP2,CDK1,NUCB1,PKP3
259	CAMK4	225.1	GSK3B,GSK3A,HSP90AB1,TGFB1I1,PIK3R1,EGFR,ACTB,ACTG1,MAPK9,LDHA,PPP1R13L,PTK2B,FLNA,JAK2,HNRNPA1,CDK17,STAT5B,HSP90AA1,ACTN1,PRKCD,DYRK1B,PTPN11,PTK2,MAPK12,HIPK3,MAPK13,PPP1CA,HIPK2,HNRNPL,TJP1,KRT18,CTTN,PARD3,CDK2,HNRNPA2B1,CDK1,HNRNPD,CALM3,PABPC1
260	STK38	225.4	GSK3B,GSK3A,DYRK2,HSP90AB1,INPPL1,IRS2,ENO1,ACTB,CRKL,ACTG1,POTEI,PPP1R13L,DHX15,EPHB2,JAK2,TNS4,TNS2,TNS1,DDX17,HSP90AA1,DAPK3,PRKCD,DYRK1B,PARD3B,CTTN,PARD3,PABPC1,MET,EPHA2,ZNF518B,NEDD9,EGFR,MAPK9,PSMB4,FLNA,PAK6,PTK2B,RPL15,CDK17,YES1,ERBIN,EIF2AK2,PTPN11,MPP5,HNRNPAB,PTK2,HIPK3,MAPK12,MAPK13,PPP1CA,HIPK2,TJP1,ACTC1,CDK2,HNRNPA2B1,CDK1,FRK,TJP2
261	STK3	225.9	GSK3B,GSK3A,DYRK2,HSP90AB1,CTNND1,PIK3R3,IRS2,LPP,EGFR,CRKL,MAPK9,PAK6,PTK2B,FLNA,EPHB2,JAK2,EPHB4,CDK17,VASP,STAT5B,HSP90AA1,KIRREL1,YES1,ACTN1,DAPK3,PRKCD,ERBIN,DYRK1B,EIF2AK2,PTPN11,MPP5,PTK2,HIPK3,MAPK12,HIPK2,MAPK13,AFDN,PEAK1,PARD3,CDK2,TRIP6,CDK1,IL6ST,TLN1,MET,FRK,EPHA2
262	STK38L	226.3	GSK3B,GSK3A,DYRK2,HSP90AB1,ENO1,ACTB,CRKL,ACTG1,POTEI,TNKS1BP1,EPHB2,JAK2,TNS4,EPHB4,TNS2,TNS1,HSP90AA1,DAPK3,PRKCD,DYRK1B,CTTN,PKP4,PABPC1,MET,EPHA2,AHNAK,ZNF518B,NEDD9,PIK3R1,EGFR,MAPK9,PAK6,PTK2B,RPL15,PDLIM5,CDK17,YES1,ERBIN,EIF2AK2,PTPN11,MPP5,PTK2,HIPK3,MAPK12,MAPK13,HIPK2,PPP1CA,HNRNPL,TJP1,ACTC1,CDK2,HNRNPA2B1,CDK1,CALM3,FRK,TJP2
263	STYK1	226.4	GSK3B,HSP90AA1,YES1,HSP90AB1,PRKCD,ANXA5,PXN,PTPN11,MPP5,PTK2,EGFR,MAPK13,TJP1,CTTN,CDK2,CDK1,PAK6,PTK2B,EPHB2,JAK2,MET,FRK,EPHA2
264	ULK1	227	GSK3B,GSK3A,HSP90AB1,PRAG1,TGFB1I1,INPPL1,IRS2,ENO1,SHB,ACTB,CRKL,ACTG1,POTEI,KIF5B,EPHB2,JAK2,EPHB4,TNS1,HSP90AA1,ACTN1,DAPK3,PRKCD,ANXA5,DYRK1B,TYK2,EPHA2,PXN,PIK3R3,PIK3R1,EGFR,MAPK9,FLNA,PTK2B,VASP,STAT5B,YES1,EIF2AK2,PTPN11,PTK2,MAPK12,HIPK2,MAPK13,PPP1CA,ACTC1,CDK2,CDK1,CALM3,BCAR1
265	MARK3	227.1	GSK3B,GSK3A,DYRK2,EGFR,MAPK9,KIF5B,PAK6,PTK2B,JAK2,PDLIM4,CDK17,HSP90AA1,DAPK3,PRKCD,GAB1,DYRK1B,EIF2AK2,PTPN11,MPP5,PTK2,HIPK3,HIPK2,MAPK13,PARD3B,TJP1,HNRNPL,PARD3,CDK2,HNRNPA2B1,PKP2,CDK1,PKP3,TLN1,EPHA2
266	CDK15	227.5	ITSN2,GSK3B,GSK3A,DDX5,HSP90AB1,TGFB1I1,PXN,INPPL1,PIK3R1,EGFR,ACTB,ACTG1,CRKL,MAPK9,TRIM29,POTEI,KIF5B,TNS4,HNRNPA1,PDLIM5,PDLIM4,TNS2,TNS1,DDX17,STAT5B,HSP90AA1,YES1,ACTN1,DAPK3,PRKCD,DYRK1B,EIF2AK2,PTPN11,TYK2,HNRNPAB,MAPK12,MAPK13,PPP1CA,ACTC1,CDK2,HNRNPA2B1,CDK1,HNRNPD,CALM3,PKP3,FRK,TJP2
267	STK25	227.6	GSK3B,RPL5,GSK3A,DYRK2,HSP90AB1,PRAG1,CTNND1,INPPL1,IRS2,EPHB2,JAK2,TNS4,EPHB4,TNS2,TNS1,HSP90AA1,PBRM1,DAPK3,PRKCD,DYRK1B,TYK2,PEAK1,TLN1,EPHA2,PXN,PIK3R3,NEDD9,RPS27L,EGFR,MAPK9,PAK6,PTK2B,HNRNPA1,CDK17,YES1,ERBIN,EIF2AK2,TBCB,MPP5,PTK2,HIPK3,MAPK12,HIPK2,MAPK13,PPP1CA,TJP1,PSMC1,CDK2,HNRNPA2B1,CDK1,CALM3,FRK
268	CDK17	228	ITSN2,GSK3B,GSK3A,DDX5,HSP90AB1,TGFB1I1,PXN,EGFR,ACTB,ACTG1,MAPK9,POTEI,KIF5B,PTK2B,JAK2,TNS4,HNRNPA1,PDLIM5,PDLIM4,TNS2,TNS1,CDK17,DDX17,STAT5B,HSP90AA1,YES1,DAPK3,PRKCD,EIF2AK2,PTPN11,HNRNPAB,PTK2,HIPK3,MAPK12,MAPK13,PPP1CA,HNRNPK,ACTC1,CDK2,HNRNPA2B1,CDK1,HNRNPD,CALM3,FRK,EPHA2
269	PRKX	228.4	ITSN2,GSK3B,GSK3A,DYRK2,HSP90AB1,ZNF518B,PIK3R3,EGFR,CRKL,MAPK9,PAK6,PTK2B,JAK2,HNRNPA1,CDK17,HSP90AA1,YES1,DAPK3,PRKCD,DYRK1B,EIF2AK2,PTPN11,HNRNPAB,PTK2,MAPK12,HIPK3,HIPK2,MAPK13,PPP1CA,HNRNPL,PEAK1,CDK2,HNRNPA2B1,CDK1,HNRNPD,CALM3,PABPC1,MET,FRK
270	MAPK4	228.5	ITSN2,GSK3B,GSK3A,HSP90AB1,ACTB,ACTG1,EPHB2,JAK2,TNS4,EPHB4,TNS2,TNS1,HSP90AA1,PBRM1,ACTN1,DAPK3,PRKCD,GAB1,DYRK1B,TYK2,EEF1A2,MET,ARHGEF5,EPHA2,AHNAK,LPP,EGFR,PAK6,PTK2B,RBBP6,HNRNPA1,CDK17,YES1,PTPN11,PRDX6,HNRNPAB,PTK2,HIPK3,MAPK12,PLEKHA7,HIPK2,PPP1CA,CDK2,TRIP6,HNRNPA2B1,CDK1,HNRNPD,CALM3,FRK
271	GAK	228.9	ITSN2,GSK3B,RPL5,GSK3A,AHCTF1,DYRK2,CTNND1,INPPL1,IRS2,ACTB,ACTG1,POTEI,KIF5B,EPHB2,JAK2,TNS4,EPHB4,TNS1,HSP90AA1,G6PD,PBRM1,ACTN1,DAPK3,PRKCD,DYRK1B,TYK2,EEF1A1,CTTN,EEF1A2,PKP2,PKP4,PKP3,SCG2,MET,ARHGEF5,EPHA2,PIK3R3,PIK3R1,EGFR,EFNB2,MAPK9,PAK6,PTK2B,FLNA,HNRNPA1,FAM83B,CDK17,SPECC1,YES1,EIF2AK2,PTPN11,MPP5,HNRNPAB,PTK2,HIPK3,MAPK12,PLEKHA7,HIPK2,MAPK13,PPP1CA,ACTC1,CDK2,HNRNPA2B1,CDK1,HNRNPD,…
272	ATR	229.6	ITSN2,GSK3B,RPL5,AHCTF1,GSK3A,DYRK2,HSP90AB1,CTNND1,INPPL1,IRS2,ACTB,ACTG1,EPS8,POTEI,PPP1R13L,KIF5B,DHX15,JAK2,EPHB2,TNS4,EPHB4,TNS2,TNS1,HSP90AA1,PBRM1,PRKCD,DAPK3,ANXA5,DYRK1B,TYK2,PKP3,PABPC1,IL6ST,MET,ARHGEF5,EPHA2,PXN,PIK3R3,PIK3R1,EGFR,MAPK9,FLNA,PTK2B,RPL15,HNRNPA1,CDK17,VASP,STAT5B,RPL35A,EIF2AK2,PTPN11,HNRNPAB,HIPK3,PTK2,MAPK12,HIPK2,PPP1CA,MAPK13,TJP1,HNRNPL,AFDN,SON,ACTC1,PSMC1,CDK2,H…
273	LTK	230.8	ITSN2,GSK3A,HSP90AB1,CTNND1,INPPL1,IRS2,PIK3R1,EGFR,CRKL,EFNB2,KIF5B,PTK2B,EPHB2,JAK2,EPHB4,STAT5B,KIRREL1,HSP90AA1,YES1,DAPK3,PRKCD,DYRK1B,LSR,PTPN11,TYK2,PTK2,MAPK12,PARD3B,MAPK13,PPP1CA,PARD3,EPHA2
274	RIOK1	230.9	GSK3B,RPL5,DDX5,HSP90AB1,RPS27L,ENO1,EGFR,ACTB,ACTG1,LDHA,RPS19,ERI1,DHX15,FLNA,RPL15,HNRNPA1,PDLIM4,DDX17,HSP90AA1,YES1,DAPK3,RPL35A,HNRNPAB,PTK2,MAPK12,EEF1A1,HNRNPL,HNRNPK,PSMC1,CDK2,HNRNPA2B1,CDK1,HNRNPD,PABPC1
275	ACVR1B	231	ITSN2,GSK3B,GSK3A,HSP90AB1,DYRK2,INPPL1,IRS2,ENO1,ACTB,CRKL,ACTG1,KIF5B,EPHB2,JAK2,EPHB4,TNS2,TNS1,CDV3,HSP90AA1,PBRM1,DAPK3,PRKCD,DYRK1B,TYK2,PARD3B,PARD3,IL6ST,MET,EPHA2,PIK3R3,PIK3R1,EGFR,EFNB2,MAPK9,PTK2B,PDLIM5,STAT5B,YES1,ERBIN,EIF2AK2,PTPN11,MPP5,PTK2,HIPK3,MAPK12,HIPK2,MAPK13,PPP1CA,TJP1,AFDN,HNRNPK,KRT18,CDK2,CDK1,BCAR1,TJP2
276	CAMKK1	231.1	ITSN2,GSK3B,GSK3A,HSP90AB1,PRAG1,PXN,NEDD9,IRS2,PIK3R1,EGFR,ACTB,ACTG1,MAPK9,PSMB4,POTEI,PPP1R13L,FLNA,PAK6,PTK2B,EPHB2,JAK2,CDK17,VASP,HSP90AA1,SLC38A1,YES1,DAPK3,PRKCD,DYRK1B,PTK2,HIPK3,MAPK12,HIPK2,MAPK13,PPP1CA,ACTC1,CTTN,PEAK1,PSMC1,CDK2,TRIP6,CDK1,CALM3,BCAR1
277	MAP3K6	231.2	GSK3B,GSK3A,HSP90AB1,INPPL1,IRS2,RASAL2,EGFR,CRKL,MAPK9,FLNA,PAK6,PTK2B,EPHB2,JAK2,EPHB4,HSP90AA1,YES1,DAPK3,PRKCD,DYRK1B,PTPN11,TYK2,BCS1L,PTK2,HIPK3,MAPK12,HIPK2,MAPK13,CDK2,CDK1,DSG2,MET,BCAR1,FRK,EPHA2
278	PRKD2	231.4	GSK3B,GSK3A,HSP90AB1,PXN,EGFR,MAPK9,PAK6,PTK2B,TNKS1BP1,JAK2,VASP,HSP90AA1,DAPK3,PRKCD,GAB1,DYRK1B,EIF2AK2,TYK2,MAPK12,PTK2,HIPK2,MAPK13,AFDN,CTTN,CDK2,CDK1,RIN1
279	EPHA5	233.3	ITSN2,GSK3B,GSK3A,DYRK2,HSP90AB1,CTNND1,INPPL1,IRS2,ARHGAP39,CRKL,EPS8,KIF5B,EPHB2,JAK2,TNS4,EPHB4,TNS2,TNS1,KIRREL1,HSP90AA1,PBRM1,PRKCD,PARD3B,KIAA1217,GPRC5A,PARD3,PKP4,RIN1,MET,SCG2,EPHA2,PXN,PIK3R3,PIK3R1,LPP,EGFR,EFNB2,EPB41L2,PTK2B,VASP,STAT5B,YES1,PTPN11,PTK2,MAPK12,PLEKHA7,HIPK2,MAPK13,PPP1CA,TJP1,CDK2,TRIP6,CDK1,BCAR1,FRK
280	SRMS	233.6	ITSN2,GSK3B,GSK3A,HSP90AB1,PXN,INPPL1,IRS2,ENO1,EGFR,CRKL,EFNB2,PAK6,PTK2B,EPHB2,JAK2,EPHB4,TNS1,STAT5B,HSP90AA1,YES1,DAPK3,PRKCD,DYRK1B,PTPN11,TYK2,PTK2,MAPK12,HIPK2,PARD3B,MAPK13,PPP1CA,CTTN,PARD3,CDK2,EEF1A2,CDK1,PKP3,MET,FRK,BCAR1,EPHA2
281	MYO3B	234	GSK3B,GSK3A,DYRK2,HSP90AB1,TGFB1I1,PXN,LPP,EGFR,ACTB,ACTG1,EPS8,MAPK9,POTEI,KIF5B,PAK6,PDLIM5,PDLIM4,TNS2,TNS1,HSP90AA1,DAPK3,ANXA5,GAB1,ERBIN,DYRK1B,MAPK12,PARD3B,PPP1CA,ACTC1,PARD3,CDK2,TRIP6,CDK1,CALM3,DSG2,TLN1,FRK,DSC2
282	WNK1	234.2	ITSN2,GSK3B,GSK3A,HSP90AB1,TGFB1I1,PXN,PIK3R1,LPP,EGFR,CRKL,MAPK9,EPB41L2,FLNA,PTK2B,JAK2,EPHB2,TNS1,VASP,STAT5B,HSP90AA1,YES1,PRKCD,GAB1,DYRK1B,PTPN11,PTK2,HIPK3,MAPK12,HIPK2,PPP1CA,KIAA1217,TJP1,CDK2,TRIP6,HNRNPD,PKP4,IL6ST
283	TTK	234.8	GSK3B,AHCTF1,DDX5,HSP90AB1,TGFB1I1,INPPL1,NEDD9,RPS27L,SLC7A11,PIK3R1,SHB,EGFR,CRKL,MAPK9,PPP1R13L,KIF5B,DHX15,PTK2B,EPHB2,JAK2,CDK17,DDX17,STAT5B,HSP90AA1,YES1,PRKCD,ANXA5,DAPK3,EIF2AK2,PTPN11,HNRNPAB,PTK2,HIPK3,HIPK2,PPP1CA,CDK2,HNRNPA2B1,CDK1,ADAM9,CALM3,IL6ST,RIN1,BCAR1,CEP89
284	DMPK	235.1	ITSN2,GSK3B,GSK3A,HSP90AB1,TGFB1I1,INPPL1,IRS2,CRKL,KIF5B,EPHB2,JAK2,TNS2,TNS1,DDX17,HSP90AA1,KIRREL1,PBRM1,DAPK3,PRKCD,ANXA5,DYRK1B,TYK2,PARD3B,PEAK1,PARD3,PKP2,PKP4,DSG2,IL6ST,DSC2,DDX5,PXN,EGFR,EFNB2,FLNA,PAK6,PTK2B,HNRNPA1,PDLIM5,VASP,YES1,PTPN11,PTK2,MAPK12,HIPK3,HIPK2,MAPK13,PPP1CA,ACTC1,CDK2,HNRNPA2B1,TRIP6,CDK1
285	MYLK3	238.3	GSK3B,GSK3A,HSP90AB1,PXN,EGFR,ACTB,JAK2,VASP,HSP90AA1,ACTN1,DAPK3,PRKCD,EIF2AK2,PTPN11,HIPK3,MAPK12,MAPK13,PPP1CA,TJP1,ACTC1,CTTN,CDK2,CALM3,FRK,TJP2
286	ACVR1C	239	ITSN2,GSK3B,GSK3A,DYRK2,HSP90AB1,INPPL1,PIK3R3,IRS2,PIK3R1,EGFR,CRKL,EFNB2,MAPK9,KIF5B,FLNA,PAK6,PTK2B,JAK2,PDLIM5,TNS2,TNS1,STAT5B,HSP90AA1,DAPK3,PRKCD,ERBIN,DYRK1B,PTPN11,MPP5,PTK2,HIPK3,MAPK12,PARD3B,MAPK13,PPP1CA,TJP1,HNRNPK,PARD3,CDK2,CDK1,IL6ST,BCAR1,FRK,TJP2
287	ACVR2B	239.3	ITSN2,GSK3B,GSK3A,HSP90AB1,INPPL1,IRS2,ENO1,EGFR,ACTB,CRKL,ACTG1,EFNB2,PTK2B,RPL15,EPHB2,JAK2,TNS1,STAT5B,HSP90AA1,YES1,DAPK3,PRKCD,ERBIN,DYRK1B,PTPN11,PTK2,HIPK3,MAPK12,HIPK2,PARD3B,MAPK13,PPP1CA,HNRNPL,HNRNPK,ACTC1,PARD3,CDK2,CDK1,PKP2,HNRNPD,IL6ST,EPHA2
288	PSKH1	239.5	BCAR3,GSK3B,GSK3A,HSP90AB1,EGFR,MAPK9,PPP1R13L,PTK2B,EPHB2,JAK2,EPHB4,CDK17,HSP90AA1,ACTN1,DAPK3,PRKCD,DYRK1B,EIF2AK2,PTK2,HIPK3,MAPK12,HIPK2,MAPK13,PPP1CA,CDK2,CDK1,CALM3,FRK,EPHA2
289	GRK6	239.7	GSK3B,GSK3A,HSP90AB1,PXN,IRS2,EGFR,MAPK9,PTK2B,FLNA,JAK2,HSP90AA1,YES1,ACTN1,DAPK3,PRKCD,DYRK1B,PTPN11,TYK2,MPP5,PTK2,MAPK12,PPP1CA,CDK2,CDK1,CALM3,IL6ST
290	ERN1	240.7	ITSN2,GSK3B,GSK3A,DYRK2,HSP90AB1,INPPL1,IRS2,ACTB,CRKL,ACTG1,JAK2,TNS2,TNS1,HSP90AA1,DAPK3,PRKCD,ANXA5,DYRK1B,PARD3B,PARD3,PKP2,DSG2,PABPC1,DSC2,DDX5,PXN,PIK3R3,PIK3R1,EGFR,EFNB2,MAPK9,PTK2B,RBBP6,STAT5B,YES1,ERBIN,EIF2AK2,PTPN11,PTK2,HIPK3,MAPK12,HIPK2,MAPK13,PPP1CA,CDK2,HNRNPA2B1,CDK1,CALM3,BCAR1
291	MUSK	240.8	ITSN2,GSK3B,GSK3A,HSP90AB1,PXN,INPPL1,IRS2,PIK3R1,EGFR,CRKL,EFNB2,MAPK9,PTK2B,EPHB2,JAK2,HNRNPA1,EPHB4,HSP90AA1,KIRREL1,YES1,PRKCD,GAB1,ERBIN,DYRK1B,PTPN11,PTK2,HIPK3,MAPK12,PARD3B,MAPK13,PPP1CA,CTTN,PARD3,CDK2,HNRNPA2B1,CDK1,CALM3,DSG2,RIN1,MET,BCAR1,ARHGEF5,EPHA2
292	BUB1	241.7	GSK3B,AHCTF1,DDX5,DYRK2,HSP90AB1,PRAG1,INPPL1,RPS27L,NEDD9,ENO1,PIK3R1,SLC1A5,EGFR,ACTB,ACTG1,POTEI,PPP1R13L,KIF5B,DHX15,PTK2B,EPHB2,NANS,TNS1,CDK17,DDX17,STAT5B,HSP90AA1,PBRM1,YES1,DAPK3,PRKCD,DYRK1B,PTPN11,HNRNPAB,PTK2,MAPK12,PLEKHA7,PARD3B,PPP1CA,ACTC1,CDK2,HNRNPA2B1,TRIP6,CDK1,ADAM9,PABPC1,BCAR1
293	GRK5	242.4	GSK3B,GSK3A,DYRK2,HSP90AB1,PRAG1,IRS2,ENO1,PPP1R13L,DHX15,EPHB2,JAK2,EPHB4,HSP90AA1,ANXA1,DAPK3,PRKCD,GAB1,DYRK1B,TYK2,PARD3B,EEF1A1,CTTN,PEAK1,PABPC1,EPHA2,PXN,NEDD9,PIK3R1,EGFR,MAPK9,FLNA,PAK6,PTK2B,HNRNPA1,CDK17,VASP,YES1,EIF2AK2,PTPN11,PTK2,HIPK3,MAPK12,PLEKHA7,HIPK2,MAPK13,PSMC1,CDK2,TRIP6,HNRNPA2B1,CDK1,HNRNPD,CALM3,FRK,BCAR1
294	PRKACG	243.8	ITSN2,GSK3B,GSK3A,DYRK2,HSP90AB1,INPPL1,IRS2,ENO1,EPHB2,JAK2,HSP90AA1,DAPK3,PRKCD,GAB1,DYRK1B,PARD3,PABPC1,TLN1,MET,ZNF518B,PXN,PIK3R3,PIK3R1,EGFR,MAPK9,PAK6,PTK2B,HNRNPA1,CDK17,VASP,STAT5B,YES1,EIF2AK2,PTPN11,HNRNPAB,PTK2,HIPK3,MAPK12,HIPK2,MAPK13,PPP1CA,PSMC1,CDK2,HNRNPA2B1,CDK1,HNRNPD,CALM3,BCAR1,FRK
295	SCYL2	244.3	ITSN2,GSK3B,AHCTF1,GSK3A,DYRK2,HSP90AB1,EGFR,CRKL,MAPK9,KIF5B,PTK2B,PAK6,JAK2,HNRNPA1,EPHB4,CDK17,STAT5B,HSP90AA1,YES1,ANXA2,DAPK3,PRKCD,EIF2AK2,PRRC2C,DYRK1B,PTPN11,PRDX6,PTK2,HIPK3,MAPK12,HIPK2,MAPK13,HNRNPL,TJP1,HNRNPK,ACTC1,CTTN,CDK2,HNRNPA2B1,CDK1,HNRNPD,PABPC1,RIN1,MET,FRK,BCAR1,EPHA2
296	TRIB3	245.2	ITSN2,GSK3B,GSK3A,DYRK2,PRAG1,TGFB1I1,INPPL1,IRS2,SLC7A11,SHB,ACTB,CRKL,ACTG1,EPHB2,TNS4,JAK2,EPHB4,TNS2,TNS1,DAPK3,PRKCD,GAB1,DYRK1B,TYK2,GPRC5A,CTTN,PEAK1,PABPC1,IL6ST,MET,ARHGEF5,EPHA2,DDX5,AHNAK,PIK3R3,PIK3R1,SLC1A5,EGFR,MAPK9,FLNA,PAK6,PTK2B,RBBP6,PDLIM5,HNRNPA1,CDK17,STAT5B,AFAP1L1,YES1,EIF2AK2,PTPN11,HNRNPAB,PTK2,HIPK3,MAPK12,PLEKHA7,HIPK2,MAPK13,PPP1CA,HNRNPL,KRT18,CDK2,HNRNPA2B1,TRIP6,CD…
297	TNIK	249.9	GSK3B,GSK3A,DYRK2,AHNAK,CTNND1,INPPL1,PIK3R3,IRS2,LPP,EGFR,ACTG1,CRKL,EFNB2,MAPK9,EPB41L2,PAK6,PTK2B,EPHB2,JAK2,NANS,YES1,ANXA2,DAPK3,PRKCD,EIF2AK2,PTPN11,MPP5,PTK2,HIPK3,MAPK12,HIPK2,PPP1CA,KIAA1217,TJP1,PARD3,PSMC1,CDK2,TRIP6,CDK1,CALM3,EPHA2
298	PDK1	250	GSK3B,GSK3A,HSP90AB1,DYRK2,INPPL1,PIK3R3,IRS2,ENO1,PIK3R1,SLC1A5,SLC7A11,EGFR,ACTB,CRKL,EPS8,MAPK9,LDHA,PAK6,PTK2B,JAK2,TNS2,TNS1,CDK17,STAT5B,HSP90AA1,G6PD,YES1,ACTN1,DAPK3,PRKCD,DYRK1B,PTPN11,PRDX6,HIPK3,MAPK12,PTK2,HIPK2,MAPK13,PPP1CA,PARD3,CDK2,CDK1,IL6ST,TLN1,MET,EPHA2
299	STK26	250.4	GSK3B,DDX5,GSK3A,DYRK2,HSP90AB1,PXN,RPS27L,EGFR,MAPK9,RPS19,PTK2B,EPHB2,JAK2,HNRNPA1,TNS4,TNS2,TNS1,CDK17,HSP90AA1,YES1,ACTN1,DAPK3,PRKCD,ERBIN,EIF2AK2,TBCB,PTPN11,MPP5,HIPK3,MAPK12,PTK2,MAPK13,PARD3,CDK2,HNRNPA2B1,CDK1,CALM3,FRK
300	CDC42BPB	251.2	ITSN2,GSK3B,GSK3A,HSP90AB1,TGFB1I1,CTNND1,INPPL1,ARHGAP39,IRS2,CRKL,EPS8,KIF5B,TNKS1BP1,JAK2,TNS2,TNS1,HSP90AA1,PBRM1,ACTN1,DAPK3,PRKCD,DYRK1B,PARD3B,CTTN,PARD3,PKP4,TLN1,DSC2,PXN,SLC1A5,LPP,EGFR,EFNB2,MAPK9,FLNA,PAK6,PTK2B,PDLIM4,YES1,ERBIN,EIF2AK2,PTPN11,MPP5,HNRNPAB,PTK2,HIPK3,MAPK12,HIPK2,MAPK13,PPP1CA,TJP1,HNRNPL,AFDN,CDK2,TRIP6,CDK1,CALM3,BCAR1,TJP2
301	ACVR1	251.7	ITSN2,GSK3B,GSK3A,DYRK2,HSP90AB1,TGFB1I1,CTNND1,INPPL1,IRS2,SHB,ACTB,CRKL,ACTG1,EPS8,KIF5B,EPHB2,JAK2,EPHB4,TNS2,TNS1,HSP90AA1,ANXA2,ACTN1,DAPK3,PRKCD,DYRK1B,PARD3B,CTTN,PARD3,ADAM9,IL6ST,MET,EPHA2,ZNF518B,PXN,NEDD9,PIK3R1,EGFR,EFNB2,MAPK9,ABLIM3,PAK6,PTK2B,FLNA,RBBP6,PDLIM5,CDK17,STAT5B,YES1,ERBIN,EIF2AK2,PTPN11,HNRNPAB,PTK2,HIPK3,MAPK12,HIPK2,MAPK13,PPP1CA,TJP1,SON,HNRNPK,CDK2,CDK1,FRK,TJP2
302	STK17A	252.8	ITSN2,BCAR3,GSK3B,GSK3A,DYRK2,INPPL1,ENO1,CRKL,EPS8,PPP1R13L,DHX15,JAK2,EPHB2,TNS4,DDX17,PBRM1,ACTN1,DAPK3,TYK2,CTTN,PKP3,PABPC1,MET,ARHGEF5,EPHA2,DDX5,PXN,PIK3R3,PIK3R1,EGFR,EFNB2,MAPK9,FIP1L1,PAK6,FLNA,PTK2B,RBBP6,HNRNPA1,CDK17,STAT5B,YES1,PTPN11,HNRNPAB,HIPK3,MAPK12,PTK2,HIPK2,MAPK13,PPP1CA,HNRNPL,HNRNPK,PSMC1,CDK2,HNRNPA2B1,CDK1,HNRNPD,NUCB1,CALM3,BCAR1
303	MYLK4	253.8	CDK17,GSK3B,HSP90AA1,HSP90AB1,ACTN1,PRKCD,DYRK1B,PTPN11,EGFR,HIPK3,MAPK12,MAPK13,PPP1CA,MAPK9,LDHA,CDK2,EEF1A2,CDK1,CALM3,JAK2,FRK
304	BMPR2	254.6	ITSN2,GSK3B,GSK3A,DYRK2,HSP90AB1,PRAG1,TGFB1I1,CTNND1,INPPL1,IRS2,ENO1,ACTB,CRKL,ACTG1,EPS8,RPS19,EPHB2,JAK2,EPHB4,TNS2,TNS1,HSP90AA1,ACTN1,DAPK3,PRKCD,ANXA5,GAB1,DYRK1B,KRT5,PARD3B,PEAK1,PARD3,ADAM9,IL6ST,SCG2,MET,EPHA2,DDX5,PXN,PIK3R3,NEDD9,PIK3R1,EGFR,EFNB2,MAPK9,PTK2B,FLNA,PDLIM5,CDK17,STAT5B,YES1,ERBIN,EIF2AK2,RPL35A,PTPN11,PTK2,HIPK3,MAPK12,HIPK2,MAPK13,PPP1CA,TJP1,HNRNPL,CDK2,KRT14,CDK1,BC…
305	MYLK2	256	GSK3B,GSK3A,HSP90AB1,PXN,CTNND1,INPPL1,PIK3R3,IRS2,EGFR,CRKL,MAPK9,KIF5B,PTK2B,PAK6,EPHB2,JAK2,VASP,DDX17,STAT5B,HSP90AA1,YES1,ACTN1,DAPK3,PRKCD,GAB1,DYRK1B,PTPN11,PTK2,HIPK3,MAPK12,HIPK2,MAPK13,PPP1CA,ACTC1,CTTN,CDK2,CDK1,CALM3,PABPC1,IL6ST,BCAR1,EPHA2
306	PBK	256.9	ITSN2,GSK3B,GSK3A,DYRK2,HSP90AB1,PXN,INPPL1,IRS2,ENO1,PIK3R1,SLC1A5,SLC7A11,LPP,EGFR,ACTB,ACTG1,CRKL,EFNB2,LDHA,RPS19,PPP1R13L,KIF5B,PTK2B,RPL15,EPHB2,TNS1,CDK17,HSP90AA1,ANXA5,ERBIN,EIF2AK2,PTPN11,HNRNPAB,PTK2,MAPK12,PARD3B,MAPK13,PPP1CA,EEF1A1,PARD3,CDK2,HNRNPA2B1,TRIP6,CDK1,PKP3
307	CDK11A	258	GSK3B,DDX5,DYRK2,HSP90AB1,PXN,ENO1,EGFR,MAPK9,DHX15,PAK6,PTK2B,FLNA,RBBP6,EPHB2,HNRNPA1,TNS4,DDX17,CDK17,HSP90AA1,DAPK3,PRKCD,DYRK1B,PTPN11,PTK2,HNRNPL,HNRNPK,CDK2,HNRNPA2B1,CDK1,HNRNPD,PABPC1,BCAR1
308	CAMK1G	258.6	GSK3B,GSK3A,DYRK2,HSP90AB1,PIK3R1,SLC7A11,EGFR,ACTG1,MAPK9,PTK2B,PDLIM5,CDK17,HSP90AA1,ACTN1,DYRK1B,PTPN11,MAPK12,HIPK2,MAPK13,PPP1CA,CDK2,CDK1,CALM3,RIN1,SCG2,FRK
309	PINK1	259.5	GSK3B,GSK3A,HSP90AB1,PIK3R3,IRS2,PIK3R1,EGFR,ACTB,ACTG1,MAPK9,KIF5B,FLNA,PTK2B,EPHB2,JAK2,TNS4,TNS2,TNS1,STAT5B,HSP90AA1,ANXA2,PRKCD,ANXA5,DYRK1B,EIF2AK2,PTPN11,TYK2,BCS1L,PRDX6,PTK2,HIPK3,HIPK2,CDK2,CDK1
310	DYRK3	259.7	GSK3B,GSK3A,DYRK2,HSP90AB1,IRS2,EGFR,ACTB,CRKL,ACTG1,MAPK9,POTEI,KIF5B,PTK2B,JAK2,TNS4,HNRNPA1,TNS2,TNS1,STAT5B,HSP90AA1,YES1,ANXA1,ANXA2,ACTN1,DAPK3,PRKCD,ANXA5,DYRK1B,EIF2AK2,PTPN11,HNRNPAB,PTK2,HIPK3,MAPK12,MAPK13,PPP1CA,SON,ACTC1,PSMC1,CDK2,HNRNPA2B1,CDK1,HNRNPD,PABPC1,IL6ST,EPHA2
311	SGK2	260	GSK3B,DDX5,GSK3A,HSP90AB1,DYRK2,RASAL2,EGFR,MAPK9,RPS19,PTK2B,JAK2,TNS2,TNS1,CDK17,HSP90AA1,DAPK3,PRKCD,DYRK1B,HIPK3,MAPK12,PLEKHA7,HIPK2,MAPK13,PPP1CA,HNRNPL,CDK2,CDK1,CALM3,FRK
312	IRAK3	261	ITSN2,GSK3B,GSK3A,HSP90AB1,INPPL1,PIK3R3,IRS2,PIK3R1,EGFR,CRKL,EFNB2,PSMB4,KIF5B,FLNA,PTK2B,EPHB2,JAK2,TNS1,STAT5B,HSP90AA1,YES1,PRKCD,ERBIN,EIF2AK2,PTPN11,TYK2,PTK2,HIPK3,MAPK12,HIPK2,PARD3B,MAPK13,PPP1CA,KRT18,PARD3,CDK2,IL6ST,MET,BCAR1,EPHA2
313	PLK3	261.4	GSK3B,GSK3A,HSP90AB1,DYRK2,RPS27L,IRS2,EGFR,ACTB,ACTG1,MAPK9,POTEI,KIF5B,PAK6,PTK2B,RBBP6,JAK2,TNS4,TNS2,EPHB4,TNS1,CDK17,STAT5B,HSP90AA1,PBRM1,DAPK3,PRKCD,ANXA5,DYRK1B,EIF2AK2,PTK2,HIPK3,MAPK12,MAPK13,PPP1CA,HIPK2,ACTC1,PEAK1,CDK2,CDK1,CALM3,FRK,EPHA2
314	CDK8	261.4	GSK3B,GSK3A,DDX5,DYRK2,HSP90AB1,ZNF518B,EGFR,MAPK9,LDHA,DHX15,PTK2B,TNKS1BP1,EPHB2,JAK2,EPHB4,CDK17,DDX17,STAT5B,HSP90AA1,PBRM1,YES1,DAPK3,PRKCD,DYRK1B,EIF2AK2,PTPN11,MPP5,PTK2,HIPK3,PLEKHA7,PPP1CA,HNRNPL,CDK2,CDK1,FRK,EPHA2
315	MAP3K21	261.5	ITSN2,GSK3B,GSK3A,HSP90AB1,PRAG1,INPPL1,IRS2,RASAL2,EGFR,CRKL,EFNB2,MAPK9,PPP1R13L,PAK6,PTK2B,JAK2,STAT5B,HSP90AA1,YES1,DAPK3,PRKCD,DYRK1B,EIF2AK2,PTPN11,PTK2,HIPK3,PLEKHA7,MAPK12,HIPK2,MAPK13,PARD3B,PPP1CA,CTTN,PARD3,CDK2,CDK1,PKP2,IL6ST,ARHGEF5,BCAR1,FRK
316	PLK2	262.6	GSK3B,DYRK2,HSP90AB1,EGFR,ACTB,ACTG1,POTEI,KIF5B,FLNA,PTK2B,EPHB2,JAK2,TNS4,TNS2,TNS1,CDK17,HSP90AA1,PBRM1,YES1,DAPK3,PRKCD,ANXA5,DYRK1B,EIF2AK2,PTPN11,HIPK3,MAPK12,HIPK2,PPP1CA,AFDN,ACTC1,PSMC1,EEF1A2,CDK2,HNRNPA2B1,CDK1,ADAM9,PABPC1,IL6ST,MET,FRK,EPHA2
317	TSSK6	262.7	GSK3B,GSK3A,HSP90AB1,EGFR,MAPK9,PTK2B,JAK2,EPHB2,TNS4,HNRNPA1,EPHB4,TNS2,KRT6A,TNS1,CDK17,HSP90AA1,YES1,DAPK3,PRKCD,DYRK1B,TYK2,HNRNPAB,PTK2,HIPK3,MAPK12,HIPK2,MAPK13,PPP1CA,PEAK1,CDK2,HNRNPA2B1,CDK1,HNRNPD,CALM3,MET,FRK,EPHA2
318	STK32C	263.8	GSK3B,GSK3A,DYRK2,HSP90AB1,PIK3R1,EGFR,MAPK9,RPS19,PAK6,PTK2B,EPHB2,JAK2,TNS2,TNS1,CDK17,HSP90AA1,DAPK3,PRKCD,DYRK1B,PTK2,HIPK3,MAPK12,PLEKHA7,HIPK2,MAPK13,PPP1CA,HNRNPL,CDK2,CDK1
319	CSNK2A3	265	GSK3B,DDX5,GSK3A,DYRK2,HSP90AB1,PIK3R3,EGFR,CRKL,MAPK9,FIP1L1,DHX15,PAK6,PTK2B,EPHB2,JAK2,HNRNPA1,EPHB4,TNS1,DDX17,CDK17,HSP90AA1,PBRM1,YES1,PRKCD,ERBIN,DYRK1B,EIF2AK2,TYK2,PTK2,HIPK3,MAPK12,PLEKHA7,HIPK2,MAPK13,PPP1CA,PEAK1,CDK2,HNRNPA2B1,CDK1,ADAM9,PABPC1,FRK,EPHA2
320	ACVRL1	265.1	ITSN2,GSK3B,GSK3A,HSP90AB1,TGFB1I1,INPPL1,IRS2,ENO1,ACTB,CRKL,KIF5B,EPHB2,JAK2,EPHB4,TNS2,TNS1,HSP90AA1,ACTN1,PRKCD,DYRK1B,TYK2,KRT5,PARD3B,PARD3,PKP4,TLN1,IL6ST,EPHA2,DDX5,PXN,EGFR,EFNB2,FLNA,PTK2B,STAT5B,YES1,EIF2AK2,PTPN11,PTK2,MAPK12,HIPK2,MAPK13,PPP1CA,TJP1,CDK2,TRIP6,CDK1,BCAR1,TJP2
321	BMPR1B	267.1	ITSN2,GSK3B,GSK3A,DYRK2,HSP90AB1,INPPL1,IRS2,ACTB,CRKL,ACTG1,RPS19,KIF5B,EPHB2,JAK2,TNS4,EPHB4,TNS2,TNS1,HSP90AA1,DAPK3,PRKCD,DYRK1B,PARD3B,EEF1A1,CTTN,PARD3,IL6ST,EPHA2,PIK3R3,PIK3R1,EGFR,EFNB2,MAPK9,PAK6,PTK2B,PDLIM5,CDK17,VASP,STAT5B,ERBIN,RPL35A,PTPN11,MPP5,PTK2,HIPK3,MAPK12,HIPK2,MAPK13,PPP1CA,TJP1,HNRNPL,HNRNPK,CDK2,CDK1,CALM3,FRK,TJP2
322	IRAK2	267.5	ITSN2,GSK3B,HSP90AB1,INPPL1,PIK3R3,IRS2,EGFR,ACTB,ACTG1,CRKL,EFNB2,MAPK9,KIF5B,FLNA,PTK2B,JAK2,TNS1,STAT5B,CDV3,HSP90AA1,DAPK3,PRKCD,EIF2AK2,PTPN11,PTK2,HIPK3,MAPK12,HIPK2,PARD3B,MAPK13,PPP1CA,PARD3,CDK2,ADAM9,IL6ST,BCAR1,EPHA2
323	PIP5K1C	268.7	ITSN2,GSK3A,CTNND1,PXN,INPPL1,PIK3R3,PIK3R1,ACTB,EGFR,ACTG1,ABLIM3,POTEI,PTK2B,TNS1,CDK17,VASP,ACTN1,DAPK3,PRKCD,PTPN11,PARD3B,PPP1CA,SON,ACTC1,PARD3,PSMC1,PKP4,CALM3,TLN1
324	ERN2	269.3	ITSN2,RPL5,GSK3B,GSK3A,DYRK2,HSP90AB1,CTNND1,INPPL1,IRS2,CRKL,RPS19,PLEKHN1,EPHB2,JAK2,EPHB4,TNS2,TNS1,HSP90AA1,ACTN1,DAPK3,PRKCD,DYRK1B,PARD3B,PARD3,EPHA2,PXN,EGFR,EFNB2,MAPK9,PAK6,PTK2B,RBBP6,STAT5B,ERBIN,RPL35A,PTPN11,PTK2,HIPK3,MAPK12,HIPK2,MAPK13,PPP1CA,TJP1,CDK2,HNRNPA2B1,CDK1,HNRNPD,NUCB1,CALM3,BCAR1,FRK
325	ICK	269.7	GSK3B,GSK3A,HSP90AB1,NEDD9,PIK3R1,EGFR,CRKL,MAPK9,JAK2,CDK17,HSP90AA1,YES1,DAPK3,PRKCD,EIF2AK2,DYRK1B,KRT7,PTPN11,PTK2,HIPK3,MAPK12,HIPK2,MAPK13,HNRNPL,CDK2,CDK1,BCAR1
326	CDC7	269.9	GSK3B,AHCTF1,GSK3A,HSP90AB1,DYRK2,IRS2,EGFR,ERI1,KIF5B,PTK2B,JAK2,HNRNPA1,TNS2,TNS1,CDK17,STAT5B,HSP90AA1,YES1,DAPK3,EIF2AK2,PTPN11,TBCB,PTK2,MAPK12,PPP1CA,MAPK13,HNRNPK,PSMC1,CDK2,HNRNPA2B1,CDK1
327	OXSR1	270	GSK3B,GSK3A,DYRK2,HSP90AB1,PXN,RPS27L,IRS2,EGFR,CRKL,MAPK9,PAK6,PTK2B,FLNA,JAK2,CDK17,HSP90AA1,YES1,DAPK3,PRKCD,DYRK1B,EIF2AK2,PTPN11,TBCB,MPP5,PTK2,HIPK3,MAPK12,HIPK2,MAPK13,PARD3B,TJP1,HNRNPL,CDK2,CDK1,ADAM9,FRK,EPHA2
328	PIM3	270.5	GSK3B,GSK3A,DYRK2,HSP90AB1,EGFR,ACTB,MAPK9,PTK2B,JAK2,EPHB2,TNS4,HNRNPA1,EPHB4,TNS2,TNS1,CDK17,STAT5B,HSP90AA1,YES1,DAPK3,PRKCD,ANXA5,DYRK1B,PTPN11,TYK2,HNRNPAB,HIPK3,MAPK12,HIPK2,MAPK13,PPP1CA,CDK2,HNRNPA2B1,CDK1,HNRNPD,CALM3,MET,FRK,EPHA2
329	PRKY	271	GSK3B,HSP90AA1,HSP90AB1,DAPK3,PRKCD,CDK2,CDK1,DYRK1B,EGFR,HIPK3,FRK
330	MAP3K15	271.5	GSK3B,HSP90AA1,GSK3A,HSP90AB1,YES1,RASAL2,TYK2,BCS1L,EGFR,MAPK12,MAPK13,MAPK9,PAK6,PKP4,EPHB2,JAK2,MET,EPHB4,FRK,EPHA2
331	CDK18	272.3	ITSN2,GSK3B,GSK3A,HSP90AB1,TGFB1I1,ACTB,ACTG1,POTEI,KIF5B,EPHB2,JAK2,TNS4,TNS2,TNS1,DDX17,HSP90AA1,G6PD,DAPK3,PRKCD,DYRK1B,EEF1A2,EPHA2,DDX5,PXN,PIK3R3,NEDD9,EGFR,MAPK9,ABLIM3,PAK6,PTK2B,HNRNPA1,PDLIM5,PDLIM4,STAT5B,EIF2AK2,PTPN11,HNRNPAB,MAPK12,PLEKHA7,HIPK3,MAPK13,PPP1CA,HIPK2,ACTC1,KRT16,CDK2,HNRNPA2B1,TRIP6,CDK1,HNRNPD,CALM3,FRK,BCAR1
332	AATK	273.4	GSK3B,GSK3A,YES1,DAPK3,PRKCD,DYRK1B,EIF2AK2,PTPN11,PTK2,EGFR,MAPK12,HIPK3,PPP1CA,ACTC1,CDK2,PAK6,PTK2B,JAK2,EPHA2
333	AURKC	275	GSK3B,GSK3A,HSP90AB1,NEDD9,EGFR,ACTB,ACTG1,MAPK9,KIF5B,RBBP6,JAK2,TNS2,TNS1,CDK17,HSP90AA1,DAPK3,PRKCD,DYRK1B,MAPK12,HIPK2,PPP1CA,PARD3B,MAPK13,CTTN,PARD3,CDK2,CDK1,FRK
334	CDK11B	275	GSK3B,DDX5,GSK3A,DYRK2,HSP90AB1,PXN,ENO1,EGFR,MAPK9,DHX15,PAK6,PTK2B,FLNA,RBBP6,HNRNPA1,TNS4,DDX17,CDK17,HSP90AA1,PBRM1,DAPK3,PRKCD,DYRK1B,PTPN11,PTK2,HNRNPL,HNRNPK,CDK2,HNRNPA2B1,CDK1,HNRNPD,PABPC1,BCAR1,FRK
335	CDK12	275.1	ITSN2,GSK3B,GSK3A,DDX5,DYRK2,HSP90AB1,PIK3R1,KRT85,EGFR,CRKL,MAPK9,RBBP6,JAK2,EPHB2,HNRNPA1,EPHB4,TNS1,CDK17,DDX17,HSP90AA1,PBRM1,YES1,EIF2AK2,PRRC2C,PTPN11,PTK2,MAPK12,MAPK13,PPP1CA,SON,PSMC1,CDK2,HNRNPA2B1,CDK1,HNRNPD,EPHA2
336	MARK4	275.4	GSK3B,GSK3A,PRAG1,INPPL1,IRS2,EGFR,EPS8,MAPK9,PPP1R13L,KIF5B,PAK6,PTK2B,EPHB2,EPHB4,VASP,STAT5B,HSP90AA1,DAPK3,PRKCD,GAB1,ERBIN,DYRK1B,EIF2AK2,PTPN11,PTK2,HIPK3,MAPK12,HIPK2,MAPK13,TJP1,AFDN,HNRNPK,CDK2,CDK1,PKP2,BCAR1,EPHA2,CEP89
337	PDIK1L	275.8	CDK17,GSK3B,GSK3A,HSP90AA1,YES1,HSP90AB1,PRKCD,DAPK3,MPP5,PTK2,EGFR,HIPK3,MAPK12,MAPK13,MAPK9,KIF5B,CDK2,CDK1,PTK2B,CALM3,JAK2,FRK
338	TSSK2	276.2	GSK3B,GSK3A,HSP90AB1,EGFR,MAPK9,PAK6,PTK2B,EPHB2,TNS4,JAK2,HNRNPA1,EPHB4,TNS2,TNS1,CDK17,HSP90AA1,G6PD,YES1,DAPK3,PRKCD,DYRK1B,TYK2,HNRNPAB,HIPK3,MAPK12,HIPK2,MAPK13,PPP1CA,PEAK1,CDK2,HNRNPA2B1,CDK1,HNRNPD,CALM3,MET,FRK,EPHA2
339	MAP4K3	276.6	ITSN2,GSK3B,GSK3A,AHCTF1,DYRK2,HSP90AB1,PXN,PIK3R1,SLC1A5,EGFR,CRKL,EPS8,MAPK9,EPB41L2,PAK6,PTK2B,JAK2,CDK17,HSP90AA1,YES1,DAPK3,PRKCD,DYRK1B,PTPN11,LSR,PTK2,HIPK3,HIPK2,AFDN,CTTN,CDK2,CDK1,FRK
340	NRBP1	276.7	GSK3B,RPL5,GSK3A,HSP90AB1,DYRK2,EGFR,PAK6,PTK2B,TNKS1BP1,JAK2,YES1,ACTN1,DAPK3,PRKCD,DYRK1B,EIF2AK2,PTK2,MAPK12,HIPK3,MAPK13,HIPK2,PPP1CA,CDK2,CDK1,PKP4,FRK
341	CAMK2B	277.1	GSK3B,GSK3A,HSP90AB1,CTNND1,EGFR,ACTB,EPS8,FLNA,PTK2B,PLEKHN1,JAK2,EPHB2,EPHB4,SPECC1,HSP90AA1,YES1,ACTN1,DAPK3,PRKCD,DYRK1B,EIF2AK2,MPP5,PTK2,MAPK12,HIPK2,MAPK13,PPP1CA,HNRNPL,AFDN,SON,CDK2,EEF1A2,CDK1,PKP4,CALM3,SCG2,MET,FRK,EPHA2
342	TRIB2	277.8	GSK3B,GSK3A,HSP90AB1,DYRK2,PRAG1,TGFB1I1,INPPL1,IRS2,ENO1,EPHB2,JAK2,TNS4,EPHB4,TNS2,TNS1,DAPK3,PRKCD,ANXA5,TYK2,KIAA1217,ADAM9,PABPC1,IL6ST,MET,EPHA2,LPP,EGFR,FLNA,PTK2B,HNRNPA1,CDK17,STAT5B,YES1,PRRC2C,PTPN11,HNRNPAB,PTK2,HIPK3,MAPK12,HIPK2,MAPK13,PPP1CA,CDK2,HNRNPA2B1,CDK1,HNRNPD,CALM3,FRK
343	VRK1	278.6	GSK3B,GSK3A,DDX5,AHCTF1,DYRK2,HSP90AB1,RASAL2,EGFR,MAPK9,RPS19,DHX15,JAK2,HNRNPA1,EPHB4,DDX17,CDK17,HSP90AA1,YES1,DAPK3,PRKCD,EIF2AK2,PTPN11,PTK2,MAPK12,HIPK3,MAPK13,PPP1CA,HIPK2,CDK2,HNRNPA2B1,CDK1
344	MAP3K10	278.9	ITSN2,GSK3B,GSK3A,DYRK2,HSP90AB1,PRAG1,INPPL1,IRS2,SHB,CRKL,PPP1R13L,EPHB2,JAK2,EPHB4,TNS1,HSP90AA1,DAPK3,PRKCD,GAB1,DYRK1B,TYK2,PARD3B,CTTN,PEAK1,PARD3,PKP2,IL6ST,RIN1,ARHGEF5,EPHA2,PXN,EGFR,EFNB2,MAPK9,PAK6,PTK2B,FLNA,ADAD2,CDK17,YES1,EIF2AK2,PTPN11,PTK2,HIPK3,MAPK12,HIPK2,MAPK13,PPP1CA,CDK2,CDK1,CALM3,BCAR1,FRK
345	NUAK2	279	GSK3B,GSK3A,HSP90AB1,INPPL1,NEDD9,LPP,EGFR,MAPK9,LDHA,FLNA,PTK2B,TNKS1BP1,JAK2,VASP,CDK17,STAT5B,HSP90AA1,DAPK3,PRKCD,DYRK1B,EIF2AK2,HIPK3,MAPK12,HIPK2,MAPK13,CDK2,TRIP6,CDK1,BCAR1,EPHA2
346	MAP3K20	279.8	ITSN2,GSK3B,GSK3A,DYRK2,HSP90AB1,PRAG1,INPPL1,IRS2,EGFR,CRKL,EFNB2,MAPK9,FLNA,PAK6,PTK2B,EPHB2,JAK2,EPHB4,CDK17,STAT5B,HSP90AA1,YES1,DAPK3,PRKCD,DYRK1B,PTPN11,TYK2,PTK2,HIPK3,MAPK12,HIPK2,PARD3B,MAPK13,PPP1CA,GAREM1,PEAK1,PARD3,CDK2,CDK1,ADAM9,IL6ST,MET,FRK,EPHA2
347	PXK	280	GSK3B,GSK3A,HSP90AB1,INPPL1,IRS2,PIK3R1,EGFR,MAPK9,FLNA,PTK2B,EPHB2,JAK2,TNS4,PDLIM5,CDK17,VASP,STAT5B,DAPK3,PRKCD,EIF2AK2,DYRK1B,PTPN11,TYK2,PTK2,HIPK3,CDK2,CDK1,IL6ST,MET
348	CDKL4	280	GSK3B,GSK3A,HSP90AA1,HSP90AB1,PRKCD,DYRK1B,PTTG1IP,EGFR,HIPK3,MAPK12,MAPK9,POTEI,CDK2,FRK
349	AAK1	280.2	ITSN2,GSK3B,GSK3A,AHCTF1,DYRK2,NEDD9,EGFR,ACTB,CRKL,ACTG1,EPS8,PPP1R13L,POTEI,TNKS1BP1,JAK2,EPHB2,TNS2,CDK17,YES1,ACTN1,DAPK3,PRKCD,DYRK1B,PRRC2C,PTPN11,PTK2,HIPK3,MAPK12,PLEKHA7,HIPK2,MAPK13,PPP1CA,HNRNPL,ACTC1,CTTN,PEAK1,PSMC1,CDK2,CDK1,HNRNPD,CALM3,PABPC1,BCAR1
350	MAST2	280.3	GSK3B,GSK3A,HSP90AB1,PRAG1,AHNAK,PIK3R3,PIK3R1,EGFR,PTK2B,JAK2,TNS4,PDLIM4,TNS2,TNS1,STAT5B,HSP90AA1,YES1,DAPK3,PRKCD,DYRK1B,PTPN11,MPP5,PTK2,HIPK3,MAPK12,HIPK2,HNRNPL,TJP1,AFDN,PEAK1,PARD3,CDK2,CDK1,IL6ST,BCAR1,TJP2
351	MLKL	280.3	ITSN2,GSK3B,GSK3A,HSP90AB1,INPPL1,IRS2,EGFR,CRKL,EFNB2,MAPK9,PTK2B,EPHB2,JAK2,TNS1,CDK17,VASP,HSP90AA1,YES1,ANXA1,PRKCD,ANXA5,EIF2AK2,PTPN11,HIPK3,MAPK12,PARD3B,MAPK13,PPP1CA,PARD3,CDK2,CDK1,EPHA2
352	KALRN	280.5	ITSN2,BCAR3,GSK3B,GSK3A,DYRK2,PRAG1,TGFB1I1,INPPL1,ACTB,CRKL,PPP1R13L,EPHB2,JAK2,EPHB4,KIRREL1,ANXA1,ACTN1,DAPK3,PRKCD,GAB1,DYRK1B,TYK2,CTTN,PEAK1,PARD3,IL6ST,RIN1,TLN1,MET,ARHGEF5,EPHA2,NEDD9,PIK3R1,RASAL2,LPP,EGFR,EFNB2,MAPK9,ABLIM3,FLNA,PAK6,PTK2B,PDLIM5,VASP,STAT5B,YES1,EIF2AK2,PTPN11,MPP5,PTK2,HIPK3,MAPK12,PLEKHA7,HIPK2,MAPK13,TJP1,AFDN,CDK2,CDK1,HNRNPD,BCAR1,FRK
353	MAP3K13	281.6	GSK3B,GSK3A,AHNAK,INPPL1,PIK3R3,PIK3R1,EGFR,CRKL,MAPK9,PTK2B,FLNA,JAK2,CDK17,VASP,YES1,DAPK3,PRKCD,EIF2AK2,PTPN11,TYK2,PTK2,HIPK3,MAPK12,HIPK2,MAPK13,PARD3,CDK2,CDK1,ADAM9,FRK
354	BUB1B	285.1	GSK3B,GSK3A,AHCTF1,HSP90AB1,INPPL1,RPS27L,SLC1A5,EGFR,ACTB,ACTG1,MAPK9,PSMB4,POTEI,KIF5B,FLNA,JAK2,CDK17,STAT5B,HSP90AA1,PBRM1,DAPK3,PRKCD,ANXA5,EIF2AK2,PTPN11,PTK2,MAPK12,PPP1CA,MAPK13,ACTC1,PSMC1,CDK2,CDK1,HNRNPD,ADAM9,CALM3,PABPC1,BCAR1
355	AMHR2	286	ITSN2,GSK3B,GSK3A,HSP90AB1,INPPL1,IRS2,ENO1,EGFR,CRKL,EFNB2,PTK2B,EPHB2,JAK2,PDLIM4,TNS2,TNS1,STAT5B,HSP90AA1,DAPK3,PRKCD,DYRK1B,PTPN11,PTK2,MAPK12,PLEKHA7,HIPK2,PARD3B,MAPK13,PPP1CA,PARD3,CDK2
356	HIPK4	286	GSK3B,GSK3A,DYRK2,HSP90AB1,EGFR,ACTB,ACTG1,POTEI,PAK6,EPHB2,JAK2,TNS4,HNRNPA1,TNS2,TNS1,VASP,HSP90AA1,ANXA1,ANXA2,ACTN1,DAPK3,PRKCD,ANXA5,DYRK1B,EIF2AK2,HNRNPAB,HIPK3,MAPK12,PPP1CA,ACTC1,PSMC1,CDK2,HNRNPA2B1,CDK1,HNRNPD,PABPC1,FRK
357	PSKH2	286.3	CDK17,GSK3B,GSK3A,HSP90AA1,DYRK2,HSP90AB1,ACTN1,DAPK3,PRKCD,AHNAK2,EGFR,HIPK3,MAPK12,MAPK13,PPP1CA,MAPK9,CDK2,CDK1,PAK6,CALM3,JAK2,PDLIM4
358	LMTK2	286.3	GSK3B,GSK3A,YES1,PRKCD,EIF2AK2,PTPN11,TYK2,PTK2,EGFR,HIPK3,HIPK2,PPP1CA,CDK2,TRIP6,HNRNPA2B1,CDK1,PTK2B,EPHB2,JAK2,PDLIM5,EPHA2
359	ULK2	287.2	GSK3B,GSK3A,DYRK2,TGFB1I1,PXN,INPPL1,PIK3R1,ACTB,EGFR,ACTG1,MAPK9,POTEI,KIF5B,FLNA,PAK6,PTK2B,EPHB2,JAK2,TNS1,CDK17,HSP90AA1,YES1,ACTN1,DAPK3,PRKCD,DYRK1B,PTPN11,PTK2,HIPK3,MAPK12,HIPK2,PPP1CA,MAPK13,ACTC1,PEAK1,PARD3,CDK2,HNRNPA2B1,CDK1,CALM3
360	GRK4	288.3	GSK3B,GSK3A,DYRK2,HSP90AB1,PXN,INPPL1,PIK3R1,EGFR,FLNA,PTK2B,JAK2,HSP90AA1,YES1,DAPK3,PRKCD,DYRK1B,PTPN11,TYK2,PTK2,HIPK3,MAPK12,HIPK2,PEAK1,CDK2,CDK1,CALM3
361	RPS6KA6	288.4	GSK3B,GSK3A,HSP90AB1,PIK3R3,IRS2,PIK3R1,EGFR,ACTB,CRKL,ACTG1,POTEI,FLNA,EPHB2,HSP90AA1,YES1,ANXA1,ANXA2,DAPK3,PRKCD,ANXA5,EIF2AK2,PTK2,MAPK12,MAPK13,PPP1CA,HNRNPK,CDK2,CDK1
362	EIF2AK1	288.8	RPL5,GSK3B,GSK3A,HSP90AB1,INPPL1,RASAL2,EGFR,CRKL,LDHA,RPS19,FLNA,PTK2B,JAK2,NANS,STAT5B,HSP90AA1,YES1,DAPK3,PRKCD,ERBIN,DYRK1B,EIF2AK2,PTPN11,BCS1L,PTK2,HIPK3,HIPK2,PPP1CA,EEF1A1,PSMC1,CDK2,EEF1A2,CDK1,PABPC1,FRK
363	CDC42BPA	289	ITSN2,GSK3B,GSK3A,HSP90AB1,TGFB1I1,CTNND1,INPPL1,IRS2,ACTB,ACTG1,CRKL,EPS8,KIF5B,JAK2,TNS2,TNS1,HSP90AA1,PBRM1,DAPK3,PRKCD,DYRK1B,PARD3B,CTTN,PARD3,PKP4,TLN1,EPHA2,PXN,PIK3R3,LPP,EGFR,EFNB2,FLNA,PAK6,PTK2B,VASP,YES1,ERBIN,EIF2AK2,PTPN11,MPP5,PTK2,HIPK3,MAPK12,PLEKHA7,HIPK2,MAPK13,PPP1CA,TJP1,HNRNPL,AFDN,ACTC1,CDK2,TRIP6,CDK1,CALM3,BCAR1,TJP2
364	CSNK1G3	289	ITSN2,GSK3B,GSK3A,ZNF518B,INPPL1,PIK3R1,LPP,EGFR,CRKL,MAPK9,ABLIM3,KIF5B,EPHB2,JAK2,TNS4,EPHB4,CDK17,STAT5B,YES1,ACTN1,DAPK3,PRKCD,ERBIN,DYRK1B,EIF2AK2,PTPN11,TYK2,PTK2,HIPK3,PLEKHA7,PPP1CA,CDK2,HNRNPA2B1,CDK1,CALM3,EPHA2
365	PRKG2	289.1	GSK3B,GSK3A,HSP90AB1,TGFB1I1,PXN,LPP,EGFR,RPS19,FIP1L1,JAK2,PDLIM4,VASP,HSP90AA1,YES1,DAPK3,PRKCD,DYRK1B,EIF2AK2,HIPK3,MAPK12,HIPK2,MAPK13,PPP1CA,CDK2,CDK1,HNRNPD,CALM3,MET,TJP2
366	KSR2	289.1	ITSN2,GSK3B,GSK3A,HSP90AB1,DYRK2,PRAG1,INPPL1,ARHGAP39,IRS2,PIK3R1,EGFR,CRKL,EFNB2,PAK6,PTK2B,PLEKHN1,EPHB2,TNS2,TNS1,SPECC1,STAT5B,HSP90AA1,PBRM1,AFAP1L1,YES1,DAPK3,PRKCD,DYRK1B,PTPN11,PTK2,HIPK3,MAPK12,PARD3B,HIPK2,MAPK13,PPP1CA,HNRNPL,PARD3,CDK2,TLN1,FRK
367	NUAK1	289.7	GSK3B,KRT81,GSK3A,HSP90AB1,PRAG1,LPP,EGFR,MAPK9,PPP1R13L,PTK2B,EPHB2,JAK2,CDK17,HSP90AA1,DAPK3,PRKCD,DYRK1B,EIF2AK2,HIPK3,PTK2,MAPK12,HIPK2,MAPK13,TJP1,PEAK1,CDK2,EEF1A2,TRIP6,CDK1,PKP4,ARHGEF5,EPHA2
368	EPHA10	289.8	ITSN2,GSK3B,GSK3A,HSP90AB1,PRAG1,CTNND1,PXN,INPPL1,ARHGAP39,IRS2,EGFR,CRKL,EFNB2,PAK6,PTK2B,EPHB2,JAK2,TNS4,EPHB4,TNS2,TNS1,VASP,STAT5B,HSP90AA1,PBRM1,YES1,DAPK3,PRKCD,ERBIN,DYRK1B,PTPN11,PTK2,HIPK3,MAPK12,PLEKHA7,PARD3B,MAPK13,PPP1CA,TJP1,PARD3,CDK2,HNRNPA2B1,CDK1,MET,BCAR1,FRK,EPHA2
369	EPHA8	290	ITSN2,GSK3B,GSK3A,HSP90AB1,CTNND1,INPPL1,IRS2,ARHGAP39,CRKL,EPHB2,JAK2,TNS4,EPHB4,TNS2,TNS1,HSP90AA1,PBRM1,PRKCD,GAB1,DYRK1B,PARD3B,CTTN,PARD3,RIN1,MET,EPHA2,PXN,PIK3R3,PIK3R1,EGFR,EFNB2,FLNA,PTK2B,PDLIM4,VASP,STAT5B,YES1,PTPN11,PTK2,MAPK12,MAPK13,PPP1CA,TJP1,AFDN,CDK2,CDK1,HNRNPD,BCAR1,FRK
370	PAK5	290.4	GSK3B,GSK3A,DYRK2,HSP90AB1,AHNAK,CTNND1,PXN,PIK3R1,LPP,EGFR,ACTB,ACTG1,MAPK9,KIF5B,PAK6,PTK2B,FLNA,PLEKHN1,EPHB2,JAK2,TNS4,EPHB4,TNS2,TNS1,CDK17,HSP90AA1,YES1,DAPK3,PRKCD,ERBIN,DYRK1B,TYK2,PTK2,MAPK12,HIPK2,MAPK13,AFDN,ACTC1,CTTN,CDK2,TRIP6,CDK1,CALM3,MET,FRK,EPHA2
371	PNCK	291.3	GSK3B,GSK3A,HSP90AB1,EGFR,MAPK9,PAK6,PTK2B,FLNA,JAK2,CDK17,HSP90AA1,ACTN1,DAPK3,PRKCD,DYRK1B,PTPN11,HIPK3,MAPK12,MAPK13,PPP1CA,CDK2,EEF1A2,CDK1,CALM3,FRK
372	STK40	292.1	BCAR3,GSK3B,GSK3A,PRAG1,EGFR,PPP1R13L,PTK2B,TNKS1BP1,JAK2,EPHB2,TNS4,HNRNPA1,EPHB4,TNS2,TNS1,CDK17,YES1,DAPK3,PRKCD,DYRK1B,EIF2AK2,TYK2,HNRNPAB,HIPK3,MAPK12,MAPK13,PPP1CA,PEAK1,PSMC1,CDK2,HNRNPA2B1,CDK1,HNRNPD,CALM3,MET,FRK,EPHA2
373	NEK4	292.1	GSK3B,RPL5,AHCTF1,GSK3A,HSP90AB1,ENO1,EGFR,ACTB,ACTG1,MAPK9,DHX15,PAK6,RPL15,JAK2,HNRNPA1,CDK17,DDX17,HSP90AA1,PBRM1,KIRREL1,YES1,DAPK3,PRKCD,EIF2AK2,RPL35A,PTPN11,PTK2,HIPK3,MAPK12,MAPK13,PPP1CA,EEF1A1,KIAA1217,HNRNPL,ACTC1,PEAK1,PARD3,CDK2,HNRNPA2B1,CDK1,HNRNPD,PABPC1,BCAR1,ARHGEF5
374	PHKG2	295	GSK3B,GSK3A,DDX5,DYRK2,HSP90AB1,PRAG1,INPPL1,RPS27L,IRS2,ENO1,EGFR,MAPK9,RPS19,PAK6,PTK2B,EPHB2,JAK2,NANS,HNRNPA1,EPHB4,TNS1,CDK17,G6PD,HSP90AA1,YES1,DAPK3,PRKCD,DYRK1B,TBCB,TYK2,PTK2,HIPK3,MAPK12,HIPK2,MAPK13,PPP1CA,HNRNPK,PEAK1,PSMC1,CDK2,EEF1A2,HNRNPA2B1,CDK1,CALM3,IL6ST,FRK,EPHA2
375	RPS6KA4	295.7	GSK3B,GSK3A,DYRK2,PRAG1,INPPL1,PIK3R3,NEDD9,RASAL2,ENO1,EGFR,MAPK9,PPP1R13L,FLNA,PAK6,PTK2B,EPHB2,JAK2,HNRNPA1,EPHB4,ANXA1,ANXA2,DAPK3,PRKCD,ANXA5,DYRK1B,TYK2,HIPK3,MAPK12,PTK2,HIPK2,MAPK13,PEAK1,PSMC1,CDK2,TRIP6,CDK1,PABPC1,RIN1,BCAR1,EPHA2
376	EIF2AK3	295.7	RPL5,GSK3B,HSP90AB1,PXN,INPPL1,PIK3R3,IRS2,PIK3R1,SLC1A5,EGFR,ACTB,CRKL,ACTG1,MAPK9,PAK6,PTK2B,EPHB2,JAK2,TNS1,CDK17,STAT5B,HSP90AA1,YES1,ANXA2,PRKCD,ANXA5,GAB1,EIF2AK2,PTPN11,PTK2,MAPK12,HIPK2,MAPK13,PPP1CA,TJP1,KRT18,CDK2,KRT14,CDK1,HNRNPD,PKP4,PABPC1,IL6ST,MET,BCAR1,EPHA2
377	STK16	296.7	ITSN2,BCAR3,GSK3B,GSK3A,DYRK2,INPPL1,PIK3R1,EGFR,CRKL,MAPK9,DHX15,PAK6,PTK2B,TNS4,JAK2,HNRNPA1,PDLIM4,STAT5B,HSP90AA1,YES1,ACTN1,DAPK3,PRKCD,DYRK1B,EIF2AK2,PTPN11,TYK2,HNRNPAB,PTK2,MAPK12,MAPK13,HNRNPL,AFDN,PSMC1,CDK2,TRIP6,HNRNPA2B1,CDK1,HNRNPD,PABPC1,MET,EPHA2
378	ACVR2A	296.9	ITSN2,GSK3B,KRT81,HSP90AB1,TGFB1I1,INPPL1,IRS2,PIK3R1,ENO1,EGFR,ACTB,CRKL,ACTG1,EFNB2,MAPK9,PTK2B,FLNA,EPHB2,JAK2,TNS1,STAT5B,HSP90AA1,YES1,PRKCD,ERBIN,EIF2AK2,PTPN11,MPP5,HNRNPAB,PTK2,HIPK3,MAPK12,HIPK2,PARD3B,MAPK13,PPP1CA,TJP1,HNRNPK,ACTC1,PARD3,CDK2,CDK1,HNRNPD,IL6ST,FRK,EPHA2
379	DCLK1	297.6	GSK3B,GSK3A,AHCTF1,HSP90AB1,PRAG1,CTNND1,IRS2,ACTB,ACTG1,EPHB2,JAK2,EPHB4,TNS2,TNS1,HSP90AA1,ANXA2,ACTN1,DAPK3,PRKCD,DYRK1B,PARD3,PKP2,PKP4,PKP3,SCG2,MET,EPHA2,PIK3R1,RASAL2,EGFR,EFNB2,FLNA,PAK6,PTK2B,PDLIM5,STAT5B,EIF2AK2,PTPN11,PTK2,PLEKHA7,MAPK12,MAPK13,PPP1CA,TJP1,AFDN,KRT18,CDK2,CDK1,CALM3,TJP2
380	TESK1	298.6	ITSN2,GSK3B,GSK3A,HSP90AB1,PRAG1,TGFB1I1,PXN,INPPL1,IRS2,EGFR,CRKL,EFNB2,PAK6,PTK2B,TNS1,VASP,HSP90AA1,DAPK3,PRKCD,DYRK1B,PTPN11,MAPK12,PTK2,HIPK2,PARD3B,MAPK13,PPP1CA,CTTN,PEAK1,PARD3,CDK2,CALM3,MET
381	BCKDK	299	GSK3B,GSK3A,HSP90AB1,DYRK2,PIK3R3,ENO1,PIK3R1,EPS8,LDHA,JAK2,TNS2,CDK17,STAT5B,G6PD,HSP90AA1,PRKCD,DYRK1B,TYK2,PRDX6,HIPK3,MAPK12,PPP1CA,HIPK2,MAPK13,CDK2,CDK1,CALM3
382	SIK1	299.8	ITSN2,GSK3B,GSK3A,PRAG1,PXN,INPPL1,PIK3R3,NEDD9,IRS2,PIK3R1,SHB,EGFR,CRKL,PTK2B,JAK2,TNS4,EPHB4,VASP,STAT5B,HSP90AA1,YES1,ACTN1,DAPK3,PRKCD,GAB1,DYRK1B,PTPN11,TYK2,PTK2,MAPK12,HIPK2,EEF1A1,CTTN,PARD3,CDK2,HNRNPA2B1,TRIP6,CDK1,FRK,BCAR1,EPHA2
383	CDK10	299.8	GSK3B,GSK3A,DDX5,DYRK2,HSP90AB1,INPPL1,IRS2,EGFR,ACTB,MAPK9,PAK6,PTK2B,RBBP6,JAK2,TNS4,DDX17,CDK17,STAT5B,DAPK3,PRKCD,DYRK1B,EIF2AK2,PTPN11,PTK2,HIPK3,MAPK12,CDK2,CDK1,FRK
384	EIF2AK4	300.5	RPL5,GSK3B,GSK3A,HSP90AB1,PIK3R1,RASAL2,SLC1A5,SLC7A11,EGFR,ACTB,ACTG1,LDHA,RPS19,POTEI,PTK2B,JAK2,NANS,HNRNPA1,HSP90AA1,SLC38A1,PRKCD,ANXA5,EIF2AK2,PTPN11,BCS1L,MAPK12,HIPK3,MAPK13,PPP1CA,EEF1A1,HNRNPL,ACTC1,PSMC1,EEF1A2,CDK2,HNRNPA2B1,CDK1,HNRNPD,PABPC1
385	MKNK2	301.3	RPL5,GSK3B,GSK3A,HSP90AB1,PIK3R3,EGFR,CRKL,MAPK9,FLNA,PAK6,PTK2B,TNKS1BP1,JAK2,HNRNPA1,EPHB4,TNS2,CDK17,HSP90AA1,CAVIN1,DAPK3,PRKCD,DYRK1B,TYK2,PTK2,HIPK3,MAPK12,HIPK2,MAPK13,PPP1CA,PEAK1,CDK2,HNRNPA2B1,CDK1,PABPC1
386	BMP2K	302.3	ITSN2,GSK3B,AHCTF1,DYRK2,EGFR,ACTB,ACTG1,POTEI,FLNA,PTK2B,JAK2,EPHB2,YES1,ACTN1,DAPK3,PRKCD,DYRK1B,PTK2,PLEKHA7,HIPK3,HIPK2,PPP1CA,ACTC1,CDK2,TRIP6
387	PIP5K1B	302.5	ITSN2,ACTN1,PRKCD,INPPL1,PIK3R3,PIK3R1,ACTB,ACTG1,PARD3B,PPP1CA,ACTC1,POTEI,KIF5B,PARD3,PSMC1,CALM3,TLN1,MET,TJP2
388	CDK20	303.1	ITSN2,CDK17,GSK3B,GSK3A,DAPK3,PRKCD,PXN,DYRK1B,NEDD9,TBCB,PTPN11,EGFR,MAPK12,PLEKHA7,CRKL,MAPK13,PPP1CA,MAPK9,CDK2,CDK1,BCAR1,TNS2,CEP89
389	TP53RK	304.3	GSK3B,GSK3A,DYRK2,HSP90AB1,RPS27L,IRS2,EGFR,RPS19,RBBP6,RPL15,NANS,EPHB2,JAK2,HNRNPA1,EPHB4,HSP90AA1,YES1,ANXA2,TYK2,HIPK3,PPP1CA,EEF1A1,HNRNPL,HNRNPK,CDK2,EEF1A2,TRIP6,HNRNPA2B1,CDK1,MET,FRK,EPHA2
390	STK36	304.6	GSK3B,GSK3A,HSP90AA1,DAPK3,PRKCD,INPPL1,DYRK1B,EIF2AK2,TYK2,PTK2,EGFR,HIPK3,HIPK2,MAPK9,KIF5B,CDK2,CDK1,FLNA,PAK6,PTK2B,PABPC1,EPHB2,JAK2
391	NPR2	305	ITSN2,GSK3B,HSP90AB1,IRS2,EGFR,ACTB,ACTG1,EPS8,MAPK9,POTEI,FLNA,PTK2B,TNS4,JAK2,VASP,STAT5B,HSP90AA1,YES1,PRKCD,GAB1,EIF2AK2,PTPN11,MAPK12,PTK2,MAPK13,ACTC1,PSMC1,CDK2,CDK1,CALM3,TLN1,MET,ARHGEF5,FRK,EPHA2
392	TRPM7	305.1	GSK3B,GSK3A,EGFR,ACTB,ACTG1,EPS8,MAPK9,POTEI,PTK2B,JAK2,CDK17,ANXA1,YES1,DAPK3,ERBIN,EIF2AK2,PTPN11,PTK2,MAPK12,MAPK13,ACTC1,CDK2,HNRNPD,CDK1,TLN1,EPHA2
393	NEK8	305.5	GSK3B,GSK3A,AHCTF1,HSP90AB1,PRAG1,NEDD9,EGFR,MAPK9,PAK6,TNKS1BP1,HSP90AA1,DAPK3,PRKCD,DYRK1B,MAPK12,MAPK13,HIPK2,PEAK1,CDK2,TRIP6,CDK1,PABPC1,BCAR1,CEP89
394	NEK11	306	SPECC1,GSK3B,HSP90AA1,DYRK2,HSP90AB1,DAPK3,PRKCD,DYRK1B,PTPN11,PTK2,EGFR,HIPK3,MAPK12,HIPK2,MAPK13,CDK2,CDK1,PAK6,PTK2B,RPL15,JAK2
395	IRAK4	306.9	ITSN2,GSK3B,GSK3A,HSP90AB1,PXN,INPPL1,IRS2,EGFR,CRKL,EFNB2,MAPK9,KIF5B,FLNA,PTK2B,EPHB2,JAK2,TNS1,CDK17,STAT5B,CDV3,HSP90AA1,YES1,DAPK3,PRKCD,ERBIN,EIF2AK2,PTPN11,TYK2,PTK2,MAPK12,PARD3B,MAPK13,PPP1CA,PARD3,CDK2,CDK1,IL6ST,FRK
396	CSNK1G1	307.1	GSK3B,GSK3A,ZNF518B,EGFR,MAPK9,PPP1R13L,PTK2B,EPHB2,JAK2,EPHB4,FAM83B,CDK17,YES1,DAPK3,PRKCD,DYRK1B,EIF2AK2,PTPN11,HIPK3,MAPK12,PPP1CA,CDK2,HNRNPA2B1,CDK1,CALM3,EPHA2
397	CSNK1G2	307.5	ITSN2,GSK3B,GSK3A,ZNF518B,PXN,INPPL1,IRS2,PIK3R1,LPP,EGFR,ACTB,CRKL,PTK2B,FLNA,JAK2,EPHB2,TNS4,EPHB4,CDK17,VASP,STAT5B,YES1,ACTN1,DAPK3,PRKCD,ERBIN,DYRK1B,EIF2AK2,PTPN11,TYK2,PTK2,MAPK13,PPP1CA,CDK2,TRIP6,CDK1,CALM3,EPHA2
398	NIM1K	307.8	GSK3B,GSK3A,INPPL1,PIK3R3,NEDD9,RASAL2,PIK3R1,SHB,EGFR,CRKL,MAPK9,RPL15,JAK2,EPHB2,TNS4,HNRNPA1,EPHB4,TNS2,TNS1,CDK17,STAT5B,YES1,DAPK3,PRKCD,PTPN11,TYK2,HNRNPAB,HIPK3,MAPK12,MAPK13,PPP1CA,ACTC1,CDK2,HNRNPA2B1,CDK1,HNRNPD,CALM3,MET,FRK,BCAR1,EPHA2
399	PLK4	308.9	GSK3B,GSK3A,AHCTF1,DYRK2,HSP90AB1,NEDD9,PIK3R1,EGFR,ACTB,ACTG1,MAPK9,KIF5B,JAK2,TNS4,TNS2,TNS1,CDK17,STAT5B,HSP90AA1,PBRM1,YES1,DAPK3,PRKCD,ANXA5,EIF2AK2,DYRK1B,PTPN11,PTK2,HIPK3,MAPK12,HIPK2,PPP1CA,PSMC1,CDK2,TRIP6,CDK1,PABPC1,EPHA2,CEP89
400	FASTK	309.3	ITSN2,STAT5B,HSP90AA1,HSP90AB1,YES1,ACTN1,INPPL1,PTPN11,PIK3R1,TYK2,HIPK2,CRKL,HNRNPL,HNRNPK,HNRNPA1,TNS4
401	OBSCN	309.7	ITSN2,GSK3B,GSK3A,AHNAK,PXN,INPPL1,IRS2,EGFR,ACTB,CRKL,ACTG1,MAPK9,POTEI,PTK2B,FLNA,PDLIM5,SPECC1,HSP90AA1,ACTN1,DAPK3,DYRK1B,MAPK12,HIPK2,MAPK13,PPP1CA,EEF1A1,HNRNPL,TJP1,ACTC1,CTTN,CDK2,EEF1A2,HNRNPD,PKP2,CALM3,ARHGEF5,BCAR1
402	PRKD3	310.8	GSK3B,GSK3A,DYRK2,HSP90AB1,INPPL1,IRS2,EGFR,MAPK9,PTK2B,JAK2,CDK17,HSP90AA1,YES1,DAPK3,PRKCD,EIF2AK2,PTPN11,PTK2,HIPK3,MAPK12,HIPK2,MAPK13,PEAK1,PARD3,CDK2,CDK1,RIN1,MET
403	NEK3	311.1	ITSN2,GSK3B,GSK3A,DDX5,HSP90AB1,TGFB1I1,PXN,INPPL1,PIK3R3,NEDD9,PIK3R1,SHB,EGFR,CRKL,MAPK9,DHX15,PAK6,PTK2B,FLNA,EPHB2,JAK2,TNS1,CDK17,DDX17,STAT5B,HSP90AA1,PBRM1,AFAP1L1,DAPK3,PRKCD,PTPN11,PTK2,HIPK3,MAPK12,MAPK13,PPP1CA,HNRNPK,CTTN,PEAK1,CDK2,TRIP6,CDK1,RIN1,MET,BCAR1,TJP2
404	VRK3	312	GSK3B,GSK3A,DDX5,HSP90AB1,DYRK2,INPPL1,IRS2,RASAL2,EGFR,CRKL,MAPK9,FLNA,PTK2B,JAK2,EPHB2,DDX17,CDK17,STAT5B,DAPK3,PRKCD,DYRK1B,EIF2AK2,PTPN11,TYK2,PTK2,HIPK3,MAPK12,HIPK2,PPP1CA,MAPK13,CDK2,CDK1,CALM3,FRK
405	TLK1	312.7	GSK3B,GSK3A,AHCTF1,DYRK2,HSP90AB1,PIK3R1,EGFR,CRKL,EFNB2,MAPK9,KIF5B,PTK2B,JAK2,CDK17,HSP90AA1,PBRM1,YES1,DAPK3,PRKCD,DYRK1B,EIF2AK2,PRRC2C,PTPN11,HNRNPAB,PTK2,HIPK3,MAPK12,HIPK2,HNRNPL,HNRNPK,PARD3,CDK2,HNRNPA2B1,CDK1,FRK
406	CLK4	312.8	GSK3B,GSK3A,DYRK2,HSP90AB1,IRS2,PIK3R1,EGFR,MAPK9,ABLIM3,DHX15,PTK2B,EPHB2,JAK2,TNS4,HNRNPA1,TNS2,TNS1,CDK17,DDX17,HSP90AA1,YES1,DAPK3,PRKCD,DYRK1B,EIF2AK2,TYK2,MPP5,HNRNPAB,PTK2,HIPK3,MAPK12,PPP1CA,MAPK13,SON,PSMC1,CDK2,HNRNPA2B1,TRIP6,CDK1,HNRNPD,IL6ST,FRK
407	PKDCC	313	ITSN2,GSK3B,GSK3A,DYRK2,HSP90AB1,INPPL1,IRS2,PIK3R1,EGFR,CRKL,EFNB2,MAPK9,KIF5B,FLNA,PTK2B,EPHB2,JAK2,PDLIM5,PDLIM4,TNS1,STAT5B,KIRREL1,HSP90AA1,PTPN11,PTK2,MAPK12,PARD3B,MAPK13,PPP1CA,KRT18,PARD3,CDK2,CDK1,CALM3,BCAR1
408	TSSK3	313.5	GSK3B,GSK3A,HSP90AB1,EGFR,MAPK9,PTK2B,EPHB2,TNS4,JAK2,HNRNPA1,EPHB4,TNS2,TNS1,CDK17,STAT5B,HSP90AA1,YES1,DAPK3,PRKCD,DYRK1B,TYK2,HNRNPAB,MAPK12,MAPK13,PPP1CA,PEAK1,CDK2,TRIP6,HNRNPA2B1,CDK1,HNRNPD,CALM3,MET,FRK,EPHA2
409	PAN3	313.8	DDX17,DDX5,PBRM1,GAB1,PRRC2C,HNRNPAB,HIPK3,PARD3B,HIPK2,HNRNPL,HNRNPK,PARD3,HNRNPA2B1,HNRNPD,PABPC1,HNRNPA1
410	SIK2	314.9	GSK3B,GSK3A,INPPL1,PIK3R3,NEDD9,IRS2,PIK3R1,EGFR,ABLIM3,PPP1R13L,PTK2B,EPHB2,JAK2,STAT5B,DAPK3,PRKCD,GAB1,DYRK1B,EIF2AK2,PTPN11,MPP5,PTK2,HIPK3,HIPK2,PEAK1,CDK2,CDK1,MET,BCAR1,EPHA2
411	CAMK1D	315.5	GSK3B,GSK3A,DYRK2,HSP90AB1,PIK3R1,EGFR,MAPK9,POTEI,PTK2B,RBBP6,JAK2,CDK17,HSP90AA1,ACTN1,DAPK3,PRKCD,DYRK1B,EIF2AK2,PTK2,HIPK3,MAPK12,MAPK13,PPP1CA,TJP1,CDK2,CDK1,CALM3,PABPC1,FRK,TJP2
412	UHMK1	317	ITSN2,RPL5,GSK3B,GSK3A,DYRK2,AHNAK,NEDD9,IRS2,PIK3R1,EGFR,MAPK9,PPP1R13L,FLNA,PTK2B,EPHB2,JAK2,HNRNPA1,PDLIM5,VASP,DDX17,STAT5B,HSP90AA1,YES1,ACTN1,DAPK3,PRKCD,AHNAK2,EIF2AK2,PTPN11,TYK2,PTK2,HIPK3,MAPK12,MAPK13,PPP1CA,EEF1A1,HNRNPK,CDK2,TRIP6,CDK1,HNRNPD,CALM3,PABPC1,IL6ST,BCAR1
413	TAOK3	317.8	GSK3B,GSK3A,HSP90AB1,INPPL1,IRS2,EGFR,CRKL,EPS8,MAPK9,FLNA,PTK2B,JAK2,NANS,CDK17,STAT5B,HSP90AA1,YES1,DAPK3,PRKCD,ANXA5,ERBIN,EIF2AK2,PTPN11,PTK2,HIPK3,PLEKHA7,HIPK2,PARD3B,PARD3,CDK2,CDK1,IL6ST
414	PI4KA	318.8	ITSN2,GSK3B,GSK3A,INPPL1,PIK3R3,IRS2,PIK3R1,EGFR,ACTB,ACTG1,CRKL,POTEI,KIF5B,PTK2B,TNS4,TNS2,TNS1,CDK17,HSP90AA1,PBRM1,ANXA2,PRKCD,EIF2AK2,PTPN11,TYK2,PTK2,HIPK3,MAPK12,MAPK13,ACTC1,CDK2,CDK1,CALM3,MET,DSC2
415	MAST1	318.9	GSK3B,GSK3A,HSP90AB1,DYRK2,PRAG1,ZNF518B,PIK3R3,PIK3R1,EGFR,ACTB,CRKL,ACTG1,MAPK9,POTEI,PAK6,PTK2B,RPL15,EPHB2,JAK2,TNS4,HNRNPA1,TNS2,TNS1,CDK17,HSP90AA1,DAPK3,PRKCD,ERBIN,DYRK1B,TYK2,PTK2,HIPK3,MAPK12,HIPK2,MAPK13,PPP1CA,EEF1A1,HNRNPL,ACTC1,PARD3,CDK2,EEF1A2,CDK1
416	RPS6KC1	319.2	GSK3B,GSK3A,DYRK2,HSP90AB1,RPS27L,PIK3R1,EGFR,JAK2,HSP90AA1,YES1,ANXA1,ANXA2,DAPK3,PRKCD,ANXA5,EIF2AK2,PTPN11,MPP5,PTK2,HIPK3,MAPK12,MAPK13,PEAK1,CDK2,CDK1
417	STK35	319.3	GSK3B,GSK3A,DYRK2,HSP90AB1,PRAG1,EGFR,MAPK9,KIF5B,PTK2B,JAK2,EPHB2,PDLIM5,HSP90AA1,YES1,ACTN1,DAPK3,PRKCD,PTK2,HIPK3,MAPK12,HIPK2,MAPK13,CDK2,CDK1,CALM3,EPHA2
418	PIP5K1A	319.8	ITSN2,PBRM1,ACTN1,CTNND1,PRKCD,INPPL1,PIK3R3,PTPN11,PIK3R1,ACTB,ACTG1,PARD3B,PPP1CA,HNRNPL,ACTC1,POTEI,PARD3,PSMC1,CDK2,FLNA,CALM3,TLN1,MET
419	MAST4	321.3	ITSN2,GSK3B,GSK3A,HSP90AB1,PRAG1,IRS2,LPP,EGFR,PAK6,PTK2B,TNKS1BP1,JAK2,TNS4,PDLIM4,TNS2,TNS1,CDK17,HSP90AA1,YES1,ACTN1,DAPK3,PRKCD,DYRK1B,EIF2AK2,TYK2,MPP5,PTK2,HIPK3,MAPK12,HIPK2,PPP1CA,EEF1A1,PEAK1,PARD3,CDK2
420	CDC42BPG	322.5	ITSN2,GSK3B,GSK3A,HSP90AB1,INPPL1,IRS2,CRKL,EPS8,MMP27,KIF5B,PLEKHN1,EPHB2,JAK2,TNS2,TNS1,HSP90AA1,PBRM1,DAPK3,PRKCD,GAB1,DYRK1B,PARD3B,CTTN,PARD3,PKP3,ARHGEF5,EGFR,EFNB2,FLNA,PAK6,PTK2B,YES1,ERBIN,EIF2AK2,PTPN11,MPP5,PTK2,MAPK12,PLEKHA7,MAPK13,PPP1CA,HNRNPL,TJP1,CDK2,CDK1,CALM3,BCAR1,TJP2
421	SLK	323.3	GSK3B,DYRK2,HSP90AB1,CTNND1,PXN,PIK3R3,PIK3R1,EGFR,CRKL,EPS8,MAPK9,KIF5B,PAK6,PTK2B,JAK2,CDK17,HSP90AA1,YES1,DAPK3,PRKCD,ERBIN,DYRK1B,EIF2AK2,PTPN11,PTK2,HIPK3,HIPK2,CDK2,CDK1,MET,FRK
422	GRK3	325.9	GSK3B,GSK3A,HSP90AA1,HSP90AB1,PRKCD,PXN,IRS2,PTPN11,PIK3R1,PTK2,EGFR,EEF1A1,HNRNPL,HNRNPK,GPRC5A,CDK2,EEF1A2,CDK1,PTK2B,CALM3,EPHB2,JAK2
423	TSSK1B	327.5	GSK3B,GSK3A,HSP90AB1,EGFR,MAPK9,PTK2B,EPHB2,TNS4,JAK2,HNRNPA1,EPHB4,TNS2,TNS1,CDK17,HSP90AA1,YES1,DAPK3,PRKCD,DYRK1B,TYK2,HNRNPAB,MAPK12,HIPK2,MAPK13,PPP1CA,PEAK1,CDK2,HNRNPA2B1,CDK1,HNRNPD,CALM3,MET,FRK,EPHA2
424	MELK	327.6	GSK3B,GSK3A,HSP90AB1,DYRK2,PIK3R3,SLC1A5,LPP,EGFR,ACTB,ACTG1,MAPK9,PTK2B,EPHB2,JAK2,TNS4,HNRNPA1,EPHB4,TNS2,TNS1,CDK17,YES1,DAPK3,PRKCD,ANXA5,EIF2AK2,DYRK1B,TYK2,KRT5,HNRNPAB,PTK2,MAPK12,HIPK2,MAPK13,PPP1CA,GPRC5A,CDK2,HNRNPA2B1,TRIP6,CDK1,HNRNPD,CALM3,MET,FRK,EPHA2
425	STK39	328.7	CDK17,GSK3B,HSP90AA1,HSP90AB1,DAPK3,PRKCD,IRS2,PTPN11,TBCB,PIK3R1,PTK2,EGFR,MAPK12,PLEKHA7,MAPK13,PARD3B,PPP1CA,TJP1,MAPK9,CDK2,CDK1,JAK2,FRK
426	PIK3C2G	328.8	ITSN2,GSK3B,DYRK2,INPPL1,PIK3R3,IRS2,PIK3R1,EGFR,ACTB,CRKL,ACTG1,POTEI,KIF5B,TNS4,JAK2,TNS2,TNS1,CDK17,PBRM1,YES1,PRKCD,DYRK1B,PTPN11,TYK2,PTK2,MAPK12,MAPK13,ACTC1,CDK2,CDK1,CALM3,MET,FRK
427	RPS6KL1	330.7	GSK3B,GSK3A,HSP90AA1,HSP90AB1,ANXA1,PRAG1,ANXA2,DAPK3,PRKCD,ANXA5,DYRK1B,PIK3R1,EGFR,MAPK12,MAPK13,PEAK1,CDK2,PAK6,EPHB2,JAK2
428	RIOK2	332.7	RPL5,GSK3B,DDX5,HSP90AB1,RPS27L,PIK3R1,SHB,EGFR,RPS19,KIF5B,DHX15,RPL15,JAK2,NANS,DDX17,HSP90AA1,YES1,EIF2AK2,RPL35A,PTPN11,HNRNPAB,MAPK12,MAPK13,EEF1A1,HNRNPL,HNRNPK,CDK2,HNRNPA2B1,CDK1,HNRNPD,PABPC1
429	TAOK1	334.1	GSK3B,AHCTF1,DYRK2,AHNAK,LPP,EGFR,EPS8,MAPK9,KIF5B,PAK6,JAK2,EPHB2,CDK17,PBRM1,YES1,DAPK3,PRKCD,ERBIN,DYRK1B,EIF2AK2,PRRC2C,PTPN11,MPP5,HIPK3,PLEKHA7,HIPK2,PARD3B,PARD3,CDK1,IL6ST
430	CDKL1	334.5	GSK3B,GSK3A,ZNF518B,PIK3R1,PTTG1IP,EGFR,EPS8,MAPK9,PTK2B,EPHB2,JAK2,YES1,DAPK3,PRKCD,DYRK1B,EIF2AK2,PTK2,MAPK12,HIPK2,CDK2,TRIP6,CDK1,FRK,EPHA2,CEP89
431	MOS	334.5	ITSN2,GSK3B,GSK3A,HSP90AB1,INPPL1,IRS2,ENO1,EGFR,CRKL,EFNB2,MAPK9,LDHA,PAK6,PTK2B,EPHB2,JAK2,CDK17,HSP90AA1,YES1,DAPK3,PRKCD,PTPN11,MPP5,PTK2,MAPK12,PARD3B,MAPK13,PPP1CA,ACTC1,PARD3,CDK2,CDK1,EPHA2
432	PDK2	335.3	GSK3B,GSK3A,DYRK2,HSP90AB1,INPPL1,PIK3R3,IRS2,ENO1,PIK3R1,EGFR,LDHA,JAK2,TNS1,CDK17,G6PD,HSP90AA1,ACTN1,PRKCD,ANXA5,DYRK1B,PTPN11,HIPK3,MAPK12,HIPK2,MAPK13,CTTN,CDK2,CDK1,NUCB1,IL6ST
433	MYO3A	336.8	GSK3B,GSK3A,HSP90AB1,TGFB1I1,PXN,LPP,EGFR,ACTB,ACTG1,EPS8,MAPK9,POTEI,KIF5B,JAK2,PDLIM5,PDLIM4,TNS2,TNS1,HSP90AA1,YES1,ANXA5,PRKCD,GAB1,ERBIN,PTK2,PARD3B,PPP1CA,ACTC1,PARD3,TRIP6,CDK1,CALM3,DSG2,TLN1,DSC2,TJP2
434	NEK10	337.3	GSK3B,GSK3A,HSP90AA1,HSP90AB1,DAPK3,PRKCD,DYRK1B,PIK3R1,PTK2,EGFR,HIPK3,MAPK12,HIPK2,MAPK13,PARD3B,HNRNPL,MAPK9,CTTN,CDK2,CDK1,PAK6,PTK2B,JAK2,ARHGEF5
435	PHKG1	339	GSK3B,GSK3A,DYRK2,HSP90AB1,INPPL1,PIK3R3,IRS2,ENO1,EGFR,MAPK9,PAK6,CDK17,HSP90AA1,DAPK3,PRKCD,DYRK1B,TBCB,PTK2,HIPK3,MAPK12,HIPK2,PPP1CA,MAPK13,CDK2,CDK1,CALM3,IL6ST,FRK
436	CDK19	341	DDX17,CDK17,GSK3B,DDX5,PBRM1,DYRK2,DYRK1B,HIPK3,PLEKHA7,EGFR,HNRNPL,CDK2,CDK1,EPHB2,EPHB4,EPHA2
437	STK32B	344.7	GSK3B,GSK3A,HSP90AB1,DYRK2,PRAG1,PIK3R1,EGFR,MAPK9,RPS19,ABLIM3,PAK6,PTK2B,EPHB2,JAK2,TNS2,TNS1,CDK17,HSP90AA1,DAPK3,PRKCD,DYRK1B,PTK2,HIPK3,MAPK12,PLEKHA7,HIPK2,MAPK13,PPP1CA,CDK2,CDK1
438	STRADA	344.8	STAT5B,GSK3B,GSK3A,HSP90AA1,HSP90AB1,DAPK3,PRKCD,CTNND1,INPPL1,NEDD9,IRS2,PTPN11,PIK3R1,EGFR,TJP1,MAPK9,CDK2,CDK1,FLNA,PTK2B,JAK2,HNRNPA1,TNS1
439	ULK3	344.8	GSK3B,GSK3A,DYRK2,TGFB1I1,PXN,PIK3R1,EGFR,ACTB,ACTG1,MAPK9,POTEI,KIF5B,PAK6,PTK2B,EPHB2,JAK2,CDK17,ACTN1,DAPK3,PRKCD,DYRK1B,TYK2,PTK2,MAPK12,PLEKHA7,PPP1CA,MAPK13,ACTC1,CDK2,CDK1,CALM3,FRK
440	CIT	345.5	ITSN2,GSK3B,GSK3A,HSP90AB1,INPPL1,IRS2,ACTB,ACTG1,CRKL,POTEI,KIF5B,EPHB2,JAK2,TNS4,TNS2,TNS1,HSP90AA1,PBRM1,DAPK3,PRKCD,DYRK1B,PARD3B,CTTN,PARD3,PKP4,MET,EPHA2,EGFR,EFNB2,PAK6,PTK2B,YES1,ERBIN,EIF2AK2,PTPN11,MPP5,PTK2,HIPK3,MAPK12,HIPK2,PPP1CA,MAPK13,TJP1,ACTC1,CDK2,TRIP6,CDK1,CALM3,BCAR1,FRK,TJP2
441	CDKL5	345.9	GSK3B,GSK3A,DDX5,DYRK2,AHNAK,PTTG1IP,EGFR,MAPK9,DHX15,PTK2B,FLNA,JAK2,PDLIM5,HNRNPA1,DDX17,VASP,YES1,PRKCD,DAPK3,ERBIN,DYRK1B,EIF2AK2,HNRNPAB,PTK2,MAPK12,HIPK2,KIAA1217,HNRNPL,CDK2,HNRNPA2B1,CDK1,HNRNPD,PKP3,PABPC1,IL6ST
442	TLK2	346.3	GSK3B,GSK3A,AHCTF1,DYRK2,HSP90AB1,IRS2,PIK3R1,EGFR,CRKL,EFNB2,MAPK9,TNKS1BP1,EPHB2,JAK2,CDK17,HSP90AA1,PBRM1,YES1,DAPK3,PRKCD,DYRK1B,EIF2AK2,PRRC2C,PTPN11,PTK2,HIPK3,MAPK12,HIPK2,SON,CDK2,HNRNPA2B1,CDK1,IL6ST
443	RNASEL	346.4	ITSN2,GSK3B,DYRK2,HSP90AB1,TGFB1I1,INPPL1,IRS2,ACTB,ACTG1,CRKL,POTEI,KIF5B,JAK2,EPHB2,TNS4,EPHB4,TNS2,TNS1,DDX17,KIRREL1,HSP90AA1,PBRM1,ACTN1,PRKCD,DYRK1B,TYK2,BCS1L,PARD3B,PARD3,PABPC1,MET,EPHA2,DDX5,ZNF518B,PXN,RASAL2,LPP,EGFR,EFNB2,MAPK9,PSMB4,EPB41L2,FLNA,PTK2B,RBBP6,HNRNPA1,PDLIM5,PDLIM4,CDK17,SPECC1,STAT5B,YES1,ERBIN,EIF2AK2,PTPN11,MPP5,PTK2,HIPK3,MAPK12,PLEKHA7,HIPK2,MAPK13,PPP1CA,HNRNPL,A…
444	TAOK2	348.3	GSK3B,GSK3A,HSP90AB1,PXN,INPPL1,ENO1,EGFR,CRKL,EPS8,MAPK9,FLNA,PAK6,PTK2B,EPHB2,JAK2,EPHB4,STAT5B,HSP90AA1,ACTN1,DAPK3,PRKCD,DYRK1B,PTPN11,KRT5,HNRNPAB,PTK2,HIPK3,MAPK12,PLEKHA7,HIPK2,PARD3B,TJP1,PEAK1,PARD3,CDK2,TRIP6,KRT14,CDK1,ADAM9,TLN1,BCAR1,EPHA2
445	WNK4	349	ITSN2,GSK3B,HSP90AA1,HSP90AB1,DAPK3,PRKCD,PIK3R1,EGFR,PLEKHA7,TJP1,CDK2,FLNA,TNKS1BP1,EPHB2,TJP2
446	PIK3R4	352.4	GSK3B,GSK3A,HSP90AA1,YES1,HSP90AB1,PRAG1,PRKCD,GAB1,ERBIN,PIK3R3,EIF2AK2,PTPN11,IRS2,PIK3R1,PTK2,EGFR,HIPK3,MAPK9,PEAK1,CDK2,CDK1,PTK2B,TNS1
447	STK10	353.6	EPS8,VASP,HNRNPL,AHNAK,PARD3,DAPK3,PRKCD,CDK2,PTK2B,TNKS1BP1,ENO1,EGFR
448	MAK	355.7	ITSN2,GSK3B,GSK3A,INPPL1,NEDD9,PIK3R1,SHB,EGFR,CRKL,POTEI,PAK6,PTK2B,JAK2,TNS4,CDK17,STAT5B,YES1,ACTN1,DAPK3,PRKCD,DYRK1B,EIF2AK2,PTPN11,TYK2,HIPK3,MAPK12,HIPK2,MAPK13,CDK2,CDK1,TLN1,BCAR1
449	TSSK4	356.7	GSK3B,GSK3A,EGFR,MAPK9,PTK2B,JAK2,EPHB2,TNS4,HNRNPA1,EPHB4,TNS2,TNS1,CDK17,HSP90AA1,YES1,DAPK3,PRKCD,DYRK1B,TYK2,HNRNPAB,MAPK12,HIPK2,MAPK13,PPP1CA,CDK2,HNRNPA2B1,CDK1,HNRNPD,CALM3,MET,FRK,EPHA2
450	DAPK2	357.3	GSK3B,GSK3A,DYRK2,HSP90AB1,PRAG1,IRS2,EGFR,EPS8,MAPK9,PAK6,PTK2B,JAK2,CDK17,STAT5B,HSP90AA1,ACTN1,DAPK3,PRKCD,ANXA5,DYRK1B,PTK2,HIPK3,MAPK12,HIPK2,MAPK13,PPP1CA,GPRC5A,CDK2,CDK1,TAGLN2,CALM3,FRK,BCAR1
451	VRK2	360.2	GSK3B,DDX5,GSK3A,RASAL2,KRT85,EGFR,MAPK9,JAK2,EPHB4,DDX17,CDK17,HSP90AA1,PBRM1,YES1,PRKCD,DAPK3,EIF2AK2,DYRK1B,PTPN11,PTK2,PPP1CA,AFDN,CDK2,HNRNPA2B1,EEF1A2,CDK1,MET,FRK
452	WNK2	361.2	GSK3B,GSK3A,HSP90AB1,EGFR,CRKL,FLNA,PAK6,PTK2B,EPHB2,EPHB4,HSP90AA1,YES1,DAPK3,PRKCD,DYRK1B,PTPN11,PTK2,HIPK3,MAPK12,HIPK2,MAPK13,PARD3B,HNRNPL,CDK2,EEF1A2,EPHA2
453	TRIB1	361.5	GSK3B,GSK3A,HSP90AB1,INPPL1,IRS2,CRKL,JAK2,EPHB2,TNS4,TNS2,EPHB4,TNS1,ANXA1,ACTN1,DAPK3,PRKCD,DYRK1B,TYK2,PEAK1,ADAM9,IL6ST,MET,EPHA2,NEDD9,PIK3R1,EGFR,MAPK9,FLNA,PTK2B,HNRNPA1,CDK17,STAT5B,YES1,EIF2AK2,PTPN11,HNRNPAB,PTK2,HIPK3,MAPK12,HIPK2,MAPK13,PPP1CA,CDK2,HNRNPA2B1,CDK1,HNRNPD,CALM3,BCAR1,FRK
454	STK17B	361.8	GSK3B,GSK3A,DYRK2,AHNAK,EGFR,EFNB2,MAPK9,PTK2B,JAK2,CDK17,STAT5B,YES1,ANXA1,ACTN1,DAPK3,PRKCD,EIF2AK2,PTPN11,PTK2,HIPK3,MAPK12,HIPK2,MAPK13,PPP1CA,HNRNPK,SON,CDK2,HNRNPA2B1,CDK1,CALM3,FRK,ARHGEF5
455	SPEG	361.8	GSK3B,GSK3A,PRAG1,AHNAK,TGFB1I1,INPPL1,IRS2,EGFR,ACTB,ACTG1,POTEI,PAK6,FLNA,JAK2,TNS2,TNS1,SPECC1,HSP90AA1,ACTN1,DAPK3,PRKCD,DYRK1B,HIPK3,MAPK12,HIPK2,MAPK13,PPP1CA,EEF1A1,ACTC1,PEAK1,CDK2,EEF1A2,CDK1,TAGLN2,CALM3,TLN1,FRK
456	PIP4K2C	362	ITSN2,GSK3B,DYRK2,ACTN1,PRKCD,INPPL1,DYRK1B,PIK3R3,PTPN11,PIK3R1,ENO1,PPP1CA,PSMC1,CDK2,TLN1
457	ANKK1	363.3	ITSN2,GSK3B,GSK3A,HSP90AB1,PXN,INPPL1,IRS2,EGFR,CRKL,EFNB2,POTEI,PAK6,PTK2B,JAK2,EPHB4,CDK17,HSP90AA1,YES1,DAPK3,PRKCD,DYRK1B,PTPN11,PTK2,MAPK12,HIPK2,MAPK13,PARD3B,PPP1CA,KRT18,PARD3,CDK1,MET,EPHA2
458	BRSK1	364.7	GSK3B,GSK3A,DYRK2,NEDD9,ARHGAP39,EGFR,ACTB,ACTG1,POTEI,PAK6,CDK17,ERBIN,DYRK1B,PTPN11,MAPK12,HIPK3,HIPK2,PARD3B,MAPK13,PPP1CA,ACTC1,PARD3,CDK2,EEF1A2,CDK1,CALM3,SCG2,BCAR1
459	HASPIN	366.6	GSK3B,RPL5,GSK3A,AHCTF1,HSP90AB1,DYRK2,DAPK3,DYRK1B,RPL35A,ARHGAP39,EGFR,MAPK12,CDK2,CDK1,RPL15
460	MOK	366.8	CDK17,GSK3B,GSK3A,HSP90AA1,ANXA2,DAPK3,PRKCD,DYRK1B,NEDD9,EGFR,MAPK12,MAPK13,CDK2,CDK1,JAK2,BCAR1
461	SIK3	369.4	CDK17,GSK3B,GSK3A,DAPK3,PRKCD,DYRK1B,EIF2AK2,PTPN11,TYK2,PTK2,EGFR,HIPK3,HIPK2,PEAK1,TRIM29,PARD3,CDK2,TRIP6,CDK1,PTK2B,EPHB2,JAK2,FRK
462	CSNK1A1L	370.2	CDK17,GSK3B,GSK3A,HSP90AA1,HSP90AB1,DYRK2,ZNF518B,PRKCD,DYRK1B,PTK2,EGFR,HIPK3,MAPK12,PPP1CA,MAPK13,MAPK9,HNRNPK,PSMC1,CDK2,CDK1,PABPC1
463	NEK1	372	GSK3B,GSK3A,AHCTF1,HSP90AB1,NEDD9,PIK3R1,EGFR,MAPK9,PAK6,EPHB2,JAK2,HNRNPA1,HSP90AA1,YES1,PRKCD,EIF2AK2,PTPN11,PTK2,MAPK12,PPP1CA,MAPK13,PEAK1,PARD3,CDK2,HNRNPA2B1,CDK1,BCAR1,CEP89
464	CAMKV	372.3	GSK3B,GSK3A,HSP90AB1,CTNND1,EGFR,PAK6,PTK2B,JAK2,HSP90AA1,PBRM1,ACTN1,DAPK3,PRKCD,DYRK1B,HIPK3,MAPK12,PLEKHA7,MAPK13,PPP1CA,CDK2,EEF1A2,CDK1,CALM3,DSG2,SCG2,MET
465	SCYL1	373.9	GSK3B,GSK3A,HSP90AA1,HSP90AB1,DAPK3,PRKCD,ANXA5,INPPL1,PRRC2C,PTPN11,PTK2,EGFR,MAPK12,PPP1CA,EEF1A1,CDK2,EEF1A2,CDK1,FLNA,JAK2
466	WEE2	375.5	GSK3B,GSK3A,DYRK2,HSP90AB1,EGFR,MAPK9,KIF5B,PTK2B,TNS4,TNS2,TNS1,CDK17,HSP90AA1,PRKCD,DYRK1B,PTK2,HIPK3,MAPK12,HIPK2,MAPK13,PPP1CA,TJP1,CDK2,CDK1,PABPC1,MET,TJP2
467	NEK7	377.2	CDK17,GSK3B,HSP90AA1,YES1,HSP90AB1,PRKCD,DAPK3,ERBIN,EIF2AK2,IRS2,PTPN11,PTK2,EGFR,HIPK3,MAPK12,MAPK13,MAPK9,KIF5B,CDK2,CDK1,JAK2,FRK
468	PLK5	378.7	CDK17,GSK3B,HSP90AA1,PBRM1,DYRK2,HSP90AB1,DAPK3,PRKCD,DYRK1B,EGFR,HIPK3,HIPK2,PPP1CA,KIF5B,CDK2,EEF1A2,CDK1,PAK6,TNS4,RIN1,TNS2,TNS1
469	MAP3K19	378.7	ITSN2,GSK3B,GSK3A,DYRK2,HSP90AB1,EGFR,MAPK9,KIF5B,TNS4,HNRNPA1,TNS2,TNS1,CDK17,HSP90AA1,ACTN1,PRKCD,ERBIN,DYRK1B,HIPK3,MAPK12,HIPK2,MAPK13,PPP1CA,PEAK1,CDK2,CDK1
470	BRSK2	379.1	GSK3B,GSK3A,DYRK2,AHNAK,PXN,NEDD9,ARHGAP39,EGFR,ACTB,ACTG1,MAPK9,POTEI,KIF5B,PAK6,PTK2B,JAK2,CDK17,DAPK3,PRKCD,ERBIN,DYRK1B,PTK2,MAPK12,PLEKHA7,HIPK3,HIPK2,PARD3B,MAPK13,PPP1CA,ACTC1,PEAK1,PARD3,CDK2,EEF1A2,CDK1,CALM3,SCG2,BCAR1
471	STK32A	381.3	GSK3B,GSK3A,HSP90AB1,DYRK2,PIK3R1,EGFR,MAPK9,RPS19,PAK6,JAK2,TNS2,TNS1,CDK17,CAVIN1,DAPK3,PRKCD,DYRK1B,HIPK3,MAPK12,PLEKHA7,HIPK2,MAPK13,PPP1CA,CDK2,CDK1,FRK
472	TTBK2	382.8	ITSN2,GSK3B,GSK3A,DDX5,NEDD9,RASAL2,EGFR,ERI1,PTK2B,JAK2,DDX17,CDK17,HSP90AA1,DAPK3,PRKCD,DYRK1B,PTK2,HIPK3,HIPK2,PPP1CA,CDK2,CDK1,FRK,CEP89
473	RIOK3	383.2	GSK3B,HSP90AA1,YES1,HSP90AB1,DAPK3,DYRK1B,EIF2AK2,RPS27L,PTPN11,ARHGAP39,PTK2,EGFR,HIPK3,PARD3B,HNRNPK,ACTC1,RPS19,CDK2,CDK1,PKP2,TNKS1BP1,CALM3,JAK2
474	PDK3	384.2	GSK3B,GSK3A,HSP90AB1,DYRK2,INPPL1,PIK3R3,ENO1,PIK3R1,EGFR,LDHA,JAK2,TNS4,CDK17,HSP90AA1,G6PD,ACTN1,PRKCD,DYRK1B,BCS1L,HIPK3,MAPK12,HIPK2,MAPK13,PPP1CA,PSMC1,CDK2,CDK1
475	CDKL2	384.3	STAT5B,GSK3B,GSK3A,HSP90AA1,DAPK3,PRKCD,DYRK1B,PTTG1IP,EGFR,HIPK3,MAPK12,MAPK9,PEAK1,CDK2,CDK1,PTK2B,FRK,CEP89
476	POMK	385.5	GSK3B,GSK3A,YES1,HSP90AB1,CAVIN1,PRKCD,EIF2AK2,PTPN11,PTK2,EGFR,MAPK12,CDK2,HNRNPA2B1,CDK1,PTK2B,EPHB2,JAK2,MET,EPHB4,EPHA2
477	MASTL	387.5	ITSN2,GSK3B,AHCTF1,HSP90AA1,YES1,HSP90AB1,DAPK3,PRKCD,EIF2AK2,PTPN11,SLC1A5,SHB,EGFR,HIPK3,PLEKHA7,PPP1CA,ABLIM3,CDK2,CDK1,JAK2,TNS4,TNS2,TNS1
478	PRAG1	393	GSK3B,HSP90AA1,HSP90AB1,ACTN1,DAPK3,PRKCD,NEDD9,EGFR,CRKL,PPP1R13L,PEAK1,CDK2
479	NPR1	393.2	GSK3B,GSK3A,HSP90AB1,EGFR,ACTB,ACTG1,POTEI,FLNA,PTK2B,EPHB2,JAK2,EPHB4,VASP,STAT5B,KIRREL1,HSP90AA1,YES1,ANXA2,DAPK3,PRKCD,DYRK1B,PTPN11,PTK2,HIPK3,PLEKHA7,MAPK12,MAPK13,KIAA1217,ACTC1,CDK2,HNRNPA2B1,CALM3,MET,BCAR1,EPHA2
480	COQ8B	394.3	GSK3B,GSK3A,HSP90AA1,KIRREL1,HSP90AB1,DAPK3,PRKCD,CTNND1,ERBIN,DYRK1B,IRS2,BCS1L,PRDX6,EGFR,PLEKHA7,HIPK3,CDK2,TRIP6,PKP4,TNS2,TJP2
481	SCYL3	396	ITSN2,GSK3B,INPPL1,PIK3R1,EGFR,CRKL,PTK2B,JAK2,TNS4,STAT5B,PBRM1,YES1,ACTN1,EIF2AK2,KRT7,PTPN11,TYK2,MPP5,PTK2,HIPK3,EEF1A1,CDK2,EEF1A2,CDK1,EPHA2
482	ALPK1	396.3	HSP90AA1,HSP90AB1,CALM3
483	DSTYK	397.3	ITSN2,GSK3B,GSK3A,HSP90AA1,HSP90AB1,DAPK3,PRKCD,INPPL1,IRS2,PTPN11,HIPK3,MAPK12,HIPK2,CRKL,PARD3B,MAPK13,PPP1CA,EFNB2,MAPK9,PARD3,CALM3
484	SNRK	399	CDK17,STAT5B,GSK3B,GSK3A,DAPK3,PRKCD,LPP,HIPK3,CRKL,HIPK2,MAPK13,PPP1CA,MAPK9,PEAK1,JAK2
485	PDPK2P	399	GSK3B,GSK3A,HSP90AA1,DAPK3,PRKCD,EIF2AK2,PTK2,EGFR,HIPK3,CDK2,CDK1,EPHB2,JAK2
486	NRBP2	399.5	STAT5B,GSK3B,GSK3A,DYRK2,PRAG1,PRKCD,PTK2,EGFR,HIPK3,HIPK2,CDK2,PAK6,PTK2B,JAK2
487	GRK1	399.6	GSK3B,GSK3A,HSP90AB1,PRAG1,PXN,INPPL1,IRS2,KRT85,EGFR,PAK6,PTK2B,EPHB2,JAK2,EPHB4,HSP90AA1,YES1,DAPK3,PRKCD,DYRK1B,EIF2AK2,PTPN11,HNRNPAB,PTK2,HIPK3,MAPK12,HIPK2,TJP1,PEAK1,CDK2,HNRNPA2B1,CDK1,CALM3,EPHA2
488	MARK1	402	GSK3B,GSK3A,PRKCD,DYRK1B,PTPN11,MPP5,PTK2,EGFR,HIPK2,PARD3B,TJP1,AFDN,KIF5B,PARD3,CDK2,PKP2,PAK6,PTK2B,EPHB2,PDLIM4,BCAR1
489	TTBK1	402.8	ITSN2,GSK3B,GSK3A,DDX5,PRAG1,RASAL2,EGFR,CRKL,PPP1R13L,ERI1,KIF5B,HNRNPA1,TNS2,DDX17,CDK17,DAPK3,PRKCD,DYRK1B,MAPK12,PPP1CA,CDK2,EEF1A2,HNRNPA2B1,CDK1,CALM3,SCG2,BCAR1
490	ADCK5	403.3	GSK3B,GSK3A,CDK2,DAPK3,RPL35A,ARHGAP39,TNS2,EGFR,PLEKHA7,MAPK12
491	GUCY2D	404.6	GSK3B,GSK3A,HSP90AB1,EGFR,ACTB,ACTG1,POTEI,PTK2B,EPHB2,JAK2,TNS4,VASP,HSP90AA1,YES1,DAPK3,DYRK1B,PTK2,MAPK12,MAPK13,ACTC1,CDK2,ADAM9,CALM3,MET,EPHA2
492	PDK4	406.2	GSK3B,GSK3A,HSP90AB1,DYRK2,INPPL1,PIK3R3,IRS2,ENO1,PIK3R1,SLC1A5,ACTB,ACTG1,MAPK9,LDHA,JAK2,TNS1,CDK17,STAT5B,G6PD,HSP90AA1,PRKCD,DYRK1B,HIPK3,MAPK12,HIPK2,MAPK13,PSMC1,CDK2,CDK1,CALM3,IL6ST
493	GUCY2C	407	VASP,GSK3B,HSP90AA1,YES1,HSP90AB1,PRKCD,DYRK1B,SLC1A5,EGFR,ACTB,MAPK12,ACTG1,MAPK13,ACTC1,POTEI,CDK2,CDK1,PTK2B,CALM3,MET,FRK
494	STRADB	407.8	STAT5B,GSK3B,RPL5,GSK3A,PRKCD,EIF2AK2,PRRC2C,IRS2,PTPN11,PIK3R1,PTK2,EGFR,HIPK3,CRKL,HIPK2,MAPK9,CDK2,CDK1,PTK2B,JAK2,HNRNPA1
495	COQ8A	409.4	GSK3B,HSP90AA1,HSP90AB1,DAPK3,PRKCD,DYRK1B,BCS1L,PRDX6,EGFR,HIPK3,MAPK12,HNRNPL,CDK2
496	HUNK	411	GSK3B,GSK3A,PTTG1IP,EPHB2,TNS4,JAK2,HNRNPA1,EPHB4,TNS2,TNS1,CDK17,YES1,DAPK3,PRKCD,DYRK1B,TYK2,HNRNPAB,MAPK12,MAPK13,PPP1CA,CDK2,HNRNPA2B1,CDK1,HNRNPD,CALM3,MET,FRK,EPHA2
497	CDKL3	412.2	GSK3B,GSK3A,DAPK3,PRKCD,PTTG1IP,PTK2,EGFR,PLEKHA7,KIAA1217,TJP1,MAPK9,CTTN,CDK2,HNRNPA2B1,CDK1,JAK2
498	GRK7	413	GSK3B,GSK3A,HSP90AA1,HSP90AB1,TGFB1I1,DAPK3,PRKCD,PXN,DYRK1B,EGFR,PEAK1,CDK2,CDK1,PAK6,CALM3
499	SBK1	420	GSK3B,GSK3A,DAPK3,PRKCD,INPPL1,IRS2,PTK2,EGFR,HIPK3,HNRNPL,MAPK9,CDK2,CDK1,PTK2B,PABPC1,EPHB2,JAK2
500	ALPK3	423	HSP90AA1,GSK3A,HSP90AB1,ACTC1,ZNF518B,CDK1,PABPC1,HNRNPA1,EGFR,CRKL
501	GUCY2F	425.7	VASP,GSK3B,HSP90AA1,YES1,HSP90AB1,DAPK3,PRKCD,EGFR,HIPK3,ACTB,MAPK12,ACTG1,MAPK13,ACTC1,POTEI,CDK2,PTK2B,CALM3,EPHB2,MET
502	ADCK1	427.3	GSK3B,GSK3A,HSP90AA1,HSP90AB1,DAPK3,PRKCD,RPL35A,EGFR,PLEKHA7,CDK2,HNRNPA2B1,FRK,EPHA2
503	TBCK	436	ITSN2,GSK3B,GSK3A,DYRK2,PRAG1,PRKCD,DYRK1B,EIF2AK2,PIK3R1,PTK2,EGFR,HIPK3,HNRNPL,CDK2,CDK1,PTK2B,JAK2,FRK
504	ADCK2	447.3	GSK3B,HSP90AA1,GSK3A,HSP90AB1,PRKCD,DAPK3,DYRK1B,BCS1L,EGFR,PLEKHA7,HIPK2,GPRC5A,CDK2
505	NEK5	449	GSK3B,GSK3A,HSP90AA1,HSP90AB1,DAPK3,PRKCD,EGFR,HIPK3,MAPK12,HIPK2,MAPK13,CDK2,CDK1,PAK6
506	SBK3	449.3	GSK3B,DAPK3,PRKCD,CDK2,CDK1,INPPL1,EGFR
507	LMTK3	449.5	GSK3B,DDX5,YES1,DAPK3,PRKCD,EIF2AK2,ARHGAP39,PTK2,EGFR,CDK2,EEF1A2,PTK2B,EPHB2,JAK2,EPHA2
508	WNK3	451.5	GSK3B,GSK3A,HSP90AA1,YES1,HSP90AB1,DAPK3,PRKCD,DYRK1B,EIF2AK2,PTK2,EGFR,TJP1,CDK2,CDK1
509	SBK2	453	GSK3B,GSK3A,PRAG1,DAPK3,PRKCD,CDK2,CDK1,PKP2,DYRK1B,JAK2,EGFR,MAPK12
510	STK19	456	SPECC1,CDV3
511	TRPM6	456.3	GSK3B,ANXA1,POTEI,DAPK3,CDK1,HNRNPD,ACTB,EGFR,ACTG1,EPHA2
512	TEX14	461.3	GSK3B,YES1,PRAG1,DAPK3,PRKCD,DYRK1B,PTK2,EGFR,CDK2,CDK1,EPHB2,JAK2,EPHA2
513	NRK	465.3	MAPK9,DAPK3,PAK6,PDLIM4,EPHB4,EGFR
514	STK31	473	GSK3B,GSK3A,PEAK1,DAPK3,PRKCD,CDK2,CDK1,PTK2B,JAK2,EGFR
515	ULK4	474.8	GSK3B,GSK3A,DAPK3,PRKCD,DYRK1B,LPP,EGFR,HIPK3,PLEKHA7,KIF5B,CDK2,CDK1,JAK2
516	RSKR	476	GSK3B,GSK3A,PRKCD,CDK2,CDK1,EGFR
517	DCLK3	479	GSK3B,GSK3A,ACTN1,DAPK3,PRKCD,CTNND1,INPPL1,EGFR,MAPK12,MAPK13,PPP1CA,CDK2,CDK1,PKP4,CALM3,JAK2
518	STKLD1	481.5	GSK3B,GSK3A,DAPK3,CDK2,DYRK1B,PTK2B,PTK2,EGFR,MAPK12,MAPK13
519	ALPK2	485	HSP90AA1,GSK3A,AFAP1L1,DAPK3,AHNAK2,DYRK1B,EGFR,PLEKHA7

## Sheet: 3-KEA3_IntegratedRank
Supplemental Data 7: Kinase enrichment analysis Top Ranked
Rank	Protein	Integrated scaled rank	Overlapping Proteins
1	ROCK1	0.001927	ITSN2,BCAR3,GSK3B,AHCTF1,GSK3A,DYRK2,HSP90AB1,PRAG1,INPPL1,IRS2,ACTB,ACTG1,CRKL,EPS8,KIF5B,DHX15,EPHB2,JAK2,HSP90AA1,PBRM1,ANXA2,ACTN1,DAPK3,PRKCD,GAB1,DYRK1B,TYK2,PEAK1,PARD3,PABPC1,IL6ST,TLN1,EPHA2,DDX5,PXN,PIK3R3,NEDD9,PIK3R1,EGFR,MAPK9,EPB41L2,FLNA,PAK6,PTK2B,HNRNPA1,PDLIM5,CDK17,STAT5B,YES1,ERBIN,EIF2AK2,PTPN11,MPP5,PTK2,HIPK3,MAPK12,PLEKHA7,HIPK2,MAPK13,PPP1CA,HNRNPK,SON,CDK2,HNRNPA2B1,CDK1…
2	PTK2*	0.001946	BCAR3,RPL5,GSK3B,GSK3A,HSP90AB1,TGFB1I1,CTNND1,INPPL1,IRS2,SHB,ACTB,ACTG1,CRKL,EPS8,MMP27,POTEI,EPHB2,TNS4,JAK2,EPHB4,TNS2,TNS1,KIRREL1,HSP90AA1,ANXA2,ACTN1,PRKCD,ANXA5,GAB1,TYK2,CTTN,PEAK1,PKP2,PKP4,DSG2,TLN1,MET,ARHGEF5,EPHA2,PXN,PIK3R3,NEDD9,PIK3R1,LPP,EGFR,EFNB2,MAPK9,ABLIM3,EPB41L2,FLNA,PTK2B,PDLIM5,PDLIM4,VASP,STAT5B,YES1,PRRC2C,PTPN11,MPP5,MAPK12,MAPK13,PPP1CA,TJP1,AFDN,HNRNPK,ACTC1,KRT18,…
3	EGFR*	0.00211	ITSN2,BCAR3,HSP90AB1,CTNND1,INPPL1,IRS2,ACTB,CRKL,EPS8,TRIM29,TNS4,JAK2,NANS,EPHB4,KRT6A,HSP90AA1,ANXA1,GAB1,KRT5,EEF1A1,KIAA1217,CTTN,PKP2,DSG2,RIN1,TLN1,MET,ARHGEF5,EPHA2,DDX5,AHNAK,PXN,PIK3R3,PIK3R1,EGFR,MAPK9,EPB41L2,PTK2B,STAT5B,YES1,CAVIN1,PTPN11,PTK2,PLEKHA7,TJP1,HNRNPK,KRT17,KRT16,KRT14,CDK1,CALM3,BCAR1,FRK
4	SRC*	0.002315	HSP90AB1,TGFB1I1,PXN,INPPL1,PIK3R3,NEDD9,PIK3R1,SHB,EGFR,CRKL,EFNB2,MAPK9,ABLIM3,PTK2B,EPHB2,JAK2,EPHB4,STAT5B,KIRREL1,HSP90AA1,AFAP1L1,YES1,GAB1,PTPN11,PTK2,HIPK2,TJP1,HNRNPK,CTTN,TLN1,MET,ARHGEF5,BCAR1,EPHA2,TJP2
5	BMX	0.00295	ITSN2,BCAR3,GSK3B,GSK3A,DYRK2,TGFB1I1,INPPL1,IRS2,SHB,CRKL,PPP1R13L,EPHB2,TNS4,JAK2,TNS2,TNS1,G6PD,ACTN1,DAPK3,PRKCD,GAB1,TYK2,CTTN,PEAK1,PABPC1,TLN1,MET,EPHA2,PXN,PIK3R3,NEDD9,PIK3R1,LPP,EGFR,EPB41L2,FLNA,PTK2B,HNRNPA1,PDLIM5,PDLIM4,VASP,STAT5B,AFAP1L1,YES1,EIF2AK2,PTPN11,HNRNPAB,PTK2,HNRNPL,TJP1,HNRNPK,CDK2,TRIP6,HNRNPA2B1,CDK1,HNRNPD,BCAR1
6	EPHB4	0.003854	GSK3B,GSK3A,INPPL1,PIK3R3,IRS2,PIK3R1,SHB,EGFR,CRKL,EFNB2,MAPK9,FLNA,PTK2B,PLEKHN1,EPHB2,JAK2,VASP,STAT5B,YES1,ACTN1,DAPK3,PRKCD,DYRK1B,PTPN11,TYK2,PTK2,MAPK12,CDK2,CDK1,IL6ST,MET,BCAR1,FRK,EPHA2
7	EPHA2	0.003891	ITSN2,GSK3A,DYRK2,HSP90AB1,TGFB1I1,CTNND1,INPPL1,ARHGAP39,IRS2,ENO1,SLC7A11,SHB,ACTB,ACTG1,CRKL,TRIM29,TNKS1BP1,EPHB2,TNS4,EPHB4,TNS2,TNS1,KIRREL1,HSP90AA1,PBRM1,ANXA1,ANXA2,ACTN1,ANXA5,KRT7,PARD3B,KIAA1217,GAREM1,GPRC5A,CTTN,PARD3,PKP2,PKP4,DSG2,PKP3,IL6ST,RIN1,MET,ARHGEF5,PXN,PIK3R3,NEDD9,PIK3R1,EGFR,EFNB2,FLNA,PTK2B,PDLIM5,PDLIM4,CDK17,VASP,STAT5B,AFAP1L1,YES1,CAVIN1,AHNAK2,ERBIN,PTPN11,PTK2,M…
8	ERBB3*	0.004219	BCAR3,HSP90AA1,HSP90AB1,ANXA2,PIK3R3,RPS27L,PTPN11,PIK3R1,HNRNPAB,ACTB,EGFR,ACTG1,CRKL,ACTC1,HNRNPA2B1,PTK2B,TNS4,IL6ST,RIN1,JAK2,MET,TNS2
9	FYN	0.00463	HSP90AB1,TGFB1I1,PXN,INPPL1,PIK3R3,NEDD9,PIK3R1,SHB,EGFR,CRKL,EFNB2,PTK2B,EPHB2,JAK2,EPHB4,STAT5B,KIRREL1,HSP90AA1,YES1,PTPN11,PTK2,TJP1,HNRNPK,CTTN,HNRNPA2B1,BCAR1,TJP2
10	LATS2	0.00578	GSK3B,GSK3A,DYRK2,HSP90AB1,PRAG1,TGFB1I1,CTNND1,INPPL1,IRS2,CRKL,JAK2,HSP90AA1,DAPK3,PRKCD,GAB1,DYRK1B,PARD3B,PEAK1,PARD3,PKP4,IL6ST,EPHA2,PXN,PIK3R3,NEDD9,PIK3R1,RASAL2,EGFR,FLNA,PTK2B,CDK17,STAT5B,YES1,EIF2AK2,PTPN11,MPP5,PTK2,HIPK3,MAPK12,PLEKHA7,HIPK2,PPP1CA,TJP1,AFDN,CDK2,CDK1,BCAR1,CEP89,TJP2
11	ILK	0.005837	GSK3B,GSK3A,HSP90AB1,TGFB1I1,CTNND1,INPPL1,ACTB,ACTG1,CRKL,POTEI,KIF5B,DHX15,EPHB2,TNS4,JAK2,EPHB4,TNS2,TNS1,DDX17,CDV3,KIRREL1,HSP90AA1,ANXA1,ANXA2,ACTN1,DAPK3,PRKCD,ANXA5,TYK2,CTTN,PARD3,PKP2,TLN1,MET,EPHA2,PXN,PIK3R3,NEDD9,PIK3R1,RASAL2,LPP,EGFR,EFNB2,MAPK9,FLNA,PTK2B,PDLIM5,PDLIM4,CDK17,VASP,STAT5B,YES1,PTPN11,MPP5,PTK2,HIPK3,MAPK12,MAPK13,PPP1CA,TJP1,ACTC1,KRT18,PSMC1,CDK2,TRIP6,KRT14,CDK1,C…
12	PDPK1	0.0059	ITSN2,BCAR3,GSK3B,GSK3A,DYRK2,HSP90AB1,TGFB1I1,CTNND1,SHB,CRKL,EPS8,DHX15,JAK2,TNS2,DDX17,HSP90AA1,DAPK3,PRKCD,GAB1,DYRK1B,TYK2,PARD3B,CTTN,PARD3,PKP3,PABPC1,IL6ST,TLN1,MET,EPHA2,DDX5,AHNAK,PXN,PIK3R1,EGFR,MAPK9,EPB41L2,FLNA,PAK6,PTK2B,HNRNPA1,PDLIM5,VASP,YES1,ERBIN,EIF2AK2,PTPN11,HNRNPAB,PTK2,MAPK12,MAPK13,HNRNPL,TJP1,HNRNPK,CDK2,HNRNPA2B1,CDK1,HNRNPD
13	AXL	0.007707	GSK3B,GSK3A,HSP90AB1,PXN,INPPL1,PIK3R3,IRS2,PIK3R1,EGFR,EPS8,LDHA,FLNA,PTK2B,EPHB2,JAK2,EPHB4,TNS2,STAT5B,HSP90AA1,YES1,PRKCD,EIF2AK2,PTPN11,TYK2,PTK2,CDK2,CDK1,RIN1,MET,BCAR1,FRK,EPHA2
14	YES1	0.007782	ITSN2,GSK3B,GSK3A,DYRK2,HSP90AB1,TGFB1I1,CTNND1,INPPL1,IRS2,ENO1,SHB,ACTB,ACTG1,CRKL,EPS8,MMP27,POTEI,KIF5B,EPHB2,JAK2,EPHB4,TNS2,TNS1,KIRREL1,HSP90AA1,ACTN1,PRKCD,ANXA5,GAB1,PARD3B,CTTN,PARD3,PKP4,DSG2,TLN1,MET,EPHA2,AHNAK,ZNF518B,PXN,PIK3R3,NEDD9,PIK3R1,EGFR,EFNB2,MAPK9,FLNA,PTK2B,VASP,STAT5B,ERBIN,PTPN11,MPP5,PTK2,MAPK12,PLEKHA7,HIPK2,MAPK13,PPP1CA,TJP1,AFDN,CDK2,CDK1,CALM3,BCAR1,TJP2
15	PRKCH	0.008811	GSK3B,GSK3A,HNRNPK,CTTN,PTPN11
16	FGR	0.00885	ITSN2,GSK3B,GSK3A,DYRK2,TGFB1I1,INPPL1,IRS2,ENO1,SHB,CRKL,TRIM29,DHX15,EPHB2,TNS4,JAK2,DDX17,ACTN1,PRKCD,GAB1,DYRK1B,TYK2,CTTN,PEAK1,PABPC1,TLN1,MET,EPHA2,DDX5,PXN,PIK3R3,NEDD9,PIK3R1,EGFR,MAPK9,EPB41L2,FLNA,PTK2B,RBBP6,HNRNPA1,PDLIM4,VASP,STAT5B,AFAP1L1,YES1,EIF2AK2,PTPN11,PTK2,HIPK3,MAPK12,HNRNPL,TJP1,HNRNPK,CDK2,TRIP6,HNRNPA2B1,CDK1,HNRNPD,BCAR1
17	PDGFRB	0.009634	GSK3B,GSK3A,DYRK2,HSP90AB1,PRAG1,INPPL1,PIK3R3,IRS2,PIK3R1,EGFR,CRKL,EPS8,FLNA,PTK2B,EPHB2,JAK2,PDLIM4,EPHB4,TNS2,TNS1,STAT5B,HSP90AA1,YES1,ACTN1,DAPK3,PRKCD,GAB1,ERBIN,DYRK1B,EIF2AK2,PTPN11,TYK2,PTK2,HIPK3,MAPK12,HIPK2,TJP1,PEAK1,CDK2,TRIP6,CDK1,IL6ST,TLN1,MET,BCAR1,FRK,EPHA2
18	PTK2B	0.009728	BCAR3,GSK3B,GSK3A,TGFB1I1,CTNND1,INPPL1,SHB,ACTB,ACTG1,CRKL,POTEI,EPHB2,JAK2,EPHB4,TNS1,HSP90AA1,ANXA2,PRKCD,ANXA5,GAB1,TYK2,CTTN,PARD3,DSG2,TLN1,MET,EPHA2,PXN,NEDD9,PIK3R1,LPP,EGFR,EFNB2,MAPK9,EPB41L2,FLNA,PDLIM5,PDLIM4,VASP,STAT5B,YES1,PRRC2C,PTPN11,MPP5,PTK2,MAPK12,MAPK13,HNRNPL,TJP1,ACTC1,TRIP6,CALM3,BCAR1,FRK,TJP2
19	MET	0.01055	BCAR3,HSP90AA1,YES1,HSP90AB1,INPPL1,GAB1,PIK3R3,PTPN11,PIK3R1,SHB,EGFR,TNS4,MET,TNS2,TNS1
20	EPHA1	0.01156	GSK3B,GSK3A,HSP90AB1,INPPL1,IRS2,PIK3R1,EGFR,FLNA,PAK6,PTK2B,EPHB2,JAK2,EPHB4,STAT5B,HSP90AA1,YES1,DAPK3,PRKCD,PTPN11,TYK2,PTK2,HIPK2,MAPK13,GAREM1,CDK2,HNRNPA2B1,CDK1,IL6ST,MET,BCAR1,FRK,EPHA2
21	FRK	0.01157	STAT5B,KIRREL1,HSP90AA1,HSP90AB1,TGFB1I1,PXN,INPPL1,NEDD9,PTPN11,PTK2,EGFR,CRKL,EFNB2,TJP1,PTK2B,BCAR1,TJP2
22	ERBB2	0.01167	ITSN2,RPL5,CTNND1,INPPL1,IRS2,ENO1,ACTB,ACTG1,CRKL,EPS8,TRIM29,KIF5B,EPHB2,TNS4,EPHB4,TNS2,KRT6A,TNS1,DYRK1B,KRT7,KRT5,BCS1L,EEF1A1,PARD3,EEF1A2,PKP2,ADAM9,PKP3,IL6ST,RIN1,TLN1,SCG2,DSC2,EPHA2,DDX5,PXN,PIK3R3,PIK3R1,SLC1A5,LPP,EFNB2,LDHA,EPB41L2,FAM83B,VASP,STAT5B,YES1,PTK2,HNRNPL,AFDN,HNRNPK,CDK2,CDK1,CALM3,BCAR3,GSK3B,GSK3A,DYRK2,HSP90AB1,TGFB1I1,SLC7A11,SHB,MMP27,PPP1R13L,JAK2,HSP90AA1,PBRM1,A…
23	PRKCD	0.01227	GSK3B,G6PD,GSK3A,HNRNPK,CTTN,PRKCD,IL6ST,MET
24	PRKCA	0.01322	VASP,GSK3B,GSK3A,ANXA1,ANXA2,TGFB1I1,CTNND1,PTPN11,EGFR,CTTN,FIP1L1,MET
25	PAK1	0.01362	ITSN2,GSK3B,GSK3A,HSP90AB1,TGFB1I1,CTNND1,IRS2,ACTB,ACTG1,CRKL,EPS8,POTEI,KIF5B,EPHB2,TNS4,JAK2,EPHB4,TNS2,TNS1,HSP90AA1,DAPK3,PRKCD,DYRK1B,TYK2,CTTN,MET,EPHA2,PXN,LPP,EGFR,EFNB2,MAPK9,FLNA,PTK2B,CDK17,VASP,STAT5B,YES1,ERBIN,TBCB,PTPN11,HNRNPAB,PTK2,MAPK12,MAPK13,PPP1CA,AFDN,ACTC1,CDK2,TRIP6,CDK1,CALM3,BCAR1,FRK
26	KDR	0.01389	HSP90AA1,YES1,HSP90AB1,PXN,PIK3R3,PIK3R1,SHB,PTK2,EGFR,CRKL,EFNB2,PTK2B,BCAR1,FRK
27	FGFR1	0.01475	BCAR3,GSK3B,HSP90AB1,PXN,INPPL1,NEDD9,IRS2,PIK3R1,SHB,EGFR,CRKL,FLNA,PTK2B,EPHB2,JAK2,HNRNPA1,TNS1,DDX17,HSP90AA1,YES1,ACTN1,PRKCD,GAB1,DYRK1B,PTPN11,MPP5,PTK2,TJP1,CTTN,PEAK1,CDK2,TRIP6,HNRNPA2B1,HNRNPD,PABPC1,MET,ARHGEF5
28	HCK	0.01477	STAT5B,HSP90AA1,HSP90AB1,GAB1,PIK3R3,PTPN11,PIK3R1,ACTB,PTK2,EGFR,CRKL,HNRNPK,PTK2B,EPHB2,IL6ST,MET,BCAR1
29	RET	0.01541	GSK3B,GSK3A,HSP90AB1,CTNND1,PXN,INPPL1,PIK3R3,IRS2,PIK3R1,SHB,EGFR,CRKL,EPS8,MAPK9,PAK6,PTK2B,EPHB2,JAK2,EPHB4,VASP,STAT5B,HSP90AA1,YES1,DAPK3,PRKCD,GAB1,DYRK1B,PTPN11,TYK2,PTK2,HIPK3,MAPK12,PLEKHA7,HIPK2,MAPK13,CDK2,CDK1,HNRNPD,DSG2,TLN1,MET,BCAR1,FRK,EPHA2
30	CSK	0.01556	ITSN2,GSK3B,GSK3A,HSP90AB1,TGFB1I1,CTNND1,INPPL1,IRS2,ENO1,ACTB,CRKL,EPS8,KIF5B,TNS2,TNS1,HSP90AA1,ANXA2,ACTN1,DAPK3,PRKCD,ANXA5,GAB1,DYRK1B,TYK2,PARD3B,CTTN,PEAK1,PARD3,PKP4,TLN1,MET,PXN,NEDD9,PIK3R1,EGFR,EFNB2,MAPK9,FLNA,PTK2B,CDK17,VASP,STAT5B,YES1,ERBIN,TBCB,PTPN11,MPP5,PTK2,MAPK12,PLEKHA7,MAPK13,PPP1CA,TJP1,HNRNPK,CDK2,CDK1,CALM3,BCAR1,FRK
31	LCK	0.0162	STAT5B,HSP90AA1,YES1,HSP90AB1,PXN,INPPL1,PIK3R3,IRS2,PTPN11,PIK3R1,PTK2,CRKL,PTK2B,EPHB2,JAK2,BCAR1
32	MST1R	0.01734	GSK3B,GSK3A,INPPL1,IRS2,ENO1,PIK3R1,EGFR,PTK2B,EPHB2,JAK2,EPHB4,HSP90AA1,YES1,PRKCD,GAB1,PTPN11,PTK2,PPP1CA,CDK2,CDK1,MET,BCAR1,FRK,EPHA2
33	ABL1	0.01751	ITSN2,RPL5,GSK3B,DYRK2,HSP90AB1,TGFB1I1,CTNND1,INPPL1,IRS2,ENO1,SHB,ACTB,ACTG1,CRKL,EPS8,POTEI,PPP1R13L,KIF5B,EPHB2,TNS4,JAK2,EPHB4,TNS2,TNS1,DDX17,HSP90AA1,PBRM1,ACTN1,PRKCD,ANXA5,GAB1,TYK2,PARD3B,CTTN,PEAK1,PARD3,RIN1,TLN1,MET,EPHA2,DDX5,PXN,PIK3R3,NEDD9,PIK3R1,LPP,EGFR,EFNB2,MAPK9,LDHA,FIP1L1,FLNA,PTK2B,HNRNPA1,PDLIM5,PDLIM4,CDK17,VASP,STAT5B,YES1,PTPN11,MPP5,PRDX6,PTK2,MAPK12,HIPK2,MAPK13,PPP…
34	LYN	0.01862	PRKCD,NEDD9,TYK2,ACTB,PTK2,EGFR,CRKL,HNRNPK,CDK2,CDK1,PTK2B,JAK2,BCAR1
35	RPS6KB2	0.01899	DDX17,DDX5,HSP90AA1,HSP90AB1,ANXA2,KRT5,ACTG1,EEF1A1,HNRNPK,RPS19,KRT16,KIF5B,PSMC1,HNRNPA2B1,KRT14,HNRNPA1,KRT6A
36	DDR1	0.01927	GSK3B,GSK3A,HSP90AB1,PRAG1,INPPL1,PIK3R3,IRS2,PIK3R1,EGFR,PTK2B,EPHB2,JAK2,EPHB4,STAT5B,HSP90AA1,YES1,DAPK3,PRKCD,DYRK1B,PTPN11,TYK2,PTK2,PLEKHA7,CDK2,MET,BCAR1,FRK,EPHA2
37	CDK2	0.0211	DDX5,HSP90AB1,AHNAK,ENO1,ACTB,ACTG1,LDHA,RPS19,DHX15,FLNA,HNRNPA1,DDX17,HSP90AA1,ANXA1,ANXA2,ACTN1,DAPK3,ANXA5,PRDX6,PPP1CA,EEF1A1,HNRNPK,CDK2,CDK1,HNRNPD,TAGLN2,PABPC1,TLN1
38	AURKA	0.0211	GSK3B,DDX5,HSP90AB1,CTNND1,NEDD9,EGFR,RPS19,TNKS1BP1,NANS,HNRNPA1,DDX17,HSP90AA1,PRRC2C,PLEKHA7,PPP1CA,EEF1A1,HNRNPK,PEAK1,EEF1A2,CDK2,HNRNPA2B1,CDK1,HNRNPD,EPHA2
39	PRKCE	0.02119	GSK3B,GSK3A,DYRK2,HSP90AB1,PRAG1,RPS27L,IRS2,ENO1,ACTB,EGFR,MAPK9,PAK6,PTK2B,EPHB2,JAK2,PDLIM5,EPHB4,CDK17,STAT5B,HSP90AA1,ACTN1,DAPK3,PRKCD,DYRK1B,EIF2AK2,PTPN11,TYK2,PTK2,HIPK3,MAPK12,HIPK2,MAPK13,PPP1CA,HNRNPK,ACTC1,KRT18,PEAK1,CDK2,HNRNPA2B1,CDK1,HNRNPD,IL6ST,BCAR1,FRK
40	JAK1	0.02321	STAT5B,HSP90AA1,HSP90AB1,EIF2AK2,IRS2,PTPN11,TYK2,SHB,EGFR,PTK2B,IL6ST,JAK2
41	JAK2	0.0236	ITSN2,GSK3B,GSK3A,HSP90AB1,INPPL1,IRS2,SHB,CRKL,EPS8,EPHB2,TNS4,JAK2,KIRREL1,HSP90AA1,ACTN1,DAPK3,PRKCD,GAB1,DYRK1B,TYK2,GAREM1,CTTN,PEAK1,IL6ST,RIN1,TLN1,MET,ARHGEF5,EPHA2,PIK3R3,NEDD9,PIK3R1,EGFR,MAPK9,FLNA,PTK2B,VASP,STAT5B,YES1,EIF2AK2,PTPN11,PTK2,HIPK3,MAPK12,HIPK2,TJP1,AFDN,HNRNPK,CDK2,CDK1,BCAR1,FRK
42	INSR	0.02394	STAT5B,PRKCD,GAB1,PIK3R3,IRS2,PTPN11,PIK3R1,JAK2,PTK2,CRKL
43	PRKCI	0.02505	ITSN2,GSK3B,GSK3A,DYRK2,HSP90AB1,INPPL1,IRS2,CRKL,KIF5B,EPHB2,JAK2,HSP90AA1,ANXA1,ANXA2,ACTN1,DAPK3,PRKCD,GAB1,DYRK1B,PEAK1,PARD3,ADAM9,PABPC1,IL6ST,TLN1,MET,PXN,PIK3R3,NEDD9,PIK3R1,EGFR,MAPK9,EPB41L2,FLNA,PAK6,PTK2B,HNRNPA1,PDLIM5,CDK17,STAT5B,YES1,ERBIN,EIF2AK2,PTPN11,PTK2,HIPK3,PLEKHA7,HIPK2,TJP1,SON,KRT18,CDK2,HNRNPA2B1,KRT14,CDK1,HNRNPD,BCAR1,FRK
44	FLT3	0.02564	YES1,PTPN11,PIK3R1,CRKL,TNS1
45	WEE1	0.02643	HNRNPK,CTTN,PPP1R13L,CDK2,CDK1,TAGLN2,ENO1
46	IGF1R	0.0266	PRKCD,PXN,PIK3R3,IRS2,PTPN11,PIK3R1,JAK2,PTK2,CRKL
47	DDR2	0.02697	GSK3B,GSK3A,HSP90AB1,INPPL1,PIK3R3,PIK3R1,EGFR,EPS8,FLNA,PTK2B,EPHB2,JAK2,EPHB4,TNS2,TNS1,STAT5B,HSP90AA1,YES1,DAPK3,PRKCD,DYRK1B,EIF2AK2,PTPN11,TYK2,PTK2,PLEKHA7,HIPK2,PEAK1,CDK2,HNRNPA2B1,CDK1,IL6ST,MET,BCAR1,FRK,EPHA2
48	RIOK1	0.02743	DDX17,RPL5,DDX5,HSP90AA1,HSP90AB1,ENO1,HNRNPAB,ACTB,EGFR,ACTG1,EEF1A1,LDHA,HNRNPK,RPS19,ERI1,PSMC1,HNRNPA2B1,HNRNPD,DHX15,FLNA,PABPC1,RPL15,HNRNPA1
49	EPHB6	0.0289	GSK3B,GSK3A,HSP90AB1,INPPL1,PIK3R3,PIK3R1,EGFR,CRKL,EFNB2,FLNA,PAK6,PTK2B,EPHB2,JAK2,EPHB4,HSP90AA1,YES1,DAPK3,PRKCD,DYRK1B,PTK2,HIPK3,AFDN,CDK2,IL6ST,MET,FRK,EPHA2
50	CDK9	0.02917	DDX17,EEF1A1,DDX5,HSP90AA1,HNRNPK,HSP90AB1,ACTC1,ANXA2,HNRNPA2B1,HNRNPA1
51	RPS6KA2	0.0295	BCAR3,GSK3B,GSK3A,TGFB1I1,CTNND1,INPPL1,IRS2,SHB,CRKL,EPS8,PPP1R13L,EPHB2,JAK2,TNS2,DDX17,ACTN1,DAPK3,PRKCD,GAB1,CTTN,PEAK1,PKP2,PABPC1,MET,DDX5,PXN,PIK3R3,NEDD9,PIK3R1,LPP,EGFR,MAPK9,LDHA,EPB41L2,FLNA,PTK2B,HNRNPA1,VASP,STAT5B,PTPN11,HNRNPAB,PTK2,HIPK3,HIPK2,MAPK13,HNRNPL,TJP1,PSMC1,CDK2,TRIP6,HNRNPA2B1,CDK1,HNRNPD,NUCB1,BCAR1,FRK
52	NTRK1	0.02954	RPL5,DDX5,HSP90AB1,CTNND1,INPPL1,IRS2,ENO1,PIK3R1,SLC1A5,EGFR,FIP1L1,KIF5B,DHX15,TNKS1BP1,FLNA,RPL15,NANS,HNRNPA1,PDLIM5,DDX17,STAT5B,HSP90AA1,ACTN1,ANXA5,GAB1,EIF2AK2,PRRC2C,PTPN11,PRDX6,HNRNPAB,PPP1CA,EEF1A1,HNRNPL,TJP1,AFDN,GAREM1,HNRNPK,PSMC1,CDK2,HNRNPA2B1,CDK1,HNRNPD,TLN1,EPHA2
53	AKT1	0.03067	GSK3B,GSK3A,CDK2,FLNA,SLC7A11,HNRNPA1,PTK2,EGFR,EPHA2,PPP1CA
54	MAPK9	0.03083	GSK3B,GSK3A,DYRK2,HSP90AB1,PIK3R3,IRS2,PIK3R1,ACTB,EGFR,CRKL,MAPK9,FLNA,PTK2B,EPHB2,JAK2,EPHB4,CDK17,STAT5B,HSP90AA1,YES1,DAPK3,PRKCD,EIF2AK2,PTPN11,PTK2,HIPK3,MAPK12,HIPK2,MAPK13,AFDN,HNRNPK,SON,CDK2,CDK1,ADAM9,PKP3,BCAR1,FRK,EPHA2
55	KIT	0.03165	BCAR3,STAT5B,YES1,PIK3R3,PTPN11,PIK3R1,SHB,JAK2,TNS2,CRKL,TNS1
56	JAK3	0.03241	STAT5B,HSP90AA1,HSP90AB1,INPPL1,PIK3R3,IRS2,PTPN11,PIK3R1,TYK2,EGFR,CRKL,PTK2B,IL6ST,JAK2
57	RPS6KA1	0.03307	RPL5,GSK3B,DDX5,GSK3A,DYRK2,HSP90AB1,PXN,PIK3R3,IRS2,PIK3R1,ACTB,EGFR,ACTG1,CRKL,MAPK9,LDHA,RPS19,POTEI,FLNA,PTK2B,EPHB2,JAK2,TNS1,VASP,STAT5B,HSP90AA1,ANXA1,ANXA2,PRKCD,ANXA5,GAB1,PTPN11,TYK2,PTK2,MAPK12,MAPK13,PPP1CA,CTTN,CDK2,CDK1,RIN1,MET,EPHA2
58	TYK2	0.03376	EFNB2,DDX5,HSP90AA1,HNRNPK,HSP90AB1,EIF2AK2,IRS2,TYK2,IL6ST,JAK2,CRKL
59	MAP2K1	0.03468	GSK3B,GSK3A,DYRK2,HSP90AB1,INPPL1,IRS2,ENO1,SHB,ACTB,CRKL,EPS8,RPS19,KIF5B,EPHB2,JAK2,HSP90AA1,PBRM1,ANXA1,ANXA2,ACTN1,DAPK3,PRKCD,DYRK1B,PARD3,ADAM9,IL6ST,EPHA2,DDX5,PXN,PIK3R3,PIK3R1,EGFR,MAPK9,FLNA,PAK6,PTK2B,PDLIM5,CDK17,VASP,STAT5B,YES1,EIF2AK2,PTPN11,PTK2,HIPK3,MAPK12,PLEKHA7,HIPK2,MAPK13,TJP1,ACTC1,CDK2,CDK1,HNRNPD,BCAR1,FRK
60	INSRR	0.03472	PIK3R3,IRS2,PTPN11,PIK3R1,MET,TNS2,EGFR,CRKL,TNS1
61	PAK2	0.03502	ITSN2,GSK3B,GSK3A,HSP90AB1,TGFB1I1,CTNND1,ACTB,ACTG1,EPS8,POTEI,KIF5B,EPHB2,TNS4,JAK2,EPHB4,TNS2,TNS1,G6PD,HSP90AA1,DAPK3,PRKCD,TYK2,EEF1A1,CTTN,MET,EPHA2,PXN,LPP,EFNB2,MAPK9,PSMB4,FLNA,CDK17,YES1,ERBIN,PTPN11,HNRNPAB,PTK2,MAPK12,MAPK13,PPP1CA,HNRNPL,AFDN,ACTC1,PSMC1,CDK2,TRIP6,CDK1,CALM3,FRK
62	MAPK1	0.03681	GSK3B,HNRNPK,CTTN,PXN,CDK2,GAB1,DYRK1B,EIF2AK2,PRDX6,EGFR
63	FGFR3	0.03854	GSK3B,GSK3A,HSP90AB1,PXN,INPPL1,PIK3R3,IRS2,PIK3R1,EGFR,CRKL,MAPK9,FLNA,PAK6,PTK2B,EPHB2,JAK2,EPHB4,STAT5B,HSP90AA1,YES1,DAPK3,PRKCD,PTPN11,TYK2,PTK2,HIPK3,HIPK2,HNRNPL,CDK2,CDK1,IL6ST,MET,BCAR1,FRK,EPHA2
64	PIK3CA	0.03935	ITSN2,KIRREL1,HSP90AA1,YES1,INPPL1,GAB1,PIK3R3,IRS2,PTPN11,PIK3R1,EGFR,JAK2,MET,TNS2,TNS1,EPHA2
65	PRKACA	0.03965	VASP,GSK3B,GSK3A,HSP90AA1,ANXA1,HNRNPK,RPS19,CTTN,FIP1L1,PPP1R13L,HNRNPD,FLNA
66	PRKCB	0.04008	GSK3B,GSK3A,HSP90AA1,HSP90AB1,PRKCD,CDK1,PDLIM5,EGFR,PPP1CA
67	ROR2	0.04046	GSK3B,GSK3A,HSP90AB1,TGFB1I1,INPPL1,IRS2,PIK3R1,SHB,EGFR,CRKL,MAPK9,FLNA,PTK2B,EPHB2,JAK2,EPHB4,TNS2,STAT5B,HSP90AA1,YES1,ACTN1,PRKCD,DYRK1B,EIF2AK2,PTPN11,TYK2,PTK2,HIPK3,MAPK12,HIPK2,CDK2,CDK1,MET,BCAR1,FRK,EPHA2
68	ABL2	0.04086	ITSN2,HSP90AB1,TGFB1I1,INPPL1,IRS2,ACTB,ACTG1,CRKL,EPS8,EPHB2,TNS4,JAK2,EPHB4,TNS2,TNS1,DDX17,HSP90AA1,PRKCD,GAB1,TYK2,PARD3B,CTTN,PARD3,RIN1,TLN1,MET,EPHA2,PXN,PIK3R3,NEDD9,PIK3R1,RASAL2,LPP,EGFR,EFNB2,PTK2B,PDLIM5,PDLIM4,CDK17,VASP,STAT5B,ERBIN,PTPN11,MPP5,PTK2,MAPK12,MAPK13,PPP1CA,CDK2,TRIP6,CDK1,CALM3,BCAR1
69	RPS6KB1	0.0413	ITSN2,GSK3B,GSK3A,CTNND1,IRS2,CRKL,PPP1R13L,JAK2,PBRM1,PRKCD,DYRK1B,LSR,TYK2,CTTN,PARD3,PKP2,PABPC1,RIN1,MET,AHNAK,PXN,PIK3R3,NEDD9,PIK3R1,EGFR,MAPK9,FLNA,PAK6,PTK2B,RBBP6,HNRNPA1,PDLIM4,VASP,AFAP1L1,YES1,PTPN11,HNRNPAB,PTK2,MAPK12,HIPK2,MAPK13,HNRNPL,TJP1,AFDN,HNRNPK,CDK2,TRIP6,HNRNPA2B1,CDK1,HNRNPD,BCAR1
70	PDGFRA	0.04167	STAT5B,PTPN11,PIK3R1,TYK2,SHB,JAK2,EGFR,BCAR1,CRKL
71	FER	0.04239	GSK3B,HSP90AB1,CTNND1,INPPL1,PIK3R3,NEDD9,IRS2,PIK3R1,EGFR,EPS8,MAPK9,PTK2B,EPHB2,JAK2,EPHB4,CDK17,HSP90AA1,YES1,ACTN1,PRKCD,GAB1,ERBIN,EIF2AK2,PTPN11,TYK2,MPP5,PTK2,HIPK3,PLEKHA7,HIPK2,CTTN,PARD3,CDK2,CDK1,IL6ST,MET,FRK,EPHA2
72	MAP3K1	0.04255	MAPK9,HSP90AA1,HSP90AB1,ACTN1,EEF1A2,RPS27L,FLNA,RPL35A,SLC1A5,ACTG1
73	PAK3	0.04398	EFNB2,YES1,CTTN,PXN,FLNA,EPHB2,MET,EPHB4,PTK2,FRK
74	NEK2	0.04425	ITSN2,BCAR3,GSK3B,GSK3A,DYRK2,PXN,INPPL1,PIK3R3,NEDD9,IRS2,PIK3R1,SHB,EGFR,CRKL,MAPK9,TRIM29,PPP1R13L,EPB41L2,DHX15,PTK2B,RBBP6,EPHB2,JAK2,HNRNPA1,TNS1,VASP,STAT5B,PRKCD,GAB1,EIF2AK2,PTPN11,PTK2,HIPK3,PPP1CA,CTTN,PEAK1,PSMC1,CDK2,TRIP6,CDK1,HNRNPD,MET,BCAR1
75	CAMK2D	0.04432	GSK3B,DDX5,GSK3A,DYRK2,HSP90AB1,NEDD9,ENO1,PIK3R1,ACTB,EGFR,MAPK9,KIF5B,FLNA,PTK2B,JAK2,EPHB4,CDK17,STAT5B,HSP90AA1,YES1,ACTN1,DAPK3,PRKCD,ERBIN,DYRK1B,PTPN11,PTK2,HIPK3,HIPK2,HNRNPK,PEAK1,CDK2,HNRNPA2B1,CDK1,BCAR1,FRK
76	ROCK2	0.04475	ITSN2,HSP90AB1,TGFB1I1,CTNND1,INPPL1,IRS2,SHB,ACTB,ACTG1,CRKL,POTEI,KIF5B,EPHB2,JAK2,TNS2,TNS1,HSP90AA1,PBRM1,DAPK3,ANXA5,GAB1,PARD3B,EEF1A1,CTTN,PARD3,PKP4,IL6ST,EPHA2,PXN,PIK3R3,NEDD9,PIK3R1,LPP,EGFR,EFNB2,FLNA,PTK2B,PDLIM5,VASP,STAT5B,ERBIN,PTPN11,MPP5,PTK2,MAPK12,HIPK2,MAPK13,PPP1CA,TJP1,AFDN,ACTC1,CDK2,CDK1,CALM3,BCAR1,TJP2
77	TIE1	0.04624	GSK3B,GSK3A,HSP90AB1,PXN,INPPL1,PIK3R3,IRS2,PIK3R1,SHB,EGFR,CRKL,FLNA,PTK2B,EPHB2,JAK2,EPHB4,STAT5B,HSP90AA1,YES1,ANXA2,ACTN1,PRKCD,DYRK1B,PTPN11,TYK2,PTK2,CDK2,HNRNPA2B1,CDK1,IL6ST,RIN1,MET,BCAR1,EPHA2
78	PAK4	0.0472	ITSN2,GSK3B,TGFB1I1,CTNND1,PXN,INPPL1,PIK3R3,NEDD9,PIK3R1,SHB,EGFR,CRKL,EPS8,MAPK9,PPP1R13L,EPB41L2,FLNA,PTK2B,TNS4,TNS2,TNS1,VASP,STAT5B,YES1,ACTN1,DAPK3,PRKCD,GAB1,EIF2AK2,PTPN11,TYK2,PTK2,HIPK3,MAPK12,HIPK2,TJP1,HNRNPK,CTTN,CDK2,TRIP6,PKP2,CDK1,TLN1,MET,BCAR1,EPHA2
79	MAP3K14	0.04787	EEF1A1,RPL5,DDX5,HSP90AA1,HSP90AB1,KRT17,PABPC1,HNRNPA1,EGFR,ACTG1
80	CASK	0.04817	GSK3B,DDX5,HSP90AB1,NEDD9,IRS2,PIK3R1,ACTB,EGFR,EPS8,MAPK9,PTK2B,RBBP6,JAK2,CDK17,STAT5B,HSP90AA1,YES1,ACTN1,DAPK3,PRKCD,GAB1,ERBIN,DYRK1B,PTPN11,MPP5,PTK2,HIPK3,HIPK2,AFDN,CTTN,PARD3,CDK2,HNRNPA2B1,CDK1,BCAR1,FRK
81	ALK	0.04852	HSP90AA1,HSP90AB1,KRT18,PXN,PIK3R1,EPHB2,JAK2,ACTB,BCAR1
82	AKT3	0.04864	ITSN2,RPL5,GSK3B,GSK3A,HSP90AB1,TGFB1I1,CTNND1,INPPL1,IRS2,ENO1,ACTB,ACTG1,CRKL,MMP27,KIF5B,TNS4,JAK2,TNS2,TNS1,KIRREL1,HSP90AA1,DAPK3,PRKCD,ANXA5,GAB1,DYRK1B,PARD3B,PARD3,PKP2,PKP4,PKP3,TLN1,MET,PXN,PIK3R3,PIK3R1,EGFR,EFNB2,MAPK9,LDHA,ERI1,FLNA,PTK2B,PDLIM5,CDK17,VASP,STAT5B,YES1,ERBIN,PTPN11,MPP5,PTK2,MAPK12,HIPK2,MAPK13,PPP1CA,TJP1,CDK2,CDK1,CALM3,FRK
83	PTK6	0.05015	ITSN2,BCAR3,GSK3B,GSK3A,TGFB1I1,CTNND1,PXN,INPPL1,PIK3R3,NEDD9,PIK3R1,EGFR,CRKL,MAPK9,LDHA,PAK6,PTK2B,JAK2,HNRNPA1,TNS1,STAT5B,YES1,GAB1,DYRK1B,PTPN11,PTK2,HIPK2,AFDN,HNRNPK,CTTN,PEAK1,CDK2,TRIP6,HNRNPA2B1,PKP2,CDK1,NUCB1,PABPC1,RIN1,TLN1,MET,BCAR1,EPHA2
84	BLK	0.05063	HSP90AA1,HSP90AB1,PXN,GAB1,PIK3R3,PIK3R1,MET,EGFR,CRKL
85	RAF1	0.05253	ITSN2,GSK3B,DYRK2,HSP90AB1,TGFB1I1,CTNND1,INPPL1,IRS2,ENO1,ACTB,ACTG1,CRKL,EPS8,KIF5B,JAK2,TNS2,TNS1,HSP90AA1,PBRM1,ANXA2,PRKCD,ANXA5,GAB1,DYRK1B,PARD3B,EEF1A1,CTTN,PARD3,RIN1,TLN1,MET,EPHA2,PXN,PIK3R3,PIK3R1,RASAL2,EGFR,EFNB2,MAPK9,LDHA,FLNA,PTK2B,FAM83B,VASP,STAT5B,YES1,ERBIN,PTPN11,MPP5,PTK2,MAPK12,MAPK13,PPP1CA,TJP1,AFDN,SON,KRT18,CDK2,CDK1,CALM3,BCAR1,FRK
86	FES	0.05319	HSP90AA1,IRS2,PIK3R1,JAK2,EGFR,BCAR1
87	CLK2	0.05324	DDX5,SON,FIP1L1,PKP2,RBBP6,PABPC1
88	FLT4	0.05395	GSK3B,GSK3A,HSP90AB1,PIK3R1,EGFR,PTK2B,EPHB2,JAK2,EPHB4,STAT5B,HSP90AA1,YES1,DAPK3,PRKCD,DYRK1B,PTPN11,TYK2,PTK2,MAPK12,HIPK2,CDK2,CDK1,MET,BCAR1,EPHA2
89	MAP3K9	0.05588	ITSN2,GSK3B,GSK3A,HSP90AB1,PXN,INPPL1,IRS2,EGFR,CRKL,MAPK9,PPP1R13L,PAK6,PTK2B,EPHB2,JAK2,STAT5B,HSP90AA1,YES1,DAPK3,PRKCD,GAB1,DYRK1B,EIF2AK2,PTPN11,MPP5,PTK2,HIPK3,PLEKHA7,HIPK2,GAREM1,CTTN,PARD3,CDK2,CDK1,IL6ST,ARHGEF5,BCAR1,FRK,EPHA2
90	PRKCZ	0.05605	ITSN2,BCAR3,GSK3B,GSK3A,DYRK2,CTNND1,INPPL1,IRS2,CRKL,EPS8,TRIM29,PPP1R13L,DHX15,TNS4,JAK2,ACTN1,DAPK3,PRKCD,GAB1,DYRK1B,LSR,TYK2,CTTN,PKP2,PABPC1,IL6ST,RIN1,MET,EPHA2,PXN,PIK3R3,NEDD9,PIK3R1,RASAL2,EGFR,MAPK9,EPB41L2,FLNA,PTK2B,HNRNPA1,PDLIM4,CDK17,VASP,STAT5B,AFAP1L1,YES1,EIF2AK2,PTPN11,PTK2,HIPK3,PLEKHA7,HIPK2,HNRNPL,TJP1,AFDN,HNRNPK,PSMC1,CDK2,TRIP6,HNRNPA2B1,CDK1,HNRNPD,BCAR1,TJP2
91	AKT2	0.05642	ITSN2,BCAR3,GSK3B,GSK3A,DYRK2,HSP90AB1,TGFB1I1,CTNND1,INPPL1,IRS2,ENO1,ACTB,ACTG1,CRKL,MMP27,KIF5B,TNS4,JAK2,TNS2,TNS1,KIRREL1,HSP90AA1,PBRM1,DAPK3,ANXA5,GAB1,DYRK1B,PARD3B,EEF1A1,PARD3,PKP2,PKP4,PKP3,MET,PXN,PIK3R3,NEDD9,PIK3R1,LPP,EGFR,EFNB2,MAPK9,LDHA,FLNA,PTK2B,CDK17,VASP,STAT5B,YES1,CAVIN1,ERBIN,PTPN11,MPP5,PTK2,MAPK12,HIPK2,MAPK13,PPP1CA,TJP1,CDK2,CDK1,CALM3,BCAR1,FRK
92	BTK	0.05696	HSP90AA1,HSP90AB1,ACTN1,EEF1A2,GAB1,PIK3R3,FLNA,KRT5,MET
93	EIF2AK2	0.05696	RPL5,HSP90AA1,PBRM1,HSP90AB1,EIF2AK2,RPS27L,RPL35A,TYK2,EGFR,PPP1CA,HNRNPL,HNRNPK,RPS19,CDK1,PABPC1,RPL15
94	RPS6KA3	0.05973	GSK3B,GSK3A,DYRK2,HSP90AB1,IRS2,EGFR,CRKL,MAPK9,FLNA,PAK6,PTK2B,EPHB2,JAK2,CDK17,HSP90AA1,YES1,DAPK3,PRKCD,DYRK1B,EIF2AK2,PTPN11,MPP5,PTK2,HIPK3,HIPK2,HNRNPK,KRT18,PEAK1,CDK2,CDK1,IL6ST,MET,FRK,EPHA2
95	MAP2K7	0.06031	BCAR3,RPL5,GSK3B,GSK3A,CTNND1,IRS2,ENO1,SLC7A11,ACTB,ACTG1,CRKL,KIF5B,EPHB2,TNS4,JAK2,EPHB4,TNS2,TNS1,HSP90AA1,ANXA1,ANXA2,DAPK3,PRKCD,ANXA5,GAB1,KRT5,TYK2,EEF1A1,CTTN,IL6ST,RIN1,MET,EPHA2,PXN,PIK3R3,PIK3R1,EGFR,EFNB2,MAPK9,LDHA,FLNA,PTK2B,FAM83B,VASP,STAT5B,YES1,ERBIN,PTPN11,PTK2,MAPK12,MAPK13,PPP1CA,TJP1,AFDN,KRT18,CDK2,KRT14,CDK1,BCAR1,FRK,TJP2
96	ITK	0.06166	ITSN2,GSK3B,DYRK2,HSP90AB1,PRAG1,INPPL1,PIK3R3,PIK3R1,EGFR,CRKL,MAPK9,PAK6,PTK2B,EPHB2,JAK2,EPHB4,CDK17,STAT5B,HSP90AA1,YES1,DAPK3,PRKCD,GAB1,DYRK1B,EIF2AK2,PTPN11,TYK2,PTK2,HIPK3,HIPK2,HNRNPK,CTTN,CDK2,CDK1,IL6ST,RIN1,MET,FRK,EPHA2
97	PRKACB	0.06358	GSK3B,DDX5,GSK3A,DYRK2,HSP90AB1,PRAG1,INPPL1,PIK3R3,PIK3R1,EGFR,CRKL,EPS8,MAPK9,POTEI,FLNA,PAK6,PTK2B,JAK2,DDX17,CDK17,STAT5B,HSP90AA1,YES1,DAPK3,PRKCD,GAB1,DYRK1B,EIF2AK2,PTPN11,MPP5,PTK2,HIPK3,MAPK12,HIPK2,MAPK13,PPP1CA,EEF1A1,HNRNPK,PEAK1,PARD3,PSMC1,CDK2,CDK1,PABPC1,MET,BCAR1,FRK
98	FLT1	0.06383	YES1,PTK2B,PTPN11,PIK3R1,PTK2
99	PIK3CB	0.06481	ITSN2,KIRREL1,YES1,INPPL1,GAB1,PIK3R3,IRS2,PTPN11,PIK3R1,EGFR,JAK2,TNS2,TNS1
100	LATS1	0.0654	KIRREL1,HSP90AB1,PARD3,CDK2,CDK1,PKP4,MPP5,PPP1CA,TJP2
101	LIMK1	0.06615	ITSN2,BCAR3,HSP90AB1,TGFB1I1,CTNND1,INPPL1,IRS2,ACTB,ACTG1,CRKL,EPS8,KIF5B,TNS2,TNS1,HSP90AA1,ANXA2,ACTN1,PRKCD,ANXA5,DYRK1B,PARD3B,CTTN,PARD3,PKP2,RIN1,PXN,NEDD9,EGFR,EFNB2,FLNA,PTK2B,PDLIM5,PDLIM4,VASP,STAT5B,ERBIN,PTPN11,MPP5,PTK2,MAPK12,MAPK13,PPP1CA,TJP1,AFDN,ACTC1,CDK2,TRIP6,CDK1,CALM3,BCAR1
102	RIPK3	0.06649	DDX5,HSP90AA1,HSP90AB1,CTNND1,EEF1A2,FLNA,HNRNPA1,ACTG1
103	MAP3K7	0.06915	DDX5,HSP90AA1,HSP90AB1,EIF2AK2,FLNA,ENO1,ACTG1,HIPK2
104	MAPK13	0.06962	EEF1A1,LDHA,HNRNPK,TAGLN2,ENO1,PABPC1,HNRNPA1,PRDX6,MAPK12
105	MAP2K6	0.07048	PRKCD,PAK6,MAPK12
106	MAP3K4	0.07051	ANXA2,PTK2B
107	MAPKAPK2	0.07129	GSK3B,DDX5,GSK3A,DYRK2,HSP90AB1,EGFR,CRKL,MAPK9,FLNA,PTK2B,EPHB2,JAK2,EPHB4,CDK17,STAT5B,HSP90AA1,YES1,DAPK3,PRKCD,DYRK1B,EIF2AK2,PTPN11,TYK2,PTK2,HIPK3,MAPK12,HIPK2,MAPK13,HNRNPL,HNRNPK,CDK2,CDK1,HNRNPD,PABPC1,BCAR1,EPHA2
108	PIK3CD	0.07176	ITSN2,YES1,INPPL1,GAB1,PIK3R3,IRS2,PTPN11,PIK3R1,JAK2,TNS2,TNS1
109	TNK2	0.07198	BCAR3,GSK3B,GSK3A,HSP90AB1,INPPL1,PIK3R3,NEDD9,IRS2,EGFR,CRKL,MAPK9,PTK2B,EPHB2,JAK2,EPHB4,TNS1,STAT5B,HSP90AA1,AFAP1L1,YES1,ANXA2,ANXA5,PTPN11,TYK2,MPP5,PTK2,HIPK2,CTTN,PARD3,MET,BCAR1,FRK,EPHA2
110	NEK9	0.07375	ITSN2,GSK3B,GSK3A,TGFB1I1,PXN,INPPL1,NEDD9,PIK3R1,LPP,EGFR,CRKL,PPP1R13L,PAK6,PTK2B,RBBP6,TNS4,JAK2,VASP,STAT5B,YES1,ACTN1,PRKCD,PTPN11,TYK2,PTK2,HIPK3,CDK2,TRIP6,MET,BCAR1,EPHA2
111	DYRK1A	0.07393	ITSN2,GSK3B,GSK3A,DYRK2,INPPL1,ACTB,ACTG1,POTEI,EPHB2,TNS4,JAK2,TNS2,TNS1,CDV3,HSP90AA1,PBRM1,ANXA1,ANXA2,ACTN1,ANXA5,TYK2,MET,EPHA2,PXN,PTTG1IP,EGFR,FLNA,HNRNPA1,PDLIM5,YES1,AHNAK2,PTPN11,PRDX6,HNRNPAB,HIPK3,MAPK12,HIPK2,MAPK13,PPP1CA,SON,ACTC1,PSMC1,CDK2,HNRNPA2B1,CDK1,HNRNPD,NUCB1,FRK
112	ERBB4	0.07407	STAT5B,HSP90AA1,YES1,HSP90AB1,ERBIN,PTPN11,TYK2,JAK2,EGFR,FRK
113	SYK	0.07447	CTTN,PXN,KRT14,PTK2B,PIK3R1,PTK2,EGFR,CRKL
114	CDK5	0.07489	CTTN,PPP1R13L,PXN,TLN1,PTK2,MAPK12,PPP1CA
115	ZAP70	0.07692	HSP90AA1,EGFR
116	MARK2	0.07707	GSK3B,GSK3A,DYRK2,HSP90AB1,PRAG1,PXN,INPPL1,EGFR,CRKL,MAPK9,KIF5B,PAK6,PTK2B,JAK2,HNRNPA1,EPHB4,CDK17,STAT5B,DAPK3,PRKCD,GAB1,ERBIN,DYRK1B,EIF2AK2,PTPN11,PTK2,HIPK3,MAPK12,HIPK2,MAPK13,PEAK1,PARD3,CDK2,CDK1,FRK,EPHA2,CEP89
117	CHUK	0.07713	HSP90AA1,HSP90AB1,KRT17,PRKCD,EEF1A2,EIF2AK2,PTPN11,ACTG1
118	TGFBR1	0.07782	ITSN2,GSK3B,HSP90AB1,TGFB1I1,CTNND1,INPPL1,IRS2,ENO1,ACTB,ACTG1,CRKL,KIF5B,TNS2,TNS1,CDV3,HSP90AA1,DAPK3,ANXA5,KRT5,PARD3B,EEF1A1,PARD3,PKP2,DSG2,IL6ST,TLN1,MET,DDX5,PXN,PIK3R3,PIK3R1,EGFR,EFNB2,FLNA,PTK2B,PDLIM5,CDK17,STAT5B,ERBIN,PTPN11,MPP5,PTK2,MAPK12,HIPK2,MAPK13,PPP1CA,HNRNPL,TJP1,HNRNPK,ACTC1,KRT18,CDK2,TRIP6,KRT14,CDK1,HNRNPD,CALM3,TJP2
119	TGFBR2	0.07965	ITSN2,BCAR3,GSK3B,GSK3A,TGFB1I1,CTNND1,INPPL1,IRS2,SHB,CRKL,PPP1R13L,EPHB2,TNS4,JAK2,DDX17,ACTN1,PRKCD,GAB1,TYK2,CTTN,PEAK1,PABPC1,MET,EPHA2,DDX5,PXN,PIK3R3,NEDD9,PIK3R1,LPP,EGFR,MAPK9,FLNA,PTK2B,HNRNPA1,CDK17,VASP,STAT5B,YES1,PTPN11,HNRNPAB,PTK2,HIPK3,MAPK13,HNRNPL,TJP1,HNRNPK,PSMC1,CDK2,TRIP6,HNRNPA2B1,CDK1,HNRNPD,NUCB1,BCAR1
120	MAPKAPK5	0.0826	ITSN2,BCAR3,GSK3B,GSK3A,DYRK2,HSP90AB1,TGFB1I1,CTNND1,INPPL1,CRKL,TRIM29,PPP1R13L,DHX15,EPHB2,TNS4,DDX17,HSP90AA1,ACTN1,DAPK3,PRKCD,GAB1,DYRK1B,LSR,TYK2,CTTN,PABPC1,MET,EPHA2,DDX5,PXN,NEDD9,PIK3R1,EGFR,MAPK9,FLNA,PTK2B,RBBP6,HNRNPA1,VASP,STAT5B,YES1,EIF2AK2,PTPN11,PTK2,HIPK3,MAPK12,HIPK2,MAPK13,HNRNPL,HNRNPK,PSMC1,CDK2,TRIP6,HNRNPA2B1,CDK1,HNRNPD,BCAR1,FRK
121	MAPK14	0.08366	ITSN2,RPL5,GSK3B,GSK3A,DYRK2,HSP90AB1,TGFB1I1,INPPL1,IRS2,ENO1,SLC7A11,ACTB,ACTG1,CRKL,EPS8,RPS19,MMP27,POTEI,KIF5B,DHX15,EPHB2,TNS4,JAK2,EPHB4,TNS2,TNS1,DDX17,G6PD,HSP90AA1,PBRM1,ANXA1,ANXA2,ACTN1,DAPK3,PRKCD,ANXA5,GAB1,DYRK1B,TYK2,EEF1A1,CTTN,EEF1A2,TAGLN2,PABPC1,RIN1,MET,EPHA2,DDX5,AHNAK,PXN,PIK3R1,LPP,EGFR,EFNB2,MAPK9,LDHA,FLNA,PTK2B,HNRNPA1,CDK17,VASP,STAT5B,YES1,PTPN11,PRDX6,HNRNPAB,PTK2,HI…
122	PRPF4B	0.08478	RPL5,GSK3B,DDX5,DYRK2,HSP90AB1,PIK3R1,EGFR,MAPK9,FIP1L1,KIF5B,DHX15,PAK6,PTK2B,RBBP6,EPHB2,JAK2,HNRNPA1,DDX17,CDK17,HSP90AA1,YES1,DAPK3,PRKCD,DYRK1B,EIF2AK2,PTPN11,MPP5,PTK2,HIPK3,MAPK12,PPP1CA,EEF1A1,HNRNPL,HNRNPK,CDK2,HNRNPA2B1,CDK1,HNRNPD,PABPC1
123	PIM2	0.08555	GSK3B,GSK3A,PXN,INPPL1,PIK3R3,NEDD9,PIK3R1,SHB,EGFR,CRKL,PAK6,PTK2B,EPHB2,JAK2,PDLIM4,EPHB4,STAT5B,DYRK1B,PTPN11,PTK2,HIPK3,MAPK12,MAPK13,PEAK1,CDK2,TRIP6,MET,BCAR1,EPHA2
124	FGFR2	0.08565	YES1,GAB1,PTK2B,PTPN11,PIK3R1,PTK2,EGFR,FRK,CRKL
125	MATK	0.0865	HSP90AA1,HSP90AB1,PXN,PTK2B,MET
126	CDC42BPB	0.08755	ITSN2,HSP90AB1,TGFB1I1,CTNND1,PXN,INPPL1,ARHGAP39,IRS2,SLC1A5,LPP,EGFR,CRKL,EPS8,EFNB2,KIF5B,TNKS1BP1,FLNA,PTK2B,PDLIM4,TNS2,TNS1,HSP90AA1,PBRM1,ACTN1,DAPK3,ERBIN,DYRK1B,PTPN11,MPP5,HNRNPAB,PTK2,MAPK12,PARD3B,HIPK2,MAPK13,PPP1CA,TJP1,AFDN,CTTN,PARD3,TRIP6,PKP4,CALM3,DSC2,BCAR1,TJP2
127	SGK3	0.08796	GSK3B,GSK3A,YES1,TYK2,EPHB2,JAK2,MET,EPHB4,PLEKHA7,FRK,EPHA2
128	RIPK1	0.09043	HSP90AA1,HSP90AB1,ANXA1,KRT17,PTK2,EGFR,ACTG1
129	DYRK4	0.09145	ITSN2,BCAR3,GSK3B,DDX5,GSK3A,DYRK2,TGFB1I1,PXN,INPPL1,NEDD9,PIK3R1,EGFR,CRKL,MAPK9,TRIM29,EPB41L2,DHX15,FLNA,PTK2B,TNS4,HNRNPA1,DDX17,VASP,STAT5B,YES1,ACTN1,GAB1,DYRK1B,EIF2AK2,PTPN11,TYK2,PTK2,HIPK3,MAPK12,MAPK13,HNRNPL,TJP1,CTTN,PSMC1,CDK2,TRIP6,CDK1,HNRNPD,PABPC1,MET,BCAR1,EPHA2
130	RYK	0.09249	GSK3B,GSK3A,DYRK2,HSP90AB1,CTNND1,INPPL1,ACTB,EGFR,CRKL,MAPK9,PTK2B,EPHB2,JAK2,PDLIM5,EPHB4,CDK17,YES1,DAPK3,PRKCD,PTPN11,TYK2,PTK2,HIPK3,HIPK2,PARD3,CDK2,HNRNPA2B1,CDK1,DSG2,IL6ST,MET,DSC2,FRK,EPHA2
131	EPHA4	0.09259	EFNB2,YES1,CTTN,RIN1,JAK2,EPHB4,EPHA2
132	MAPK15	0.09494	HSP90AA1,HSP90AB1,CDK2,EGFR,MAPK12
133	MAP3K3	0.09634	GSK3B,DYRK2,HSP90AB1,PRAG1,INPPL1,RPS27L,IRS2,EGFR,ACTG1,CRKL,MAPK9,FLNA,PAK6,PTK2B,JAK2,EPHB4,CDK17,STAT5B,HSP90AA1,YES1,DAPK3,PRKCD,GAB1,DYRK1B,EIF2AK2,PTPN11,TYK2,PTK2,HIPK3,MAPK12,HIPK2,MAPK13,PPP1CA,PEAK1,EEF1A2,CDK2,CDK1,IL6ST,FRK,EPHA2
134	GSK3A	0.09705	RPL5,GSK3B,DDX5,GSK3A,HSP90AA1,HSP90AB1,PRKCD,PXN,PPP1CA,HNRNPK,DHX15,PABPC1
135	FGFR4	0.09722	YES1,GAB1,PTK2B,PTPN11,PIK3R1,PTK2,EGFR,FRK
136	GSK3B	0.09916	GSK3B,DDX5,GSK3A,HSP90AA1,HSP90AB1,CTNND1,PXN,ERBIN,PRRC2C,PTPN11,PIK3R1,PTK2,PPP1CA,EEF1A1,RPS19,FIP1L1,TRIM29,KIF5B,HNRNPD
137	CSNK1A1	0.1002	RPL5,GSK3B,DDX5,DYRK2,HSP90AB1,CTNND1,NEDD9,RASAL2,ACTB,EGFR,ACTG1,CRKL,MAPK9,KIF5B,PAK6,PTK2B,RPL15,EPHB2,JAK2,EPHB4,FAM83B,CDK17,STAT5B,HSP90AA1,PBRM1,YES1,DAPK3,PRKCD,DYRK1B,EIF2AK2,PTPN11,PTK2,HIPK3,HIPK2,PPP1CA,HNRNPK,PEAK1,CDK2,HNRNPA2B1,CDK1,ADAM9,PABPC1,MET,FRK,EPHA2
138	IKBKB	0.1011	HSP90AA1,HSP90AB1,KRT17,PRKCD,EIF2AK2,FLNA,ACTG1,PPP1CA
139	MAP3K11	0.1013	EPS8,GSK3B,GSK3A,HSP90AA1,HSP90AB1,PIK3R1
140	BRAF	0.1019	YES1,HSP90AB1,TYK2,TLN1,JAK2,MAPK12,FRK,MAPK13
141	NEK4	0.1034	DDX17,RPL5,KIRREL1,AHCTF1,HSP90AA1,HSP90AB1,RPL35A,ENO1,ACTB,ACTG1,EEF1A1,KIAA1217,HNRNPL,ACTC1,HNRNPA2B1,HNRNPD,DHX15,RPL15,HNRNPA1,ARHGEF5
142	MAPK7	0.1051	ITSN2,GSK3B,GSK3A,DYRK2,HSP90AB1,ACTB,ACTG1,CRKL,POTEI,KIF5B,DHX15,EPHB2,TNS4,JAK2,EPHB4,TNS2,TNS1,HSP90AA1,PBRM1,ACTN1,DAPK3,PRKCD,ANXA5,GAB1,DYRK1B,TYK2,EEF1A1,CTTN,EEF1A2,TAGLN2,IL6ST,MET,EPHA2,DDX5,PXN,LPP,EGFR,EFNB2,MAPK9,PTK2B,HNRNPA1,CDK17,STAT5B,YES1,PTPN11,PRDX6,HNRNPAB,PTK2,HIPK3,PLEKHA7,HIPK2,PPP1CA,TJP1,ACTC1,CDK2,TRIP6,HNRNPA2B1,CDK1,HNRNPD,CALM3,BCAR1,FRK
143	MAP2K4	0.1057	MAPK9,CTTN,MAPK12
144	LRRK2	0.1088	DDX17,GSK3B,DDX5,HSP90AA1,HSP90AB1,INPPL1,MPP5,EGFR,MAPK12,ACTG1,MAPK13,PPP1CA,LDHA,CDK2,MET
145	EEF2K	0.109	MAPK9,CDK1,MAPK12,MAPK13
146	EPHA5	0.1118	GSK3B,GSK3A,INPPL1,PIK3R3,IRS2,PIK3R1,EGFR,EPS8,EFNB2,PTK2B,EPHB2,JAK2,EPHB4,STAT5B,YES1,PRKCD,PTPN11,PTK2,MAPK12,HIPK2,CDK2,CDK1,MET,BCAR1,FRK,EPHA2
147	PIK3CG	0.1134	ITSN2,INPPL1,GAB1,PIK3R3,IRS2,PTPN11,PIK3R1,TNS2,TNS1
148	LRRK1	0.1139	KIAA1217,HNRNPK,HSP90AB1,INPPL1,PAK6,PTPN11,EGFR
149	GRK2	0.115	GSK3B,IRS2,PIK3R1,EGFR,CRKL,MAPK9,PPP1R13L,FLNA,PAK6,JAK2,HNRNPA1,VASP,STAT5B,YES1,DAPK3,PRKCD,GAB1,DYRK1B,EIF2AK2,TYK2,PTK2,HIPK3,HIPK2,MAPK13,TJP1,CTTN,CDK2,HNRNPA2B1,CDK1,PABPC1,MET,EPHA2
150	MAPK8	0.1154	PIK3R1,CRKL
151	TESK2	0.1156	GSK3B,GSK3A,HSP90AB1,INPPL1,EGFR,PTK2B,JAK2,HSP90AA1,YES1,ACTN1,DAPK3,PRKCD,EIF2AK2,KRT5,PTK2,HIPK3,PLEKHA7,PARD3,CDK2,TRIP6,KRT14,CDK1,TLN1,BCAR1,FRK
152	PTK7	0.1157	SPECC1,KIRREL1,ACTN1,FLNA,PTK2B,IRS2,PTPN11,MET,PTK2,CRKL
153	ARAF	0.1187	ITSN2,DYRK2,HSP90AB1,TGFB1I1,PXN,INPPL1,RPS27L,IRS2,ENO1,PIK3R1,EGFR,CRKL,EFNB2,MAPK9,KIF5B,JAK2,HNRNPA1,TNS2,TNS1,VASP,STAT5B,G6PD,HSP90AA1,PBRM1,YES1,PRKCD,ANXA5,GAB1,ERBIN,DYRK1B,PTPN11,PTK2,MAPK12,PARD3B,HIPK2,MAPK13,PPP1CA,PARD3,CDK2,HNRNPA2B1,CDK1,CALM3,RIN1,TLN1,MET,FRK,EPHA2
154	TEC	0.1204	HSP90AA1,HSP90AB1,INPPL1,PIK3R3,EGFR,CRKL
155	EPHB2	0.1208	EFNB2,EPHB2
156	CDK4	0.1209	ITSN2,BCAR3,GSK3B,GSK3A,HSP90AB1,TGFB1I1,CTNND1,INPPL1,CRKL,PPP1R13L,DHX15,EPHB2,TNS4,JAK2,EPHB4,DDX17,HSP90AA1,PBRM1,ACTN1,PRKCD,DYRK1B,TYK2,CTTN,PKP3,PABPC1,MET,EPHA2,DDX5,PXN,PIK3R3,NEDD9,PIK3R1,LPP,EGFR,MAPK9,LDHA,FLNA,PAK6,PTK2B,RBBP6,HNRNPA1,CDK17,STAT5B,YES1,EIF2AK2,PTPN11,HNRNPAB,PTK2,MAPK12,HIPK2,MAPK13,HNRNPL,TJP1,HNRNPK,PSMC1,CDK2,TRIP6,HNRNPA2B1,CDK1,HNRNPD,NUCB1,BCAR1,FRK
157	EPHB1	0.1226	ITSN2,DYRK2,HSP90AB1,CTNND1,INPPL1,IRS2,CRKL,MMP27,KIF5B,EPHB2,TNS4,EPHB4,TNS2,TNS1,CDV3,HSP90AA1,PBRM1,DYRK1B,PARD3B,PARD3,PKP2,PKP4,PKP3,RIN1,MET,EPHA2,PXN,PIK3R1,LPP,EGFR,EFNB2,PTK2B,RPL15,PDLIM4,VASP,STAT5B,YES1,PTPN11,PTK2,MAPK12,MAPK13,PPP1CA,TJP1,AFDN,TRIP6,CDK1,BCAR1,FRK
158	EPHA6	0.1233	GSK3B,GSK3A,INPPL1,PIK3R3,PIK3R1,EGFR,MAPK9,FLNA,PTK2B,EPHB2,JAK2,EPHB4,STAT5B,YES1,PRKCD,PTPN11,PTK2,HIPK3,MAPK12,PLEKHA7,CDK2,MET,BCAR1,EPHA2
159	PKN1	0.1239	ITSN2,GSK3B,AHNAK,CTNND1,PXN,IRS2,PIK3R1,EGFR,CRKL,EPS8,MAPK9,EPB41L2,DHX15,FLNA,PAK6,PTK2B,TNS4,JAK2,HNRNPA1,YES1,PRKCD,GAB1,DYRK1B,EIF2AK2,HNRNPAB,PTK2,MAPK12,TJP1,CTTN,PARD3,CDK2,HNRNPA2B1,CDK1,HNRNPD,PABPC1,TLN1,MET,ARHGEF5,BCAR1,FRK,EPHA2
160	MAP4K1	0.1245	HSP90AA1,HSP90AB1,PIK3R1,EGFR,CRKL
161	STK33	0.125	HSP90AA1,HSP90AB1
162	MTOR	0.1265	ITSN2,RPL5,GSK3B,GSK3A,DYRK2,HSP90AB1,CTNND1,INPPL1,IRS2,ENO1,SLC7A11,ACTB,ACTG1,CRKL,EPS8,RPS19,MMP27,POTEI,KIF5B,EPHB2,TNS4,JAK2,EPHB4,TNS2,TNS1,G6PD,SLC38A1,HSP90AA1,PBRM1,DAPK3,PRKCD,ANXA5,GAB1,DYRK1B,KRT7,KRT5,TYK2,EEF1A1,CTTN,EEF1A2,PKP4,PABPC1,MET,EPHA2,DDX5,PXN,PIK3R3,NEDD9,PIK3R1,SLC1A5,EGFR,EFNB2,MAPK9,LDHA,FLNA,PTK2B,HNRNPA1,CDK17,VASP,STAT5B,YES1,EIF2AK2,PTPN11,MPP5,HNRNPAB,PTK2,HIPK3…
163	MAPK6	0.1272	GSK3B,GSK3A,DYRK2,HSP90AB1,PRAG1,IRS2,EGFR,ACTG1,CRKL,MAPK9,PAK6,PTK2B,EPHB2,JAK2,CDK17,HSP90AA1,YES1,DAPK3,PRKCD,DYRK1B,EIF2AK2,PTPN11,MPP5,PTK2,HIPK3,MAPK12,HIPK2,MAPK13,HNRNPK,PEAK1,EEF1A2,CDK2,HNRNPA2B1,CDK1,HNRNPD,PABPC1,MET,FRK,EPHA2
164	MAPK12	0.1284	ITSN2,GSK3B,GSK3A,DYRK2,HSP90AB1,INPPL1,ACTB,ACTG1,POTEI,KIF5B,DHX15,EPHB2,TNS4,JAK2,EPHB4,TNS2,TNS1,HSP90AA1,PBRM1,ACTN1,DAPK3,PRKCD,DYRK1B,TYK2,EEF1A1,EEF1A2,TAGLN2,MET,EPHA2,PXN,PIK3R3,PIK3R1,LPP,EGFR,MAPK9,LDHA,PTK2B,HNRNPA1,CDK17,YES1,ERBIN,PTPN11,PRDX6,HNRNPAB,PTK2,HIPK3,PLEKHA7,HIPK2,MAPK13,PPP1CA,ACTC1,CDK2,TRIP6,HNRNPA2B1,CDK1,HNRNPD,CALM3,FRK
165	MAP3K5	0.1287	HSP90AA1,HSP90AB1,PSMC1,EIF2AK2,PTPN11,PIK3R1,JAK2
166	PRKCG	0.1288	GSK3B,GSK3A,HSP90AA1
167	DYRK2	0.1304	RPL5,GSK3B,DDX5,GSK3A,AHNAK,PTTG1IP,ACTB,EGFR,ACTG1,RPS19,POTEI,EPHB2,TNS4,JAK2,HNRNPA1,TNS2,TNS1,HSP90AA1,YES1,ANXA1,ANXA2,ACTN1,ANXA5,DYRK1B,PTPN11,TYK2,HNRNPAB,HIPK3,MAPK12,HIPK2,MAPK13,PPP1CA,ACTC1,PSMC1,HNRNPA2B1,CDK1,HNRNPD,EPHA2
168	CSNK1E	0.1308	RPL5,DDX5,HSP90AA1,HSP90AB1,CTNND1,ERBIN,RASAL2,PPP1CA,HNRNPL,MAPK9,HNRNPK,RPS19,HNRNPD,PABPC1,TNS2,FAM83B
169	DCLK2	0.1308	HSP90AA1,HSP90AB1,ENO1
170	CDC42BPA	0.1323	ITSN2,HSP90AB1,TGFB1I1,CTNND1,PXN,INPPL1,PIK3R3,IRS2,LPP,ACTB,EGFR,ACTG1,CRKL,EPS8,EFNB2,KIF5B,FLNA,PTK2B,TNS2,TNS1,VASP,HSP90AA1,PBRM1,DAPK3,ERBIN,PTPN11,MPP5,PTK2,MAPK12,PLEKHA7,PARD3B,HIPK2,MAPK13,PPP1CA,TJP1,AFDN,ACTC1,CTTN,PARD3,TRIP6,PKP4,CALM3,BCAR1,TJP2
171	MYLK3	0.1329	HSP90AA1,HSP90AB1,MAPK12
172	TAOK2	0.1329	GSK3B,GSK3A,HSP90AB1,PXN,INPPL1,ENO1,EGFR,CRKL,MAPK9,FLNA,PAK6,PTK2B,EPHB2,JAK2,EPHB4,STAT5B,HSP90AA1,ACTN1,DAPK3,PRKCD,DYRK1B,PTPN11,KRT5,HNRNPAB,PTK2,HIPK3,MAPK12,PLEKHA7,HIPK2,TJP1,PEAK1,PARD3,CDK2,TRIP6,KRT14,CDK1,ADAM9,TLN1,BCAR1,EPHA2
173	PIK3C2B	0.133	ITSN2,PIK3R1,EGFR
174	TNK1	0.1349	GSK3B,DDX5,GSK3A,HSP90AA1,YES1,HSP90AB1,EIF2AK2,IRS2,PTPN11,ENO1,TYK2,PTK2,EGFR,CTTN,CDK2,CDK1,PTK2B,EPHB2,JAK2,HNRNPA1,EPHB4,BCAR1,EPHA2
175	CDK3	0.135	HSP90AA1,HSP90AB1,EEF1A2,CDK2,CDK1,EIF2AK2
176	TBK1	0.1357	ITSN2,GSK3B,GSK3A,CTNND1,INPPL1,IRS2,SHB,CRKL,PPP1R13L,DHX15,TNS4,JAK2,ACTN1,PRKCD,GAB1,DYRK1B,LSR,TYK2,CTTN,PKP2,PKP3,PABPC1,RIN1,MET,EPHA2,PIK3R3,PIK3R1,EGFR,MAPK9,EPB41L2,FLNA,PAK6,PTK2B,RBBP6,HNRNPA1,VASP,STAT5B,YES1,EIF2AK2,PTPN11,HNRNPAB,PTK2,MAPK12,HNRNPL,AFDN,HNRNPK,CDK2,HNRNPA2B1,CDK1,HNRNPD,NUCB1,BCAR1
177	PI4KA	0.1366	ITSN2,INPPL1,PIK3R3,PTK2B,PIK3R1,TNS2,TNS1
178	CSF1R	0.1371	HSP90AA1,YES1,HSP90AB1,PIK3R1
179	SRPK2	0.1387	RPL5,GSK3B,GSK3A,DYRK2,HSP90AB1,IRS2,ACTB,ACTG1,CRKL,PPP1R13L,DHX15,EPHB2,JAK2,HSP90AA1,DAPK3,PRKCD,DYRK1B,PEAK1,PABPC1,MET,DDX5,PXN,NEDD9,EGFR,MAPK9,FIP1L1,ERI1,FLNA,PAK6,PTK2B,RBBP6,HNRNPA1,CDK17,YES1,EIF2AK2,PRRC2C,RPL35A,PTPN11,HNRNPAB,PTK2,HIPK3,HIPK2,HNRNPL,TJP1,HNRNPK,SON,CDK2,HNRNPA2B1,CDK1,HNRNPD,FRK,TJP2
180	SRMS	0.1389	HSP90AA1,HSP90AB1,INPPL1,EGFR,CRKL
181	MAPK3	0.141	GSK3B,HNRNPK,CTTN,PXN,CDK2,EGFR
182	PASK	0.141	EEF1A1,MET
183	NTRK2	0.1412	GAB1,IRS2,PTPN11,PIK3R1,JAK2,CRKL
184	CDK16	0.1416	STAT5B,GSK3B,PRKCD,INPPL1,DYRK1B,PIK3R3,NEDD9,PTPN11,PIK3R1,SHB,PTK2,EGFR,CRKL,PEAK1,CDK2,PTK2B,EPHB2,TLN1,JAK2,MET,BCAR1
185	ACVRL1	0.1426	GSK3B,GSK3A,TGFB1I1,PXN,INPPL1,IRS2,ENO1,EGFR,FLNA,PTK2B,EPHB2,JAK2,EPHB4,TNS2,STAT5B,HSP90AA1,YES1,ACTN1,PRKCD,DYRK1B,EIF2AK2,PTPN11,TYK2,PTK2,MAPK12,HIPK2,TJP1,PARD3,CDK2,TRIP6,CDK1,TLN1,BCAR1,EPHA2
186	MYLK	0.1436	ACTC1,CTTN,PIK3R1
187	STK16	0.1445	ITSN2,BCAR3,GSK3B,GSK3A,DYRK2,INPPL1,PIK3R1,EGFR,CRKL,MAPK9,DHX15,PTK2B,TNS4,JAK2,HNRNPA1,STAT5B,YES1,ACTN1,PRKCD,DYRK1B,EIF2AK2,PTPN11,TYK2,HNRNPAB,PTK2,MAPK12,HNRNPL,AFDN,PSMC1,CDK2,HNRNPA2B1,CDK1,HNRNPD,PABPC1,MET,EPHA2
188	STK38L	0.1454	CTTN,PRKCD
189	MAP2K5	0.1458	YES1,TYK2,JAK2,MAPK12,FRK,MAPK13
190	CDK7	0.1458	HSP90AA1,HSP90AB1,CDK2
191	CAMK2A	0.1475	ITSN2,GSK3B,GSK3A,AHNAK,PXN,INPPL1,NEDD9,IRS2,PIK3R1,EGFR,CRKL,EPS8,MAPK9,FLNA,PTK2B,RBBP6,EPHB2,TNS4,JAK2,TNS2,STAT5B,YES1,ACTN1,PRKCD,GAB1,ERBIN,DYRK1B,EIF2AK2,PRDX6,PTK2,MAPK12,PARD3B,HIPK2,TJP1,AFDN,CTTN,PARD3,CDK2,CDK1,TAGLN2,IL6ST,TLN1,MET,ARHGEF5,FRK,EPHA2
192	MAP2K2	0.1479	ITSN2,RPL5,GSK3B,GSK3A,HSP90AB1,TGFB1I1,ACTB,ACTG1,CRKL,EPS8,EPHB2,TNS4,JAK2,EPHB4,TNS2,TNS1,HSP90AA1,PBRM1,DAPK3,PRKCD,ANXA5,GAB1,KRT5,TYK2,TLN1,MET,ARHGEF5,EPHA2,PXN,PIK3R3,PIK3R1,EGFR,MAPK9,PDLIM5,PDLIM4,CDK17,STAT5B,YES1,PTPN11,MAPK12,MAPK13,PPP1CA,TJP1,CDK2,CDK1,NUCB1,CALM3,FRK
193	EPHB3	0.1484	GSK3B,GSK3A,INPPL1,PIK3R3,IRS2,PIK3R1,EGFR,EFNB2,FLNA,PTK2B,EPHB2,JAK2,EPHB4,VASP,YES1,PRKCD,PTPN11,PTK2,AFDN,GAREM1,PARD3,CDK2,CDK1,MET,BCAR1,FRK,EPHA2
194	IKBKE	0.1489	DDX5,HSP90AA1,PSMB4,HSP90AB1,RPS19,ANXA2,KIF5B,TAGLN2,PABPC1,ACTG1
195	AURKB	0.1519	DDX5,HSP90AA1,HSP90AB1,PPP1R13L,KIF5B,CDK1,PRRC2C,HNRNPA1,PPP1CA
196	MINK1	0.1522	GSK3B,GSK3A,DYRK2,HSP90AB1,PRAG1,IRS2,SHB,EGFR,CRKL,MAPK9,KIF5B,FLNA,PAK6,PTK2B,EPHB2,JAK2,EPHB4,STAT5B,HSP90AA1,YES1,DAPK3,PRKCD,DYRK1B,PTPN11,TYK2,PTK2,HIPK3,MAPK12,HIPK2,MAPK13,CDK2,CDK1,PKP4,EPHA2
197	TXK	0.1528	HSP90AA1,HSP90AB1,INPPL1,EGFR,CRKL
198	CLK1	0.1534	ITSN2,BCAR3,GSK3B,TGFB1I1,PXN,INPPL1,PIK3R1,LPP,EGFR,CRKL,PPP1R13L,DHX15,PTK2B,RBBP6,TNS4,JAK2,HNRNPA1,STAT5B,YES1,ACTN1,PRKCD,PTPN11,TYK2,HNRNPAB,PTK2,MAPK12,HNRNPL,CTTN,PSMC1,CDK2,HNRNPA2B1,CDK1,HNRNPD,PKP3,PABPC1,MET,BCAR1,EPHA2,TJP2
199	CDK1	0.1537	ITSN2,RPL5,GSK3B,AHCTF1,GSK3A,DYRK2,HSP90AB1,TGFB1I1,INPPL1,IRS2,ENO1,ACTB,ACTG1,CRKL,EPS8,POTEI,PPP1R13L,KIF5B,EPHB2,TNS4,JAK2,EPHB4,TNS2,KRT6A,TNS1,DDX17,HSP90AA1,ANXA1,ANXA2,DAPK3,ANXA5,KRT5,EEF1A1,EEF1A2,ADAM9,PABPC1,MET,EPHA2,DDX5,PXN,NEDD9,PIK3R1,SLC1A5,LPP,EGFR,MAPK9,LDHA,PSMB4,ERI1,FLNA,HNRNPA1,PDLIM5,PDLIM4,CDK17,STAT5B,YES1,EIF2AK2,PTPN11,MPP5,PRDX6,HNRNPAB,MAPK12,MAPK13,PPP1CA,TJP1,HNR…
200	DAPK3	0.154	HSP90AA1,HSP90AB1,DAPK3,CDK2,FLNA
201	SCYL2	0.1542	HNRNPK,ANXA2,CTTN
202	CDK14	0.1582	CDK17,DDX5,HSP90AA1,HSP90AB1
203	STK11	0.1595	GSK3B,GSK3A,HSP90AB1,CTNND1,IRS2,ACTB,ACTG1,KIF5B,EPHB2,TNS4,JAK2,EPHB4,TNS2,TNS1,G6PD,HSP90AA1,PBRM1,DAPK3,PRKCD,ANXA5,KRT7,KRT5,TYK2,PARD3B,PARD3,DSG2,MET,ARHGEF5,EPHA2,PXN,NEDD9,PIK3R1,SLC1A5,EGFR,MAPK9,LDHA,HNRNPA1,CDK17,STAT5B,YES1,ERBIN,PTPN11,MPP5,HNRNPAB,MAPK12,MAPK13,PPP1CA,HNRNPL,TJP1,CDK2,HNRNPA2B1,CDK1,HNRNPD,CALM3,FRK,TJP2
204	CAMKK2	0.1599	GSK3B,GSK3A,DYRK2,HSP90AB1,PRAG1,INPPL1,EGFR,CRKL,MAPK9,FLNA,PAK6,PTK2B,JAK2,EPHB4,CDK17,STAT5B,HSP90AA1,YES1,DAPK3,PRKCD,DYRK1B,EIF2AK2,PTPN11,TYK2,PTK2,HIPK3,MAPK12,HIPK2,MAPK13,PEAK1,CDK2,CDK1,FRK
205	AATK	0.1603	PTPN11,PPP1CA
206	LIMK2	0.1622	STAT5B,DDX5,GSK3A,PRKCD,INPPL1,PIK3R3,NEDD9,PTPN11,PIK3R1,SHB,PTK2,EGFR,HIPK3,CRKL,PEAK1,CDK2,PTK2B,EPHB2,TLN1,JAK2,MET,BCAR1
207	MAP3K20	0.1638	GSK3B,GSK3A,DYRK2,PRAG1,INPPL1,IRS2,EGFR,CRKL,MAPK9,FLNA,PAK6,PTK2B,EPHB2,JAK2,EPHB4,CDK17,STAT5B,YES1,DAPK3,PRKCD,DYRK1B,PTPN11,TYK2,PTK2,HIPK3,MAPK12,HIPK2,GAREM1,PEAK1,CDK2,CDK1,ADAM9,IL6ST,MET,FRK,EPHA2
208	CDKL4	0.1646	HSP90AA1,HSP90AB1,POTEI
209	TSSK6	0.1649	HSP90AA1,HSP90AB1
210	EPHA3	0.1654	ITSN2,DYRK2,HSP90AB1,CTNND1,PXN,INPPL1,NEDD9,IRS2,ENO1,PIK3R1,LPP,EGFR,CRKL,EFNB2,KIF5B,PTK2B,EPHB2,TNS4,PDLIM5,PDLIM4,EPHB4,TNS2,TNS1,VASP,STAT5B,HSP90AA1,PBRM1,YES1,PTPN11,PTK2,MAPK12,PARD3B,MAPK13,PPP1CA,TJP1,PARD3,TRIP6,CDK1,ADAM9,PKP4,CALM3,RIN1,MET,BCAR1,FRK,EPHA2
211	PLK1	0.1667	CDK17,G6PD,AHCTF1,HSP90AA1,HSP90AB1,CDK2,CDK1,NEDD9,IRS2,CEP89,PPP1CA
212	CLK3	0.1674	PPP1R13L,PRKCD
213	TTN	0.1676	KRT17,ACTN1,PARD3,FLNA,ENO1
214	CSNK2A2	0.1718	HNRNPK,CTTN,EIF2AK2
215	TNNI3K	0.173	HSP90AA1,HSP90AB1,ACTC1
216	PKN3	0.1732	ITSN2,GSK3A,DYRK2,HSP90AB1,TGFB1I1,PXN,PIK3R3,ENO1,SLC1A5,LPP,ACTB,ACTG1,MAPK9,POTEI,PDLIM5,PDLIM4,KRT6A,HSP90AA1,ANXA2,ACTN1,PTK2,MAPK12,MAPK13,PPP1CA,HNRNPL,ACTC1,CTTN,CDK2,TRIP6,CDK1,CALM3,PABPC1,ARHGEF5,EPHA2
217	CSNK2A3	0.1734	GSK3B,DDX5,GSK3A,DYRK2,HSP90AB1,PIK3R3,EGFR,CRKL,MAPK9,PAK6,PTK2B,EPHB2,JAK2,HNRNPA1,EPHB4,TNS1,DDX17,CDK17,HSP90AA1,YES1,PRKCD,DYRK1B,EIF2AK2,TYK2,PTK2,HIPK3,MAPK12,PLEKHA7,HIPK2,MAPK13,PPP1CA,PEAK1,CDK2,HNRNPA2B1,CDK1,PABPC1,FRK,EPHA2
218	PAK5	0.1751	GSK3B,GSK3A,DYRK2,HSP90AB1,AHNAK,CTNND1,PXN,PIK3R1,LPP,ACTB,ACTG1,MAPK9,KIF5B,FLNA,PLEKHN1,EPHB2,TNS4,JAK2,EPHB4,TNS2,TNS1,CDK17,HSP90AA1,YES1,ERBIN,TYK2,PTK2,MAPK12,MAPK13,AFDN,ACTC1,CTTN,CDK2,TRIP6,CDK1,CALM3,MET,FRK,EPHA2
219	TRIO	0.1759	ABLIM3,PTK2,MAPK12,MAPK13
220	MERTK	0.1773	GSK3B,HSP90AA1,YES1,HSP90AB1,PRKCD,INPPL1,EIF2AK2,IRS2,PTPN11,PIK3R1,TYK2,PTK2,EGFR,CDK2,PTK2B,EPHB2,IL6ST,RIN1,JAK2,MET,EPHB4,FRK,EPHA2
221	MAP4K4	0.1792	GSK3B,HSP90AB1,EGFR,MAPK9,FLNA,PTK2B,EPHB2,JAK2,HNRNPA1,CDK17,STAT5B,HSP90AA1,YES1,ACTN1,DAPK3,PRKCD,DYRK1B,EIF2AK2,PTPN11,PTK2,MAPK13,PPP1CA,CDK2,HNRNPA2B1,CDK1,PABPC1,EPHA2
222	CDK13	0.1793	HSP90AA1,HSP90AB1,CDK2,CDK1,EGFR
223	PIM1	0.1799	GSK3B,GSK3A,TGFB1I1,PXN,INPPL1,PIK3R1,LPP,EGFR,MAPK9,PPP1R13L,FLNA,PAK6,TNS4,JAK2,HNRNPA1,TNS1,STAT5B,YES1,PRKCD,EIF2AK2,TYK2,HNRNPAB,PTK2,HIPK3,HIPK2,HNRNPL,TJP1,CTTN,PSMC1,CDK2,HNRNPA2B1,CDK1,HNRNPD,PABPC1,IL6ST,MET
224	BMPR2	0.1811	GSK3B,DDX5,GSK3A,DYRK2,PRAG1,TGFB1I1,CTNND1,INPPL1,PIK3R3,NEDD9,IRS2,ENO1,PIK3R1,EGFR,CRKL,EPS8,MAPK9,PTK2B,EPHB2,JAK2,EPHB4,CDK17,STAT5B,YES1,ACTN1,DAPK3,PRKCD,GAB1,ERBIN,DYRK1B,EIF2AK2,PTPN11,PTK2,HIPK3,HIPK2,TJP1,PEAK1,CDK2,CDK1,ADAM9,IL6ST,SCG2,MET,BCAR1,FRK,EPHA2
225	MYO3A	0.1829	ACTC1,POTEI,PARD3,CALM3,PDLIM4,ACTB,ACTG1,PARD3B
226	CLK4	0.183	GSK3B,GSK3A,DYRK2,HSP90AB1,IRS2,PIK3R1,EGFR,MAPK9,DHX15,PTK2B,EPHB2,JAK2,CDK17,HSP90AA1,YES1,DAPK3,PRKCD,DYRK1B,EIF2AK2,TYK2,MPP5,PTK2,HIPK3,MAPK12,PPP1CA,CDK2,HNRNPA2B1,CDK1,IL6ST,FRK
227	TEK	0.1835	STAT5B,PTPN11,PIK3R1
228	MAPK10	0.185	GSK3B,DDX5,GSK3A,DYRK2,PIK3R3,EGFR,CRKL,MAPK9,LDHA,FLNA,PTK2B,JAK2,CDK17,PRKCD,PTPN11,PTK2,HIPK3,MAPK12,HIPK2,MAPK13,AFDN,HNRNPK,CDK2,BCAR1,FRK
229	PNCK	0.185	HSP90AA1,HSP90AB1
230	RIPK4	0.1868	ITSN2,GSK3B,GSK3A,DYRK2,HSP90AB1,TGFB1I1,CTNND1,INPPL1,IRS2,ACTB,ACTG1,CRKL,POTEI,TRIM29,KIF5B,TNS4,EPHB4,TNS2,TNS1,DDX17,KIRREL1,HSP90AA1,PBRM1,ANXA1,ACTN1,PRKCD,DYRK1B,KRT7,LSR,BCS1L,PARD3B,PARD3,EEF1A2,DSG2,PKP3,PABPC1,MET,ARHGEF5,EPHA2,DDX5,ZNF518B,PXN,PTTG1IP,RASAL2,LPP,EGFR,EFNB2,MAPK9,LDHA,EPB41L2,FLNA,RPL15,PDLIM5,PDLIM4,FAM83B,CDK17,SPECC1,STAT5B,YES1,ERBIN,PTPN11,MPP5,HIPK3,MAPK12,PLEKH…
231	PKMYT1	0.1888	CDK1,PPP1CA
232	PIK3C2G	0.1898	ITSN2,INPPL1,PIK3R3,PIK3R1,TNS2,TNS1
233	PRKDC	0.1899	GSK3B,MAPK9,DDX5,GSK3A,HSP90AA1,HSP90AB1,PRKCD,CDK2,HNRNPA1,EGFR
234	OXSR1	0.1908	GSK3B,GSK3A,DYRK2,HSP90AB1,PXN,IRS2,EGFR,CRKL,MAPK9,PAK6,PTK2B,JAK2,CDK17,YES1,DAPK3,PRKCD,DYRK1B,EIF2AK2,PTPN11,MPP5,PTK2,HIPK3,MAPK12,HIPK2,MAPK13,CDK2,CDK1,ADAM9,FRK,EPHA2
235	TYRO3	0.1917	ITSN2,GSK3B,GSK3A,INPPL1,IRS2,PIK3R1,SHB,EGFR,CRKL,PTK2B,EPHB2,TNS4,JAK2,STAT5B,YES1,ACTN1,PRKCD,GAB1,PTPN11,TYK2,PTK2,MET,ARHGEF5,BCAR1,EPHA2
236	PRKD1	0.192	HNRNPL,MAPK9,HSP90AA1,HSP90AB1,EGFR,MAPK13
237	MAP4K5	0.1938	GSK3B,CTTN
238	CSNK1D	0.1944	GSK3B,GSK3A,HSP90AA1,RPS19,CDK1,RPS27L,CEP89,PPP1CA
239	SGK1	0.1946	GSK3B,DDX5,GSK3A,DYRK2,HSP90AB1,PXN,INPPL1,PIK3R3,IRS2,PIK3R1,SLC1A5,ACTB,EGFR,ACTG1,CRKL,MAPK9,RPS19,POTEI,ERI1,FLNA,JAK2,TNS2,TNS1,CDK17,STAT5B,HSP90AA1,YES1,ANXA1,ANXA2,DAPK3,PRKCD,ANXA5,DYRK1B,KRT5,HIPK3,MAPK12,PLEKHA7,HIPK2,MAPK13,PPP1CA,TJP1,CDK2,CDK1,CALM3,MET,FRK,EPHA2
240	HIPK3	0.1946	GSK3B,GSK3A,DYRK2,HSP90AB1,TGFB1I1,INPPL1,IRS2,PIK3R1,EGFR,CRKL,MAPK9,PTK2B,EPHB2,JAK2,HNRNPA1,CDK17,STAT5B,HSP90AA1,YES1,DAPK3,PRKCD,DYRK1B,EIF2AK2,PTPN11,PTK2,HIPK3,HIPK2,SON,PEAK1,PARD3,CDK2,HNRNPA2B1,CDK1,ADAM9,IL6ST,FRK
241	STK4	0.1985	GSK3B,DDX5,GSK3A,DYRK2,HSP90AB1,CTNND1,INPPL1,IRS2,ACTB,EGFR,CRKL,MAPK9,PAK6,PTK2B,EPHB2,JAK2,CDK17,SPECC1,VASP,STAT5B,HSP90AA1,YES1,ANXA1,DAPK3,PRKCD,DYRK1B,EIF2AK2,PTPN11,TYK2,PTK2,HIPK3,HIPK2,SON,PEAK1,EEF1A2,CDK2,HNRNPA2B1,CDK1,PABPC1,IL6ST,FRK
242	EPHA7	0.1987	AFDN
243	NLK	0.1995	HNRNPL,KRT17,HIPK2
244	CDK15	0.2004	HSP90AA1,HSP90AB1,TRIM29,CDK2,PKP3,TJP2
245	ULK2	0.2023	GSK3B,GSK3A,DYRK2,INPPL1,PIK3R1,ACTB,EGFR,MAPK9,FLNA,PAK6,PTK2B,EPHB2,JAK2,CDK17,YES1,ACTN1,DAPK3,PRKCD,DYRK1B,PTPN11,PTK2,HIPK3,HIPK2,PPP1CA,PEAK1,PARD3,CDK2,HNRNPA2B1,CDK1
246	SMG1	0.2037	ITSN2,RPL5,RPS19,RPS27L,RPL35A,PABPC1,RPL15
247	MAPK11	0.2043	ITSN2,GSK3B,GSK3A,DYRK2,HSP90AB1,IRS2,ACTB,ACTG1,MMP27,POTEI,KIF5B,DHX15,EPHB2,TNS4,JAK2,EPHB4,TNS2,TNS1,HSP90AA1,PBRM1,ANXA1,ANXA2,ACTN1,DAPK3,PRKCD,ANXA5,GAB1,DYRK1B,TYK2,EEF1A1,EEF1A2,TAGLN2,MET,EPHA2,PXN,PIK3R1,LPP,EGFR,MAPK9,PTK2B,HNRNPA1,CDK17,STAT5B,YES1,PTPN11,PRDX6,HNRNPAB,PTK2,HIPK3,MAPK12,PLEKHA7,HIPK2,MAPK13,PPP1CA,ACTC1,KRT18,CDK2,TRIP6,HNRNPA2B1,CDK1,HNRNPD,CALM3,FRK
248	PRKACG	0.2062	GSK3B,GSK3A,DYRK2,HSP90AB1,PIK3R3,IRS2,ENO1,PIK3R1,EGFR,MAPK9,PAK6,PTK2B,EPHB2,JAK2,CDK17,STAT5B,HSP90AA1,YES1,DAPK3,PRKCD,GAB1,DYRK1B,EIF2AK2,PTPN11,PTK2,HIPK3,MAPK12,HIPK2,MAPK13,PPP1CA,PARD3,CDK2,CDK1,PABPC1,BCAR1
249	PLK2	0.2083	CDK17,HSP90AA1,HSP90AB1,CDK2,CDK1,PPP1CA
250	EPHA8	0.2121	ITSN2,HSP90AB1,CTNND1,PXN,INPPL1,ARHGAP39,IRS2,EGFR,CRKL,EFNB2,PTK2B,EPHB2,TNS4,PDLIM4,EPHB4,TNS2,TNS1,VASP,STAT5B,HSP90AA1,PBRM1,PTPN11,PTK2,MAPK12,PARD3B,MAPK13,PPP1CA,TJP1,AFDN,CTTN,PARD3,HNRNPD,RIN1,MET,BCAR1,EPHA2
251	PLK3	0.213	CDK17,HSP90AA1,HSP90AB1,CDK2,CDK1,PPP1CA
252	SRPK3	0.2131	HSP90AA1,SON,HSP90AB1,DHX15,MAPK12
253	MAP3K12	0.2152	HSP90AA1,HSP90AB1,EGFR
254	MYO3B	0.2153	ACTC1,POTEI,PARD3,CALM3,ACTB,ACTG1,PARD3B
255	ROR1	0.2158	GSK3B,GSK3A,PRAG1,INPPL1,PIK3R3,PIK3R1,EGFR,FLNA,PTK2B,EPHB2,JAK2,EPHB4,STAT5B,YES1,DAPK3,PRKCD,DYRK1B,PTPN11,PTK2,CDK2,CDK1,MET,BCAR1,EPHA2
256	HIPK1	0.216	GSK3B,GSK3A,TGFB1I1,PXN,RASAL2,ACTB,ACTG1,POTEI,TNS4,HNRNPA1,TNS2,KRT6A,TNS1,ANXA1,ANXA2,ACTN1,ANXA5,PRRC2C,PTPN11,HNRNPAB,HIPK3,MAPK12,MAPK13,PPP1CA,ACTC1,PSMC1,HNRNPA2B1,HNRNPD,CALM3
257	PIP5K1A	0.2176	ACTN1,PIK3R3,PIK3R1,TLN1
258	CSNK2A1	0.2183	ITSN2,BCAR3,GSK3B,GSK3A,DYRK2,HSP90AB1,TGFB1I1,CTNND1,INPPL1,IRS2,SHB,CRKL,EPS8,TRIM29,PPP1R13L,KIF5B,DHX15,JAK2,EPHB4,TNS1,DDX17,HSP90AA1,PBRM1,ACTN1,DAPK3,PRKCD,GAB1,DYRK1B,TYK2,CTTN,PARD3,PKP2,ADAM9,PKP4,TAGLN2,PABPC1,IL6ST,TLN1,MET,ARHGEF5,EPHA2,DDX5,AHNAK,PXN,PIK3R3,NEDD9,PIK3R1,LPP,EGFR,EFNB2,MAPK9,FLNA,PAK6,PTK2B,RBBP6,HNRNPA1,PDLIM4,SPECC1,VASP,STAT5B,YES1,ERBIN,EIF2AK2,TBCB,PTPN11,PRDX6,…
259	SIK2	0.2197	GSK3B,GSK3A,INPPL1,PIK3R3,IRS2,PIK3R1,EGFR,PTK2B,EPHB2,JAK2,STAT5B,DAPK3,PRKCD,GAB1,DYRK1B,EIF2AK2,PTPN11,PTK2,HIPK3,HIPK2,PEAK1,CDK2,CDK1,MET,BCAR1,EPHA2
260	STYK1	0.2203	CTTN,FRK
261	PRKD2	0.2209	VASP,RIN1
262	MAP2K3	0.2215	HNRNPL,DDX5,HSP90AA1,HNRNPK,MET,EGFR,MAPK12,EPHA2
263	PIP5K1B	0.2222	ACTN1,PIK3R3,PIK3R1,TLN1
264	ULK1	0.2235	GSK3B,GSK3A,HSP90AB1,PRAG1,PXN,INPPL1,IRS2,ENO1,PIK3R1,SHB,EGFR,CRKL,FLNA,PTK2B,EPHB2,JAK2,EPHB4,VASP,STAT5B,HSP90AA1,YES1,ACTN1,DAPK3,PRKCD,DYRK1B,EIF2AK2,PTPN11,TYK2,PTK2,MAPK12,HIPK2,MAPK13,PPP1CA,CDK2,CDK1,BCAR1,EPHA2
265	PIP5K1C	0.2245	ACTN1,PIK3R3,PIK3R1,TLN1
266	MARK4	0.2254	GSK3B,GSK3A,PRAG1,INPPL1,IRS2,EGFR,MAPK9,KIF5B,PAK6,PTK2B,EPHB2,EPHB4,STAT5B,DAPK3,PRKCD,GAB1,DYRK1B,EIF2AK2,PTPN11,PTK2,HIPK3,MAPK12,HIPK2,MAPK13,HNRNPK,CDK2,CDK1,BCAR1,EPHA2
267	GAK	0.2257	ITSN2,RPL5,GSK3B,AHCTF1,GSK3A,DYRK2,CTNND1,INPPL1,IRS2,ACTB,ACTG1,POTEI,KIF5B,EPHB2,TNS4,JAK2,EPHB4,TNS1,G6PD,HSP90AA1,PBRM1,ACTN1,DAPK3,PRKCD,DYRK1B,TYK2,EEF1A1,CTTN,EEF1A2,PKP2,PKP4,PKP3,SCG2,MET,ARHGEF5,EPHA2,PIK3R3,PIK3R1,EGFR,EFNB2,MAPK9,FLNA,HNRNPA1,FAM83B,CDK17,SPECC1,YES1,PTPN11,MPP5,HNRNPAB,PTK2,HIPK3,MAPK12,PLEKHA7,HIPK2,MAPK13,PPP1CA,ACTC1,CDK2,HNRNPA2B1,CDK1,HNRNPD,CALM3,FRK
268	PRKCQ	0.2257	MAPK9,HSP90AA1,HSP90AB1,PRKCD,ACTB,ACTG1
269	MAP3K8	0.2261	HSP90AA1,HSP90AB1,EEF1A2
270	NTRK3	0.2269	IRS2,PIK3R1,JAK2,CRKL
271	SLK	0.2274	GSK3B,DYRK2,HSP90AB1,PIK3R1,EGFR,CRKL,EPS8,MAPK9,KIF5B,PAK6,JAK2,CDK17,HSP90AA1,YES1,DAPK3,PRKCD,DYRK1B,EIF2AK2,PTPN11,PTK2,HIPK3,HIPK2,CDK2,CDK1,MET,FRK
272	DYRK3	0.2276	GSK3B,GSK3A,ACTB,ACTG1,POTEI,KIF5B,TNS4,HNRNPA1,TNS2,TNS1,YES1,ANXA1,ANXA2,ACTN1,ANXA5,DYRK1B,PTPN11,HNRNPAB,HIPK3,MAPK12,MAPK13,PPP1CA,SON,ACTC1,PSMC1,HNRNPA2B1,HNRNPD,PABPC1,IL6ST,EPHA2
273	MAP3K10	0.2293	ITSN2,GSK3B,GSK3A,DYRK2,PRAG1,PXN,INPPL1,IRS2,SHB,EGFR,CRKL,MAPK9,PPP1R13L,PAK6,PTK2B,EPHB2,JAK2,EPHB4,ADAD2,CDK17,YES1,DAPK3,PRKCD,GAB1,DYRK1B,EIF2AK2,PTPN11,TYK2,PTK2,HIPK3,MAPK12,HIPK2,CTTN,PEAK1,CDK2,CDK1,IL6ST,RIN1,ARHGEF5,BCAR1,FRK,EPHA2
274	IRAK1	0.2296	ITSN2,GSK3B,DYRK2,HSP90AB1,PXN,INPPL1,IRS2,ENO1,ACTB,EGFR,ACTG1,CRKL,EFNB2,MAPK9,KIF5B,FLNA,PTK2B,RPL15,JAK2,PDLIM5,TNS1,VASP,STAT5B,HSP90AA1,ANXA1,ANXA2,PRKCD,ANXA5,ERBIN,DYRK1B,EIF2AK2,PTPN11,KRT5,TYK2,MAPK12,PARD3B,MAPK13,PPP1CA,TJP1,PARD3,CDK2,TRIP6,HNRNPD,CALM3,IL6ST,TJP2
275	SIK1	0.2301	ITSN2,VASP,STAT5B,YES1,ACTN1,PXN,INPPL1,GAB1,PIK3R3,NEDD9,IRS2,PTPN11,PIK3R1,TYK2,SHB,CRKL,CTTN,TRIP6,TNS4,JAK2,BCAR1
276	NRBP1	0.2308	GSK3B
277	SRPK1	0.2321	DDX5,HSP90AA1,SON,HSP90AB1,PABPC1,HNRNPA1,PTK2,MAPK12,TJP2
278	CAMK4	0.2335	HNRNPL,KRT18,FLNA
279	PIP4K2C	0.2338	ACTN1,PIK3R3,PIK3R1,TLN1
280	PDK1	0.2374	GSK3B,GSK3A,DYRK2,PIK3R3,IRS2,ENO1,PIK3R1,SLC1A5,SLC7A11,ACTB,EGFR,LDHA,JAK2,TNS1,CDK17,G6PD,HSP90AA1,DAPK3,PRKCD,DYRK1B,PRDX6,HIPK3,MAPK12,HIPK2,MAPK13,PPP1CA,PARD3,CDK2,CDK1,IL6ST,MET
281	CDK12	0.2384	CDK17,CDK2,CDK1,MAPK12,MAPK13
282	PLK4	0.2407	CDK17,HSP90AA1,HSP90AB1,CDK2,CDK1,CEP89,PPP1CA
283	DYRK1B	0.2412	ITSN2,GSK3B,GSK3A,DYRK2,INPPL1,ACTB,EGFR,ACTG1,POTEI,FLNA,TNS4,HNRNPA1,TNS2,TNS1,HSP90AA1,ANXA1,ANXA2,ACTN1,ANXA5,AHNAK2,PTPN11,TYK2,HNRNPAB,HIPK3,MAPK12,HIPK2,MAPK13,PPP1CA,SON,ACTC1,PSMC1,HNRNPA2B1,HNRNPD
284	MAP4K2	0.2426	HSP90AA1,HSP90AB1,HNRNPA2B1
285	RNASEL	0.2431	ITSN2,INPPL1,FLNA,MPP5,EGFR,CRKL,PPP1CA
286	EPHA10	0.2432	ITSN2,HSP90AB1,CTNND1,PXN,INPPL1,ARHGAP39,IRS2,EGFR,CRKL,EFNB2,PTK2B,EPHB2,TNS4,EPHB4,TNS2,TNS1,VASP,STAT5B,HSP90AA1,PBRM1,ERBIN,PTPN11,PTK2,MAPK12,PLEKHA7,PARD3B,MAPK13,PPP1CA,TJP1,PARD3,MET,BCAR1,EPHA2
287	SGK2	0.2447	HNRNPL,DDX5,HSP90AA1,HSP90AB1
288	STK38	0.2467	CTTN,PPP1R13L
289	PKN2	0.249	ITSN2,GSK3B,DDX5,DYRK2,HSP90AB1,TGFB1I1,PXN,ENO1,RASAL2,SLC1A5,LPP,ACTB,ACTG1,MAPK9,POTEI,KIF5B,PDLIM5,PDLIM4,DDX17,HSP90AA1,YES1,ANXA2,ACTN1,ERBIN,HIPK3,MAPK12,MAPK13,PPP1CA,ACTC1,CTTN,PEAK1,TRIP6,CALM3,PABPC1,ARHGEF5
290	ACVR1B	0.251	ITSN2,GSK3B,DYRK2,HSP90AB1,INPPL1,PIK3R3,IRS2,ENO1,PIK3R1,ACTB,EGFR,ACTG1,CRKL,EFNB2,KIF5B,PTK2B,PDLIM5,TNS2,TNS1,STAT5B,CDV3,HSP90AA1,PBRM1,ERBIN,PTPN11,MPP5,PTK2,MAPK12,PARD3B,MAPK13,PPP1CA,TJP1,HNRNPK,KRT18,PARD3,CDK2,CDK1,IL6ST,MET,TJP2
291	TNIK	0.2553	ANXA2,PSMC1,CALM3,NANS,EGFR,ACTG1
292	PRKAA1	0.2555	VASP,CDK2,MAPK12
293	STK17A	0.2566	ITSN2,BCAR3,GSK3B,DDX5,GSK3A,PXN,INPPL1,PIK3R3,PIK3R1,EGFR,CRKL,EPS8,MAPK9,PPP1R13L,DHX15,FLNA,PTK2B,RBBP6,EPHB2,TNS4,HNRNPA1,DDX17,STAT5B,PBRM1,YES1,ACTN1,PTPN11,TYK2,HNRNPAB,PTK2,HIPK3,HIPK2,MAPK13,HNRNPL,HNRNPK,CTTN,PSMC1,CDK2,HNRNPA2B1,CDK1,HNRNPD,NUCB1,PKP3,PABPC1,MET,BCAR1,EPHA2
294	HIPK2	0.2568	RPL5,GSK3B,DDX5,GSK3A,DYRK2,TGFB1I1,PXN,ACTB,EGFR,ACTG1,LDHA,RPS19,POTEI,PPP1R13L,KIF5B,TNS4,JAK2,HNRNPA1,TNS2,TNS1,DDX17,HSP90AA1,YES1,ANXA1,ANXA2,ACTN1,ANXA5,DYRK1B,PTPN11,HNRNPAB,MAPK12,MAPK13,PPP1CA,ACTC1,PSMC1,HNRNPA2B1,HNRNPD
295	PHKG2	0.2574	DDX5,HSP90AA1,HNRNPK,HSP90AB1,RPS19,PSMC1,EEF1A2,HNRNPA2B1,RPS27L,HNRNPA1,PTK2
296	PDK2	0.2588	GSK3B,GSK3A,DYRK2,HSP90AB1,INPPL1,PIK3R3,IRS2,ENO1,PIK3R1,EGFR,LDHA,JAK2,TNS1,CDK17,G6PD,HSP90AA1,PRKCD,ANXA5,DYRK1B,PTPN11,HIPK3,MAPK12,HIPK2,MAPK13,CTTN,CDK2,CDK1,NUCB1,IL6ST
297	CHEK1	0.2646	RPL5,GSK3B,GSK3A,HSP90AB1,IRS2,SLC7A11,ACTB,ACTG1,RPS19,POTEI,PPP1R13L,EPHB2,JAK2,KRT6A,TNS1,DDX17,HSP90AA1,PBRM1,ACTN1,DAPK3,ANXA5,KRT5,SCG2,MET,EPHA2,DDX5,PIK3R1,EGFR,MAPK9,LDHA,FLNA,HNRNPA1,CDK17,STAT5B,YES1,EIF2AK2,MAPK12,HIPK2,MAPK13,PPP1CA,HNRNPK,ACTC1,KRT18,PSMC1,CDK2,HNRNPA2B1,KRT14,CDK1,HNRNPD
298	WNK1	0.2655	VASP,STAT5B,GSK3B,GSK3A,TGFB1I1,PRKCD,PXN,GAB1,DYRK1B,LPP,EGFR,HIPK3,MAPK12,MAPK9,EPB41L2,CDK2,TRIP6,FLNA,PTK2B,IL6ST,JAK2,TNS1
299	AMHR2	0.2658	HSP90AA1,HSP90AB1
300	ROS1	0.2662	PTPN11,EGFR,CRKL
301	MAPKAPK3	0.2678	CDK17,GSK3B,GSK3A,HSP90AA1,HSP90AB1,DAPK3,PRKCD,DYRK1B,EIF2AK2,PTPN11,TYK2,PTK2,EGFR,HIPK3,MAPK12,CRKL,MAPK13,MAPK9,CDK2,CDK1,PTK2B,EPHB2,JAK2
302	GRK4	0.2679	HSP90AA1,HSP90AB1
303	PEAK1	0.2685	ITSN2,PXN,INPPL1,PTPN11,RASAL2,SHB,PTK2,EGFR,CRKL,PPP1CA,SON,ARHGEF5,BCAR1,FRK
304	MYLK4	0.27	HSP90AA1,HSP90AB1
305	DMPK	0.2704	ITSN2,DDX5,HSP90AB1,TGFB1I1,PXN,INPPL1,IRS2,EGFR,CRKL,EFNB2,KIF5B,HNRNPA1,PDLIM5,TNS2,TNS1,DDX17,VASP,KIRREL1,HSP90AA1,PBRM1,DAPK3,ANXA5,DYRK1B,PTPN11,MAPK12,PARD3B,MAPK13,PPP1CA,ACTC1,PARD3,CDK2,HNRNPA2B1,PKP2,PKP4,DSG2,DSC2
306	NEK3	0.2714	ITSN2,DDX5,TGFB1I1,PXN,INPPL1,PIK3R3,NEDD9,PIK3R1,SHB,CRKL,DHX15,FLNA,EPHB2,TNS1,DDX17,STAT5B,PBRM1,PRKCD,PTPN11,HNRNPK,TRIP6,RIN1,MET,BCAR1,TJP2
307	STK24	0.2731	CTTN,JAK2
308	MARK3	0.2756	PKP2
309	STK32C	0.2764	HNRNPL,HSP90AA1,HSP90AB1
310	CDC7	0.2801	CDK17,CDK2,CDK1
311	CDK6	0.2802	ITSN2,GSK3B,GSK3A,HSP90AB1,TGFB1I1,IRS2,ENO1,SLC7A11,ACTB,ACTG1,CRKL,PPP1R13L,KIF5B,EPHB2,TNS4,JAK2,TNS2,TNS1,DDX17,HSP90AA1,PBRM1,DAPK3,ANXA5,EEF1A1,EEF1A2,MET,EPHA2,DDX5,PXN,PIK3R3,NEDD9,PIK3R1,LPP,EGFR,MAPK9,LDHA,FLNA,HNRNPA1,PDLIM5,PDLIM4,CDK17,STAT5B,PTPN11,HNRNPAB,MAPK12,MAPK13,PPP1CA,AFDN,HNRNPK,CDK2,HNRNPA2B1,CDK1,HNRNPD,CALM3,BCAR1,FRK
312	MAP3K2	0.2806	GSK3B,HSP90AA1,HSP90AB1,PRKCD,FLNA
313	MAP3K21	0.2813	GSK3B,GSK3A,PRAG1,INPPL1,IRS2,EGFR,CRKL,MAPK9,PPP1R13L,PAK6,PTK2B,JAK2,STAT5B,YES1,DAPK3,PRKCD,DYRK1B,EIF2AK2,PTPN11,PTK2,HIPK3,HIPK2,MAPK13,CTTN,CDK2,CDK1,IL6ST,ARHGEF5,BCAR1,FRK
314	GRK6	0.2819	HSP90AA1,HSP90AB1
315	RPS6KA5	0.2832	GSK3B,GSK3A,DYRK2,PXN,PIK3R1,EGFR,CRKL,MAPK9,PPP1R13L,FLNA,PTK2B,JAK2,VASP,STAT5B,PBRM1,ACTN1,DAPK3,PRKCD,GAB1,DYRK1B,EIF2AK2,PTPN11,TYK2,PTK2,HIPK3,MAPK12,HNRNPL,CTTN,CDK2,TRIP6,HNRNPA2B1,CDK1,HNRNPD,IL6ST,MET,ARHGEF5
316	RIOK2	0.2869	HNRNPL,RPL5,DDX5,HNRNPK,RPS19,HNRNPA2B1,HNRNPD,PABPC1,HNRNPAB,EGFR
317	CAMK1G	0.2869	HSP90AA1,HSP90AB1
318	ACVR1	0.2871	GSK3B,GSK3A,DYRK2,TGFB1I1,CTNND1,INPPL1,IRS2,PIK3R1,SHB,EGFR,CRKL,EPS8,MAPK9,PAK6,PTK2B,EPHB2,JAK2,PDLIM5,EPHB4,CDK17,STAT5B,YES1,ANXA2,ACTN1,DAPK3,PRKCD,DYRK1B,EIF2AK2,PTPN11,HNRNPAB,PTK2,HIPK3,MAPK12,HIPK2,TJP1,SON,CTTN,PARD3,CDK2,CDK1,ADAM9,IL6ST,MET,FRK,EPHA2
319	NEK6	0.289	GSK3B,GSK3A,DYRK2,HSP90AB1,PRAG1,NEDD9,SLC1A5,EGFR,MAPK9,FLNA,PAK6,PTK2B,RBBP6,JAK2,STAT5B,HSP90AA1,YES1,ANXA2,DAPK3,PRKCD,EIF2AK2,PTPN11,PTK2,HIPK3,MAPK12,HIPK2,MAPK13,PPP1CA,PEAK1,CDK2,CDK1,IL6ST,BCAR1
320	DAPK1	0.289	DDX5,HSP90AA1,ACTC1,CALM3
321	TTK	0.2891	DDX17,GSK3B,DDX5,DAPK3,PRKCD,INPPL1,EIF2AK2,NEDD9,PIK3R1,SHB,PTK2,EGFR,HIPK3,CRKL,HIPK2,MAPK9,PPP1R13L,CDK2,CDK1,EPHB2,RIN1,JAK2,BCAR1
322	KALRN	0.2909	ITSN2,BCAR3,GSK3B,GSK3A,DYRK2,PRAG1,TGFB1I1,INPPL1,ACTB,CRKL,PPP1R13L,EPHB2,JAK2,KIRREL1,ACTN1,DAPK3,PRKCD,GAB1,DYRK1B,TYK2,CTTN,PEAK1,PARD3,IL6ST,RIN1,TLN1,ARHGEF5,EPHA2,NEDD9,PIK3R1,EGFR,MAPK9,FLNA,PAK6,PTK2B,PDLIM5,VASP,STAT5B,YES1,EIF2AK2,PTPN11,MPP5,PTK2,HIPK3,MAPK12,PLEKHA7,HIPK2,MAPK13,CDK2,CDK1,HNRNPD,BCAR1,FRK
323	ERN1	0.2948	GSK3B,DDX5,GSK3A,DYRK2,HSP90AB1,PXN,INPPL1,PIK3R3,IRS2,PIK3R1,EGFR,CRKL,MAPK9,PTK2B,JAK2,STAT5B,HSP90AA1,YES1,DAPK3,PRKCD,EIF2AK2,PTPN11,PTK2,HIPK3,MAPK12,HIPK2,MAPK13,CDK2,HNRNPA2B1,CDK1,BCAR1
324	GRK5	0.295	GSK3B,PXN,NEDD9,PIK3R1,EGFR,MAPK9,PPP1R13L,PTK2B,HNRNPA1,VASP,DAPK3,PRKCD,GAB1,EIF2AK2,PTK2,HIPK3,HIPK2,CTTN,CDK2,TRIP6,HNRNPA2B1,CDK1,HNRNPD,PABPC1,BCAR1
325	MKNK1	0.2952	HSP90AB1,HIPK2
326	KSR1	0.2975	TJP1,AFDN,HSP90AA1,YES1,HSP90AB1,EPB41L2,CTNND1,DSG2,PTPN11,RASAL2,PLEKHA7
327	RIPK2	0.3009	HSP90AA1,TRIP6,CALM3
328	PRKX	0.3017	HNRNPL,GSK3B,HSP90AA1,HSP90AB1
329	PRKAA2	0.3038	GSK3B,DDX5,GSK3A,PXN,NEDD9,PIK3R1,EGFR,CRKL,EPS8,MAPK9,TRIM29,PPP1R13L,DHX15,FLNA,HNRNPA1,DDX17,VASP,YES1,PRKCD,DYRK1B,EIF2AK2,HNRNPAB,HIPK3,MAPK12,MAPK13,HNRNPL,CTTN,CDK2,TRIP6,HNRNPA2B1,CDK1,HNRNPD,PABPC1,BCAR1
330	MAST3	0.3044	GSK3B,DDX5,GSK3A,HSP90AB1,PRAG1,IRS2,EGFR,PAK6,PTK2B,EPHB2,JAK2,PDLIM4,HSP90AA1,DAPK3,PRKCD,DYRK1B,EIF2AK2,TYK2,PTK2,HIPK3,MAPK12,PEAK1,PARD3,CDK2,PKP2,CDK1,PKP3
331	PSKH1	0.3059	HSP90AA1,HSP90AB1
332	PDIK1L	0.3101	HSP90AA1,HSP90AB1
333	MAP3K15	0.3143	HSP90AA1,HSP90AB1
334	ICK	0.3167	HSP90AA1
335	STK3	0.3179	GSK3B,GSK3A,DYRK2,CTNND1,PIK3R3,IRS2,EGFR,CRKL,MAPK9,PAK6,PTK2B,EPHB2,JAK2,EPHB4,CDK17,HSP90AA1,YES1,ACTN1,DAPK3,PRKCD,DYRK1B,EIF2AK2,PTPN11,MPP5,PTK2,HIPK3,HIPK2,MAPK13,PEAK1,CDK2,CDK1,IL6ST,TLN1,MET,FRK,EPHA2
336	TRPM7	0.319	ANXA1
337	ATR	0.3191	ITSN2,RPL5,GSK3B,AHCTF1,GSK3A,IRS2,ACTB,ACTG1,POTEI,KIF5B,EPHB2,TNS4,JAK2,EPHB4,TNS2,TNS1,HSP90AA1,PBRM1,DAPK3,PRKCD,ANXA5,TYK2,IL6ST,MET,ARHGEF5,EPHA2,PXN,PIK3R3,PIK3R1,EGFR,MAPK9,FLNA,RPL15,HNRNPA1,CDK17,VASP,RPL35A,PTK2,MAPK12,HIPK2,MAPK13,PPP1CA,TJP1,SON,ACTC1,CDK2,CDK1,CALM3
338	MKNK2	0.3198	RPL5,GSK3B,GSK3A,HSP90AB1,EGFR,CRKL,MAPK9,FLNA,PAK6,PTK2B,JAK2,EPHB4,HSP90AA1,DAPK3,PRKCD,DYRK1B,TYK2,PTK2,HIPK3,MAPK12,HIPK2,MAPK13,PEAK1,CDK2,PABPC1
339	CAMK2G	0.3218	GSK3B,GSK3A,DYRK2,HSP90AB1,IRS2,EGFR,MAPK9,FLNA,PTK2B,JAK2,PDLIM5,STAT5B,HSP90AA1,ACTN1,DAPK3,PRKCD,DYRK1B,EIF2AK2,PTPN11,PTK2,HIPK3,HIPK2,HNRNPK,CDK2,CDK1,FRK
340	PAK6	0.3249	HSP90AA1,HSP90AB1,CDK1
341	CAMK1	0.3256	GSK3B,GSK3A,DYRK2,HSP90AB1,INPPL1,PIK3R3,EGFR,MAPK9,FLNA,PAK6,PTK2B,EPHB2,JAK2,HNRNPA1,CDK17,STAT5B,HSP90AA1,DAPK3,PRKCD,DYRK1B,PTPN11,PTK2,HIPK3,MAPK12,MAPK13,CDK2,CDK1,FRK
342	OBSCN	0.3264	ACTN1,CALM3,MAPK12,MAPK13
343	MAPK4	0.3291	HSP90AA1,HSP90AB1,GAB1
344	LMTK2	0.3292	PPP1CA
345	CDKL5	0.3304	PRKCD,MAPK12
346	PRKG1	0.3307	GSK3B,HSP90AB1,TGFB1I1,PXN,IRS2,ENO1,PIK3R1,ACTB,EGFR,ACTG1,EFNB2,LDHA,RPS19,KIF5B,DHX15,FLNA,PDLIM5,PDLIM4,TNS1,VASP,STAT5B,G6PD,HSP90AA1,ANXA2,ANXA5,PTPN11,KRT5,PRDX6,PTK2,MAPK12,PARD3B,MAPK13,PPP1CA,EEF1A1,TJP1,ACTC1,PARD3,EEF1A2,CDK2,KRT14,PKP2,CDK1,CALM3,DSG2,SCG2,MET,TJP2
347	ERN2	0.3314	RPL5,GSK3B,GSK3A,DYRK2,EGFR,MAPK9,RPS19,PAK6,PTK2B,PLEKHN1,EPHB2,JAK2,EPHB4,STAT5B,ACTN1,DAPK3,PRKCD,DYRK1B,RPL35A,PTPN11,PTK2,HIPK3,MAPK12,HIPK2,CDK2,HNRNPA2B1,CDK1,HNRNPD,BCAR1,FRK,EPHA2
348	PXK	0.3324	PIK3R1
349	NEK11	0.3333	HSP90AA1,HSP90AB1
350	ATM	0.3346	RPL5,GSK3B,AHCTF1,GSK3A,DYRK2,HSP90AB1,IRS2,ENO1,ACTB,ACTG1,RPS19,TRIM29,PPP1R13L,JAK2,KRT6A,TNS1,DDX17,G6PD,HSP90AA1,PBRM1,PRKCD,ANXA5,KRT5,EEF1A1,EEF1A2,IL6ST,SCG2,MET,ARHGEF5,DDX5,PXN,NEDD9,PIK3R1,LPP,EGFR,MAPK9,LDHA,PTK2B,HNRNPA1,CDK17,STAT5B,CAVIN1,PTPN11,PTK2,MAPK12,HIPK2,MAPK13,PPP1CA,HNRNPL,HNRNPK,SON,PSMC1,CDK2,KRT14,CDK1,HNRNPD
351	RPS6KA4	0.3348	PPP1R13L,ENO1
352	PAN3	0.3351	PABPC1
353	WNK2	0.3353	GSK3B,GSK3A,HSP90AA1,YES1,HSP90AB1,DAPK3,PRKCD,DYRK1B,PTPN11,PTK2,EGFR,HIPK3,MAPK12,CRKL,HIPK2,MAPK13,CDK2,FLNA,PAK6,PTK2B,EPHB2,EPHB4,EPHA2
354	PRKG2	0.3374	MET
355	STK26	0.3391	GSK3B,DDX5,GSK3A,DYRK2,HSP90AB1,EGFR,MAPK9,PTK2B,EPHB2,JAK2,HNRNPA1,CDK17,HSP90AA1,YES1,ACTN1,DAPK3,PRKCD,EIF2AK2,TBCB,PTPN11,HIPK3,MAPK13,CDK2,HNRNPA2B1,CDK1,FRK
356	CHEK2	0.3405	RPL5,GSK3B,GSK3A,DYRK2,HSP90AB1,IRS2,SLC7A11,ACTB,ACTG1,RPS19,POTEI,PPP1R13L,KIF5B,EPHB2,TNS4,JAK2,TNS2,KRT6A,TNS1,HSP90AA1,PBRM1,DAPK3,PRKCD,ANXA5,DYRK1B,KRT5,SCG2,MET,ARHGEF5,DDX5,PIK3R1,EGFR,MAPK9,HNRNPA1,CDK17,STAT5B,PRDX6,HIPK3,MAPK12,HIPK2,MAPK13,PPP1CA,HNRNPL,HNRNPK,ACTC1,PSMC1,CDK2,HNRNPA2B1,KRT14,CDK1,HNRNPD,CALM3
357	TSSK3	0.3418	STAT5B,HSP90AA1,HSP90AB1,TRIP6
358	STK17B	0.343	GSK3B,GSK3A,DYRK2,EGFR,MAPK9,PTK2B,JAK2,CDK17,STAT5B,YES1,DAPK3,PRKCD,EIF2AK2,PTPN11,PTK2,HIPK3,MAPK12,HIPK2,HNRNPK,SON,CDK2,HNRNPA2B1,CDK1,FRK
359	CSNK1G1	0.3449	GSK3B,GSK3A
360	CDK17	0.3457	EPHA2
361	TP53RK	0.3463	GSK3B,GSK3A,HSP90AB1,RBBP6,EPHB2,JAK2,HNRNPA1,EPHB4,HSP90AA1,YES1,ANXA2,TYK2,HIPK3,EEF1A1,HNRNPL,HNRNPK,EEF1A2,CDK2,TRIP6,HNRNPA2B1,CDK1,MET,FRK,EPHA2
362	MAST4	0.3468	GSK3B,GSK3A,HSP90AB1,PRAG1,IRS2,EGFR,PAK6,PTK2B,JAK2,PDLIM4,CDK17,HSP90AA1,YES1,ACTN1,DAPK3,PRKCD,DYRK1B,EIF2AK2,TYK2,MPP5,PTK2,HIPK3,MAPK12,HIPK2,PEAK1,PARD3,CDK2
363	CSNK1G3	0.3495	GSK3B,GSK3A
364	MAST2	0.3502	HSP90AA1,HSP90AB1,EGFR
365	GRK3	0.3519	HSP90AA1,CALM3
366	LTK	0.3537	PIK3R1
367	PIM3	0.356	GSK3B,GSK3A,DYRK2,HSP90AB1,ACTB,MAPK9,EPHB2,TNS4,JAK2,HNRNPA1,EPHB4,TNS2,TNS1,CDK17,STAT5B,HSP90AA1,YES1,DAPK3,PRKCD,ANXA5,DYRK1B,TYK2,HNRNPAB,MAPK12,HIPK2,MAPK13,PPP1CA,CDK2,HNRNPA2B1,CDK1,HNRNPD,CALM3,MET,FRK,EPHA2
368	TAOK3	0.3565	HSP90AA1,HSP90AB1
369	ACVR2B	0.3568	EGFR
370	PSKH2	0.3586	HSP90AA1,HSP90AB1
371	SPEG	0.3588	ACTN1,CALM3,MAPK12,MAPK13
372	CDK20	0.359	CDK2
373	TRIB3	0.3599	GSK3B,GSK3A,AHNAK,INPPL1,IRS2,SLC1A5,SLC7A11,ACTB,EGFR,ACTG1,EPHB2,TNS4,JAK2,HNRNPA1,EPHB4,TNS2,TNS1,CDK17,YES1,PRKCD,EIF2AK2,TYK2,HNRNPAB,MAPK12,MAPK13,PPP1CA,HNRNPL,GPRC5A,KRT18,CDK2,HNRNPA2B1,CDK1,HNRNPD,CALM3,MET,FRK,EPHA2
374	CDK18	0.3603	GSK3B,GSK3A,HSP90AA1,HSP90AB1,DAPK3,PRKCD,DYRK1B,PIK3R3,EIF2AK2,EGFR,MAPK12,PLEKHA7,MAPK13,MAPK9,CDK2,CDK1,PAK6,PTK2B,EPHB2,JAK2,FRK,EPHA2
375	CSNK1G2	0.3634	GSK3B,GSK3A
376	STK25	0.3656	PRKCD
377	MAP3K13	0.37	EIF2AK2
378	ALPK1	0.3713	HSP90AA1,HSP90AB1
379	MLKL	0.3723	CDK1
380	RPS6KC1	0.3734	HSP90AA1,HSP90AB1
381	MUSK	0.3755	ITSN2,GSK3B,GSK3A,HSP90AB1,PXN,INPPL1,IRS2,EGFR,CRKL,EFNB2,MAPK9,PTK2B,EPHB2,JAK2,HNRNPA1,KIRREL1,HSP90AA1,GAB1,ERBIN,PTPN11,PTK2,MAPK12,PARD3B,MAPK13,PPP1CA,CTTN,PARD3,HNRNPA2B1,CALM3,DSG2,RIN1,MET,ARHGEF5,EPHA2
382	ULK3	0.3757	GSK3B,GSK3A,DYRK2,ACTN1,DAPK3,PRKCD,DYRK1B,PIK3R1,TYK2,PTK2,EGFR,MAPK12,PPP1CA,MAPK9,CDK2,CDK1,PAK6,PTK2B,EPHB2,JAK2
383	PBK	0.3774	ITSN2,GSK3B,GSK3A,DYRK2,HSP90AB1,PXN,INPPL1,IRS2,ENO1,PIK3R1,SLC1A5,SLC7A11,LPP,ACTB,EGFR,ACTG1,CRKL,EFNB2,LDHA,KIF5B,PTK2B,RPL15,TNS1,CDK17,HSP90AA1,ANXA5,ERBIN,EIF2AK2,PTPN11,HNRNPAB,PTK2,MAPK12,PARD3B,MAPK13,PPP1CA,EEF1A1,PARD3,CDK2,TRIP6,CDK1,PKP3
384	PRKD3	0.3796	GSK3B,GSK3A,DYRK2,HSP90AB1,INPPL1,IRS2,EGFR,MAPK9,PTK2B,JAK2,CDK17,HSP90AA1,YES1,DAPK3,PRKCD,EIF2AK2,PTPN11,PTK2,HIPK3,MAPK12,HIPK2,MAPK13,PEAK1,PARD3,CDK2,CDK1,MET
385	MAP3K6	0.3833	GSK3B,GSK3A,HSP90AA1,YES1,HSP90AB1,RASAL2,TYK2,BCS1L,HIPK3,MAPK12,MAPK13,MAPK9,DSG2,EPHB2,JAK2,MET,EPHB4,FRK,EPHA2
386	TLK1	0.3834	GSK3B,GSK3A,DYRK2,HSP90AB1,PIK3R1,EGFR,CRKL,MAPK9,KIF5B,PTK2B,JAK2,CDK17,HSP90AA1,PBRM1,YES1,DAPK3,PRKCD,DYRK1B,EIF2AK2,PTPN11,PTK2,HIPK3,MAPK12,HIPK2,HNRNPK,PARD3,CDK2,HNRNPA2B1,CDK1,FRK
387	BMPR1B	0.3866	PARD3,PARD3B,PPP1CA
388	AAK1	0.3873	GSK3B,GSK3A,YES1,DYRK2,DAPK3,PRKCD,NEDD9,PTPN11,PTK2,EGFR,HIPK3,MAPK12,PLEKHA7,CRKL,HIPK2,MAPK13,PPP1R13L,PEAK1,CDK2,CDK1,PABPC1,JAK2,BCAR1
389	BMPR1A	0.3889	PARD3,PARD3B,PPP1CA
390	CDC42BPG	0.3891	ITSN2,HSP90AB1,INPPL1,IRS2,CRKL,EFNB2,MMP27,KIF5B,TNS2,TNS1,HSP90AA1,PBRM1,GAB1,ERBIN,PTPN11,MPP5,MAPK12,PLEKHA7,PARD3B,MAPK13,PPP1CA,HNRNPL,TJP1,CTTN,PARD3,CALM3,PKP3,ARHGEF5,TJP2
391	STK35	0.3903	HSP90AA1,HSP90AB1
392	TRIB2	0.3911	GSK3B,GSK3A,DYRK2,ENO1,LPP,EPHB2,TNS4,JAK2,HNRNPA1,EPHB4,TNS2,TNS1,CDK17,YES1,DAPK3,PRKCD,ANXA5,PRRC2C,TYK2,HNRNPAB,MAPK12,MAPK13,PPP1CA,KIAA1217,CDK2,HNRNPA2B1,CDK1,HNRNPD,CALM3,PABPC1,MET,FRK,EPHA2
393	AURKC	0.3912	CDK17,CDK2,CDK1,PPP1CA
394	BCKDK	0.3936	EPS8
395	BMP2K	0.3945	CDK2,FLNA,PLEKHA7
396	BUB1	0.3958	CDK17,AHCTF1,CDK2,CDK1,PPP1CA
397	PLK5	0.3981	HSP90AA1,HSP90AB1,PPP1CA
398	CDK11A	0.4	HSP90AA1
399	MAP4K3	0.4027	ITSN2,GSK3B,GSK3A,DYRK2,HSP90AB1,PIK3R1,EGFR,CRKL,MAPK9,PAK6,PTK2B,JAK2,CDK17,HSP90AA1,YES1,DAPK3,PRKCD,DYRK1B,PTPN11,PTK2,HIPK3,HIPK2,CTTN,CDK2,CDK1,FRK
400	NUAK2	0.4046	VASP,STAT5B,GSK3B,GSK3A,HSP90AA1,HSP90AB1,DAPK3,PRKCD,INPPL1,DYRK1B,EIF2AK2,NEDD9,EGFR,HIPK3,HIPK2,LDHA,CDK2,CDK1,FLNA,PTK2B,JAK2,BCAR1,EPHA2
401	ACVR1C	0.4051	HSP90AA1,HSP90AB1
402	TESK1	0.4051	HSP90AA1,HSP90AB1
403	EIF2AK3	0.4069	HSP90AA1
404	NEK8	0.4093	HSP90AA1,HSP90AB1,EGFR
405	STK36	0.4104	GSK3B,GSK3A,HSP90AA1,DAPK3,PRKCD,INPPL1,DYRK1B,EIF2AK2,TYK2,PTK2,EGFR,HIPK3,HIPK2,CDK2,CDK1,FLNA,PAK6,PTK2B,EPHB2,JAK2
406	CDK11B	0.412	HSP90AA1,HNRNPK,CDK1
407	CAMKK1	0.4125	ITSN2,CDK17,GSK3B,SLC38A1,GSK3A,YES1,DAPK3,PRKCD,DYRK1B,ACTB,HIPK3,MAPK12,ACTG1,HIPK2,MAPK13,PPP1CA,PSMB4,ACTC1,POTEI,PPP1R13L,CDK2,CDK1,CALM3
408	NPR2	0.4159	ITSN2,STAT5B,YES1,PRKCD,GAB1,EIF2AK2,IRS2,PTK2,EGFR,MAPK13,EPS8,MAPK9,PSMC1,CDK2,CDK1,PTK2B,TNS4,TLN1,JAK2,MET,ARHGEF5,FRK,EPHA2
409	DAPK2	0.4181	STAT5B,GSK3B,GSK3A,HSP90AA1,DYRK2,HSP90AB1,PRAG1,DAPK3,PRKCD,DYRK1B,IRS2,PTK2,EGFR,HIPK3,MAPK12,HIPK2,MAPK9,CDK2,CDK1,PAK6,PTK2B,JAK2,FRK
410	MYLK2	0.419	HSP90AA1
411	IRAK3	0.4198	HSP90AA1,HSP90AB1,KRT18
412	UHMK1	0.422	RPL5,GSK3B,DYRK2,IRS2,PIK3R1,EGFR,MAPK9,FLNA,PTK2B,EPHB2,JAK2,HNRNPA1,PDLIM5,VASP,STAT5B,HSP90AA1,YES1,DAPK3,PRKCD,EIF2AK2,PTPN11,TYK2,PTK2,HIPK3,MAPK12,EEF1A1,CDK2,CDK1,HNRNPD,PABPC1,IL6ST
413	TSSK2	0.4241	HSP90AA1,HSP90AB1
414	WNK4	0.4262	HSP90AA1,HSP90AB1
415	NIM1K	0.428	GSK3B,GSK3A,RASAL2,MAPK9,RPL15,EPHB2,TNS4,JAK2,HNRNPA1,EPHB4,TNS2,TNS1,CDK17,YES1,DAPK3,PRKCD,TYK2,HNRNPAB,MAPK12,MAPK13,PPP1CA,ACTC1,CDK2,HNRNPA2B1,CDK1,HNRNPD,CALM3,MET,FRK,EPHA2
416	FASTK	0.4304	HSP90AA1,HSP90AB1
417	BUB1B	0.4306	CDK17,AHCTF1,CDK2,CDK1,PPP1CA
418	STK40	0.4317	PPP1R13L
419	PKDCC	0.4352	HSP90AA1,HSP90AB1
420	MAK	0.4395	ITSN2,STAT5B,YES1,ACTN1,INPPL1,PTPN11,PIK3R1,TYK2,TNS4,CRKL
421	PDK4	0.4397	GSK3B,GSK3A,DYRK2,HSP90AB1,PIK3R3,IRS2,ENO1,PIK3R1,SLC1A5,ACTB,ACTG1,MAPK9,LDHA,JAK2,TNS1,CDK17,STAT5B,G6PD,HSP90AA1,PRKCD,DYRK1B,HIPK3,MAPK12,HIPK2,MAPK13,PSMC1,CDK2,CDK1,CALM3,IL6ST
422	KSR2	0.4451	GSK3B,HSP90AA1,AFAP1L1,YES1,HSP90AB1,PRAG1,DAPK3,PRKCD,DYRK1B,PTPN11,PTK2,EGFR,HIPK3,CDK2,PAK6,PTK2B,PLEKHN1,EPHB2,FRK
423	CAMK1D	0.4468	CALM3
424	PRKY	0.4494	HSP90AA1,HSP90AB1
425	HIPK4	0.4514	GSK3B,GSK3A,ACTB,ACTG1,POTEI,TNS4,HNRNPA1,TNS2,TNS1,ANXA1,ANXA2,ACTN1,DAPK3,ANXA5,EIF2AK2,HNRNPAB,MAPK12,PPP1CA,ACTC1,PSMC1,HNRNPA2B1,HNRNPD,PABPC1,FRK
426	CIT	0.4533	ITSN2,HSP90AB1,INPPL1,IRS2,ACTB,ACTG1,CRKL,EFNB2,POTEI,KIF5B,PTK2B,TNS4,TNS2,TNS1,HSP90AA1,PBRM1,DAPK3,ERBIN,PTPN11,MPP5,MAPK12,PARD3B,MAPK13,PPP1CA,TJP1,ACTC1,CTTN,PARD3,CDK2,TRIP6,CDK1,PKP4,CALM3,MET,TJP2
427	ACVR2A	0.4572	ITSN2,KRT81,HSP90AB1,INPPL1,IRS2,ENO1,PIK3R1,ACTB,EGFR,ACTG1,CRKL,EFNB2,FLNA,PTK2B,TNS1,STAT5B,HSP90AA1,ERBIN,PTPN11,HNRNPAB,PTK2,MAPK12,PARD3B,MAPK13,PPP1CA,HNRNPK,ACTC1,PARD3,HNRNPD,IL6ST
428	PIK3R4	0.4583	PIK3R3,PIK3R1
429	POMK	0.4586	GSK3B,GSK3A,YES1,HSP90AB1,PRKCD,EIF2AK2,PTPN11,PTK2,EGFR,MAPK12,CDK2,HNRNPA2B1,CDK1,PTK2B,EPHB2,JAK2,MET,EPHB4,EPHA2
430	CAMK2B	0.4599	HNRNPL,HSP90AA1,HSP90AB1,JAK2
431	EIF2AK1	0.4599	HSP90AA1,HSP90AB1
432	TSSK1B	0.462	HSP90AA1,HSP90AB1
433	TLK2	0.4644	GSK3B,GSK3A,DYRK2,HSP90AB1,IRS2,PIK3R1,EGFR,CRKL,MAPK9,EPHB2,JAK2,CDK17,HSP90AA1,YES1,DAPK3,PRKCD,DYRK1B,EIF2AK2,PTPN11,PTK2,HIPK3,MAPK12,HIPK2,CDK2,HNRNPA2B1,CDK1,IL6ST
434	NEK1	0.4701	GSK3B,GSK3A,HSP90AA1,YES1,HSP90AB1,PRKCD,EIF2AK2,PTPN11,PIK3R1,PTK2,EGFR,MAPK12,PPP1CA,MAPK9,PARD3,CDK2,HNRNPA2B1,CDK1,PAK6,EPHB2,JAK2,BCAR1
435	SCYL3	0.4808	ITSN2,STAT5B,YES1,ACTN1,INPPL1,PTPN11,PIK3R1,TYK2,TNS4,CRKL
436	CDK10	0.4873	HSP90AB1,ACTB
437	TTBK2	0.4907	HSP90AA1,CDK1,CEP89
438	MELK	0.4942	GSK3B,GSK3A,DYRK2,SLC1A5,LPP,ACTB,ACTG1,EPHB2,TNS4,JAK2,HNRNPA1,EPHB4,TNS2,TNS1,CDK17,YES1,PRKCD,ANXA5,DYRK1B,KRT5,TYK2,HNRNPAB,MAPK12,HIPK2,MAPK13,PPP1CA,GPRC5A,CDK2,TRIP6,HNRNPA2B1,CDK1,HNRNPD,CALM3,MET,FRK,EPHA2
439	PINK1	0.4947	HSP90AA1
440	NEK10	0.499	GSK3B,GSK3A,HSP90AA1,HSP90AB1,DAPK3,PRKCD,DYRK1B,PTK2,EGFR,HIPK3,MAPK12,HIPK2,MAPK13,MAPK9,CDK2,CDK1,PAK6,PTK2B,JAK2
441	NUAK1	0.5015	GSK3B,GSK3A,DAPK3,PRKCD,DYRK1B,EIF2AK2,PTK2,EGFR,HIPK3,HIPK2,MAPK9,PPP1R13L,CDK2,CDK1,PKP4,JAK2
442	SIK3	0.5029	CDK17,GSK3B,GSK3A,DAPK3,PRKCD,DYRK1B,EIF2AK2,PTPN11,TYK2,PTK2,EGFR,HIPK3,HIPK2,PEAK1,CDK2,TRIP6,CDK1,PTK2B,EPHB2,JAK2,FRK
443	TRIB1	0.5087	GSK3B,GSK3A,HSP90AB1,INPPL1,IRS2,PIK3R1,EGFR,CRKL,MAPK9,FLNA,PTK2B,JAK2,TNS2,STAT5B,ACTN1,DAPK3,PRKCD,DYRK1B,EIF2AK2,PTPN11,PTK2,HIPK3,MAPK12,HIPK2,PEAK1,CDK2,CDK1,ADAM9,IL6ST,BCAR1,FRK,EPHA2
444	STK10	0.5105	HNRNPL,ENO1
445	CDKL1	0.5145	GSK3B,GSK3A,YES1,DAPK3,PRKCD,DYRK1B,EIF2AK2,PIK3R1,PTK2,EGFR,MAPK12,HIPK2,MAPK9,CDK2,TRIP6,CDK1,PTK2B,EPHB2,JAK2,EPHA2
446	CSNK1A1L	0.5162	GSK3B,GSK3A
447	EIF2AK4	0.5169	HSP90AB1,PPP1CA
448	IRAK2	0.5185	HSP90AA1,HSP90AB1
449	WEE2	0.5253	CDK17,GSK3B,GSK3A,HSP90AA1,DYRK2,HSP90AB1,PRKCD,DYRK1B,HIPK3,MAPK12,HIPK2,MAPK13,PPP1CA,TJP1,KIF5B,CDK2,CDK1,PABPC1,TNS4,MET,TNS2,TNS1,TJP2
450	TSSK4	0.5272	GSK3B,GSK3A,MAPK9,EPHB2,TNS4,JAK2,HNRNPA1,EPHB4,TNS2,TNS1,CDK17,YES1,DAPK3,PRKCD,TYK2,HNRNPAB,MAPK12,MAPK13,PPP1CA,CDK2,HNRNPA2B1,CDK1,HNRNPD,CALM3,MET,FRK,EPHA2
451	IRAK4	0.5301	HSP90AA1,HSP90AB1
452	RPS6KL1	0.5318	GSK3B,GSK3A,HSP90AA1,HSP90AB1,PRAG1,DAPK3,PRKCD,DYRK1B,PIK3R1,EGFR,MAPK12,PEAK1,CDK2,PAK6,EPHB2,JAK2
453	VRK3	0.5331	DDX17,CDK17,GSK3B,DDX5,GSK3A,DYRK2,PRKCD,RASAL2,TYK2,MAPK12,MAPK13,PPP1CA,CDK2,CDK1,CALM3,EPHB2,JAK2,FRK
455	CDK8	0.5394	CDK2,CDK1
456	MAST1	0.5464	HNRNPL,HNRNPA1,EGFR
457	STK32A	0.5486	CDK17,GSK3B,GSK3A,DYRK2,CAVIN1,DAPK3,DYRK1B,PIK3R1,HIPK3,MAPK12,PLEKHA7,HIPK2,MAPK13,PPP1CA,MAPK9,RPS19,CDK2,CDK1,TNS2,FRK,TNS1
458	STK32B	0.553	GSK3B,GSK3A,HSP90AA1,HSP90AB1,PRAG1,DAPK3,PRKCD,DYRK1B,PTK2,EGFR,HIPK3,MAPK9,CDK2,CDK1,PAK6,PTK2B,EPHB2,JAK2
459	DCLK1	0.557	AFDN,RASAL2,PLEKHA7
460	PDK3	0.572	CDK17,GSK3B,G6PD,GSK3A,HSP90AA1,DYRK2,DYRK1B,PIK3R3,ENO1,PIK3R1,BCS1L,EGFR,HIPK3,MAPK12,HIPK2,MAPK13,PPP1CA,LDHA,PSMC1,CDK2,CDK1,TNS4
461	GRK7	0.5759	HSP90AA1,HSP90AB1
462	VRK2	0.5817	DDX17,CDK17,GSK3B,DDX5,GSK3A,PBRM1,DAPK3,PRKCD,DYRK1B,RASAL2,KRT85,PPP1CA,AFDN,EEF1A2,CDK2,CDK1,MET,EPHB4,FRK
463	HUNK	0.5837	GSK3B,GSK3A,PTTG1IP,EPHB2,TNS4,JAK2,HNRNPA1,EPHB4,TNS2,TNS1,CDK17,YES1,PRKCD,TYK2,HNRNPAB,MAPK12,MAPK13,PPP1CA,CDK2,HNRNPA2B1,CDK1,HNRNPD,CALM3,MET,FRK,EPHA2
464	VRK1	0.5926	HNRNPA1
465	MOS	0.5953	ITSN2,GSK3B,GSK3A,HSP90AB1,INPPL1,IRS2,ENO1,CRKL,EFNB2,MAPK9,LDHA,CDK17,HSP90AA1,DAPK3,PTPN11,MPP5,MAPK12,PARD3B,MAPK13,PPP1CA,ACTC1,PARD3,CDK2,CDK1
466	GRK1	0.5954	GSK3B,GSK3A,HSP90AB1,PRAG1,INPPL1,IRS2,EGFR,PAK6,PTK2B,EPHB2,JAK2,EPHB4,HSP90AA1,YES1,DAPK3,PRKCD,DYRK1B,EIF2AK2,PTPN11,HNRNPAB,PTK2,HIPK3,MAPK12,HIPK2,PEAK1,CDK2,HNRNPA2B1,CDK1,EPHA2
467	CDKL2	0.597	HSP90AA1
468	ANKK1	0.5992	CDK17,GSK3B,GSK3A,YES1,DAPK3,PRKCD,DYRK1B,PTK2,EGFR,MAPK12,HIPK2,MAPK13,POTEI,CDK1,PAK6,PTK2B,JAK2,MET,EPHB4,EPHA2
469	NEK7	0.605	CDK17,GSK3B,HSP90AA1,YES1,HSP90AB1,PRKCD,EIF2AK2,IRS2,PTPN11,PTK2,EGFR,HIPK3,MAPK12,MAPK9,KIF5B,CDK2,CDK1,JAK2
470	PHKG1	0.6065	CALM3
471	TTBK1	0.6088	CDK1
472	MAP3K19	0.6167	ITSN2,GSK3B,GSK3A,DYRK2,HSP90AB1,MAPK9,KIF5B,TNS4,HNRNPA1,TNS2,TNS1,CDK17,HSP90AA1,ACTN1,PRKCD,ERBIN,DYRK1B,HIPK3,MAPK12,HIPK2,MAPK13,PPP1CA,CDK2,CDK1
473	STRADA	0.6224	HSP90AA1
474	TAOK1	0.6323	GSK3B,AHCTF1,PBRM1,AHNAK,ERBIN,PTPN11,MPP5,LPP,PLEKHA7,PARD3B,HIPK2,EPS8,KIF5B,PARD3,CDK1,EPHB2,IL6ST
475	CAMKV	0.635	HSP90AA1,HSP90AB1
476	BRSK2	0.642	GSK3B,GSK3A,DYRK2,AHNAK,PXN,NEDD9,ARHGAP39,ACTB,ACTG1,POTEI,KIF5B,CDK17,DYRK1B,HIPK3,MAPK12,PARD3B,HIPK2,MAPK13,PPP1CA,ACTC1,PEAK1,EEF1A2,CDK2,CDK1,CALM3,SCG2,BCAR1
477	ADCK5	0.654	TNS2
479	STRADB	0.6667	STAT5B,GSK3B,GSK3A,PRKCD,EIF2AK2,IRS2,PTPN11,PIK3R1,PTK2,EGFR,HIPK3,CRKL,HIPK2,MAPK9,CDK2,CDK1,PTK2B,JAK2,HNRNPA1
480	ALPK3	0.673	HNRNPA1
482	TBCK	0.6899	HNRNPL
483	SBK1	0.692	HNRNPL
484	MASTL	0.692	SLC1A5
488	COQ8A	0.6983	HNRNPL,EGFR
489	STK39	0.7023	CDK17,GSK3B,DAPK3,TBCB,MAPK12,PLEKHA7,PARD3B,MAPK13,PPP1CA,TJP1,MAPK9,CDK2,FRK
490	HASPIN	0.7025	HSP90AB1
491	MARK1	0.7043	TJP1,AFDN,GSK3B,PARD3,PKP2,DYRK1B,MPP5,PDLIM4,PTK2,BCAR1,PARD3B
493	COQ8B	0.7206	GSK3B,GSK3A,HSP90AA1,HSP90AB1,DAPK3,PRKCD,CDK2,IRS2,EGFR,PLEKHA7
494	RIOK3	0.73	CALM3
495	WNK3	0.7303	GSK3B,GSK3A,HSP90AA1,YES1,HSP90AB1,DAPK3,PRKCD,DYRK1B,EIF2AK2,PTK2,EGFR,CDK2,CDK1
497	BRSK1	0.751	CDK17,GSK3B,GSK3A,DYRK2,DYRK1B,NEDD9,ARHGAP39,ACTB,HIPK3,MAPK12,ACTG1,PARD3B,HIPK2,MAPK13,PPP1CA,ACTC1,POTEI,EEF1A2,CDK2,CDK1,CALM3,SCG2,BCAR1
498	PRAG1	0.7572	GSK3B,HSP90AA1,HSP90AB1,ACTN1,DAPK3,PRKCD,NEDD9,EGFR,CRKL,PPP1R13L,PEAK1,CDK2
499	MOK	0.7658	ANXA2
500	PDPK2P	0.7688	GSK3B,GSK3A,HSP90AA1,DAPK3,PRKCD,EIF2AK2,PTK2,EGFR,HIPK3,CDK2,CDK1,EPHB2,JAK2
501	CDKL3	0.7699	TJP1,CTTN
502	LMTK3	0.7707	GSK3B,YES1,DAPK3,PRKCD,EIF2AK2,PTK2,EGFR,CDK2,PTK2B,EPHB2,JAK2,EPHA2
503	SBK2	0.7823	GSK3B,GSK3A,PRAG1,DAPK3,PRKCD,CDK2,CDK1,DYRK1B,JAK2,EGFR,MAPK12
504	TEX14	0.7881	GSK3B,YES1,PRAG1,DAPK3,PRKCD,DYRK1B,PTK2,EGFR,CDK2,CDK1,EPHB2,JAK2,EPHA2
505	SBK3	0.7938	GSK3B,DAPK3,PRKCD,CDK2,CDK1,EGFR
506	NEK5	0.7996	GSK3B,GSK3A,HSP90AA1,HSP90AB1,DAPK3,PRKCD,EGFR,HIPK3,MAPK12,CDK2,CDK1,PAK6
507	ADCK1	0.8247	GSK3B,GSK3A,HSP90AA1,HSP90AB1,CDK2,HNRNPA2B1,EGFR,PLEKHA7
508	NRBP2	0.8362	STAT5B,GSK3B,GSK3A,PRAG1,PRKCD,PTK2,EGFR,HIPK3,HIPK2,CDK2,PAK6,PTK2B,JAK2
509	STK31	0.8382	GSK3B,GSK3A,PEAK1,DAPK3,PRKCD,CDK2,CDK1,PTK2B,JAK2,EGFR
510	TRPM6	0.8444	ANXA1,POTEI,DAPK3,HNRNPD,ACTB,EGFR,ACTG1,EPHA2
512	ADCK2	0.858	GSK3B,GSK3A,GPRC5A,DAPK3,DYRK1B,BCS1L,HIPK2
513	ULK4	0.8863	GSK3B,GSK3A,DAPK3,PRKCD,CDK2,CDK1,DYRK1B,JAK2,EGFR,HIPK3
514	ALPK2	0.9047	GSK3A,AFAP1L1,AHNAK2,PLEKHA7
516	RSKR	0.9171	GSK3B,GSK3A,PRKCD,CDK2,CDK1,EGFR
518	STKLD1	0.928	MAPK12,MAPK13
519	DCLK3	0.9319	ACTN1,CTNND1,INPPL1,PKP4,CALM3,MAPK12,MAPK13,PPP1CA

## Sheet: 4-IdentifiedKinases-p0.05-FC1.5
Supplemental Data 7: A list of phosphosites from proteins kianses that were significantly altered in both PTEN KO clones
UniprotID	GeneName	SiteID	Phosphosites	Kinase.Name	Group	Family	SubFamily	Abundance..F3..Light..Sample..10A..1	Abundance..F4..Light..Sample..10A..2	Abundance..F5..Light..Sample..10A..3	Abundance..F3..Medium..Sample..KO1..1	Abundance..F4..Medium..Sample..KO1..2	Abundance..F5..Medium..Sample..KO1..3	Abundance..F3..Heavy..Sample..KO2..1	Abundance..F4..Heavy..Sample..KO2..2	Abundance..F5..Heavy..Sample..KO2..3	Mean.WT.	Mean.KO1.	Mean.KO2.	KO1.WT	KO2.WT	Average.ratio	log2.KO1.WT.	log2.KO2.WT.	Consistency	log2.MCF10A_WT_1.	log2.MCF10A_WT_2.	log2.MCF10A_WT_3.	log2.MCF10A_KO1_1.	log2.MCF10A_KO1_2.	log2.MCF10A_KO1_3.	log2.MCF10A_KO2_1.	log2.MCF10A_KO2_2.	log2.MCF10A_KO2_3.	Pvalue.KO1_WT.	Pvalue.KO2_WT.
P42684	ABL2	pY439	ABL2_pY439	Abelson tyrosine-protein kinase 2	TK	Abl	NA	3497.16	18439.2	19553.9	3497.16	17485.8	23644.7	21749.5	29553.5	40864.8	13830.1	14875.9	30722.6	1.07562	2.22143	1.64853	0.105166	1.15149	consistent	11.772	14.1705	14.2552	11.772	14.0939	14.5292	14.4087	14.851	15.3186	0.958229	0.162971
P42684	ABL2	pY718	ABL2_pY718	Abelson tyrosine-protein kinase 2	TK	Abl	NA	23091	46125.2	22852.1	54473.4	105024	56824.4	71921.7	117329	69445.4	30689.4	72107.3	86232.1	2.34958	2.80983	2.5797	1.2324	1.49048	consistent	14.495	15.4933	14.48	15.7333	16.6804	15.7942	16.1341	16.8402	16.0836	0.0515914	0.0210498
P30530	AXL	pY866	AXL_pY866	Tyrosine-protein kinase receptor UFO	TK	Axl	NA	714917	1.19324e+06	784412	578803	836685	866760	842018	1.5116e+06	1.51461e+06	897524	760750	1.28941e+06	0.847609	1.43663	1.14212	-0.238529	0.522687	inconsistent	19.4474	20.1865	19.5813	19.1427	19.6743	19.7253	19.6835	20.5276	20.5305	0.487956	0.232678
P30530	AXL	pY702	AXL_pY702	Tyrosine-protein kinase receptor UFO	TK	Axl	NA	532517	975435	565343	639393	967764	729587	923847	1.80758e+06	1.53274e+06	691098	778915	1.42139e+06	1.12707	2.05671	1.59189	0.172574	1.04034	consistent	19.0225	19.8957	19.1088	19.2863	19.8843	19.4767	19.8173	20.7856	20.5477	0.563787	0.0609065
P11274	BCR	pY177	BCR_pY177	Breakpoint cluster region protein	Atypical	BCR	NA	128459	89649	102126	298166	230861	357856	141959	115044	215848	106745	295628	157617	2.76948	1.47658	2.12303	1.46962	0.562257	consistent	16.9709	16.452	16.64	18.1858	17.8167	18.449	17.1151	16.8118	17.7197	0.00355359	0.16058
P06493	CDK1	pT14	CDK1_pT14	Cyclin-dependent kinase 1	CMGC	CDK	CDC2	7.54947e+06	1.11315e+07	8.71129e+06	1.52837e+07	2.11253e+07	2.06059e+07	1.67843e+07	2.08089e+07	2.32079e+07	9.13075e+06	1.9005e+07	2.0267e+07	2.08142	2.21965	2.15053	1.05757	1.15033	consistent	22.8479	23.4081	23.0545	23.8655	24.3325	24.2966	24.0006	24.3107	24.4681	0.0087643	0.00563965
P06493	CDK1	pY15	CDK1_pY15	Cyclin-dependent kinase 1	CMGC	CDK	CDC2	1.87105e+08	2.3525e+08	2.88848e+08	3.04096e+08	4.5409e+08	5.64606e+08	2.85296e+08	4.23833e+08	5.29333e+08	2.37068e+08	4.40931e+08	4.12821e+08	1.85993	1.74136	1.80065	0.895252	0.800217	consistent	27.4793	27.8096	28.1057	28.18	28.7584	29.0727	28.0879	28.6589	28.9796	0.0517438	0.0705324
Q00537	CDK17	pY203	CDK17_pY203	Cyclin-dependent kinase 17	CMGC	CDK	PCTAIRE	228450	256440	205902	342912	511466	359812	343161	481317	357436	230264	404730	393972	1.75768	1.71096	1.73432	0.813671	0.774803	consistent	17.8015	17.9683	17.6516	18.3875	18.9643	18.4569	18.3885	18.8766	18.4473	0.0173927	0.0129792
P24941	CDK2	pY15	CDK2_pY15	Cyclin-dependent kinase 2	CMGC	CDK	CDK2	1.82455e+08	2.28126e+08	2.74533e+08	2.93454e+08	4.32008e+08	5.31048e+08	2.76404e+08	4.06486e+08	4.99715e+08	2.28371e+08	4.18837e+08	3.94202e+08	1.83402	1.72614	1.78008	0.875005	0.787553	consistent	27.443	27.7653	28.0324	28.1286	28.6865	28.9843	28.0422	28.5986	28.8965	0.048176	0.0648066
P24941	CDK2	pT14	CDK2_pT14	Cyclin-dependent kinase 2	CMGC	CDK	CDK2	4.04157e+06	5.266e+06	3.71731e+06	8.00318e+06	9.28014e+06	8.12875e+06	9.35616e+06	9.77355e+06	1.02009e+07	4.34163e+06	8.47069e+06	9.77685e+06	1.95104	2.25189	2.10146	0.964244	1.17113	consistent	21.9465	22.3283	21.8258	22.9321	23.1457	22.9546	23.1575	23.2205	23.2822	0.00415248	0.00159016
Q8IZL9	CDK20	pY160	CDK20_pY160	Cyclin-dependent kinase 20	CMGC	CDK	NA	19253.6	36909.3	18554.7	17148.9	23504.3	19019.1	29990.4	27076.4	28755.8	24905.9	19890.8	28607.6	0.798638	1.14863	0.973633	-0.324386	0.199911	inconsistent	14.2328	15.1717	14.1795	14.0658	14.5206	14.2152	14.8722	14.7248	14.8116	0.496317	0.445425
O76039	CDKL5	pY171	CDKL5_pY171	Cyclin-dependent kinase-like 5	CMGC	CDKL	NA	198083	370219	312947	446802	796565	697615	382104	790657	738525	293750	646994	637095	2.20254	2.16884	2.18569	1.13917	1.11692	consistent	17.5957	18.498	18.2556	18.7693	19.6034	19.4121	18.5436	19.5927	19.4943	0.0361679	0.0635834
P07333	CSF1R	pT924	CSF1R_pT924	Macrophage colony-stimulating factor 1 receptor	TK	PDGFR	NA	4523.98	29637.4	4523.98	83705.5	112697	108705	4523.98	42690.7	22619.9	12895.1	101702	23278.2	7.88689	1.80519	4.84604	2.97946	0.852153	consistent	12.1434	14.8551	12.1434	16.353	16.7821	16.7301	12.1434	15.3816	14.4653	0.0173809	0.512127
O43293	DAPK3	pY305	DAPK3_pY305	Death-associated protein kinase 3	CAMK	DAPK	NA	62053.1	89499.7	72885.4	12410.6	12410.6	12410.6	12410.6	12410.6	12410.6	74812.7	12410.6	12410.6	0.165889	0.165889	0.165889	-2.59171	-2.59171	consistent	15.9212	16.4496	16.1533	13.5993	13.5993	13.5993	13.5993	13.5993	13.5993	7.28274e-05	7.28274e-05
Q08345	DDR1	pS509	DDR1_pS509	Epithelial discoidin domain-containing receptor 1	TK	DDR	NA	177870	414804	220568	192704	98203.6	15873.1	15873.1	79365.5	240151	271081	102260	111796	0.377232	0.41241	0.394821	-1.40648	-1.27785	consistent	17.4405	18.6621	17.7509	17.556	16.5835	13.9543	13.9543	16.2762	17.8736	0.166438	0.184166
Q9Y463	DYRK1B	pY273	DYRK1B_pY273	Dual specificity tyrosine-phosphorylation-regulated kinase 1B	CMGC	DYRK	DYRK1	3.4783e+07	4.04677e+07	2.97516e+07	5.76677e+07	6.13358e+07	5.74966e+07	5.85065e+07	6.3308e+07	6.23474e+07	3.50008e+07	5.88334e+07	6.13873e+07	1.68092	1.75388	1.7174	0.749248	0.810553	consistent	25.0519	25.2703	24.8265	25.7813	25.8702	25.777	25.8021	25.9159	25.8938	0.0044747	0.00347482
Q92630	DYRK2	pY382	DYRK2_pY382	Dual specificity tyrosine-phosphorylation-regulated kinase 2	CMGC	DYRK	DYRK2	1.13912e+06	1.44416e+06	1.10048e+06	2.00026e+06	2.34485e+06	2.27081e+06	2.43881e+06	2.68776e+06	2.58502e+06	1.22792e+06	2.20531e+06	2.57053e+06	1.79597	2.09341	1.94469	0.844766	1.06585	consistent	20.1195	20.4618	20.0697	20.9318	21.1611	21.1148	21.2177	21.358	21.3017	0.00385306	0.0011583
O43781	DYRK3	pT368	DYRK3_pT368	Dual specificity tyrosine-phosphorylation-regulated kinase 3	CMGC	DYRK	DYRK2	170591	149907	141135	28227.1	409289	204548	467143	427901	339372	153878	214021	411472	1.39085	2.67402	2.03244	0.47597	1.41901	consistent	17.3802	17.1937	17.1067	14.7848	18.6428	17.6421	18.8335	18.7069	18.3725	0.869018	0.000900424
P00533	EGFR	pY869	EGFR_pY869	Epidermal growth factor receptor	TK	EGFR	NA	462925	659583	372201	1.85562e+06	1.81792e+06	1.48594e+06	833990	1.28843e+06	1.31734e+06	498236	1.71983e+06	1.14658e+06	3.45183	2.30129	2.87656	1.78736	1.20244	consistent	18.8204	19.3312	18.5057	20.8235	20.7939	20.5029	19.6697	20.2972	20.3292	0.00223096	0.0197413
P00533	EGFR	pY1172	EGFR_pY1172	Epidermal growth factor receptor	TK	EGFR	NA	1.16807e+06	1.86308e+06	906715	4.30989e+06	3.7202e+06	3.4879e+06	181343	2.16609e+06	1.52072e+06	1.31262e+06	3.83933e+06	1.28938e+06	2.92493	0.982297	1.95361	1.5484	-0.0257691	inconsistent	20.1557	20.8293	19.7903	22.0392	21.8269	21.7339	17.4684	21.0467	20.5363	0.00714666	0.645806
P00533	EGFR	pY1110	EGFR_pY1110	Epidermal growth factor receptor	TK	EGFR	NA	81166.4	107661	78643.9	298962	173722	128738	77806.8	137090	90318.9	89157	200474	101738	2.24855	1.14111	1.69483	1.16899	0.190444	consistent	16.3086	16.7161	16.263	18.1896	17.4064	16.9741	16.2476	17.0648	16.4627	0.0463576	0.597708
P00533	EGFR	pY1197	EGFR_pY1197	Epidermal growth factor receptor	TK	EGFR	NA	1.12098e+06	2.983e+06	1.20119e+06	9.24933e+06	1.10324e+07	9.14966e+06	1.36489e+06	4.57636e+06	2.45191e+06	1.76839e+06	9.81046e+06	2.79772e+06	5.54768	1.58207	3.56487	2.47188	0.661814	consistent	20.0963	21.5083	20.196	23.1409	23.3952	23.1253	20.3804	22.1258	21.2255	0.00481644	0.396806
P19525	EIF2AK2	pY293	EIF2AK2_pY293	Interferon-induced	Other	PEK	NA	50169.2	102423	89580.6	10033.8	10033.8	10033.8	10033.8	10033.8	10033.8	80724.3	10033.8	10033.8	0.124298	0.124298	0.124298	-3.00813	-3.00813	consistent	15.6145	16.6442	16.4509	13.2926	13.2926	13.2926	13.2926	13.2926	13.2926	0.00073858	0.00073858
P29317	EPHA2	pT771	EPHA2_pT771	Ephrin type-A receptor 2	TK	Eph	NA	4.72618e+06	5.961e+06	5.01256e+06	1.69904e+07	1.85286e+07	2.06861e+07	1.11387e+07	1.51069e+07	2.06261e+07	5.23325e+06	1.8735e+07	1.56239e+07	3.58	2.9855	3.28275	1.83996	1.57797	consistent	22.1722	22.5071	22.2571	24.0182	24.1433	24.3022	23.4091	23.8487	24.298	0.000143138	0.00503373
P29317	EPHA2	pT773	EPHA2_pT773	Ephrin type-A receptor 2	TK	Eph	NA	372707	505328	260289	1.10792e+06	1.244e+06	815464	762155	1.11868e+06	859783	379441	1.05579e+06	913540	2.7825	2.40759	2.59504	1.47638	1.26759	consistent	18.5077	18.9469	17.9898	20.0794	20.2466	19.6373	19.5397	20.0934	19.7136	0.0104091	0.0154934
P29317	EPHA2	pT593	EPHA2_pT593	Ephrin type-A receptor 2	TK	Eph	NA	366452	571582	388683	2.0117e+06	1.88654e+06	2.10429e+06	1.53756e+06	2.09716e+06	2.60636e+06	442239	2.00084e+06	2.08036e+06	4.52435	4.70415	4.61425	2.17771	2.23394	consistent	18.4833	19.1246	18.5682	20.94	20.8473	21.0049	20.5522	21	21.3136	0.000433418	0.00172204
P29317	EPHA2	pT587	EPHA2_pT587	Ephrin type-A receptor 2	TK	Eph	NA	251110	448092	231632	833883	1.46191e+06	1.04814e+06	602761	1.08364e+06	910728	310278	1.11465e+06	865709	3.59241	2.79011	3.19126	1.84495	1.48032	consistent	17.938	18.7734	17.8215	19.6695	20.4794	19.9994	19.2012	20.0475	19.7967	0.00797082	0.0183447
P29317	EPHA2	pY575	EPHA2_pY575	Ephrin type-A receptor 2	TK	Eph	NA	505510	702581	786326	1.41264e+06	1.99593e+06	1.74211e+06	689580	1.71111e+06	1.98396e+06	664806	1.71689e+06	1.46155e+06	2.58255	2.19846	2.3905	1.3688	1.13649	consistent	18.9474	19.4223	19.5848	20.43	20.9286	20.7324	19.3954	20.7065	20.92	0.00454965	0.117325
P29317	EPHA2	pY588	EPHA2_pY588	Ephrin type-A receptor 2	TK	Eph	NA	938163	894573	891990	3.75839e+06	3.39631e+06	4.01039e+06	2.2028e+06	3.34969e+06	4.3303e+06	908242	3.7217e+06	3.29426e+06	4.09769	3.62708	3.86238	2.03481	1.85881	consistent	19.8395	19.7708	19.7667	21.8417	21.6955	21.9353	21.0709	21.6756	22.046	1.02701e-05	0.00318762
P54764	EPHA4	pT780	EPHA4_pT780	Ephrin type-A receptor 4	TK	Eph	NA	9346.2	9346.2	9346.2	46731	9346.2	58653.3	61713.2	155510	153712	9346.2	38243.5	123645	4.09188	13.2294	8.66065	2.03276	3.72568	consistent	13.1902	13.1902	13.1902	15.5121	13.1902	15.8399	15.9133	17.2466	17.2299	0.117843	0.00122475
P29323	EPHB2	pS586	EPHB2_pS586	Ephrin type-B receptor 2	TK	Eph	NA	56237.9	67357.8	46911.5	109533	98467.5	104808	125397	147640	130265	56835.7	104270	134434	1.83458	2.36531	2.09995	0.875449	1.24203	consistent	15.7793	16.0396	15.5177	16.741	16.5874	16.6774	16.9361	17.1717	16.9911	0.00479335	0.00166797
P29323	EPHB2	pY780	EPHB2_pY780	Ephrin type-B receptor 2	TK	Eph	NA	349672	439823	509594	1.21876e+06	1.35405e+06	1.48756e+06	789490	1.04731e+06	1.1541e+06	433030	1.35346e+06	996966	3.12555	2.3023	2.71393	1.64411	1.20308	consistent	18.4156	18.7466	18.959	20.217	20.3688	20.5045	19.5906	19.9983	20.1383	0.000751398	0.00620474
P29323	EPHB2	pT578	EPHB2_pT578	Ephrin type-B receptor 2	TK	Eph	NA	81075.7	47665.1	101147	75051.2	66253.5	122085	68600.4	106503	5.98347e+06	76629.4	87796.4	2.05286e+06	1.14573	26.7894	13.9676	0.196263	4.74359	consistent	16.307	15.5406	16.6261	16.1956	16.0157	16.8975	16.0659	16.7005	22.5126	0.640463	0.336015
P29323	EPHB2	pY577	EPHB2_pY577	Ephrin type-B receptor 2	TK	Eph	NA	303106	304936	345132	501589	528177	530903	648483	932151	1.1752e+06	317725	520223	918612	1.63734	2.89122	2.26428	0.711352	1.53168	consistent	18.2095	18.2181	18.3968	18.9361	19.0107	19.0181	19.3067	19.8302	20.1645	0.000425613	0.00437444
P54753	EPHB3	pY792	EPHB3_pY792	Ephrin type-B receptor 3	TK	Eph	NA	120510	120510	120510	602548	701065	887128	120510	120510	765637	120510	730247	335552	6.05966	2.78444	4.42205	2.59924	1.47739	consistent	16.8788	16.8788	16.8788	19.2007	19.4192	19.7588	16.8788	16.8788	19.5463	9.15564e-05	0.373901
P54760	EPHB4	pY774	EPHB4_pY774	Ephrin type-B receptor 4	TK	Eph	NA	366498	516470	354152	1.05519e+06	1.00559e+06	1.11141e+06	559284	851036	940229	412373	1.0574e+06	783516	2.56418	1.90002	2.2321	1.3585	0.926012	consistent	18.4834	18.9783	18.434	20.0091	19.9396	20.084	19.0932	19.6989	19.8427	0.00151861	0.0338465
P54760	EPHB4	pY574	EPHB4_pY574	Ephrin type-B receptor 4	TK	Eph	NA	579334	888440	1.05213e+06	1.11621e+06	1.19168e+06	1.98113e+06	969238	1.58248e+06	2.63514e+06	839969	1.42968e+06	1.72895e+06	1.70206	2.05835	1.88021	0.76728	1.04149	consistent	19.144	19.7609	20.0049	20.0902	20.1846	20.9179	19.8865	20.5938	21.3294	0.106225	0.119265
P54760	EPHB4	pY614	EPHB4_pY614	Ephrin type-B receptor 4	TK	Eph	NA	181193	244897	149306	328746	337742	322186	353064	480704	530183	191799	329558	454650	1.71825	2.37046	2.04435	0.78094	1.24517	consistent	17.4672	17.9018	17.1879	18.3266	18.3656	18.2975	18.4296	18.8748	19.0161	0.0177386	0.0100308
P54760	EPHB4	pY987	EPHB4_pY987	Ephrin type-B receptor 4	TK	Eph	NA	13592.7	25161.3	15935	2718.53	35696.6	28797.5	2718.53	62144.6	41606.3	18229.7	22404.2	35489.8	1.229	1.94682	1.58791	0.297481	0.961117	consistent	13.7305	14.6189	13.9599	11.4086	15.1235	14.8137	11.4086	15.9233	15.3445	0.805254	0.9365
P54760	EPHB4	pY581	EPHB4_pY581	Ephrin type-B receptor 4	TK	Eph	NA	23644	34896.7	27800.2	34628.4	43295.3	60148.1	48483.2	71793.8	82140.4	28780.3	46024	67472.5	1.59915	2.3444	1.97177	0.677303	1.22922	consistent	14.5292	15.0908	14.7628	15.0797	15.4019	15.8762	15.5652	16.1316	16.3258	0.0805285	0.0123706
P04626	ERBB2	pY877	ERBB2_pY877	Receptor tyrosine-protein kinase erbB-2	TK	EGFR	NA	457126	582814	429811	1.25834e+06	815631	659546	570010	843944	1.01565e+06	489917	911173	809869	1.85985	1.65307	1.75646	0.895187	0.725151	consistent	18.8022	19.1527	18.7133	20.2631	19.6376	19.3311	19.1206	19.6868	19.954	0.0488567	0.0672835
P21860	ERBB3	pY1307	ERBB3_pY1307	Receptor tyrosine-protein kinase erbB-3	TK	EGFR	NA	36049.6	33106.5	22056.7	138043	90921.8	111069	4411.34	70129.7	132610	30404.3	113345	69050.4	3.72792	2.27107	2.9995	1.89837	1.18337	consistent	15.1377	15.0148	14.4289	17.0748	16.4723	16.7611	12.107	16.0977	17.0168	0.00240128	0.895336
P16591	FER	pY714	FER_pY714	Tyrosine-protein kinase Fer	TK	Fer	NA	40698.8	73963.3	71399.6	76069.8	145987	143327	81503.7	139849	130204	62020.6	121795	117186	1.96378	1.88946	1.92662	0.973632	0.917976	consistent	15.3127	16.1745	16.1236	16.215	17.1555	17.129	16.3146	17.0935	16.9904	0.0818955	0.0664197
P16591	FER	pY402	FER_pY402	Tyrosine-protein kinase Fer	TK	Fer	NA	67499	184550	138150	197551	326123	167578	199696	254238	183780	130066	230418	212571	1.77154	1.63433	1.70294	0.825005	0.708701	consistent	16.0426	17.4936	17.0759	17.5919	18.3151	17.3545	17.6074	17.9558	17.4876	0.164106	0.147545
P42685	FRK	pY46	FRK_pY46	Tyrosine-protein kinase FRK	TK	Src	NA	1.2906e+06	1.53879e+06	2.13601e+06	6.71559e+06	5.97792e+06	1.04396e+07	2.54457e+06	2.85496e+06	4.71106e+06	1.65513e+06	7.71102e+06	3.3702e+06	4.65886	2.03621	3.34754	2.21998	1.02589	consistent	20.2996	20.5534	21.0265	22.6791	22.5112	23.3156	21.279	21.445	22.1676	0.00243755	0.0440641
P49840	GSK3A	pY279	GSK3A_pY279	Glycogen synthase kinase-3 alpha	CMGC	GSK	NA	12090.8	12090.8	12090.8	63254.8	60454	208442	95357.5	90939.9	169257	12090.8	110717	118518	9.15711	9.80234	9.47973	3.19489	3.29313	consistent	13.5616	13.5616	13.5616	15.9489	15.8835	17.6693	16.5411	16.4726	17.3689	0.00735016	0.000358915
P49841	GSK3B	pY216	GSK3B_pY216	Glycogen synthase kinase-3 beta	CMGC	GSK	NA	12090.8	12090.8	12090.8	63254.8	60454	208442	95357.5	90939.9	169257	12090.8	110717	118518	9.15711	9.80234	9.47973	3.19489	3.29313	consistent	13.5616	13.5616	13.5616	15.9489	15.8835	17.6693	16.5411	16.4726	17.3689	0.00735016	0.000358915
Q9H2X6	HIPK2	pY361	HIPK2_pY361	Homeodomain-interacting protein kinase 2	CMGC	DYRK	HIPK	3.08007e+06	3.79753e+06	2.95095e+06	6.58482e+06	7.90702e+06	7.05767e+06	6.84586e+06	7.86768e+06	6.96286e+06	3.27619e+06	7.18317e+06	7.22547e+06	2.19254	2.20545	2.199	1.1326	1.14107	consistent	21.5545	21.8566	21.4927	22.6507	22.9147	22.7508	22.7068	22.9075	22.7312	0.00112501	0.000882883
Q9H422	HIPK3	pY359	HIPK3_pY359	Homeodomain-interacting protein kinase 3	CMGC	DYRK	HIPK	2.50838e+06	3.52313e+06	3.46211e+06	5.37204e+06	7.45048e+06	8.55188e+06	4.83112e+06	6.53283e+06	8.23114e+06	3.16454e+06	7.1248e+06	6.5317e+06	2.25145	2.06403	2.15774	1.17085	1.04546	consistent	21.2583	21.7484	21.7232	22.357	22.8289	23.0278	22.2039	22.6393	22.9727	0.010366	0.0198093
P08069	IGF1R	pY1165	IGF1R_pY1165	Insulin-like growth factor 1 receptor	TK	InsR	NA	21784.5	234786	108922	21784.5	837132	21784.5	21784.5	21784.5	21784.5	121831	293567	21784.5	2.40962	0.178809	1.29422	1.26881	-2.48351	inconsistent	14.411	17.841	16.7329	14.411	19.6751	14.411	14.411	14.411	14.411	0.939853	0.130663
O60674	JAK2	pY570	JAK2_pY570	Tyrosine-protein kinase JAK2	TK	Jak	NA	703706	758760	696830	1.22386e+06	1.19712e+06	1.66883e+06	1.13553e+06	1.11934e+06	1.40294e+06	719765	1.36327e+06	1.21927e+06	1.89405	1.69398	1.79402	0.921473	0.760419	consistent	19.4246	19.5333	19.4104	20.223	20.1911	20.6704	20.1149	20.0942	20.42	0.00475358	0.00256147
P07948	LYN	pY32	LYN_pY32	Tyrosine-protein kinase Lyn	TK	Src	NA	106854	185290	141794	340782	352600	387270	101968	255999	99819.4	144646	360218	152596	2.49033	1.05496	1.77265	1.31634	0.0771835	consistent	16.7053	17.4994	17.1134	18.3785	18.4277	18.563	16.6378	17.9658	16.607	0.00460464	0.946602
P07948	LYN	pY194	LYN_pY194	Tyrosine-protein kinase Lyn	TK	Src	NA	193848	343891	271172	640915	1.36548e+06	1.30887e+06	135692	287990	252593	269637	1.10509e+06	225425	4.09844	0.836032	2.46724	2.03508	-0.25837	inconsistent	17.5646	18.3916	18.0488	19.2898	20.381	20.3199	17.05	18.1357	17.9465	0.00954838	0.518924
P07948	LYN	pY306	LYN_pY306	Tyrosine-protein kinase Lyn	TK	Src	NA	63939.2	100324	51896.1	131427	178228	125152	71519.7	157665	118944	72052.9	144936	116043	2.01152	1.61052	1.81102	1.00828	0.687531	consistent	15.9644	16.6143	15.6633	17.0039	17.4434	16.9333	16.1261	17.2665	16.8599	0.0316452	0.199106
Q6ZN16	MAP3K15	pY763	MAP3K15_pY763	Mitogen-activated protein kinase kinase kinase 15	STE	STE11	NA	66556.4	158958	86958	150079	242743	208379	155906	328410	166114	104158	200400	216810	1.92401	2.08156	2.00278	0.944117	1.05766	consistent	16.0223	17.2783	16.408	17.1954	17.8891	17.6689	17.2503	18.3251	17.3418	0.074923	0.102205
P28482	MAPK1	pY187	MAPK1_pY187	Mitogen-activated protein kinase 1	CMGC	MAPK	ERK1	1.54616e+07	2.31942e+07	2.1482e+07	8.36339e+06	1.27375e+07	1.261e+07	4.77734e+07	4.99198e+07	7.25173e+07	2.0046e+07	1.1237e+07	5.67368e+07	0.560561	2.83034	1.69545	-0.835057	1.50097	inconsistent	23.8822	24.4673	24.3566	22.9957	23.6026	23.5881	25.5097	25.5731	26.1118	0.0353077	0.00465581
P28482	MAPK1	pT185	MAPK1_pT185	Mitogen-activated protein kinase 1	CMGC	MAPK	ERK1	1.35069e+06	2.06621e+06	1.58787e+06	508282	761664	462964	3.63031e+06	2.8603e+06	4.157e+06	1.66826e+06	577636	3.54921e+06	0.346252	2.1275	1.23687	-1.53011	1.08916	inconsistent	20.3653	20.9786	20.5987	18.9553	19.5388	18.8205	21.7917	21.4477	21.9871	0.00555709	0.0100815
Q15759	MAPK11	pY182	MAPK11_pY182	Mitogen-activated protein kinase 11	CMGC	MAPK	p38	25391	52250.3	40065.2	5078.21	5078.21	5078.21	37207	70551.1	72373.1	39235.5	5078.21	60043.7	0.129429	1.53034	0.829885	-2.94977	0.613853	inconsistent	14.632	15.6732	15.2901	12.3101	12.3101	12.3101	15.1833	16.1064	16.1432	0.000685108	0.2337
P53778	MAPK12	pY185	MAPK12_pY185	Mitogen-activated protein kinase 12	CMGC	MAPK	p38	122009	243698	153301	268094	357219	466864	249889	363689	385465	173003	364059	333014	2.10436	1.92491	2.01463	1.07338	0.944789	consistent	16.8966	17.8947	17.226	18.0324	18.4465	18.8326	17.9309	18.4723	18.5562	0.0424426	0.0499136
O15264	MAPK13	pY182	MAPK13_pY182	Mitogen-activated protein kinase 13	CMGC	MAPK	p38	3.67208e+06	5.3346e+06	5.12668e+06	1.22094e+07	1.25847e+07	1.99634e+07	5.9538e+06	7.40865e+06	1.03741e+07	4.71112e+06	1.49192e+07	7.91219e+06	3.1668	1.67947	2.42313	1.66302	0.748007	consistent	21.8082	22.3469	22.2896	23.5415	23.5852	24.2509	22.5054	22.8208	23.3065	0.0045449	0.0650577
O15264	MAPK13	pT180	MAPK13_pT180	Mitogen-activated protein kinase 13	CMGC	MAPK	p38	1.40913e+06	2.01536e+06	1.66039e+06	4.362e+06	4.88963e+06	6.77872e+06	2.24999e+06	2.86953e+06	3.48382e+06	1.69496e+06	5.34345e+06	2.86778e+06	3.15256	1.69195	2.42225	1.65652	0.758686	consistent	20.4264	20.9426	20.6631	22.0566	22.2213	22.6926	21.1015	21.4524	21.7322	0.00244149	0.0332865
Q16539	MAPK14	pY182	MAPK14_pY182	Mitogen-activated protein kinase 14	CMGC	MAPK	p38	960210	2.2558e+06	1.75652e+06	1.58007e+06	2.70179e+06	2.74304e+06	1.10831e+06	2.52174e+06	2.46316e+06	1.65751e+06	2.34163e+06	2.03107e+06	1.41274	1.22537	1.31906	0.498496	0.293223	consistent	19.873	21.1052	20.7443	20.5916	21.3655	21.3873	20.0799	21.266	21.2321	0.295608	0.62196
Q16539	MAPK14	pT180	MAPK14_pT180	Mitogen-activated protein kinase 14	CMGC	MAPK	p38	5.53165e+06	9.54932e+06	8.61536e+06	8.91946e+06	1.13202e+07	1.37e+07	6.76477e+06	1.10437e+07	1.23329e+07	7.89877e+06	1.13132e+07	1.00471e+07	1.43227	1.27198	1.35213	0.518307	0.347082	consistent	22.3993	23.187	23.0385	23.0885	23.4324	23.7077	22.6896	23.3967	23.556	0.15013	0.3989
P27361	MAPK3	pY204	MAPK3_pY204	Mitogen-activated protein kinase 3	CMGC	MAPK	ERK1	189985	344689	198919	146841	120669	145341	701493	640168	872160	244531	137617	737940	0.562779	3.01778	1.79028	-0.829359	1.59349	inconsistent	17.5355	18.3949	17.6018	17.1639	16.8807	17.1491	19.4201	19.2881	19.7342	0.0553068	0.00590158
P27361	MAPK3	pT207	MAPK3_pT207	Mitogen-activated protein kinase 3	CMGC	MAPK	ERK1	4.78928e+06	5.86599e+06	5.91563e+06	4.6072e+06	5.49299e+06	5.56637e+06	1.53822e+07	1.38967e+07	2.08428e+07	5.52363e+06	5.22218e+06	1.67072e+07	0.945425	3.02468	1.98505	-0.0809643	1.59678	inconsistent	22.1914	22.4839	22.4961	22.1355	22.3892	22.4083	23.8748	23.7282	24.313	0.58185	0.00143573
P27361	MAPK3	pT202	MAPK3_pT202	Mitogen-activated protein kinase 3	CMGC	MAPK	ERK1	189985	344689	198919	146841	120669	145341	701493	640168	872160	244531	137617	737940	0.562779	3.01778	1.79028	-0.829359	1.59349	inconsistent	17.5355	18.3949	17.6018	17.1639	16.8807	17.1491	19.4201	19.2881	19.7342	0.0553068	0.00590158
P45984	MAPK9	pY185	MAPK9_pY185	Mitogen-activated protein kinase 9	CMGC	MAPK	JNK	265489	287730	281070	322361	370273	377163	430649	367468	427492	278097	356599	408536	1.28228	1.46905	1.37567	0.358717	0.554879	consistent	18.0183	18.1344	18.1006	18.2983	18.4982	18.5248	18.7162	18.4873	18.7055	0.010934	0.00255817
P08581	MET	pY1003	MET_pY1003	Hepatocyte growth factor receptor	TK	Met	NA	805966	1.07921e+06	572762	6.43244e+06	5.27674e+06	5.43404e+06	1.55029e+06	2.48652e+06	1.643e+06	819312	5.7144e+06	1.89327e+06	6.97464	2.31081	4.64272	2.80212	1.2084	consistent	19.6204	20.0415	19.1276	22.6169	22.3312	22.3736	20.5641	21.2457	20.6479	0.000519602	0.0228984
P08581	MET	pY1235	MET_pY1235	Hepatocyte growth factor receptor	TK	Met	NA	21257.8	74362.7	19259	582301	495028	561385	31305.4	121368	45283.4	38293.2	546238	65985.7	14.2646	1.72317	7.99391	3.83437	0.785067	consistent	14.3757	16.1823	14.2332	19.1514	18.9172	19.0986	14.9341	16.889	15.4667	0.00283334	0.386016
P08581	MET	pY1234	MET_pY1234	Hepatocyte growth factor receptor	TK	Met	NA	4.5734e+06	9.8957e+06	6.52066e+06	2.97832e+07	3.40692e+07	4.64323e+07	7.70138e+06	1.79317e+07	1.81678e+07	6.99659e+06	3.67616e+07	1.46003e+07	5.25422	2.08678	3.6705	2.39348	1.06128	consistent	22.1248	23.2384	22.6366	24.828	25.022	25.4686	22.8767	24.096	24.1149	0.00283927	0.119361
Q8N4C8	MINK1	pS939	MINK1_pS939	Misshapen-like kinase 1	STE	STE20	MSN	10096.7	19986.5	6831.68	22525.9	37735.5	1366.34	17502.2	38495.5	1366.34	12304.9	20542.6	19121.3	1.66946	1.55395	1.61171	0.739379	0.635945	consistent	13.3016	14.2867	12.738	14.4593	15.2036	10.4161	14.0952	15.2324	10.4161	0.960253	0.904644
Q04912	MST1R	pY1238	MST1R_pY1238	Macrophage-stimulating protein receptor	TK	Met	NA	54085.2	111707	55996.1	1.14564e+06	909778	948670	119548	307463	151958	73929.6	1.00136e+06	192990	13.5448	2.61045	8.07764	3.75967	1.3843	consistent	15.7229	16.7694	15.773	20.1277	19.7952	19.8555	16.8672	18.2301	17.2133	0.000418928	0.0644596
Q9NQU5	PAK6	pY144	PAK6_pY144	Serine/threonine-protein kinase PAK 6	STE	STE20	PAKB	6712.32	33561.6	6712.32	112605	120649	152358	42097.6	59742.6	104740	15662.1	128537	68860	8.2069	4.39661	6.30175	3.03684	2.13639	consistent	12.7126	15.0345	12.7126	16.7809	16.8805	17.2171	15.3614	15.8665	16.6764	0.0114818	0.0453016
Q96KB5	PBK	pY74	PBK_pY74	Lymphokine-activated killer T-cell-originated protein kinase	Other	TOPK	NA	4634.87	4634.87	4634.87	38223.3	27714.8	23174.4	4634.87	4634.87	4634.87	4634.87	29704.2	4634.87	6.40884	1	3.70442	2.68006	0	inconsistent	12.1783	12.1783	12.1783	15.2222	14.7584	14.5002	12.1783	12.1783	12.1783	0.000232637	NA
Q9H792	PEAK1	pY635	PEAK1_pY635	Pseudopodium-enriched atypical kinase 1	Other	NKF3	NA	870693	174139	1.54171e+06	3.10124e+06	2.82258e+06	4.2875e+06	4.07391e+06	3.29127e+06	6.50855e+06	862180	3.40377e+06	4.62458e+06	3.94787	5.36382	4.65584	1.98107	2.42326	consistent	19.7318	17.4099	20.5561	21.5644	21.4286	22.0317	21.958	21.6502	22.6339	0.0636079	0.0445881
Q9H792	PEAK1	pY531	PEAK1_pY531	Pseudopodium-enriched atypical kinase 1	Other	NKF3	NA	117079	161042	134918	427923	659364	645514	428746	658483	754350	137680	577600	613860	4.19525	4.45861	4.32693	2.06876	2.15659	consistent	16.8371	17.2971	17.0417	18.707	19.3307	19.3001	18.7098	19.3288	19.5249	0.00106848	0.00159094
Q05655	PRKCD	pY64	PRKCD_pY64	Protein kinase C delta type	AGC	PKC	PKCd	18142.5	46942.3	26891.1	95469.2	147807	139901	3628.51	3628.51	3628.51	30658.7	127726	3628.51	4.16606	0.118352	2.1422	2.05868	-3.07885	inconsistent	14.1471	15.5186	14.7148	16.5427	17.1734	17.094	11.8252	11.8252	11.8252	0.00851664	0.00172485
Q05655	PRKCD	pY374	PRKCD_pY374	Protein kinase C delta type	AGC	PKC	PKCd	425365	834913	553108	866823	1.48461e+06	1.28171e+06	893571	1.66733e+06	1.40935e+06	604462	1.21105e+06	1.32342e+06	2.00351	2.18941	2.09646	1.00253	1.13054	consistent	18.6983	19.6713	19.0772	19.7254	20.5017	20.2896	19.7692	20.6691	20.4266	0.0489531	0.0433177
Q05655	PRKCD	pT333	PRKCD_pT333	Protein kinase C delta type	AGC	PKC	PKCd	67401.2	165472	132744	279274	318854	205167	122150	280703	169743	121872	267765	190866	2.1971	1.56611	1.88161	1.1356	0.647188	consistent	16.0405	17.3362	17.0183	18.0913	18.2825	17.6464	16.8983	18.0987	17.373	0.0492784	0.276803
Q05655	PRKCD	pY313	PRKCD_pY313	Protein kinase C delta type	AGC	PKC	PKCd	344606	1.06827e+06	748772	1.88631e+06	2.3397e+06	1.58303e+06	597641	1.9448e+06	1.03751e+06	720548	1.93634e+06	1.19332e+06	2.68732	1.65612	2.17172	1.42617	0.727811	consistent	18.3946	20.0268	19.5142	20.8471	21.1579	20.5943	19.1889	20.8912	19.9847	0.0378172	0.360879
P41743	PRKCI	pY136	PRKCI_pY136	Protein kinase C iota type	AGC	PKC	PKCi	39554.2	49400	43533.7	50660.1	64778.9	84250.2	64850.4	67012.1	110222	44162.6	66563.1	80695	1.50723	1.82722	1.66722	0.591897	0.869653	consistent	15.2715	15.5922	15.4098	15.6286	15.9832	16.3624	15.9848	16.0321	16.7501	0.0704158	0.0347362
Q13523	PRPF4B	pY849	PRPF4B_pY849	Serine/threonine-protein kinase PRP4 homolog	CMGC	DYRK	PRP4	1.84491e+08	1.88701e+08	2.45431e+08	3.31708e+08	3.04634e+08	5.10441e+08	3.04328e+08	2.6566e+08	4.71259e+08	2.06208e+08	3.82261e+08	3.47082e+08	1.85376	1.68317	1.76846	0.890457	0.751178	consistent	27.459	27.4915	27.8707	28.3053	28.1825	28.9272	28.1811	27.985	28.8119	0.0312566	0.0635447
Q13523	PRPF4B	pS277	PRPF4B_pS277	Serine/threonine-protein kinase PRP4 homolog	CMGC	DYRK	PRP4	17412.7	16348	4251.31	29325.4	15518.2	7099.14	27186.3	18138.8	850.261	12670.6	17314.2	15391.8	1.36648	1.21476	1.29062	0.450469	0.280671	consistent	14.0878	13.9968	12.0537	14.8399	13.9217	12.7934	14.7306	14.1468	9.73176	0.623434	0.780695
Q05397	PTK2	pT575	PTK2_pT575	Focal adhesion kinase 1	TK	FAK	NA	1.1608e+07	2.20839e+07	1.77043e+07	2.03889e+07	3.25903e+07	3.47858e+07	2.18235e+07	3.6282e+07	3.92106e+07	1.71321e+07	2.9255e+07	3.24387e+07	1.70761	1.89345	1.80053	0.771983	0.921016	consistent	23.4686	24.3965	24.0776	24.2813	24.9579	25.052	24.3794	25.1128	25.2247	0.0983706	0.0716872
Q05397	PTK2	pY570	PTK2_pY570	Focal adhesion kinase 1	TK	FAK	NA	2.36834e+06	5.48345e+06	2.85856e+06	4.10367e+06	8.40269e+06	5.60644e+06	4.65165e+06	9.69603e+06	6.5864e+06	3.57012e+06	6.0376e+06	6.97803e+06	1.69115	1.95456	1.82286	0.758004	0.966847	consistent	21.1754	22.3867	21.4469	21.9685	23.0024	22.4187	22.1493	23.209	22.6511	0.169098	0.104469
Q05397	PTK2	pY577	PTK2_pY577	Focal adhesion kinase 1	TK	FAK	NA	242886	1.03976e+06	1.12587e+06	482232	1.87174e+06	2.52388e+06	594555	2.12192e+06	2.84745e+06	802837	1.62595e+06	1.85464e+06	2.02525	2.31011	2.16768	1.0181	1.20796	consistent	17.8899	19.9878	20.1026	18.8794	20.8359	21.2672	19.1815	21.0169	21.4412	0.38549	0.289162
Q05397	PTK2	pY861	PTK2_pY861	Focal adhesion kinase 1	TK	FAK	NA	344972	269855	391076	616667	433460	691405	686038	560926	753129	335301	580511	666698	1.73131	1.98836	1.85983	0.791865	0.991576	consistent	18.3961	18.0418	18.5771	19.2341	18.7255	19.3992	19.3879	19.0975	19.5225	0.0381917	0.00770205
Q05397	PTK2	pY397	PTK2_pY397	Focal adhesion kinase 1	TK	FAK	NA	2.33587e+06	2.4958e+06	2.32247e+06	4.49043e+06	4.40385e+06	4.86133e+06	5.23916e+06	4.2732e+06	5.16082e+06	2.38472e+06	4.5852e+06	4.89106e+06	1.92275	2.051	1.98687	0.943168	1.03633	consistent	21.1555	21.2511	21.1472	22.0984	22.0703	22.2129	22.3209	22.0269	22.2992	6.73992e-05	0.000504817
Q05397	PTK2	pY576	PTK2_pY576	Focal adhesion kinase 1	TK	FAK	NA	29765.6	58195.5	52510.5	65764.5	96995.6	101815	84256.9	115380	138056	46823.9	88191.8	112564	1.88348	2.404	2.14374	0.9134	1.26543	consistent	14.8614	15.8286	15.6803	16.005	16.5656	16.6356	16.3625	16.816	17.0749	0.0588614	0.0240444
Q14289	PTK2B	pS583	PTK2B_pS583	Protein-tyrosine kinase 2-beta	TK	FAK	NA	466676	460642	539113	1.11841e+06	1.2648e+06	1.42213e+06	806405	1.13588e+06	1.23907e+06	488810	1.26844e+06	1.06045e+06	2.59496	2.16945	2.38221	1.37571	1.11733	consistent	18.8321	18.8133	19.0402	20.093	20.2705	20.4396	19.6211	20.1154	20.2408	0.000375322	0.00563721
Q14289	PTK2B	pY579	PTK2B_pY579	Protein-tyrosine kinase 2-beta	TK	FAK	NA	120059	97038	172259	225090	183299	281858	170296	219023	200564	129785	230082	196628	1.77279	1.51502	1.64391	0.826023	0.59934	consistent	16.8734	16.5663	17.3942	17.7801	17.4838	18.1046	17.3777	17.7407	17.6137	0.0484092	0.0746322
Q14289	PTK2B	pY580	PTK2B_pY580	Protein-tyrosine kinase 2-beta	TK	FAK	NA	801221	918324	1.23602e+06	1.71523e+06	2.0812e+06	2.72815e+06	1.39861e+06	1.77303e+06	2.20931e+06	985187	2.17486e+06	1.79365e+06	2.20756	1.82062	2.01409	1.14245	0.864429	consistent	19.6118	19.8086	20.2373	20.71	20.989	21.3795	20.4156	20.7578	21.0752	0.0130994	0.0312088
O43353	RIPK2	pY381	RIPK2_pY381	Receptor-interacting serine/threonine-protein kinase 2	TKL	RIPK	NA	294915	369499	397046	300941	582576	657032	550220	811931	857778	353820	513516	739976	1.45135	2.09139	1.77137	0.537394	1.06446	consistent	18.1699	18.4952	18.5989	18.1991	19.1521	19.3256	19.0696	19.631	19.7102	0.275651	0.0118756
O75116	ROCK2	pY722	ROCK2_pY722	Rho-associated protein kinase 2	AGC	DMPK	ROCK	78547.7	48785.1	80756.8	69760.2	9757.03	58747.3	9757.03	9757.03	9757.03	69363.2	46088.1	9757.03	0.664447	0.140666	0.402556	-0.589775	-2.82966	consistent	16.2613	15.5742	16.3013	16.0901	13.2522	15.8422	13.2522	13.2522	13.2522	0.353181	0.000291653
P43405	SYK	pY323	SYK_pY323	Tyrosine-protein kinase SYK	TK	Syk	NA	318428	432715	522491	500227	611804	552113	328978	695263	524715	424545	554715	516319	1.30661	1.21617	1.26139	0.385829	0.282346	consistent	18.2806	18.7231	18.995	18.9322	19.2227	19.0746	18.3276	19.4072	19.0012	0.141563	0.55046
Q13470	TNK1	pY661	TNK1_pY661	Non-receptor tyrosine-protein kinase TNK1	TK	Ack	NA	944579	746652	1.27548e+06	2.30554e+06	1.58942e+06	3.14237e+06	1.83455e+06	1.3193e+06	3.04879e+06	988903	2.34578e+06	2.06755e+06	2.3721	2.09075	2.23142	1.24616	1.06402	consistent	19.8493	19.5101	20.2826	21.1367	20.6001	21.5834	20.807	20.3313	21.5398	0.0275242	0.0720128
Q07912	TNK2	pT517	TNK2_pT517	Activated CDC42 kinase 1	TK	Ack	NA	483882	846745	774743	614496	876925	951325	324473	561149	582313	701790	814248	489312	1.16025	0.697234	0.928739	0.21443	-0.520286	inconsistent	18.8843	19.6916	19.5634	19.229	19.7421	19.8596	18.3077	19.098	19.1514	0.506875	0.227548
Q07912	TNK2	pY827	TNK2_pY827	Activated CDC42 kinase 1	TK	Ack	NA	1.94168e+06	2.59965e+06	2.57518e+06	3.13715e+06	3.59979e+06	4.38853e+06	2.0096e+06	2.30836e+06	2.51571e+06	2.37217e+06	3.70849e+06	2.27789e+06	1.56333	0.960256	1.26179	0.644624	-0.0585093	inconsistent	20.8889	21.3099	21.2962	21.581	21.7795	22.0653	20.9385	21.1384	21.2625	0.0309053	0.772086
Q07912	TNK2	pY859	TNK2_pY859	Activated CDC42 kinase 1	TK	Ack	NA	1.05641e+06	1.21649e+06	1.30137e+06	1.72523e+06	1.50641e+06	1.79178e+06	849201	1.00557e+06	1.41537e+06	1.19142e+06	1.67447e+06	1.09005e+06	1.40544	0.914911	1.16017	0.491021	-0.128297	inconsistent	20.0107	20.2143	20.3116	20.7184	20.5227	20.773	19.6957	19.9396	20.4327	0.0134971	0.541334
Q07912	TNK2	pY284	TNK2_pY284	Activated CDC42 kinase 1	TK	Ack	NA	226225	308132	376438	316267	358903	443094	179631	221550	279799	303598	372755	226993	1.22779	0.747677	0.987733	0.296063	-0.419513	inconsistent	17.7874	18.2332	18.5221	18.2708	18.4532	18.7573	17.4547	17.7573	18.094	0.28954	0.218163
P29597	TYK2	pY292	TYK2_pY292	Non-receptor tyrosine-protein kinase TYK2	TK	Jak	NA	3.57965e+06	4.41444e+06	3.17366e+06	9.05529e+06	7.8067e+06	7.9622e+06	6.23413e+06	7.05153e+06	7.21196e+06	3.72258e+06	8.27473e+06	6.83254e+06	2.22285	1.83543	2.02914	1.15241	0.876118	consistent	21.7714	22.0738	21.5977	23.1103	22.8963	22.9247	22.5718	22.7495	22.782	0.00166623	0.00447738
P29597	TYK2	pY827	TYK2_pY827	Non-receptor tyrosine-protein kinase TYK2	TK	Jak	NA	24789.5	40027.9	41236.1	58253.4	82830	101796	60780.4	103484	117468	35351.2	80959.8	93910.9	2.29016	2.65652	2.47334	1.19545	1.40954	consistent	14.5974	15.2887	15.3316	15.8301	16.3379	16.6353	15.8913	16.6591	16.8419	0.0233047	0.0208266
Q06418	TYRO3	pY849	TYRO3_pY849	Tyrosine-protein kinase receptor TYRO3	TK	Axl	NA	18570.7	93230.1	92853.6	18570.7	385059	271041	18570.7	356894	294490	68218.2	224890	223318	3.29663	3.27359	3.28511	1.72099	1.71087	consistent	14.1807	16.5085	16.5027	14.1807	18.5547	18.0482	14.1807	18.4451	18.1679	0.491786	0.489802
Q06418	TYRO3	pY681	TYRO3_pY681	Tyrosine-protein kinase receptor TYRO3	TK	Axl	NA	50641.6	107837	39518	122919	165961	112539	76914.8	148430	126885	65998.7	133806	117410	2.0274	1.77898	1.90319	1.01963	0.831047	consistent	15.628	16.7185	15.2702	16.9073	17.3405	16.7801	16.231	17.1794	16.9532	0.0717742	0.153713
P07947	YES1	pY222	YES1_pY222	Tyrosine-protein kinase Yes	TK	Src	NA	471989	755713	519879	937239	1.13732e+06	1.06267e+06	757582	1.16054e+06	1.16044e+06	582527	1.04574e+06	1.02619e+06	1.79518	1.76161	1.7784	0.84413	0.816895	consistent	18.8484	19.5275	18.9878	19.8381	20.1172	20.0193	19.531	20.1464	20.1462	0.0174083	0.0481443
P07947	YES1	pY212	YES1_pY212	Tyrosine-protein kinase Yes	TK	Src	NA	36121	78178.6	32405.7	3320.21	3320.21	16601	3320.21	3320.21	3320.21	48901.8	7747.16	3320.21	0.158423	0.0678955	0.113159	-2.65815	-3.88054	consistent	15.1406	16.2545	14.984	11.6971	11.6971	14.019	11.6971	11.6971	11.6971	0.0265256	0.00071169
P07947	YES1	pT427	YES1_pT427	Tyrosine-protein kinase Yes	TK	Src	NA	2.92772e+06	5.64382e+06	4.65947e+06	6.64173e+06	1.01176e+07	9.53951e+06	4.99531e+06	1.06451e+07	1.00241e+07	4.41033e+06	8.76627e+06	8.55486e+06	1.98767	1.93973	1.9637	0.991075	0.955856	consistent	21.4813	22.4282	22.1517	22.6631	23.2704	23.1855	22.2521	23.3437	23.257	0.039762	0.107023
P07947	YES1	pY446	YES1_pY446	Tyrosine-protein kinase Yes	TK	Src	NA	280751	299455	278019	430186	473460	460892	340348	508610	527818	286075	454846	458926	1.58995	1.60422	1.59709	0.668986	0.681868	consistent	18.0989	18.192	18.0848	18.7146	18.8529	18.8141	18.3767	18.9562	19.0097	0.000229941	0.0331852
P07947	YES1	pY194	YES1_pY194	Tyrosine-protein kinase Yes	TK	Src	NA	467719	699611	468683	1.03407e+06	1.18494e+06	1.31686e+06	815494	1.15958e+06	1.22936e+06	545338	1.17863e+06	1.06815e+06	2.16128	1.95869	2.05998	1.11188	0.969887	consistent	18.8353	19.4162	18.8383	19.9799	20.1764	20.3287	19.6373	20.1452	20.2295	0.00654733	0.0219139

## Sheet: 5-SRC-interactome-Phosphoproteo
Supplemental Data 7: A list of altered phosphosites from proteins identified as SRC interacting proteins
Accession	Phosphosite	Sites	Average	Log2Avg	pvalue	PhosUniprot	GeneName	X.BioGRID.Interaction.ID	Entrez.Gene.Interactor.A	Entrez.Gene.Interactor.B	BioGRID.ID.Interactor.A	BioGRID.ID.Interactor.B	Systematic.Name.Interactor.A	Systematic.Name.Interactor.B	Official.Symbol.Interactor.A	Official.Symbol.Interactor.B	Synonyms.Interactor.A	Synonyms.Interactor.B	Experimental.System	Experimental.System.Type	Author	Publication.Source	Organism.ID.Interactor.A	Organism.ID.Interactor.B	Throughput	Score	Modification	Qualifications	Tags	Source.Database	SWISS.PROT.Accessions.Interactor.A	TREMBL.Accessions.Interactor.A	REFSEQ.Accessions.Interactor.A	SWISS.PROT.Accessions.Interactor.B	TREMBL.Accessions.Interactor.B	REFSEQ.Accessions.Interactor.B	Ontology.Term.IDs	Ontology.Term.Names	Ontology.Term.Categories	Ontology.Term.Qualifier.IDs	Ontology.Term.Qualifier.Names	Ontology.Term.Types	Organism.Name.Interactor.A	Organism.Name.Interactor.B
O43707	ACTN4_pS159	S159	0.6295	-0.667722	1.11229e-05	O43707_pS159	ACTN4	2781712	6714	81	112592	106596	RP5-823N20.1	-	SRC	ACTN4	ASV|SRC1|c-SRC|p60-Src	ACTININ-4|FSGS|FSGS1	Affinity Capture-MS	physical	Kennedy SA (2020)	PUBMED:31980649	9606	9606	High Throughput	-	-	-	-	BIOGRID	P12931	-	NP_938033|NP_005408	O43707	-	NP_001308962|NP_004915	-	-	-	-	-	-	Homo sapiens	Homo sapiens
Q02952	AKAP12_pS612	S612	0.296	-1.75633	0.000902653	Q02952_pS612	AKAP12	2781662	6714	9590	112592	114958	RP5-823N20.1	-	SRC	AKAP12	ASV|SRC1|c-SRC|p60-Src	AKAP250|SSeCKS	Affinity Capture-MS	physical	Kennedy SA (2020)	PUBMED:31980649	9606	9606	High Throughput	-	-	-	-	BIOGRID	P12931	-	NP_938033|NP_005408	Q02952	Q86TJ9	NP_005091|NP_653080|NP_001357275	-	-	-	-	-	-	Homo sapiens	Homo sapiens
P07355	ANXA2_pY238	Y238	1.69229	0.75898	0.000249891	P07355_pY238	ANXA2	3435498	302	6714	106799	112592	-	RP5-823N20.1	ANXA2	SRC	ANX2|ANX2L4|CAL1H|HEL-S-270|LIP2|LPC2|LPC2D|P36|PAP-IV	ASV|SRC1|c-SRC|p60-Src	Co-fractionation	physical	Havugimana PC (2022)	PUBMED:35831314	9606	9606	High Throughput	-	-	High confidence interactions were identified as having an EPIC score >=0.625 in applicable cell lines (MCF7, MDA231 or MCF10A)|MCF10A cell line (score 0.677)|MDA231 cell line (score 0.672)	-	BIOGRID	P07355	A0A024R5Z7	NP_001002857|NP_001129487|NP_004030|NP_001002858	P12931	-	NP_938033|NP_005408	-	-	-	-	-	-	Homo sapiens	Homo sapiens
P07355	ANXA2_pY24	Y24	1.59973	0.677828	0.00607754	P07355_pY24	ANXA2	3435498	302	6714	106799	112592	-	RP5-823N20.1	ANXA2	SRC	ANX2|ANX2L4|CAL1H|HEL-S-270|LIP2|LPC2|LPC2D|P36|PAP-IV	ASV|SRC1|c-SRC|p60-Src	Co-fractionation	physical	Havugimana PC (2022)	PUBMED:35831314	9606	9606	High Throughput	-	-	High confidence interactions were identified as having an EPIC score >=0.625 in applicable cell lines (MCF7, MDA231 or MCF10A)|MCF10A cell line (score 0.677)|MDA231 cell line (score 0.672)	-	BIOGRID	P07355	A0A024R5Z7	NP_001002857|NP_001129487|NP_004030|NP_001002858	P12931	-	NP_938033|NP_005408	-	-	-	-	-	-	Homo sapiens	Homo sapiens
P07355	ANXA2_pY30	Y30	2.04884	1.03481	0.00842995	P07355_pY30	ANXA2	3435498	302	6714	106799	112592	-	RP5-823N20.1	ANXA2	SRC	ANX2|ANX2L4|CAL1H|HEL-S-270|LIP2|LPC2|LPC2D|P36|PAP-IV	ASV|SRC1|c-SRC|p60-Src	Co-fractionation	physical	Havugimana PC (2022)	PUBMED:35831314	9606	9606	High Throughput	-	-	High confidence interactions were identified as having an EPIC score >=0.625 in applicable cell lines (MCF7, MDA231 or MCF10A)|MCF10A cell line (score 0.677)|MDA231 cell line (score 0.672)	-	BIOGRID	P07355	A0A024R5Z7	NP_001002857|NP_001129487|NP_004030|NP_001002858	P12931	-	NP_938033|NP_005408	-	-	-	-	-	-	Homo sapiens	Homo sapiens
A7KAX9	ARHGAP32_pS892	S892	0.597	-0.744197	0.0131807	A7KAX9_pS892	ARHGAP32	288461	9743	6714	115091	112592	-	RP5-823N20.1	ARHGAP32	SRC	GC-GAP|GRIT|PX-RICS|RICS|p200RhoGAP|p250GAP	ASV|SRC1|c-SRC|p60-Src	Affinity Capture-Western	physical	Moon SY (2003)	PUBMED:12454018	9606	9606	Low Throughput	-	-	-	-	BIOGRID	A7KAX9	Q86T64	NP_055530|NP_001364954|NP_001364953|NP_001136157	P12931	-	NP_938033|NP_005408	-	-	-	-	-	-	Homo sapiens	Homo sapiens
P56945	BCAR1_pS428	S428	2.364	1.24123	0.0158629	P56945_pS428	BCAR1	607384	6714	9564	112592	114934	RP5-823N20.1	hCG_1980470	SRC	BCAR1	ASV|SRC1|c-SRC|p60-Src	CAS|CAS1|CASS1|CRKAS|P130Cas	Affinity Capture-Western	physical	Cabodi S (2004)	PUBMED:15020686	9606	9606	Low Throughput	-	-	-	-	BIOGRID	P12931	-	NP_938033|NP_005408	P56945	B2RBL9|B3KWE2	NP_001164188|NP_001164189|NP_001164191|NP_001164190|NP_001164192|NP_001164186|NP_001164187|NP_001164185|NP_055382	-	-	-	-	-	-	Homo sapiens	Homo sapiens
P56945	BCAR1_pT385	T385	2.18252	1.12599	0.00376519	P56945_pT385	BCAR1	607384	6714	9564	112592	114934	RP5-823N20.1	hCG_1980470	SRC	BCAR1	ASV|SRC1|c-SRC|p60-Src	CAS|CAS1|CASS1|CRKAS|P130Cas	Affinity Capture-Western	physical	Cabodi S (2004)	PUBMED:15020686	9606	9606	Low Throughput	-	-	-	-	BIOGRID	P12931	-	NP_938033|NP_005408	P56945	B2RBL9|B3KWE2	NP_001164188|NP_001164189|NP_001164191|NP_001164190|NP_001164192|NP_001164186|NP_001164187|NP_001164185|NP_055382	-	-	-	-	-	-	Homo sapiens	Homo sapiens
P56945	BCAR1_pY128	Y128	2.04551	1.03246	0.00956737	P56945_pY128	BCAR1	607384	6714	9564	112592	114934	RP5-823N20.1	hCG_1980470	SRC	BCAR1	ASV|SRC1|c-SRC|p60-Src	CAS|CAS1|CASS1|CRKAS|P130Cas	Affinity Capture-Western	physical	Cabodi S (2004)	PUBMED:15020686	9606	9606	Low Throughput	-	-	-	-	BIOGRID	P12931	-	NP_938033|NP_005408	P56945	B2RBL9|B3KWE2	NP_001164188|NP_001164189|NP_001164191|NP_001164190|NP_001164192|NP_001164186|NP_001164187|NP_001164185|NP_055382	-	-	-	-	-	-	Homo sapiens	Homo sapiens
P56945	BCAR1_pY234	Y234	1.86807	0.901545	0.00459288	P56945_pY234	BCAR1	607384	6714	9564	112592	114934	RP5-823N20.1	hCG_1980470	SRC	BCAR1	ASV|SRC1|c-SRC|p60-Src	CAS|CAS1|CASS1|CRKAS|P130Cas	Affinity Capture-Western	physical	Cabodi S (2004)	PUBMED:15020686	9606	9606	Low Throughput	-	-	-	-	BIOGRID	P12931	-	NP_938033|NP_005408	P56945	B2RBL9|B3KWE2	NP_001164188|NP_001164189|NP_001164191|NP_001164190|NP_001164192|NP_001164186|NP_001164187|NP_001164185|NP_055382	-	-	-	-	-	-	Homo sapiens	Homo sapiens
P56945	BCAR1_pY249	Y249	1.7339	0.794019	0.00505255	P56945_pY249	BCAR1	607384	6714	9564	112592	114934	RP5-823N20.1	hCG_1980470	SRC	BCAR1	ASV|SRC1|c-SRC|p60-Src	CAS|CAS1|CASS1|CRKAS|P130Cas	Affinity Capture-Western	physical	Cabodi S (2004)	PUBMED:15020686	9606	9606	Low Throughput	-	-	-	-	BIOGRID	P12931	-	NP_938033|NP_005408	P56945	B2RBL9|B3KWE2	NP_001164188|NP_001164189|NP_001164191|NP_001164190|NP_001164192|NP_001164186|NP_001164187|NP_001164185|NP_055382	-	-	-	-	-	-	Homo sapiens	Homo sapiens
Q03135	CAV1_pS37	S37	0.542	-0.883635	9.59576e-05	Q03135_pS37	CAV1	314922	857	6714	107305	112592	-	RP5-823N20.1	CAV1	SRC	BSCL3|CGL3|LCCNS|MSTP085|PPH3|VIP21	ASV|SRC1|c-SRC|p60-Src	Reconstituted Complex	physical	Li S (1996)	PUBMED:8910575	9606	9606	Low Throughput	-	-	-	-	BIOGRID	Q03135	A0A024R757|Q2TNI1|Q59E85|Q7Z4F3|A9XTE5	NP_001744|NP_001166368|NP_001166366|NP_001166367	P12931	-	NP_938033|NP_005408	-	-	-	-	-	-	Homo sapiens	Homo sapiens
P06493	CDK1_pT14	T14	2.21727	1.14879	0.0370975	P06493_pT14	CDK1	2757213	6714	983	112592	107420	RP5-823N20.1	-	SRC	CDK1	ASV|SRC1|c-SRC|p60-Src	CDC2|CDC28A|P34CDC2	Affinity Capture-Western	physical	Han T (2019)	PUBMED:31420536	9606	9606	Low Throughput	-	-	-	-	BIOGRID	P12931	-	NP_938033|NP_005408	P06493	B7Z3D6|I6L9I5|A0A024QZJ8	NP_001307847|NP_203698|NP_001163878|NP_001163877|NP_001777	-	-	-	-	-	-	Homo sapiens	Homo sapiens
O60716	CTNND1_pY228	Y228	1.864	0.898402	0.0337135	O60716_pY228	CTNND1	3550512	6714	1500	112592	107881	RP5-823N20.1	-	SRC	CTNND1	ASV|SRC1|c-SRC|p60-Src	CAS|CTNND|P120CAS|P120CTN|p120|p120(CAS)|p120(CTN)	Affinity Capture-MS	physical	Golkowski M (2023)	PUBMED:36736316	9606	9606	High Throughput	0.610954	-	A kinobead competition and correlation analysis (kiCCA) involving a quantitative mass spectrometry-based chemoproteomic method was carried out to identify endogenous kinase interactors.|High confidence interactions had a kiCCA Pearson R Value >=0.6.	-	BIOGRID	P12931	-	NP_938033|NP_005408	O60716	-	NP_001078931|NP_001078930|NP_001078933|NP_001078932|NP_001078935|NP_001078934|NP_001078937|NP_001078936|NP_001078938|NP_001322|NP_001193816|NP_001193817|NP_001193814|NP_001193815|NP_001193812|NP_001193813|NP_001193818|NP_001193819|NP_001078927|NP_001078928|NP_001078929|NP_001193820	-	-	-	-	-	-	Homo sapiens	Homo sapiens
O60716	CTNND1_pY241	Y241	3.42544	1.77629	0.0023071	O60716_pY241	CTNND1	3550512	6714	1500	112592	107881	RP5-823N20.1	-	SRC	CTNND1	ASV|SRC1|c-SRC|p60-Src	CAS|CTNND|P120CAS|P120CTN|p120|p120(CAS)|p120(CTN)	Affinity Capture-MS	physical	Golkowski M (2023)	PUBMED:36736316	9606	9606	High Throughput	0.610954	-	A kinobead competition and correlation analysis (kiCCA) involving a quantitative mass spectrometry-based chemoproteomic method was carried out to identify endogenous kinase interactors.|High confidence interactions had a kiCCA Pearson R Value >=0.6.	-	BIOGRID	P12931	-	NP_938033|NP_005408	O60716	-	NP_001078931|NP_001078930|NP_001078933|NP_001078932|NP_001078935|NP_001078934|NP_001078937|NP_001078936|NP_001078938|NP_001322|NP_001193816|NP_001193817|NP_001193814|NP_001193815|NP_001193812|NP_001193813|NP_001193818|NP_001193819|NP_001078927|NP_001078928|NP_001078929|NP_001193820	-	-	-	-	-	-	Homo sapiens	Homo sapiens
O60716	CTNND1_pY257	Y257	2.34367	1.22877	0.0062029	O60716_pY257	CTNND1	3550512	6714	1500	112592	107881	RP5-823N20.1	-	SRC	CTNND1	ASV|SRC1|c-SRC|p60-Src	CAS|CTNND|P120CAS|P120CTN|p120|p120(CAS)|p120(CTN)	Affinity Capture-MS	physical	Golkowski M (2023)	PUBMED:36736316	9606	9606	High Throughput	0.610954	-	A kinobead competition and correlation analysis (kiCCA) involving a quantitative mass spectrometry-based chemoproteomic method was carried out to identify endogenous kinase interactors.|High confidence interactions had a kiCCA Pearson R Value >=0.6.	-	BIOGRID	P12931	-	NP_938033|NP_005408	O60716	-	NP_001078931|NP_001078930|NP_001078933|NP_001078932|NP_001078935|NP_001078934|NP_001078937|NP_001078936|NP_001078938|NP_001322|NP_001193816|NP_001193817|NP_001193814|NP_001193815|NP_001193812|NP_001193813|NP_001193818|NP_001193819|NP_001078927|NP_001078928|NP_001078929|NP_001193820	-	-	-	-	-	-	Homo sapiens	Homo sapiens
O60716	CTNND1_pY904	Y904	3.05363	1.61052	0.00418408	O60716_pY904	CTNND1	3550512	6714	1500	112592	107881	RP5-823N20.1	-	SRC	CTNND1	ASV|SRC1|c-SRC|p60-Src	CAS|CTNND|P120CAS|P120CTN|p120|p120(CAS)|p120(CTN)	Affinity Capture-MS	physical	Golkowski M (2023)	PUBMED:36736316	9606	9606	High Throughput	0.610954	-	A kinobead competition and correlation analysis (kiCCA) involving a quantitative mass spectrometry-based chemoproteomic method was carried out to identify endogenous kinase interactors.|High confidence interactions had a kiCCA Pearson R Value >=0.6.	-	BIOGRID	P12931	-	NP_938033|NP_005408	O60716	-	NP_001078931|NP_001078930|NP_001078933|NP_001078932|NP_001078935|NP_001078934|NP_001078937|NP_001078936|NP_001078938|NP_001322|NP_001193816|NP_001193817|NP_001193814|NP_001193815|NP_001193812|NP_001193813|NP_001193818|NP_001193819|NP_001078927|NP_001078928|NP_001078929|NP_001193820	-	-	-	-	-	-	Homo sapiens	Homo sapiens
O60716	CTNND1_pY96	Y96	4.7209	2.23906	0.000106735	O60716_pY96	CTNND1	3550512	6714	1500	112592	107881	RP5-823N20.1	-	SRC	CTNND1	ASV|SRC1|c-SRC|p60-Src	CAS|CTNND|P120CAS|P120CTN|p120|p120(CAS)|p120(CTN)	Affinity Capture-MS	physical	Golkowski M (2023)	PUBMED:36736316	9606	9606	High Throughput	0.610954	-	A kinobead competition and correlation analysis (kiCCA) involving a quantitative mass spectrometry-based chemoproteomic method was carried out to identify endogenous kinase interactors.|High confidence interactions had a kiCCA Pearson R Value >=0.6.	-	BIOGRID	P12931	-	NP_938033|NP_005408	O60716	-	NP_001078931|NP_001078930|NP_001078933|NP_001078932|NP_001078935|NP_001078934|NP_001078937|NP_001078936|NP_001078938|NP_001322|NP_001193816|NP_001193817|NP_001193814|NP_001193815|NP_001193812|NP_001193813|NP_001193818|NP_001193819|NP_001078927|NP_001078928|NP_001078929|NP_001193820	-	-	-	-	-	-	Homo sapiens	Homo sapiens
Q14247	CTTN_pS156	S156	0.15648	-2.67595	9.72022e-05	Q14247_pS156	CTTN	2757217	6714	2017	112592	108332	RP5-823N20.1	-	SRC	CTTN	ASV|SRC1|c-SRC|p60-Src	EMS1	Reconstituted Complex	physical	Han T (2019)	PUBMED:31420536	9606	9606	Low Throughput	-	-	assayed using GST (glutathione S-transferase) pull-down experiments	-	BIOGRID	P12931	-	NP_938033|NP_005408	Q14247	Q53HG7|A0A024R5M3	NP_001171669|NP_612632|NP_005222	-	-	-	-	-	-	Homo sapiens	Homo sapiens
Q14247	CTTN_pY265	Y265	2.44208	1.28811	0.0106245	Q14247_pY265	CTTN	2757217	6714	2017	112592	108332	RP5-823N20.1	-	SRC	CTTN	ASV|SRC1|c-SRC|p60-Src	EMS1	Reconstituted Complex	physical	Han T (2019)	PUBMED:31420536	9606	9606	Low Throughput	-	-	assayed using GST (glutathione S-transferase) pull-down experiments	-	BIOGRID	P12931	-	NP_938033|NP_005408	Q14247	Q53HG7|A0A024R5M3	NP_001171669|NP_612632|NP_005222	-	-	-	-	-	-	Homo sapiens	Homo sapiens
Q14247	CTTN_pY421	Y421	2.4777	1.309	0.000360385	Q14247_pY421	CTTN	2757217	6714	2017	112592	108332	RP5-823N20.1	-	SRC	CTTN	ASV|SRC1|c-SRC|p60-Src	EMS1	Reconstituted Complex	physical	Han T (2019)	PUBMED:31420536	9606	9606	Low Throughput	-	-	assayed using GST (glutathione S-transferase) pull-down experiments	-	BIOGRID	P12931	-	NP_938033|NP_005408	Q14247	Q53HG7|A0A024R5M3	NP_001171669|NP_612632|NP_005222	-	-	-	-	-	-	Homo sapiens	Homo sapiens
P98172	EFNB1_pS281	S281	0.638	-0.648372	0.00110049	P98172_pS281	EFNB1	280318	6714	1947	112592	108267	RP5-823N20.1	RP3-496G1.1	SRC	EFNB1	ASV|SRC1|c-SRC|p60-Src	CFND|CFNS|EFB1|EFL3|EPLG2|Elk-L|LERK2	Biochemical Activity	physical	Holland SJ (1996)	PUBMED:8878483	9606	9606	Low Throughput	-	Phosphorylation	-	-	BIOGRID	P12931	-	NP_938033|NP_005408	P98172	-	NP_004420	-	-	-	-	-	-	Homo sapiens	Homo sapiens
P00533	EGFR_pY869	Y869	3.0299	1.59927	0.00191818	P00533_pY869	EGFR	1067378	1956	6714	108276	112592	-	RP5-823N20.1	EGFR	SRC	ERBB|ERBB1|HER1|NISBD2|PIG61|mENA	ASV|SRC1|c-SRC|p60-Src	Two-hybrid	physical	Kotlyar M (2015)	PUBMED:25402006	9606	9606	Low Throughput	-	-	-	-	BIOGRID	P00533	-	NP_001333829|NP_001333828|NP_958440|NP_005219|NP_001333827|NP_001333826|NP_958441|NP_001333870|NP_958439	P12931	-	NP_938033|NP_005408	-	-	-	-	-	-	Homo sapiens	Homo sapiens
P50402	EMD_pS171	S171	2.2185	1.14958	0.000391615	P50402_pS171	EMD	2376793	6714	2010	112592	108325	RP5-823N20.1	XX-FW88778H2.1	SRC	EMD	ASV|SRC1|c-SRC|p60-Src	EDMD|LEMD5|STA	Biochemical Activity	physical	Tifft KE (2009)	PUBMED:19789182	9606	9606	Low Throughput	-	Phosphorylation	-	-	BIOGRID	P12931	-	NP_938033|NP_005408	P50402	-	NP_000108	-	-	-	-	-	-	Homo sapiens	Homo sapiens
P06733	ENO1_pY189	Y189	2.16261	1.11277	0.00362462	P06733_pY189	ENO1	736146	6714	2023	112592	108338	RP5-823N20.1	-	SRC	ENO1	ASV|SRC1|c-SRC|p60-Src	ENO1L1|MPB1|NNE|PPH	Biochemical Activity	physical	Ellis CE (2001)	PUBMED:11078745	9606	9606	Low Throughput	-	Phosphorylation	figure 5.	-	BIOGRID	P12931	-	NP_938033|NP_005408	P06733	A0A024R4F1|E2DRY6	NP_001188412|NP_001419|NP_001340275	-	-	-	-	-	-	Homo sapiens	Homo sapiens
P29323	EPHB2_pS586	S586	2.09995	1.07035	0.00479335	P29323_pS586	EPHB2	301695	2048	6714	108362	112592	-	RP5-823N20.1	EPHB2	SRC	CAPB|DRT|EK5|EPHT3|ERK|Hek5|PCBC|Tyro5	ASV|SRC1|c-SRC|p60-Src	Two-hybrid	physical	Zisch AH (2000)	PUBMED:10644995	9606	9606	Low Throughput	-	-	-	-	BIOGRID	P29323	-	NP_001296121|NP_004433|NP_001296122|NP_059145	P12931	-	NP_938033|NP_005408	-	-	-	-	-	-	Homo sapiens	Homo sapiens
P29323	EPHB2_pY577	Y577	2.26428	1.17905	0.000425613	P29323_pY577	EPHB2	301695	2048	6714	108362	112592	-	RP5-823N20.1	EPHB2	SRC	CAPB|DRT|EK5|EPHT3|ERK|Hek5|PCBC|Tyro5	ASV|SRC1|c-SRC|p60-Src	Two-hybrid	physical	Zisch AH (2000)	PUBMED:10644995	9606	9606	Low Throughput	-	-	-	-	BIOGRID	P29323	-	NP_001296121|NP_004433|NP_001296122|NP_059145	P12931	-	NP_938033|NP_005408	-	-	-	-	-	-	Homo sapiens	Homo sapiens
P29323	EPHB2_pY780	Y780	2.6449	1.40321	0.00488541	P29323_pY780	EPHB2	301695	2048	6714	108362	112592	-	RP5-823N20.1	EPHB2	SRC	CAPB|DRT|EK5|EPHT3|ERK|Hek5|PCBC|Tyro5	ASV|SRC1|c-SRC|p60-Src	Two-hybrid	physical	Zisch AH (2000)	PUBMED:10644995	9606	9606	Low Throughput	-	-	-	-	BIOGRID	P29323	-	NP_001296121|NP_004433|NP_001296122|NP_059145	P12931	-	NP_938033|NP_005408	-	-	-	-	-	-	Homo sapiens	Homo sapiens
Q12929	EPS8_pT317	T317	4.459	2.15672	6.65049e-05	Q12929_pT317	EPS8	314924	6714	2059	112592	108373	RP5-823N20.1	-	SRC	EPS8	ASV|SRC1|c-SRC|p60-Src	DFNB102	Biochemical Activity	physical	Maa MC (1999)	PUBMED:10395945	9606	9606	Low Throughput	-	Phosphorylation	-	-	BIOGRID	P12931	-	NP_938033|NP_005408	Q12929	B4E3T6	NP_004438	-	-	-	-	-	-	Homo sapiens	Homo sapiens
Q12929	EPS8_pY525	Y525	14.8455	3.89195	0.00393042	Q12929_pY525	EPS8	314924	6714	2059	112592	108373	RP5-823N20.1	-	SRC	EPS8	ASV|SRC1|c-SRC|p60-Src	DFNB102	Biochemical Activity	physical	Maa MC (1999)	PUBMED:10395945	9606	9606	Low Throughput	-	Phosphorylation	-	-	BIOGRID	P12931	-	NP_938033|NP_005408	Q12929	B4E3T6	NP_004438	-	-	-	-	-	-	Homo sapiens	Homo sapiens
Q13480	GAB1_pY406	Y406	5.66397	2.50181	0.00999324	Q13480_pY406	GAB1	2841940	2549	6714	108824	112592	-	RP5-823N20.1	GAB1	SRC	-	ASV|SRC1|c-SRC|p60-Src	Reconstituted Complex	physical	Leung KK (2014)	PUBMED:24728074	9606	9606	High Throughput	0.79	-	interaction assayed using fluorescence polarization (FP) measurements using one or more phosphopeptides derived from the bait protein and all or a portion of the purified prey protein|this results in one or more KD values measured in micromolar (0.79,4,4.58,4.6,4.81,5.48,7.69,9.37,9.53,10.99,11.31,12.26) of which the minimum value representing the highest affinity interaction is reported in the H…	-	BIOGRID	Q13480	Q9HA84	NP_997006|NP_002030	P12931	-	NP_938033|NP_005408	-	-	-	-	-	-	Homo sapiens	Homo sapiens
Q13480	GAB1_pY659	Y659	3.60368	1.84947	0.00132254	Q13480_pY659	GAB1	2841940	2549	6714	108824	112592	-	RP5-823N20.1	GAB1	SRC	-	ASV|SRC1|c-SRC|p60-Src	Reconstituted Complex	physical	Leung KK (2014)	PUBMED:24728074	9606	9606	High Throughput	0.79	-	interaction assayed using fluorescence polarization (FP) measurements using one or more phosphopeptides derived from the bait protein and all or a portion of the purified prey protein|this results in one or more KD values measured in micromolar (0.79,4,4.58,4.6,4.81,5.48,7.69,9.37,9.53,10.99,11.31,12.26) of which the minimum value representing the highest affinity interaction is reported in the H…	-	BIOGRID	Q13480	Q9HA84	NP_997006|NP_002030	P12931	-	NP_938033|NP_005408	-	-	-	-	-	-	Homo sapiens	Homo sapiens
P09651	HNRNPA1_pY341	Y341	2.47783	1.30908	0.00562396	P09651_pY341	HNRNPA1	2781690	6714	3178	112592	109420	RP5-823N20.1	-	SRC	HNRNPA1	ASV|SRC1|c-SRC|p60-Src	ALS19|ALS20|HNRPA1|HNRPA1L3|IBMPFD3|hnRNP A1|hnRNP-A1	Affinity Capture-MS	physical	Kennedy SA (2020)	PUBMED:31980649	9606	9606	High Throughput	-	-	-	-	BIOGRID	P12931	-	NP_938033|NP_005408	P09651	A0A024RB53|A0A024RAZ7	NP_112420|NP_002127	-	-	-	-	-	-	Homo sapiens	Homo sapiens
P61978	HNRNPK_pY323	Y323	2.98163	1.5761	0.00558514	P61978_pY323	HNRNPK	1528475	6714	3190	112592	109431	RP5-823N20.1	RP11-575L7.1	SRC	HNRNPK	ASV|SRC1|c-SRC|p60-Src	CSBP|HNRPK|TUNP	Biochemical Activity	physical	Messias AC (2006)	PUBMED:16854432	9606	9606	Low Throughput	-	Phosphorylation	Figure 4	-	BIOGRID	P12931	-	NP_938033|NP_005408	P61978	Q6IBN1|B4DUQ1	NP_002131|NP_112552|NP_112553|NP_001305116|NP_001305117|NP_001305115	-	-	-	-	-	-	Homo sapiens	Homo sapiens
P14866	HNRNPL_pY574	Y574	6.48871	2.69793	0.0308266	P14866_pY574	HNRNPL	2397840	3191	6714	109432	112592	P/OKcl.14	RP5-823N20.1	HNRNPL	SRC	HNRPL|hnRNP-L	ASV|SRC1|c-SRC|p60-Src	Affinity Capture-RNA	physical	Fei T (2017)	PUBMED:28611215	9606	9606	High Throughput	-	-	-	-	BIOGRID	P14866	Q6NTA2	NP_001524|NP_001005335|NP_001372580	P12931	-	NP_938033|NP_005408	-	-	-	-	-	-	Homo sapiens	Homo sapiens
P08238	HSP90AB1_pS452	S452	0.3535	-1.50022	0.000749822	P08238_pS452	HSP90AB1	2781669	6714	3326	112592	109558	RP5-823N20.1	RP1-302G2.1	SRC	HSP90AB1	ASV|SRC1|c-SRC|p60-Src	D6S182|HSP84|HSP90B|HSPC2|HSPCB	Affinity Capture-MS	physical	Kennedy SA (2020)	PUBMED:31980649	9606	9606	High Throughput	-	-	-	-	BIOGRID	P12931	-	NP_938033|NP_005408	P08238	A0A024RD80|Q6PK50|B4DGL0	NP_001258900|NP_001258901|NP_031381|NP_001258898|NP_001258899|NP_001358167	-	-	-	-	-	-	Homo sapiens	Homo sapiens
P07900; P08238	HSP90AB1_pY284	Y284	1.92874	0.947658	0.0112763	P07900; P08238_pY284	HSP90AB1	2781669	6714	3326	112592	109558	RP5-823N20.1	RP1-302G2.1	SRC	HSP90AB1	ASV|SRC1|c-SRC|p60-Src	D6S182|HSP84|HSP90B|HSPC2|HSPCB	Affinity Capture-MS	physical	Kennedy SA (2020)	PUBMED:31980649	9606	9606	High Throughput	-	-	-	-	BIOGRID	P12931	-	NP_938033|NP_005408	P08238	A0A024RD80|Q6PK50|B4DGL0	NP_001258900|NP_001258901|NP_031381|NP_001258898|NP_001258899|NP_001358167	-	-	-	-	-	-	Homo sapiens	Homo sapiens
P07900; P08238	HSP90AB1_pY61	Y61	1.84558	0.884075	0.00723935	P07900; P08238_pY61	HSP90AB1	2781669	6714	3326	112592	109558	RP5-823N20.1	RP1-302G2.1	SRC	HSP90AB1	ASV|SRC1|c-SRC|p60-Src	D6S182|HSP84|HSP90B|HSPC2|HSPCB	Affinity Capture-MS	physical	Kennedy SA (2020)	PUBMED:31980649	9606	9606	High Throughput	-	-	-	-	BIOGRID	P12931	-	NP_938033|NP_005408	P08238	A0A024RD80|Q6PK50|B4DGL0	NP_001258900|NP_001258901|NP_031381|NP_001258898|NP_001258899|NP_001358167	-	-	-	-	-	-	Homo sapiens	Homo sapiens
O60674	JAK2_pY570	Y570	1.93035	0.94886	0.0273799	O60674_pY570	JAK2	853095	6714	3717	112592	109920	RP5-823N20.1	-	SRC	JAK2	ASV|SRC1|c-SRC|p60-Src	JTK10|THCYT3	Affinity Capture-Western	physical	Liang K (2010)	PUBMED:21075308	9606	9606	Low Throughput	-	-	-	-	BIOGRID	P12931	-	NP_938033|NP_005408	O60674	-	NP_001309123|NP_001309133|NP_004963|NP_001309125|NP_001309124	-	-	-	-	-	-	Homo sapiens	Homo sapiens
Q9UPT6	MAPK8IP3_pS365	S365	2.307	1.20602	0.00518413	Q9UPT6_pS365	MAPK8IP3	276304	6714	23162	112592	116774	RP5-823N20.1	AC012180.8	SRC	MAPK8IP3	ASV|SRC1|c-SRC|p60-Src	JIP3|JSAP1|SYD2|syd	Biochemical Activity	physical	Takino T (2002)	PUBMED:12226752	9606	9606	Low Throughput	-	Phosphorylation	-	-	BIOGRID	P12931	-	NP_938033|NP_005408	Q9UPT6	E9PFH7|A0A087WYG2	NP_001035529|NP_055948	-	-	-	-	-	-	Homo sapiens	Homo sapiens
P08581	MET_pY1003	Y1003	4.50151	2.17041	0.000525664	P08581_pY1003	MET	2842050	4233	6714	110391	112592	-	RP5-823N20.1	MET	SRC	AUTS9|HGFR|RCCP2|c-Met	ASV|SRC1|c-SRC|p60-Src	Reconstituted Complex	physical	Leung KK (2014)	PUBMED:24728074	9606	9606	High Throughput	2.91	-	interaction assayed using fluorescence polarization (FP) measurements using one or more phosphopeptides derived from the bait protein and all or a portion of the purified prey protein|this results in one or more KD values measured in micromolar (2.91,8.74) of which the minimum value representing the highest affinity interaction is reported in the HTP score	-	BIOGRID	P08581	A0A024R759|A0A024R728|B4DLF5	NP_001120972|NP_001311331|NP_001311330|NP_000236	P12931	-	NP_938033|NP_005408	-	-	-	-	-	-	Homo sapiens	Homo sapiens
P46934	NEDD4_pS265	S265	0.5065	-0.981366	0.000338224	P46934_pS265	NEDD4	1032088	6714	4734	112592	110811	RP5-823N20.1	PIG53	SRC	NEDD4	ASV|SRC1|c-SRC|p60-Src	NEDD4-1|RPF1	Biochemical Activity	physical	Persaud A (2014)	PUBMED:25292214	9606	9606	Low Throughput	-	Phosphorylation	-	-	BIOGRID	P12931	-	NP_938033|NP_005408	P46934	-	NP_006145|NP_001271267|NP_001316141|NP_001271268|NP_001271269|NP_940682	-	-	-	-	-	-	Homo sapiens	Homo sapiens
P11940	PABPC1_pY262	Y262	1.94128	0.957012	0.00284442	P11940_pY262	PABPC1	2781676	6714	26986	112592	117939	RP5-823N20.1	-	SRC	PABPC1	ASV|SRC1|c-SRC|p60-Src	PAB1|PABP|PABP1|PABPC2|PABPL1	Affinity Capture-MS	physical	Kennedy SA (2020)	PUBMED:31980649	9606	9606	High Throughput	-	-	-	-	BIOGRID	P12931	-	NP_938033|NP_005408	P11940	A0A024R9C1	NP_002559	-	-	-	-	-	-	Homo sapiens	Homo sapiens
P27986	PIK3R1_pY556	Y556	4.17138	2.06052	0.00514952	P27986_pY556	PIK3R1	2563635	5295	6714	111313	112592	-	RP5-823N20.1	PIK3R1	SRC	AGM7|GRB1|IMD36|p85|p85-ALPHA	ASV|SRC1|c-SRC|p60-Src	Affinity Capture-Western	physical	Wu Y (2003)	PUBMED:12393736	9606	9606	Low Throughput	-	-	-	-	BIOGRID	P27986	-	NP_852665|NP_852664|NP_001229395|NP_852556	P12931	-	NP_938033|NP_005408	-	-	-	-	-	-	Homo sapiens	Homo sapiens
P27986; Q92569	PIK3R3_pY467	Y467	2.31998	1.21411	0.0145552	P27986; Q92569_pY467	PIK3R3	1416007	6714	8503	112592	114075	RP5-823N20.1	RP4-533D7.2	SRC	PIK3R3	ASV|SRC1|c-SRC|p60-Src	p55|p55-GAMMA	Two-hybrid	physical	Grossmann A (2015)	PUBMED:25814554	9606	9606	High Throughput	-	-	phospho-tyrosine dependent, interaction occurs in the presence of a kinase	-	BIOGRID	P12931	-	NP_938033|NP_005408	Q92569	Q8N381	NP_003620|NP_001107644	-	-	-	-	-	-	Homo sapiens	Homo sapiens
Q05397	PTK2_pY397	Y397	2.04335	1.03094	0.00181894	Q05397_pY397	PTK2	1527617	6714	5747	112592	111719	RP5-823N20.1	-	SRC	PTK2	ASV|SRC1|c-SRC|p60-Src	FADK|FAK|FAK1|FRNK|PPP1R71|p125FAK|pp125FAK	Affinity Capture-Western	physical	Lee J (2013)	PUBMED:23242524	9606	9606	Low Throughput	-	-	Figure 7	-	BIOGRID	P12931	-	NP_938033|NP_005408	Q05397	Q59GM6|E7ESA6|Q658W2	NP_001339634|NP_001339635|NP_001339636|NP_001339637|NP_001339630|NP_001339631|NP_001339632|NP_001339633|NP_001339638|NP_001339639|NP_001339643|NP_001339641|NP_001339640|NP_001339669|NP_001339668|NP_001339645|NP_001339644|NP_001339647|NP_001339646|NP_001339649|NP_001339648|NP_001339661|NP_001339660|NP_001339667|NP_001339666|NP_001339665|NP_001339664|NP_001339627|NP_001339626|NP_001339625|NP_001339…	-	-	-	-	-	-	Homo sapiens	Homo sapiens
Q05397	PTK2_pY861	Y861	1.85983	0.895174	0.0381917	Q05397_pY861	PTK2	1527617	6714	5747	112592	111719	RP5-823N20.1	-	SRC	PTK2	ASV|SRC1|c-SRC|p60-Src	FADK|FAK|FAK1|FRNK|PPP1R71|p125FAK|pp125FAK	Affinity Capture-Western	physical	Lee J (2013)	PUBMED:23242524	9606	9606	Low Throughput	-	-	Figure 7	-	BIOGRID	P12931	-	NP_938033|NP_005408	Q05397	Q59GM6|E7ESA6|Q658W2	NP_001339634|NP_001339635|NP_001339636|NP_001339637|NP_001339630|NP_001339631|NP_001339632|NP_001339633|NP_001339638|NP_001339639|NP_001339643|NP_001339641|NP_001339640|NP_001339669|NP_001339668|NP_001339645|NP_001339644|NP_001339647|NP_001339646|NP_001339649|NP_001339648|NP_001339661|NP_001339660|NP_001339667|NP_001339666|NP_001339665|NP_001339664|NP_001339627|NP_001339626|NP_001339625|NP_001339…	-	-	-	-	-	-	Homo sapiens	Homo sapiens
Q14289	PTK2B_pS583	S583	2.38221	1.2523	0.000375322	Q14289_pS583	PTK2B	314935	6714	2185	112592	108480	RP5-823N20.1	-	SRC	PTK2B	ASV|SRC1|c-SRC|p60-Src	CADTK|CAKB|FADK2|FAK2|PKB|PTK|PYK2|RAFTK	Affinity Capture-Western	physical	Dikic I (1996)	PUBMED:8849729	9606	9606	Low Throughput	-	-	-	-	BIOGRID	P12931	-	NP_938033|NP_005408	Q14289	-	NP_775267|NP_775266|NP_775268|NP_004094	-	-	-	-	-	-	Homo sapiens	Homo sapiens
Q14289	PTK2B_pY580	Y580	2.07026	1.04981	0.0132551	Q14289_pY580	PTK2B	314935	6714	2185	112592	108480	RP5-823N20.1	-	SRC	PTK2B	ASV|SRC1|c-SRC|p60-Src	CADTK|CAKB|FADK2|FAK2|PKB|PTK|PYK2|RAFTK	Affinity Capture-Western	physical	Dikic I (1996)	PUBMED:8849729	9606	9606	Low Throughput	-	-	-	-	BIOGRID	P12931	-	NP_938033|NP_005408	Q14289	-	NP_775267|NP_775266|NP_775268|NP_004094	-	-	-	-	-	-	Homo sapiens	Homo sapiens
Q06124	PTPN11_pS576	S576	8.02372	3.00427	0.0098419	Q06124_pS576	PTPN11	2375698	6714	5781	112592	111745	RP5-823N20.1	-	SRC	PTPN11	ASV|SRC1|c-SRC|p60-Src	BPTP3|CFC|NS1|PTP-1D|PTP2C|SH-PTP2|SH-PTP3|SHP2	Biochemical Activity	physical	Vogel W (1996)	PUBMED:8959326	9606	9606	Low Throughput	-	Phosphorylation	-	-	BIOGRID	P12931	-	NP_938033|NP_005408	Q06124	-	NP_001361554|NP_001317366|NP_002825|NP_542168	-	-	-	-	-	-	Homo sapiens	Homo sapiens
Q06124	PTPN11_pY542	Y542	2.25295	1.17181	0.00698687	Q06124_pY542	PTPN11	2375698	6714	5781	112592	111745	RP5-823N20.1	-	SRC	PTPN11	ASV|SRC1|c-SRC|p60-Src	BPTP3|CFC|NS1|PTP-1D|PTP2C|SH-PTP2|SH-PTP3|SHP2	Biochemical Activity	physical	Vogel W (1996)	PUBMED:8959326	9606	9606	Low Throughput	-	Phosphorylation	-	-	BIOGRID	P12931	-	NP_938033|NP_005408	Q06124	-	NP_001361554|NP_001317366|NP_002825|NP_542168	-	-	-	-	-	-	Homo sapiens	Homo sapiens
Q06124	PTPN11_pY580	Y580	2.85454	1.51326	0.0018108	Q06124_pY580	PTPN11	2375698	6714	5781	112592	111745	RP5-823N20.1	-	SRC	PTPN11	ASV|SRC1|c-SRC|p60-Src	BPTP3|CFC|NS1|PTP-1D|PTP2C|SH-PTP2|SH-PTP3|SHP2	Biochemical Activity	physical	Vogel W (1996)	PUBMED:8959326	9606	9606	Low Throughput	-	Phosphorylation	-	-	BIOGRID	P12931	-	NP_938033|NP_005408	Q06124	-	NP_001361554|NP_001317366|NP_002825|NP_542168	-	-	-	-	-	-	Homo sapiens	Homo sapiens
P49023	PXN_pS85	S85	2.59557	1.37605	0.00859528	P49023_pS85	PXN	3550509	6714	5829	112592	111787	RP5-823N20.1	hCG_1778014	SRC	PXN	ASV|SRC1|c-SRC|p60-Src	-	Affinity Capture-MS	physical	Golkowski M (2023)	PUBMED:36736316	9606	9606	High Throughput	0.650533	-	A kinobead competition and correlation analysis (kiCCA) involving a quantitative mass spectrometry-based chemoproteomic method was carried out to identify endogenous kinase interactors.|High confidence interactions had a kiCCA Pearson R Value >=0.6.	-	BIOGRID	P12931	-	NP_938033|NP_005408	P49023	F5GZ78	NP_001230685|NP_001372918|NP_001372919|NP_001372910|NP_001372911|NP_001372912|NP_001372913|NP_001372914|NP_001372915|NP_001372916|NP_001372917|NP_079433|NP_001074324|NP_002850	-	-	-	-	-	-	Homo sapiens	Homo sapiens
P49023	PXN_pY118	Y118	2.12159	1.08515	0.000547205	P49023_pY118	PXN	3550509	6714	5829	112592	111787	RP5-823N20.1	hCG_1778014	SRC	PXN	ASV|SRC1|c-SRC|p60-Src	-	Affinity Capture-MS	physical	Golkowski M (2023)	PUBMED:36736316	9606	9606	High Throughput	0.650533	-	A kinobead competition and correlation analysis (kiCCA) involving a quantitative mass spectrometry-based chemoproteomic method was carried out to identify endogenous kinase interactors.|High confidence interactions had a kiCCA Pearson R Value >=0.6.	-	BIOGRID	P12931	-	NP_938033|NP_005408	P49023	F5GZ78	NP_001230685|NP_001372918|NP_001372919|NP_001372910|NP_001372911|NP_001372912|NP_001372913|NP_001372914|NP_001372915|NP_001372916|NP_001372917|NP_079433|NP_001074324|NP_002850	-	-	-	-	-	-	Homo sapiens	Homo sapiens
Q96B97	SH3KBP1_pS436	S436	0.5385	-0.892982	0.000235958	Q96B97_pS436	SH3KBP1	682055	6714	30011	112592	119029	RP5-823N20.1	RP11-345L8.1	SRC	SH3KBP1	ASV|SRC1|c-SRC|p60-Src	CD2BP3|CIN85|GIG10|HSB-1|HSB1|MIG18	Affinity Capture-Western	physical	Schroeder B (2012)	PUBMED:22833562	9606	9606	Low Throughput	-	-	figure S1C.	-	BIOGRID	P12931	-	NP_938033|NP_005408	Q96B97	Q5JPT6	NP_001171889|NP_114098|NP_001340819|NP_001019837|NP_001340824|NP_001340821|NP_001340820|NP_001340823|NP_001340822	-	-	-	-	-	-	Homo sapiens	Homo sapiens
Q5TCZ1	SH3PXD2A_pS1017	S1017	0.4175	-1.26015	0.000119684	Q5TCZ1_pS1017	SH3PXD2A	2540554	6714	9644	112592	115002	RP5-823N20.1	-	SRC	SH3PXD2A	ASV|SRC1|c-SRC|p60-Src	FISH|SH3MD1|TKS5	Affinity Capture-Western	physical	Moodley S (2015)	PUBMED:26446840	9606	9606	Low Throughput	-	-	-	-	BIOGRID	P12931	-	NP_938033|NP_005408	Q5TCZ1	B3KPL1	NP_055446	-	-	-	-	-	-	Homo sapiens	Homo sapiens
Q5TCZ1	SH3PXD2A_pS421	S421	0.445	-1.16812	0.0160601	Q5TCZ1_pS421	SH3PXD2A	2540554	6714	9644	112592	115002	RP5-823N20.1	-	SRC	SH3PXD2A	ASV|SRC1|c-SRC|p60-Src	FISH|SH3MD1|TKS5	Affinity Capture-Western	physical	Moodley S (2015)	PUBMED:26446840	9606	9606	Low Throughput	-	-	-	-	BIOGRID	P12931	-	NP_938033|NP_005408	Q5TCZ1	B3KPL1	NP_055446	-	-	-	-	-	-	Homo sapiens	Homo sapiens
Q5TCZ1	SH3PXD2A_pS819	S819	0.49	-1.02915	0.000212272	Q5TCZ1_pS819	SH3PXD2A	2540554	6714	9644	112592	115002	RP5-823N20.1	-	SRC	SH3PXD2A	ASV|SRC1|c-SRC|p60-Src	FISH|SH3MD1|TKS5	Affinity Capture-Western	physical	Moodley S (2015)	PUBMED:26446840	9606	9606	Low Throughput	-	-	-	-	BIOGRID	P12931	-	NP_938033|NP_005408	Q5TCZ1	B3KPL1	NP_055446	-	-	-	-	-	-	Homo sapiens	Homo sapiens
Q15464	SHB_pS265	S265	2.03388	1.02424	0.00764592	Q15464_pS265	SHB	315230	6461	6714	112358	112592	RP11-3J10.3	RP5-823N20.1	SHB	SRC	bA3J10.2	ASV|SRC1|c-SRC|p60-Src	Affinity Capture-Western	physical	Karlsson T (1995)	PUBMED:7537362	9606	9606	Low Throughput	-	-	-	-	BIOGRID	Q15464	-	NP_003019	P12931	-	NP_938033|NP_005408	-	-	-	-	-	-	Homo sapiens	Homo sapiens
Q15464	SHB_pY114	Y114	2.50708	1.32601	0.0202727	Q15464_pY114	SHB	315230	6461	6714	112358	112592	RP11-3J10.3	RP5-823N20.1	SHB	SRC	bA3J10.2	ASV|SRC1|c-SRC|p60-Src	Affinity Capture-Western	physical	Karlsson T (1995)	PUBMED:7537362	9606	9606	Low Throughput	-	-	-	-	BIOGRID	Q15464	-	NP_003019	P12931	-	NP_938033|NP_005408	-	-	-	-	-	-	Homo sapiens	Homo sapiens
Q15464	SHB_pY246	Y246	1.95226	0.965143	0.00404624	Q15464_pY246	SHB	315230	6461	6714	112358	112592	RP11-3J10.3	RP5-823N20.1	SHB	SRC	bA3J10.2	ASV|SRC1|c-SRC|p60-Src	Affinity Capture-Western	physical	Karlsson T (1995)	PUBMED:7537362	9606	9606	Low Throughput	-	-	-	-	BIOGRID	Q15464	-	NP_003019	P12931	-	NP_938033|NP_005408	-	-	-	-	-	-	Homo sapiens	Homo sapiens
Q15464	SHB_pY336	Y336	2.23418	1.15974	0.00443526	Q15464_pY336	SHB	315230	6461	6714	112358	112592	RP11-3J10.3	RP5-823N20.1	SHB	SRC	bA3J10.2	ASV|SRC1|c-SRC|p60-Src	Affinity Capture-Western	physical	Karlsson T (1995)	PUBMED:7537362	9606	9606	Low Throughput	-	-	-	-	BIOGRID	Q15464	-	NP_003019	P12931	-	NP_938033|NP_005408	-	-	-	-	-	-	Homo sapiens	Homo sapiens
Q99808	SLC29A1_pS254	S254	0.5525	-0.855954	0.0087899	Q99808_pS254	SLC29A1	2243743	2030	6714	108344	112592	-	RP5-823N20.1	SLC29A1	SRC	ENT1	ASV|SRC1|c-SRC|p60-Src	Affinity Capture-MS	physical	Huttlin EL (2017)	PUBMED:28514442	9606	9606	High Throughput	0.984009	-	BioPlex 2.0 HEK 293T cells CompPASS score = 0.984009469, threshold = 0.75. Quantitative scores calculated by CompPASS-Plus (Huttlin et al. Cell, 2015, PMID: 26186194).|See BioPlex Interactome for details (https://bioplex.hms.harvard.edu/index.php).|This data has also been reanalyzed as part of BioPlex 3.0 (PMID: 33961781) and may be re-scored from BioPlex 1.0 (PMID: 26186194). Only scores from wi…	-	BIOGRID	Q99808	-	NP_001291392|NP_001071644|NP_001291391|NP_001071642|NP_001291394|NP_001291395|NP_001071645|NP_001071643|NP_001359256|NP_004946	P12931	-	NP_938033|NP_005408	-	-	-	-	-	-	Homo sapiens	Homo sapiens
P12931	SRC_pS75	S75	0.566	-0.821126	0.000608674	P12931_pS75	SRC	607023	6714	6714	112592	112592	RP5-823N20.1	RP5-823N20.1	SRC	SRC	ASV|SRC1|c-SRC|p60-Src	ASV|SRC1|c-SRC|p60-Src	Biochemical Activity	physical	Lee HY (2011)	PUBMED:21335603	9606	9606	Low Throughput	-	Phosphorylation	-	-	BIOGRID	P12931	-	NP_938033|NP_005408	P12931	-	NP_938033|NP_005408	-	-	-	-	-	-	Homo sapiens	Homo sapiens
Q9Y490	TLN1_pY26	Y26	2.074	1.05241	0.011712	Q9Y490_pY26	TLN1	1527616	6714	7094	112592	112949	RP5-823N20.1	RP11-112J3.1	SRC	TLN1	ASV|SRC1|c-SRC|p60-Src	ILWEQ|TLN	Affinity Capture-Western	physical	Lee J (2013)	PUBMED:23242524	9606	9606	Low Throughput	-	-	Figure 7	-	BIOGRID	P12931	-	NP_938033|NP_005408	Q9Y490	-	NP_006280	-	-	-	-	-	-	Homo sapiens	Homo sapiens
Q9Y490	TLN1_pY436	Y436	2.87492	1.52352	0.0105799	Q9Y490_pY436	TLN1	1527616	6714	7094	112592	112949	RP5-823N20.1	RP11-112J3.1	SRC	TLN1	ASV|SRC1|c-SRC|p60-Src	ILWEQ|TLN	Affinity Capture-Western	physical	Lee J (2013)	PUBMED:23242524	9606	9606	Low Throughput	-	-	Figure 7	-	BIOGRID	P12931	-	NP_938033|NP_005408	Q9Y490	-	NP_006280	-	-	-	-	-	-	Homo sapiens	Homo sapiens
Q9Y490	TLN1_pY70	Y70	2.37499	1.24792	0.0109565	Q9Y490_pY70	TLN1	1527616	6714	7094	112592	112949	RP5-823N20.1	RP11-112J3.1	SRC	TLN1	ASV|SRC1|c-SRC|p60-Src	ILWEQ|TLN	Affinity Capture-Western	physical	Lee J (2013)	PUBMED:23242524	9606	9606	Low Throughput	-	-	Figure 7	-	BIOGRID	P12931	-	NP_938033|NP_005408	Q9Y490	-	NP_006280	-	-	-	-	-	-	Homo sapiens	Homo sapiens
Q13263	TRIM28_pS501	S501	2.6795	1.42196	0.00242253	Q13263_pS501	TRIM28	2781691	6714	10155	112592	115457	RP5-823N20.1	-	SRC	TRIM28	ASV|SRC1|c-SRC|p60-Src	KAP1|PPP1R157|RNF96|TF1B|TIF1B	Affinity Capture-MS	physical	Kennedy SA (2020)	PUBMED:31980649	9606	9606	High Throughput	-	-	-	-	BIOGRID	P12931	-	NP_938033|NP_005408	Q13263	-	NP_005753	-	-	-	-	-	-	Homo sapiens	Homo sapiens
Q13263	TRIM28_pS752	S752	1.756	0.812293	0.000301059	Q13263_pS752	TRIM28	2781691	6714	10155	112592	115457	RP5-823N20.1	-	SRC	TRIM28	ASV|SRC1|c-SRC|p60-Src	KAP1|PPP1R157|RNF96|TF1B|TIF1B	Affinity Capture-MS	physical	Kennedy SA (2020)	PUBMED:31980649	9606	9606	High Throughput	-	-	-	-	BIOGRID	P12931	-	NP_938033|NP_005408	Q13263	-	NP_005753	-	-	-	-	-	-	Homo sapiens	Homo sapiens
P68363	TUBA1B_pS48	S48	0.4145	-1.27056	4.03962e-07	P68363_pS48	TUBA1B	2781664	6714	10376	112592	115651	RP5-823N20.1	-	SRC	TUBA1B	ASV|SRC1|c-SRC|p60-Src	K-ALPHA-1	Affinity Capture-MS	physical	Kennedy SA (2020)	PUBMED:31980649	9606	9606	High Throughput	-	-	-	-	BIOGRID	P12931	-	NP_938033|NP_005408	P68363	-	NP_006073	-	-	-	-	-	-	Homo sapiens	Homo sapiens
P68366	TUBA4A_pS48	S48	0.482	-1.05289	0.00483281	P68366_pS48	TUBA4A	2781682	6714	7277	112592	113128	RP5-823N20.1	-	SRC	TUBA4A	ASV|SRC1|c-SRC|p60-Src	H2-ALPHA|TUBA1	Affinity Capture-MS	physical	Kennedy SA (2020)	PUBMED:31980649	9606	9606	High Throughput	-	-	-	-	BIOGRID	P12931	-	NP_938033|NP_005408	P68366	-	NP_001265481|NP_005991	-	-	-	-	-	-	Homo sapiens	Homo sapiens
P18206	VCL_pS290	S290	0.589	-0.76366	2.7232e-06	P18206_pS290	VCL	3437825	6714	7414	112592	113257	RP5-823N20.1	RP11-178G16.3	SRC	VCL	ASV|SRC1|c-SRC|p60-Src	CMD1W|CMH15|HEL114|MV|MVCL	Co-fractionation	physical	Havugimana PC (2022)	PUBMED:35831314	9606	9606	High Throughput	-	-	High confidence interactions were identified as having an EPIC score >=0.625 in applicable cell lines (MCF7, MDA231 or MCF10A)|MCF10A cell line (score 0.67)|MDA231 cell line (score 0.73)	-	BIOGRID	P12931	-	NP_938033|NP_005408	P18206	B3KXA2|A0A024QZN4|V9HWK2	NP_003364|NP_054706	-	-	-	-	-	-	Homo sapiens	Homo sapiens
P18206	VCL_pS721	S721	0.4775	-1.06643	6.93158e-05	P18206_pS721	VCL	3437825	6714	7414	112592	113257	RP5-823N20.1	RP11-178G16.3	SRC	VCL	ASV|SRC1|c-SRC|p60-Src	CMD1W|CMH15|HEL114|MV|MVCL	Co-fractionation	physical	Havugimana PC (2022)	PUBMED:35831314	9606	9606	High Throughput	-	-	High confidence interactions were identified as having an EPIC score >=0.625 in applicable cell lines (MCF7, MDA231 or MCF10A)|MCF10A cell line (score 0.67)|MDA231 cell line (score 0.73)	-	BIOGRID	P12931	-	NP_938033|NP_005408	P18206	B3KXA2|A0A024QZN4|V9HWK2	NP_003364|NP_054706	-	-	-	-	-	-	Homo sapiens	Homo sapiens
P07947	YES1_pY194	Y194	2.03649	1.02609	0.00311079	P07947_pY194	YES1	3481224	7525	6714	113357	112592	-	RP5-823N20.1	YES1	SRC	HsT441|P61-YES|Yes|c-yes	ASV|SRC1|c-SRC|p60-Src	Affinity Capture-MS	physical	Buljan M (2020)	PUBMED:32707033	9606	9606	High Throughput	6392	-	Affinity Capture-MS was carried out to identify high confidence protein-protein interactors with a FDR<1% (protein abundance ratio compared to control are reported)	-	BIOGRID	P07947	-	NP_005424	P12931	-	NP_938033|NP_005408	-	-	-	-	-	-	Homo sapiens	Homo sapiens
P07947	YES1_pY446	Y446	1.59709	0.675441	0.000229941	P07947_pY446	YES1	3481224	7525	6714	113357	112592	-	RP5-823N20.1	YES1	SRC	HsT441|P61-YES|Yes|c-yes	ASV|SRC1|c-SRC|p60-Src	Affinity Capture-MS	physical	Buljan M (2020)	PUBMED:32707033	9606	9606	High Throughput	6392	-	Affinity Capture-MS was carried out to identify high confidence protein-protein interactors with a FDR<1% (protein abundance ratio compared to control are reported)	-	BIOGRID	P07947	-	NP_005424	P12931	-	NP_938033|NP_005408	-	-	-	-	-	-	Homo sapiens	Homo sapiens

## Sheet: 6-SRC-interactome-totalProteo
Supplemental Data 7: A list of altered proteins identified as SRC interacting proteins
Accession	GeneName	ProteinName	FC_.KO1.WT.	FC_.KO2.WT.	average	Log2Avg	Pval_.KO1.WT.	Pval_.KO2.WT.	pvalue	FDR_.KO1.WT.	FDR_.KO2.WT.	X.BioGRID.Interaction.ID	Entrez.Gene.Interactor.A	Entrez.Gene.Interactor.B	BioGRID.ID.Interactor.A	BioGRID.ID.Interactor.B	Systematic.Name.Interactor.A	Systematic.Name.Interactor.B	Official.Symbol.Interactor.A	Official.Symbol.Interactor.B	Synonyms.Interactor.A	Synonyms.Interactor.B	Experimental.System	Experimental.System.Type	Author	Publication.Source	Organism.ID.Interactor.A	Organism.ID.Interactor.B	Throughput	Score	Modification	Qualifications	Tags	Source.Database	SWISS.PROT.Accessions.Interactor.A	TREMBL.Accessions.Interactor.A	REFSEQ.Accessions.Interactor.A	SWISS.PROT.Accessions.Interactor.B	TREMBL.Accessions.Interactor.B	REFSEQ.Accessions.Interactor.B	Ontology.Term.IDs	Ontology.Term.Names	Ontology.Term.Categories	Ontology.Term.Qualifier.IDs	Ontology.Term.Qualifier.Names	Ontology.Term.Types	Organism.Name.Interactor.A	Organism.Name.Interactor.B
Q02952	AKAP12	A-kinase anchor protein 12	0.397	0.521	0.459	-1.12343	0.00014841	2.01967e-06	2.01967e-06	0.00130676	0.00014281	2781662	6714	9590	112592	114958	RP5-823N20.1	-	SRC	AKAP12	ASV|SRC1|c-SRC|p60-Src	AKAP250|SSeCKS	Affinity Capture-MS	physical	Kennedy SA (2020)	PUBMED:31980649	9606	9606	High Throughput	-	-	-	-	BIOGRID	P12931	-	NP_938033|NP_005408	Q02952	Q86TJ9	NP_005091|NP_653080|NP_001357275	-	-	-	-	-	-	Homo sapiens	Homo sapiens
Q9GZQ8	MAP1LC3B	Microtubule-associated proteins 1A/1B light chain 3B	0.652	0.566	0.609	-0.715486	0.000331345	0.00031941	0.00031941	0.00216708	0.00238698	2630903	81631	6714	123565	112592	-	RP5-823N20.1	MAP1LC3B	SRC	ATG8F|LC3B|MAP1A/1BLC3|MAP1LC3B-a	ASV|SRC1|c-SRC|p60-Src	Affinity Capture-Western	physical	Dong W (2018)	PUBMED:29965781	9606	9606	Low Throughput	-	-	-	-	BIOGRID	Q9GZQ8	Q658J6	NP_073729	P12931	-	NP_938033|NP_005408	-	-	-	-	-	-	Homo sapiens	Homo sapiens
P15941	MUC1	Mucin-1	1.917	2.849	2.383	1.25278	6.78163e-06	8.25726e-07	8.25726e-07	0.000248998	9.64554e-05	314836	6714	4582	112592	110669	RP5-823N20.1	RP11-263K19.2	SRC	MUC1	ASV|SRC1|c-SRC|p60-Src	ADMCKD|ADMCKD1|CA 15-3|CD227|EMA|H23AG|KL-6|MAM6|MCD|MCKD|MCKD1|MUC-1|MUC-1/SEC|MUC-1/X|MUC1/ZD|PEM|PEMT|PUM	Reconstituted Complex	physical	Li Y (2001)	PUBMED:11483589	9606	9606	Low Throughput	-	-	-	-	BIOGRID	P12931	-	NP_938033|NP_005408	P15941	A0A087X2A4|A5YRV0|A0A087X0L2|Q7Z538|A5YRU5|B6ECB3|A6ZID6|A6ZIE6|A6ZID7|A5YRU7|A6ZIE4|Q7Z551|A5YRV2	NP_001191216|NP_001191217|NP_001191214|NP_001191215|NP_002447|NP_001191223|NP_001191222|NP_001191221|NP_001191220|NP_001191224|NP_001191226|NP_001191225|NP_001191219|NP_001191218|NP_001037858|NP_001037857|NP_001037856|NP_001037855|NP_001018017|NP_001018016|NP_001358649	-	-	-	-	-	-	Homo sapiens	Homo sapiens
Q15746	MYLK	Myosin light chain kinase, smooth muscle	0.28	0.211	0.2455	-2.02621	0.00134434	0.00434767	0.00134434	0.00568416	0.0146669	314940	4638	6714	110722	112592	-	RP5-823N20.1	MYLK	SRC	AAT7|KRP|MLCK|MLCK1|MLCK108|MLCK210|MSTP083|MYLK1|smMLCK	ASV|SRC1|c-SRC|p60-Src	Affinity Capture-Western	physical	Garcia JG (1999)	PUBMED:10362724	9606	9606	Low Throughput	-	-	-	-	BIOGRID	Q15746	-	NP_444260|NP_444259|NP_444253|NP_444255|NP_444254|NP_444256|NP_001308238	P12931	-	NP_938033|NP_005408	-	-	-	-	-	-	Homo sapiens	Homo sapiens
Q96B97	SH3KBP1	SH3 domain-containing kinase-binding protein 1	0.658	0.663	0.6605	-0.59837	6.10731e-06	8.47468e-07	8.47468e-07	0.000241698	9.64554e-05	670626	6714	30011	112592	119029	RP5-823N20.1	RP11-345L8.1	SRC	SH3KBP1	ASV|SRC1|c-SRC|p60-Src	CD2BP3|CIN85|GIG10|HSB-1|HSB1|MIG18	Affinity Capture-Western	physical	Narita T (2005)	PUBMED:15707590	9606	9606	Low Throughput	-	-	-	-	BIOGRID	P12931	-	NP_938033|NP_005408	Q96B97	Q5JPT6	NP_001171889|NP_114098|NP_001340819|NP_001019837|NP_001340824|NP_001340821|NP_001340820|NP_001340823|NP_001340822	-	-	-	-	-	-	Homo sapiens	Homo sapiens
Q5TCZ1	SH3PXD2A	SH3 and PX domain-containing protein 2A	0.621	0.532	0.5765	-0.794607	9.93455e-05	7.83848e-05	7.83848e-05	0.00101426	0.000993099	2540556	9644	6714	115002	112592	-	RP5-823N20.1	SH3PXD2A	SRC	FISH|SH3MD1|TKS5	ASV|SRC1|c-SRC|p60-Src	Affinity Capture-Western	physical	Moodley S (2015)	PUBMED:26446840	9606	9606	Low Throughput	-	-	-	-	BIOGRID	Q5TCZ1	B3KPL1	NP_055446	P12931	-	NP_938033|NP_005408	-	-	-	-	-	-	Homo sapiens	Homo sapiens
Q9C029	TRIM7	E3 ubiquitin-protein ligase TRIM7	0.504	0.564	0.534	-0.905088	0.00225222	0.0049286	0.00225222	0.00824804	0.0160245	2839897	81786	6714	123579	112592	-	RP5-823N20.1	TRIM7	SRC	GNIP|RNF90	ASV|SRC1|c-SRC|p60-Src	Affinity Capture-Western	physical	Zhu L (2020)	PUBMED:31802035	9606	9606	Low Throughput	-	-	-	-	BIOGRID	Q9C029	-	NP_976042|NP_976040|NP_976041|NP_203128|NP_976039|NP_976038	P12931	-	NP_938033|NP_005408	-	-	-	-	-	-	Homo sapiens	Homo sapiens
