# Supplementary material for: Proteomic Analysis of PTEN-Deficient Cells Reveals Src-Mediated Upregulation of EphA2 and Therapeutic Potential of Dual Inhibition
Source: Mol Cell Proteomics. 2025 Oct 21;24(12):101316. doi: 10.1016/j.mcpro.2025.101316 (PMC12686823; doi:10.1016/j.mcpro.2025.101316)
Supplement: Supplementary Data 8 [file mmc8.xlsx]

## Sheet: 1-TotalPro_IdentifiedKinases
Supplemental Data 8: A list of protein kinases significantly altered in PTEN KO cells
GeneName	Accession	ProteinName	Kinase.Name	Group	Family	SubFamily	UniprotID	MCF10A_WT_1	MCF10A_WT_2	MCF10A_WT_3	MCF10A_PTEN_KO1_1	MCF10A_PTEN_KO1_2	MCF10A_PTEN_KO1_3	MCF10A_PTEN_KO2_1	MCF10A_PTEN_KO2_2	MCF10A_PTEN_KO2_3	Log2_FC_KO1_WT	Log2_FC_KO2_WT	Consistent	MCF10A_WT_1.1	MCF10A_WT_2.1	MCF10A_WT_3.1	MCF10A_PTEN_KO1_1.1	MCF10A_PTEN_KO1_2.1	MCF10A_PTEN_KO1_3.1	MCF10A_PTEN_KO2_1.1	MCF10A_PTEN_KO2_2.1	MCF10A_PTEN_KO2_3.1	Pval_KO1_WT	Pval_KO2_WT	FDR_KO1_WT	FDR_KO2_WT
MYLK	Q15746	Myosin light chain kinase, smooth muscle	Myosin light chain kinase	CAMK	MLCK	NA	Q15746	5.53916	5.46271	5.40259	3.70044	3.93546	3.15381	3.57289	2.32193	3.47249	-1.83697	-2.24684	keep	46.5	44.1	42.3	13	15.3	8.9	11.9	5	11.1	0.00134434	0.00434767	0.00568416	0.0146669
BUB1	O43683	Mitotic checkpoint serine/threonine-protein kinase BUB1	Mitotic checkpoint serine/threonine-protein kinase BUB1	Other	BUB	NA	O43683	7.83605	7.82591	7.80929	7.11582	7.14057	7.02126	7.43546	7.37851	7.45861	-0.73033	-0.399206	keep	228.5	226.9	224.3	138.7	141.1	129.9	173.1	166.4	175.9	3.94434e-05	9.02532e-05	0.00060311	0.00107327
AURKA	O14965	Aurora kinase A	Aurora kinase A	Other	Aur	NA	O14965	9.53275	9.57781	9.52513	8.848	8.82655	8.79604	9.0561	9.11816	9.14211	-0.721729	-0.439506	keep	740.7	764.2	736.8	460.8	454	444.5	532.3	555.7	565	5.43794e-06	0.000133566	0.000233573	0.00139028
PKN1	Q16512	Serine/threonine-protein kinase N1	Serine/threonine-protein kinase N1	AGC	PKN	NA	Q16512	9.89845	9.8586	9.88646	9.27426	9.31198	9.13083	9.37786	9.27961	9.40514	-0.640158	-0.526063	keep	954.4	928.4	946.5	619.2	635.6	560.6	665.3	621.5	678	0.000340098	0.000189974	0.00220569	0.00172514
AURKB	Q96GD4	Aurora kinase B	Aurora kinase B	Other	Aur	NA	Q96GD4	7.40088	7.39917	7.42122	6.82146	6.80735	6.72656	6.97154	6.95187	6.96694	-0.621401	-0.443652	keep	169	168.8	171.4	113.1	112	105.9	125.5	123.8	125.1	3.37059e-05	1.12838e-06	0.000551353	0.000111918
PLK1	P53350	Serine/threonine-protein kinase PLK1	Serine/threonine-protein kinase PLK1	Other	PLK	NA	P53350	9.87067	9.79035	9.83162	9.26209	9.24745	9.18364	9.53935	9.50343	9.54959	-0.599793	-0.300328	keep	936.2	885.5	911.2	614	607.8	581.5	744.1	725.8	749.4	5.67521e-05	0.000377552	0.000730336	0.0026515
STK38L	Q9Y2H1	Serine/threonine-protein kinase 38-like	Serine/threonine-protein kinase 38-like	AGC	NDR	NA	Q9Y2H1	5.82018	5.88264	5.61176	5.2555	5.25172	5.15381	5.14975	5.41278	5.2211	-0.555	-0.510567	keep	56.5	59	48.9	38.2	38.1	35.6	35.5	42.6	37.3	0.00337067	0.0108424	0.0108822	0.0287815
MARK1	Q9P0L2	Serine/threonine-protein kinase MARK1	Serine/threonine-protein kinase MARK1	CAMK	CAMKL	MARK	Q9P0L2	6.78398	6.75489	6.75889	6.26303	6.33628	6.13955	6.21529	6.35931	6.30012	-0.517417	-0.473195	keep	110.2	108	108.3	76.8	80.8	70.5	74.3	82.1	78.8	0.000865731	0.000376117	0.0042541	0.00264684
AKT3	Q9Y243	RAC-gamma serine/threonine-protein kinase	RAC-gamma serine/threonine-protein kinase	AGC	Akt	NA	Q9Y243	7.07895	6.84172	7.08321	6.59991	6.56529	6.30743	6.50938	6.39403	6.77873	-0.50897	-0.435769	keep	135.2	114.7	135.6	97	94.7	79.2	91.1	84.1	109.8	0.0138712	0.0339713	0.0319442	0.0700341
SRC	P12931	Proto-oncogene tyrosine-protein kinase Src	Proto-oncogene tyrosine-protein kinase Src	TK	Src	NA	P12931	9.45553	9.54921	9.54419	9.05175	9.03947	8.97928	8.90569	8.85705	8.83731	-0.493101	-0.649978	keep	702.1	749.2	746.6	530.7	526.2	504.7	479.6	463.7	457.4	0.000199272	5.90921e-05	0.00157218	0.000846259
CDK1	P06493	Cyclin-dependent kinase 1	Cyclin-dependent kinase 1	CMGC	CDK	CDC2	P06493	11.3624	11.3201	11.351	10.8595	10.8577	10.8466	11.1225	11.1132	11.1117	-0.49002	-0.228826	keep	2632.9	2556.8	2612.1	1857.9	1855.7	1841.4	2229.5	2215.1	2212.9	3.20929e-06	6.28156e-05	0.000209113	0.000872426
GRK6	P43250	G protein-coupled receptor kinase 6	G protein-coupled receptor kinase 6	AGC	GRK	GRK	P43250	7.78986	7.71973	7.63154	7.22786	7.42459	7.13443	7.51017	7.24508	7.38716	-0.44775	-0.330306	keep	221.3	210.8	198.3	149.9	171.8	140.5	182.3	151.7	167.4	0.00963616	0.0202895	0.0241794	0.0464834
MLKL	Q8NB16	Mixed lineage kinase domain-like protein	Mixed lineage kinase domain-like protein	TKL	TKL-Unique	NA	Q8NB16	11.1156	11.0838	11.0734	10.7071	10.6855	10.601	10.834	10.8471	10.8903	-0.425762	-0.233706	keep	2218.8	2170.5	2154.9	1671.7	1646.9	1553.2	1825.4	1842.1	1898	0.000253773	0.000384587	0.00183268	0.00267322
DAPK3	O43293	Death-associated protein kinase 3	Death-associated protein kinase 3	CAMK	DAPK	NA	O43293	9.64115	9.64728	9.63081	9.27193	9.21432	9.17493	9.18041	9.18413	9.21796	-0.41882	-0.445498	keep	798.5	801.9	792.8	618.2	594	578	580.2	581.7	595.5	0.000125419	4.15902e-06	0.00117706	0.000181496
CDK6	Q00534	Cyclin-dependent kinase 6	Cyclin-dependent kinase 6	CMGC	CDK	CDK4	Q00534	10.7569	10.7433	10.7427	10.3571	10.3693	10.287	10.1797	10.1436	10.1419	-0.409408	-0.592506	keep	1730.4	1714.2	1713.5	1311.6	1322.7	1249.4	1159.8	1131.2	1129.8	9.52826e-05	1.45255e-06	0.000984802	0.000122899
BRD3	Q15059	Bromodomain-containing protein 3	Bromodomain-containing protein 3	Atypical	BRD	NA	Q15059	8.77742	8.64854	8.82496	8.43796	8.48301	8.27006	8.49025	8.44087	8.49466	-0.35233	-0.27675	keep	438.8	401.3	453.5	346.8	357.8	308.7	359.6	347.5	360.7	0.0133695	0.00770491	0.0310446	0.0222999
PAK6	Q9NQU5	Serine/threonine-protein kinase PAK 6	Serine/threonine-protein kinase PAK 6	STE	STE20	PAKB	Q9NQU5	6.57592	6.55612	6.46761	5.96347	6.3345	6.23458	6.11478	6.00899	5.99774	-0.348112	-0.492502	keep	95.4	94.1	88.5	62.4	80.7	75.3	69.3	64.4	63.9	0.0371688	0.000594252	0.0694238	0.00358255
AXL	P30530	Tyrosine-protein kinase receptor UFO	Tyrosine-protein kinase receptor UFO	TK	Axl	NA	P30530	8.31288	8.27193	8.27146	7.96694	7.88874	7.98071	7.82782	7.71287	7.7879	-0.339527	-0.508575	keep	318	309.1	309	250.2	237	252.6	227.2	209.8	221	0.000431552	0.000151195	0.00260381	0.0014912
SRPK1	Q96SB4	SRSF protein kinase 1	SRSF protein kinase 1	CMGC	SRPK	NA	Q96SB4	11.221	11.2067	11.1391	10.8706	10.8584	10.8424	10.8697	10.9243	10.9475	-0.33222	-0.275161	keep	2387	2363.5	2255.3	1872.3	1856.5	1836	1871.2	1943.3	1974.8	0.000235537	0.00129477	0.00174425	0.00619688
EIF2AK2	P19525	Interferon-induced, double-stranded RNA-activated protein kinase	Interferon-induced	Other	PEK	NA	P19525	11.2712	11.2332	11.2514	10.8999	10.9562	10.9322	11.1178	11.1132	11.1156	-0.322411	-0.136494	keep	2471.6	2407.3	2437.8	1910.7	1986.7	1954	2222.2	2215.2	2218.8	8.08069e-05	0.000248306	0.000895812	0.00203993
YES1	P07947	Tyrosine-protein kinase Yes	Tyrosine-protein kinase Yes	TK	Src	NA	P07947	11.1001	11.1321	11.0967	10.8057	10.7915	10.7969	10.8151	10.8626	10.8577	-0.311709	-0.264389	keep	2195.1	2244.4	2190	1789.9	1772.4	1779	1801.7	1862	1855.7	1.31272e-05	0.000149307	0.000337605	0.00148893
CDK17	Q00537	Cyclin-dependent kinase 17	Cyclin-dependent kinase 17	CMGC	CDK	PCTAIRE	Q00537	8.91019	8.89905	8.80929	8.59656	8.58421	8.51412	8.75589	8.69174	8.72622	-0.308127	-0.148692	keep	481.1	477.4	448.6	387.1	383.8	365.6	432.3	413.5	423.5	0.00167967	0.0159463	0.00665449	0.0386758
POMK	Q9H5K3	Protein O-mannose kinase	Protein kinase-like protein SgK196	Other	Other-Unique	NA	Q9H5K3	8.43962	8.42164	8.45984	8.23026	8.10957	8.1334	8.23266	8.19967	8.08321	-0.28176	-0.267193	keep	347.2	342.9	352.1	300.3	276.2	280.8	300.8	294	271.2	0.00183681	0.00451898	0.00713497	0.0150819
MAST4	O15021	Microtubule-associated serine/threonine-protein kinase 4	Microtubule-associated serine/threonine-protein kinase 4	AGC	MAST	NA	O15021	9.19894	9.12516	9.04685	8.87467	8.85953	8.82496	8.65678	8.58946	8.5519	-0.271777	-0.524946	keep	587.7	558.4	528.9	469.4	464.5	453.5	403.6	385.2	375.3	0.00427737	0.000610762	0.0129805	0.00365431
MAP4K5	Q9Y4K4	Mitogen-activated protein kinase kinase kinase kinase 5	Mitogen-activated protein kinase kinase kinase kinase 5	STE	STE20	KHS	Q9Y4K4	9.02763	9.03837	9.08693	8.79993	8.81314	8.73369	8.92807	8.78594	8.94457	-0.268538	-0.163278	keep	521.9	525.8	543.8	445.7	449.8	425.7	487.1	441.4	492.7	0.0009282	0.0370416	0.00442708	0.0750106
INSR	P06213	Insulin receptor	Insulin receptor	TK	InsR	NA	P06213	7.56605	7.72588	7.75956	7.42291	7.42291	7.40854	7.51649	7.4446	7.5306	-0.268133	-0.188548	keep	189.5	211.7	216.7	171.6	171.6	169.9	183.1	174.2	184.9	0.0113544	0.0461551	0.0272336	0.0888693
WEE1	P30291	Wee1-like protein kinase	Wee1-like protein kinase	Other	WEE	NA	P30291	7.09592	6.95652	7.06178	6.90207	6.79831	6.63517	6.6893	6.78136	6.69209	-0.256614	-0.31773	keep	136.8	124.2	133.6	119.6	111.3	99.4	103.2	110	103.4	0.0423893	0.00358127	0.077101	0.0128719
TTN	Q8WZ42	Titin	Titin	CAMK	MLCK	NA	Q8WZ42	8.34341	8.36194	8.37287	8.03672	8.18933	8.08108	8.20897	8.29967	8.30287	-0.255644	-0.088305	keep	324.8	329	331.5	262.6	291.9	270.8	295.9	315.1	315.8	0.00508453	0.0497234	0.0147758	0.0940184
EIF2AK4	Q9P2K8	eIF-2-alpha kinase GCN2	Eukaryotic translation initiation factor 2-alpha kinase 4	Other	PEK	GCN2	Q9P2K8	10.5187	10.4913	10.4568	10.2388	10.2676	10.2158	10.2852	10.2962	10.31	-0.248241	-0.191928	keep	1467	1439.4	1405.4	1208.3	1232.7	1189.2	1247.8	1257.4	1269.5	0.000443936	0.000575967	0.0026546	0.00351932
EIF2AK4	Q9P2K8	eIF-2-alpha kinase GCN2	Eukaryotic translation initiation factor 2-alpha kinase 4	STE	STE-Unique	NA	Q9P2K8	10.5187	10.4913	10.4568	10.2388	10.2676	10.2158	10.2852	10.2962	10.31	-0.248241	-0.191928	keep	1467	1439.4	1405.4	1208.3	1232.7	1189.2	1247.8	1257.4	1269.5	0.000443936	0.000575967	0.0026546	0.00351932
BAZ1A	Q9NRL2	Bromodomain adjacent to zinc finger domain protein 1A	Bromodomain adjacent to zinc finger domain protein 1A	Atypical	BAZ	NA	Q9NRL2	11.049	10.9726	10.9982	10.7566	10.8144	10.7263	10.6953	10.6511	10.7249	-0.240755	-0.316226	keep	2118.8	2009.5	2045.5	1730	1800.8	1694.1	1658.1	1608.1	1692.4	0.00215196	0.000522558	0.00796409	0.00329328
IGF1R	P08069	Insulin-like growth factor 1 receptor	Insulin-like growth factor 1 receptor	TK	InsR	NA	P08069	8.55497	8.46148	8.52669	8.29875	8.31288	8.22882	7.99379	7.76022	7.97327	-0.234295	-0.602022	keep	376.1	352.5	368.8	314.9	318	300	254.9	216.8	251.3	0.00350609	0.00160778	0.0111865	0.00724295
MAPKAPK2	P49137	MAP kinase-activated protein kinase 2	MAP kinase-activated protein kinase 2	CAMK	MAPKAPK	MK2	P49137	10.7879	10.7566	10.7513	10.512	10.5738	10.5388	10.7217	10.7194	10.7181	-0.223627	-0.0456379	keep	1768	1730.1	1723.7	1460.2	1524.2	1487.6	1688.7	1686	1684.5	0.0004597	0.0165008	0.00272452	0.0397196
CDK4	P11802	Cyclin-dependent kinase 4	Cyclin-dependent kinase 4	CMGC	CDK	CDK4	P11802	8.47411	8.4733	8.51057	8.23314	8.30788	8.26632	8.36326	8.35975	8.35491	-0.216659	-0.126787	keep	355.6	355.4	364.7	300.9	316.9	307.9	329.3	328.5	327.4	0.000952483	0.000537751	0.00450147	0.00336311
TRIO	O75962	Triple functional domain protein	Triple functional domain protein	CAMK	Trio	NA	O75962	10.3487	10.2653	10.2426	10.0864	10.1191	10.0039	9.94734	9.87652	9.95289	-0.215637	-0.36025	keep	1304	1230.7	1211.5	1087.2	1112.1	1026.8	987.3	940	991.1	0.0101567	0.000891619	0.0251575	0.00480118
BAZ1B	Q9UIG0	Tyrosine-protein kinase BAZ1B	Tyrosine-protein kinase BAZ1B	Atypical	BAZ	NA	Q9UIG0	11.8139	11.7763	11.8021	11.5992	11.6064	11.5394	11.5919	11.5915	11.6021	-0.215516	-0.202275	keep	3600.2	3507.6	3570.9	3102.5	3117.9	2976.5	3086.9	3086	3108.8	0.00084178	6.42655e-05	0.00416421	0.000882571
ROCK2	O75116	Rho-associated protein kinase 2	Rho-associated protein kinase 2	AGC	DMPK	ROCK	O75116	11.6044	11.573	11.6094	11.3844	11.3979	11.3659	11.5143	11.4976	11.5207	-0.212888	-0.0848131	keep	3113.6	3046.7	3124.5	2673.3	2698.5	2639.2	2925.2	2891.4	2938.1	0.000131908	0.00311426	0.00121524	0.0115954
CAMKK2	Q96RR4	Calcium/calmodulin-dependent protein kinase kinase 2	Calcium/calmodulin-dependent protein kinase kinase 2	Other	CAMKK	CAMKK-Meta	Q96RR4	9.63699	9.62917	9.65875	9.49805	9.40131	9.40301	9.57478	9.59712	9.55152	-0.206854	-0.067097	keep	796.2	791.9	808.3	723.1	676.2	677	762.6	774.5	750.4	0.00332933	0.0133274	0.0108076	0.0337587
MARK3	P27448	MAP/microtubule affinity-regulating kinase 3	MAP/microtubule affinity-regulating kinase 3	CAMK	CAMKL	MARK	P27448	9.25148	9.17193	9.29232	9.03727	9.08693	8.98925	9.08561	9.01903	9.02625	-0.201069	-0.195501	keep	609.5	576.8	627	525.4	543.8	508.2	543.3	518.8	521.4	0.0113364	0.00906366	0.0272258	0.025205
PAK2	Q13177	Serine/threonine-protein kinase PAK 2	Serine/threonine-protein kinase PAK 2	STE	STE20	PAKA	Q13177	12.0086	12.0554	12.006	11.8565	11.8152	11.8422	11.8714	11.9017	11.898	-0.185426	-0.133084	keep	4120.4	4256.2	4113.2	3708.3	3603.5	3671.6	3746.6	3826.1	3816.5	0.000768485	0.00205056	0.00390386	0.00859741
STK26	Q9P289	Serine/threonine-protein kinase 26	Serine/threonine-protein kinase MST4	STE	STE20	YSK	Q9P289	10.644	10.6423	10.6242	10.4267	10.508	10.4187	10.4574	10.4402	10.4462	-0.185205	-0.188952	keep	1600.2	1598.3	1578.4	1376.4	1456.2	1368.8	1406	1389.4	1395.1	0.0031393	1.98472e-05	0.0103718	0.000424586
CDK16	Q00536	Cyclin-dependent kinase 16	Cyclin-dependent kinase 16	CMGC	CDK	PCTAIRE	Q00536	9.94661	9.93162	9.97685	9.78382	9.74382	9.78382	9.84046	9.80316	9.88585	-0.18121	-0.108264	keep	986.8	976.6	1007.7	881.5	857.4	881.5	916.8	893.4	946.1	0.000652089	0.0165765	0.00344088	0.0398497
BCR	P11274	Breakpoint cluster region protein	Breakpoint cluster region protein	Atypical	BCR	NA	P11274	9.49045	9.48543	9.49665	9.30515	9.35271	9.27775	9.40195	9.31061	9.42143	-0.178649	-0.11205	keep	719.3	716.8	722.4	632.6	653.8	620.7	676.5	635	685.7	0.00127155	0.0302511	0.00547041	0.0638595
AKT1	P31749	RAC-alpha serine/threonine-protein kinase	RAC-alpha serine/threonine-protein kinase	AGC	Akt	NA	P31749	11.2959	11.3091	11.2936	11.1204	11.1309	11.1134	11.1361	11.1697	11.1767	-0.177996	-0.138609	keep	2514.3	2537.3	2510.2	2226.2	2242.5	2215.4	2250.6	2303.6	2314.9	1.43263e-05	0.000496184	0.00035241	0.00319327
STK24	Q9Y6E0	Serine/threonine-protein kinase 24	Serine/threonine-protein kinase 24	STE	STE20	YSK	Q9Y6E0	11.1861	11.2357	11.2175	11.0505	11.0495	11.0271	11.0539	11.0366	11.0342	-0.170854	-0.171698	keep	2330	2411.5	2381.3	2121	2119.5	2086.8	2125.9	2100.6	2097.1	0.000478916	0.000403827	0.0027931	0.00275776
SLK	Q9H2G2	STE20-like serine/threonine-protein kinase	STE20-like serine/threonine-protein kinase	STE	STE20	SLK	Q9H2G2	12.1479	12.1362	12.1352	11.9582	11.9919	11.9687	12.0019	11.9825	12.0129	-0.166759	-0.140632	keep	4538.2	4501.6	4498.3	3979	4073.1	4008.2	4101.5	4046.5	4132.7	0.000101163	0.000136052	0.00102996	0.00140657
RAF1	P04049	RAF proto-oncogene serine/threonine-protein kinase	RAF proto-oncogene serine/threonine-protein kinase	TKL	RAF	NA	P04049	10.5708	10.5608	10.5885	10.4197	10.4386	10.3779	10.5302	10.4952	10.521	-0.161139	-0.0578907	keep	1521	1510.5	1539.8	1369.8	1387.8	1330.6	1478.8	1443.3	1469.4	0.00120924	0.0119816	0.00527009	0.031077
STK10	O94804	Serine/threonine-protein kinase 10	Serine/threonine-protein kinase 10	STE	STE20	SLK	O94804	10.2176	10.2325	10.1971	10.0677	10.0215	10.0761	10.1218	10.1708	10.1505	-0.160488	-0.0679752	keep	1190.7	1203.1	1173.9	1073.2	1039.4	1079.5	1114.2	1152.7	1136.6	0.00126552	0.0178565	0.00544764	0.0420478
PTK2	Q05397	Focal adhesion kinase 1	Focal adhesion kinase 1	TK	FAK	NA	Q05397	11.6543	11.6421	11.6392	11.5172	11.4794	11.4658	11.546	11.533	11.5905	-0.157569	-0.0884945	keep	3223.3	3196	3189.7	2931.1	2855.3	2828.4	2990.1	2963.4	3083.8	0.000604705	0.00790154	0.00327379	0.0226669
VRK1	Q99986	Serine/threonine-protein kinase VRK1	Serine/threonine-protein kinase VRK1	CK1	VRK	NA	Q99986	9.49885	9.38154	9.47553	9.29002	9.34341	9.25668	9.26796	9.17218	9.20628	-0.155713	-0.236841	keep	723.5	667	711.9	626	649.6	611.7	616.5	576.9	590.7	0.0240043	0.00653027	0.0490685	0.0197771
CSNK1A1	P48729	Casein kinase I isoform alpha	Casein kinase I isoform alpha	CK1	CK1	NA	P48729	11.5385	11.5661	11.543	11.4267	11.3808	11.3858	11.3324	11.3475	11.3298	-0.151349	-0.212693	keep	2974.6	3032.2	2983.9	2752.9	2666.6	2675.8	2578.6	2605.7	2574	0.000857044	3.11318e-05	0.00422269	0.000568638
TBCK	Q8TEA7	TBC domain-containing protein kinase-like protein	TBC domain-containing protein kinase-like protein	Other	TBCK	NA	Q8TEA7	7.64818	7.64458	7.58871	7.47816	7.4271	7.52904	7.53138	7.52199	7.57516	-0.14871	-0.0843805	keep	200.6	200.1	192.5	178.3	172.1	184.7	185	183.8	190.7	0.0132749	0.0289585	0.0308838	0.0616436
ILK	Q13418	Integrin-linked protein kinase	Integrin-linked protein kinase	TKL	MLK	ILK	Q13418	11.1326	11.0945	11.1222	10.9801	10.994	10.9431	10.9476	10.9307	10.9954	-0.144011	-0.158419	keep	2245.2	2186.7	2229.1	2019.9	2039.5	1968.8	1974.9	1951.9	2041.5	0.00161213	0.00212802	0.00647514	0.00879033
TRIM33	Q9UPN9	E3 ubiquitin-protein ligase TRIM33	E3 ubiquitin-protein ligase TRIM33	Atypical	TIF1	NA	Q9UPN9	9.85953	9.82353	9.79165	9.68387	9.70373	9.67119	9.65982	9.60492	9.63354	-0.138845	-0.192236	keep	929	906.1	886.3	822.5	833.9	815.3	808.9	778.7	794.3	0.0031204	0.00159198	0.0103233	0.00718932
LATS1	O95835	Serine/threonine-protein kinase LATS1	Serine/threonine-protein kinase LATS1	AGC	NDR	NA	O95835	7.13031	7.03342	7.05094	6.88264	6.98413	6.95303	6.88996	6.77215	6.8392	-0.131619	-0.237601	keep	140.1	131	132.6	118	126.6	123.9	118.6	109.3	114.5	0.0358327	0.00630366	0.0672183	0.0193338
PTK7	Q13308	Inactive tyrosine-protein kinase 7	Inactive tyrosine-protein kinase 7	TK	CCK4	NA	Q13308	11.196	11.0912	11.1419	11.0331	11.0162	10.9897	10.9462	10.9338	10.9429	-0.13057	-0.20271	keep	2346	2181.7	2259.6	2095.5	2071.1	2033.4	1973	1956.1	1968.5	0.0165702	0.00268204	0.0366175	0.0103937
SMG1	Q96Q15	Serine/threonine-protein kinase SMG1	Serine/threonine-protein kinase SMG1	Atypical	PIKK	SMG1	Q96Q15	9.49685	9.46964	9.48321	9.35491	9.36807	9.3403	9.29071	9.26936	9.32441	-0.128809	-0.188275	keep	722.5	709	715.7	654.8	660.8	648.2	626.3	617.1	641.1	0.000329435	0.000455249	0.00216466	0.00300816
CDK11B	P21127	Cyclin-dependent kinase 11B	Cyclin-dependent kinase 11B	CMGC	CDK	CDK11	P21127	10.7875	10.7876	10.7856	10.6895	10.689	10.6276	10.5831	10.5858	10.6057	-0.117893	-0.195342	keep	1767.5	1767.6	1765.2	1651.4	1650.9	1582.1	1534	1536.9	1558.2	0.00453555	1.06397e-05	0.0135828	0.000281722
CSK	P41240	Tyrosine-protein kinase CSK	Tyrosine-protein kinase CSK	TK	Csk	NA	P41240	10.9572	10.931	10.95	10.8799	10.8428	10.7781	10.7745	10.7525	10.7562	-0.111894	-0.185022	keep	1988.2	1952.3	1978.2	1884.4	1836.6	1756	1751.6	1725.1	1729.6	0.0216657	5.80111e-05	0.0450639	0.000836219
MARK2	Q7KZI7	Serine/threonine-protein kinase MARK2	Serine/threonine-protein kinase MARK2	CAMK	CAMKL	MARK	Q7KZI7	9.68054	9.62607	9.63608	9.55017	9.56262	9.52337	9.57137	9.60733	9.58946	-0.102279	-0.0582943	keep	820.6	790.2	795.7	749.7	756.2	735.9	760.8	780	770.4	0.00738539	0.0418102	0.0196189	0.08229
PTK2B	Q14289	Protein-tyrosine kinase 2-beta	Protein-tyrosine kinase 2-beta	TK	FAK	NA	Q14289	10.971	10.9746	10.9414	10.8853	10.8662	10.8622	10.706	10.6978	10.6672	-0.0911746	-0.272004	keep	2007.3	2012.3	1966.5	1891.5	1866.6	1861.4	1670.4	1661	1626.1	0.00200742	6.70416e-05	0.00756163	0.000902182
PRPF4B	Q13523	Serine/threonine-protein kinase PRP4 homolog	Serine/threonine-protein kinase PRP4 homolog	CMGC	DYRK	PRP4	Q13523	11.3882	11.3596	11.3901	11.3113	11.3114	11.3148	11.1818	11.198	11.2099	-0.0669113	-0.182756	keep	2680.4	2627.7	2683.9	2541.2	2541.3	2547.3	2323	2349.3	2368.8	0.00255044	0.00014046	0.00896552	0.00144403
GSK3B	P49841	Glycogen synthase kinase-3 beta	Glycogen synthase kinase-3 beta	CMGC	GSK	NA	P49841	10.5494	10.6159	10.5846	10.539	10.5061	10.5184	10.4659	10.5021	10.4608	-0.0623451	-0.107178	keep	1498.6	1569.3	1535.6	1487.8	1454.3	1466.7	1414.3	1450.3	1409.3	0.0443362	0.0099388	0.0798416	0.0269663
EGFR	P00533	Epidermal growth factor receptor	Epidermal growth factor receptor	TK	EGFR	NA	P00533	12.4197	12.3825	12.3876	12.3583	12.3484	12.3282	12.1528	12.088	12.1076	-0.0516775	-0.280267	keep	5478.9	5339.6	5358.3	5250.7	5214.7	5142.2	4553.6	4353.7	4413.3	0.0242226	0.000235388	0.0494736	0.00197121
PRKDC	P78527	DNA-dependent protein kinase catalytic subunit	DNA-dependent protein kinase catalytic subunit	Atypical	PIKK	DNAPK	P78527	15.189	15.19	15.1988	15.1493	15.1453	15.1453	15.0728	15.1049	15.0854	-0.0459391	-0.104814	keep	37353.4	37380.4	37608.1	36341	36239.8	36240.2	34463.1	35239.4	34767	0.000170661	0.000440699	0.00142108	0.0029464
PAK4	O96013	Serine/threonine-protein kinase PAK 4	Serine/threonine-protein kinase PAK 4	STE	STE20	PAKB	O96013	10.4581	10.4568	10.4582	10.5211	10.5097	10.535	10.8211	10.9019	10.889	0.0642716	0.413447	keep	1406.7	1405.4	1406.8	1469.5	1457.9	1483.7	1809.2	1913.4	1896.4	0.000935548	7.94211e-05	0.00444582	0.000997643
BLVRA	P53004	Biliverdin reductase A	Biliverdin reductase A	Atypical	BLVRA	NA	P53004	10.9731	10.9287	10.9637	11.0156	11.0417	11.0058	11.2932	11.2675	11.2827	0.0658553	0.325909	keep	2010.1	1949.3	1997.1	2070.3	2108.1	2056.3	2509.5	2465.3	2491.4	0.0186692	2.9453e-05	0.0401841	0.000543367
CSNK2A1	P68400	Casein kinase II subunit alpha	Casein kinase II subunit alpha	CMGC	CK2	NA	P68400	10.416	10.4268	10.448	10.5135	10.525	10.5102	10.5341	10.5698	10.5563	0.085945	0.123156	keep	1366.2	1376.5	1396.9	1461.8	1473.5	1458.4	1482.8	1519.9	1505.8	0.00118265	0.000927902	0.00517874	0.00493875
TNK1	Q13470	Non-receptor tyrosine-protein kinase TNK1	Non-receptor tyrosine-protein kinase TNK1	TK	Ack	NA	Q13470	8.33047	8.3015	8.33316	8.4582	8.41193	8.38759	8.45121	8.47086	8.4733	0.0977611	0.14338	keep	321.9	315.5	322.5	351.7	340.6	334.9	350	354.8	355.4	0.0133677	0.000310558	0.0310446	0.00234463
OXSR1	O95747	Serine/threonine-protein kinase OSR1	Serine/threonine-protein kinase OSR1	STE	STE20	FRAY	O95747	11.6981	11.6804	11.699	11.8207	11.8416	11.8164	11.7903	11.7564	11.7865	0.133716	0.085316	keep	3322.7	3282.1	3324.6	3617.2	3670	3606.5	3542	3459.7	3532.6	0.000171084	0.00228439	0.00142299	0.00930053
TAOK3	Q9H2K8	Serine/threonine-protein kinase TAO3	Serine/threonine-protein kinase TAO3	STE	STE20	TAO	Q9H2K8	10.0848	9.98655	10.0971	10.2085	10.2193	10.2069	10.225	10.1629	10.1941	0.154565	0.137224	keep	1086	1014.5	1095.3	1183.2	1192.1	1181.9	1196.8	1146.4	1171.5	0.0115575	0.0247382	0.0275859	0.0542766
RPS6KA1	Q15418	Ribosomal protein S6 kinase alpha-1	Ribosomal protein S6 kinase alpha-1	CAMK	RSKb	RSKb	Q15418	10.0243	10.0627	10.0322	10.2279	10.1841	10.1818	10.0937	10.1191	10.1039	0.158244	0.0657701	keep	1041.4	1069.5	1047.1	1199.2	1163.4	1161.5	1092.7	1112.1	1100.5	0.00114168	0.00893357	0.00508402	0.0249374
RPS6KA1	Q15418	Ribosomal protein S6 kinase alpha-1	Ribosomal protein S6 kinase alpha-1	AGC	RSK	RSKp90	Q15418	10.0243	10.0627	10.0322	10.2279	10.1841	10.1818	10.0937	10.1191	10.1039	0.158244	0.0657701	keep	1041.4	1069.5	1047.1	1199.2	1163.4	1161.5	1092.7	1112.1	1100.5	0.00114168	0.00893357	0.00508402	0.0249374
RPS6KB2	Q9UBS0	Ribosomal protein S6 kinase beta-2	Ribosomal protein S6 kinase beta-2	AGC	RSK	RSKp70	Q9UBS0	7.58721	7.58496	7.57516	7.80413	7.70321	7.71493	7.63227	7.81954	7.82082	0.159011	0.177765	keep	192.3	192	190.7	223.5	208.4	210.1	198.4	225.9	226.1	0.00784574	0.049287	0.0205965	0.0933164
BRD2	P25440	Bromodomain-containing protein 2	Bromodomain-containing protein 2	Atypical	BRD	NA	P25440	8.7303	8.67101	8.76089	8.92955	8.92955	8.837	9.07708	9.08852	9.07708	0.178144	0.359693	keep	424.7	407.6	433.8	487.6	487.6	457.3	540.1	544.4	540.1	0.0118369	0.000173648	0.0281797	0.00163038
CHEK2	O96017	Serine/threonine-protein kinase Chk2	Serine/threonine-protein kinase Chk2	CAMK	RAD53	NA	O96017	9.08295	8.99492	9.14032	9.22713	9.29255	9.27449	9.3199	9.24436	9.32867	0.191027	0.224176	keep	542.3	510.2	564.3	599.3	627.1	619.3	639.1	606.5	643	0.0145742	0.0108663	0.0331114	0.0288136
GTF2F1	P35269	General transcription factor IIF subunit 1	nan	Atypical	GTF2F1	NA	Q6IBK5	8.51136	8.5812	8.5691	8.71184	8.783	8.8173	8.6319	8.66605	8.68299	0.217174	0.106266	keep	364.9	383	379.8	419.3	440.5	451.1	396.7	406.2	411	0.00457599	0.0154565	0.0136483	0.037749
CDC42BPG	Q6DT37	Serine/threonine-protein kinase MRCK gamma	Serine/threonine-protein kinase MRCK gamma	AGC	DMPK	GEK	Q6DT37	9.6489	9.66818	9.65249	9.91424	9.89421	9.8716	9.82782	9.82225	9.85175	0.236909	0.177453	keep	802.8	813.6	804.8	964.9	951.6	936.8	908.8	905.3	924	6.50522e-05	8.07575e-05	0.000787581	0.00100585
MAP2K3	P46734	Dual specificity mitogen-activated protein kinase kinase 3	Dual specificity mitogen-activated protein kinase kinase 3	STE	STE7	NA	P46734	8.66853	8.68299	8.65069	8.93281	8.97327	8.93015	8.85362	8.90207	8.82782	0.278075	0.194034	keep	406.9	411	401.9	488.7	502.6	487.8	462.6	478.4	454.4	7.79313e-05	0.00121589	0.000882542	0.00594303
CAMK2D	Q13557	Calcium/calmodulin-dependent protein kinase type II subunit delta	Calcium/calmodulin-dependent protein kinase type II subunit delta	CAMK	CAMK2	NA	Q13557	8.54689	8.58534	8.55421	8.87928	8.80703	8.85985	9.18636	9.27216	9.19254	0.286798	0.655311	keep	374	384.1	375.9	470.9	447.9	464.6	582.6	618.3	585.1	0.000310044	2.61884e-05	0.00207918	0.000509881
NEK9	Q8TD19	Serine/threonine-protein kinase Nek9	Serine/threonine-protein kinase Nek9	Other	NEK	NA	Q8TD19	8.98868	8.89966	8.96895	9.22014	9.19648	9.30492	9.06743	9.12593	9.16591	0.288333	0.167389	keep	508	477.6	501.1	596.4	586.7	632.5	536.5	558.7	574.4	0.00248841	0.0131052	0.0088233	0.033345
PRKCA	P17252	Protein kinase C alpha type	Protein kinase C alpha type	AGC	PKC	PKCa	P17252	8.3474	8.42752	8.47533	8.70805	8.73064	8.68965	8.74079	8.78431	8.76388	0.291831	0.34539	keep	325.7	344.3	355.9	418.2	424.8	412.9	427.8	440.9	434.7	0.00171251	0.000922977	0.00675014	0.00491965
IRAK1	P51617	Interleukin-1 receptor-associated kinase 1	Interleukin-1 receptor-associated kinase 1	TKL	IRAK	NA	P51617	5.56986	5.58496	5.59991	5.92125	5.91886	5.81762	5.86047	5.84298	5.91169	0.30175	0.287045	keep	47.5	48	48.5	60.6	60.5	56.4	58.1	57.4	60.2	0.00103073	0.000213293	0.00475987	0.00184797
PKMYT1	Q99640	Membrane-associated tyrosine- and threonine-specific cdc2-inhibitory kinase	Membrane-associated tyrosine- and threonine-specific cdc2-inhibitory kinase	Other	WEE	NA	Q99640	7.29186	7.27333	7.2937	7.71218	7.59991	7.48704	7.55305	7.52513	7.5744	0.31631	0.264677	keep	156.7	154.7	156.9	209.7	194	179.4	187.8	184.2	190.6	0.00865966	7.23268e-05	0.0222569	0.000940499
PRKCD	Q05655	Protein kinase C delta type	Protein kinase C delta type	AGC	PKC	PKCd	Q05655	11.5267	11.5126	11.5457	11.8532	11.8667	11.8556	12.0235	12.0247	12.0266	0.330136	0.496566	keep	2950.4	2921.7	2989.5	3699.7	3734.6	3705.9	4163.4	4166.8	4172.2	5.99508e-06	8.46022e-07	0.000241698	9.64554e-05
DCLK1	O15075	Serine/threonine-protein kinase DCLK1	Serine/threonine-protein kinase DCLK1	CAMK	DCAMKL	NA	O15075	7.45039	7.34696	7.37417	7.78333	7.85362	7.73539	8.04275	8.07039	8.17891	0.400425	0.707387	keep	174.9	162.8	165.9	220.3	231.3	213.1	263.7	268.8	289.8	0.000978757	0.000167225	0.00459772	0.00158422
FRK	P42685	Tyrosine-protein kinase FRK	Tyrosine-protein kinase FRK	TK	Src	NA	P42685	6.90569	6.91767	6.824	7.27705	7.25644	7.38024	6.99209	7.01235	6.94603	0.422555	0.100703	keep	119.9	120.9	113.3	155.1	152.9	166.6	127.3	129.1	123.3	0.000944304	0.0460939	0.00447299	0.088798
PRKCE	Q02156	Protein kinase C epsilon type	Protein kinase C epsilon type	AGC	PKC	PKCh	Q02156	3.12102	3.07039	3.07039	3.71149	3.40599	3.40599	3.85798	3.48543	3.33628	0.427711	0.489462	keep	8.7	8.4	8.4	13.1	10.6	10.6	14.5	11.2	10.1	0.0151692	0.0388299	0.0341469	0.0776995
EPHB3	P54753	Ephrin type-B receptor 3	Ephrin type-B receptor 3	TK	Eph	NA	P54753	6.6837	6.54226	6.59694	7.10748	7.12928	6.97499	6.95187	6.94251	7.04549	0.463368	0.371902	keep	102.8	93.2	96.8	137.9	140	125.8	123.8	123	132.1	0.00187063	0.00211633	0.00721683	0.00876168
TRIM28	Q13263	Transcription intermediary factor 1-beta	Transcription intermediary factor 1-beta	Atypical	TIF1	NA	Q13263	13.3213	13.2343	13.3108	13.762	13.8556	13.8113	13.9256	13.8401	13.896	0.520838	0.598392	keep	10235.4	9636.3	10161.5	13892.7	14823.7	14374.9	15560.8	14665.5	15244.8	0.0001729	8.6904e-05	0.00142716	0.00105387
IRAK4	Q9NWZ3	Interleukin-1 receptor-associated kinase 4	Interleukin-1 receptor-associated kinase 4	TKL	IRAK	NA	Q9NWZ3	7.24888	7.26959	7.26585	7.78333	7.74349	7.82209	7.62863	7.72792	7.63445	0.521858	0.40292	keep	152.1	154.3	153.9	220.3	214.3	226.3	197.9	212	198.7	2.46945e-05	0.000253858	0.000462433	0.00207167
CAMK2G	Q13555	Calcium/calmodulin-dependent protein kinase type II subunit gamma	Calcium/calmodulin-dependent protein kinase (CaM kinase) II gamma	CAMK	CAMK2	NA	Q13555	10.2664	10.2363	10.3061	10.9062	10.9084	10.9378	10.8721	10.9072	10.9146	0.647679	0.628205	keep	1231.7	1206.2	1266	1919.1	1922	1961.6	1874.2	1920.4	1930.3	8.8687e-06	1.28552e-05	0.000278985	0.000326301
TGFBR2	P37173	TGF-beta receptor type-2	TGF-beta receptor type-2	TKL	STKR	STKR2	P37173	5.27053	4.9542	4.74953	5.40259	5.66107	5.91409	5.87036	6.1127	5.88996	0.666815	0.954437	keep	38.6	31	26.9	42.3	50.6	60.3	58.5	69.2	59.3	0.0343072	0.00476183	0.0648525	0.0156411
EPHA2	P29317	Ephrin type-A receptor 2	Ephrin type-A receptor 2	TK	Eph	NA	P29317	8.14924	8.08693	8.15228	9.20775	9.1819	9.19771	9.15785	9.03535	9.07253	1.06603	0.959696	keep	283.9	271.9	284.5	591.3	580.8	587.2	571.2	524.7	538.4	1.20392e-06	2.1894e-05	0.000118161	0.000451433

## Sheet: 2-IMAC_IdentifiedKinases
Supplemental Data 8: A list of protein kinases whose phosphosites were significantly altered in PTEN KO cells
GeneName	UniprotID	Phosphosites	Kinase.Name	Group	Family	SubFamily	MCF10A_WT_log2_1	MCF10A_WT_log2_2	MCF10A_WT_log2_3	MCF10A_PTEN_KO1_log2_1	MCF10A_PTEN_KO1_log2_2	MCF10A_PTEN_KO1_log2_3	MCF10A_PTEN_KO2_log2_1	MCF10A_PTEN_KO2_log2_2	MCF10A_PTEN_KO2_log2_3	MCF10A_WT_1	MCF10A_WT_2	MCF10A_WT_3	MCF10A_PTEN_KO1_1	MCF10A_PTEN_KO1_2	MCF10A_PTEN_KO1_3	MCF10A_PTEN_KO2_1	MCF10A_PTEN_KO2_2	MCF10A_PTEN_KO2_3	Log2_FC_KO1_WT	Log2_FC_KO2_WT	consistent	Pval_KO1_WT	Pval_KO2_WT	FDR_KO1_WT	FDR_KO2_WT
MAST4	O15021	MAST4_O15021_206_S	Microtubule-associated serine/threonine-protein kinase 4	AGC	MAST	NA	3.94417	3.88718	3.69381	2.431	3.27196	1.65125	3.33777	2.86171	3.25475	15.3927	14.7965	12.9404	5.39268	9.65956	3.14105	10.1104	7.26878	9.54505	-1.25	-0.68	keep	0.0426955	0.0139376	0.131058	0.0697251
ARAF	P10398	ARAF_P10398_257_S	Serine/threonine-protein kinase A-Raf	TKL	RAF	NA	4.67927	4.18814	4.36123	3.7632	2.88729	3.3066	3.51286	4.10613	3.36687	25.6213	18.2287	20.5524	13.578	7.39881	9.89432	11.415	17.2214	10.3164	-1.06	-0.73	keep	0.0199816	0.0492963	0.0814576	0.156201
CDK2	P24941	CDK2_P24941_15_Y	Cyclin-dependent kinase 2	CMGC	CDK	CDK2	6.91241	6.79902	6.75157	5.91597	5.78615	5.66024	6.55183	6.37268	6.51109	120.46	111.355	107.752	60.3787	55.1829	50.5709	93.8204	82.8641	91.2082	-1.03	-0.34	keep	0.000299348	0.00902535	0.00837508	0.052974
CDK3	Q00526	CDK3_Q00526_15_Y	Cyclin-dependent kinase 3	CMGC	CDK	CDK2	6.91241	6.79902	6.75157	5.91597	5.78615	5.66024	6.55183	6.37268	6.51109	120.46	111.355	107.752	60.3787	55.1829	50.5709	93.8204	82.8641	91.2082	-1.03	-0.34	keep	0.000299348	0.00902535	0.00837508	0.052974
TTK	P33981	TTK_P33981_821_S	Dual specificity protein kinase TTK	Other	TTK	NA	2.95345	3.02874	2.58617	1.431	1.80483	2.32932	1.75281	1.53978	1.43275	7.74598	8.16098	6.00503	2.69634	3.49388	5.02569	3.37014	2.90751	2.69961	-0.97	-1.29	keep	0.0272177	0.00151619	0.0983738	0.0190254
MAP4K3	Q8IVH8	MAP4K3_Q8IVH8_618_S	Mitogen-activated protein kinase kinase kinase kinase 3	STE	STE20	KHS	3.72333	3.99463	3.83731	3.22356	3.00277	2.37372	3.5535	3.4832	3.64776	13.2079	15.9406	14.2937	9.3409	8.01538	5.18274	11.7411	11.1827	12.5339	-0.95	-0.29	keep	0.020893	0.0343128	0.0834173	0.124834
SRC	P12931	SRC_P12931_75_S	Proto-oncogene tyrosine-protein kinase Src	TK	Src	NA	3.98093	3.79507	3.79398	2.50629	3.10969	3.08421	3.12054	3.21438	3.08483	15.7899	13.8813	13.8708	5.68158	8.63195	8.48085	8.69714	9.28167	8.48449	-0.93	-0.72	keep	0.00980388	0.000608674	0.0525611	0.0116048
BAZ1B	Q9UIG0	BAZ1B_Q9UIG0_1342_S	Tyrosine-protein kinase BAZ1B	Atypical	BAZ	NA	5.2605	4.8457	5.27563	4.20861	4.28722	4.1495	4.78161	4.50468	4.57959	38.3327	28.7541	38.7367	18.4892	19.5246	17.747	27.5047	22.701	23.9108	-0.92	-0.51	keep	0.00337955	0.0364457	0.0275929	0.129254
WEE1	P30291	WEE1_P30291_190_T	Wee1-like protein kinase	Other	WEE	NA	4.92543	4.82644	4.8158	3.84282	4.16032	3.85288	4.01778	4.11547	4.12524	30.3881	28.3728	28.1644	14.3484	17.8805	14.4488	16.1984	17.3332	17.451	-0.9	-0.77	keep	0.00119089	9.54926e-05	0.016093	0.00437182
PRKD3	O94806	PRKD3_O94806_41_S	Serine/threonine-protein kinase D3	CAMK	PKD	NA	2.44941	2.74671	2.75835	1.37853	1.71737	2.13668	2.08402	1.83935	1.71286	5.46191	6.71183	6.76623	2.60004	3.28836	4.39748	4.23986	3.57848	3.2781	-0.88	-0.77	keep	0.0198149	0.00651872	0.0812165	0.0431572
CHEK1	O14757	CHEK1_O14757_280_S	Serine/threonine-protein kinase Chk1	CAMK	CAMKL	CHK1	4.21494	4.25882	4.42511	3.53053	3.40387	3.37372	4.02743	3.45406	3.70221	18.5705	19.144	21.4828	11.5557	10.5844	10.3655	16.3071	10.9591	13.016	-0.86	-0.56	keep	0.000418337	0.0324888	0.00990333	0.120481
PRKDC	P78527	PRKDC_P78527_893_S	DNA-dependent protein kinase catalytic subunit	Atypical	PIKK	DNAPK	3.38229	3.71354	3.51324	2.89043	3.05722	2.13668	2.88608	2.56727	2.79532	10.4273	13.1186	11.418	7.41493	8.32366	4.39748	7.39258	5.92685	6.94185	-0.8	-0.79	keep	0.0481373	0.00433766	0.141964	0.03392
CDK2	P24941	CDK2_P24941_14_T	Cyclin-dependent kinase 2	CMGC	CDK	CDK2	8.42752	8.48357	8.42049	7.72102	7.64515	7.7764	8.18609	8.1725	8.10315	344.299	357.939	342.625	210.989	200.179	219.245	291.246	288.514	274.974	-0.73	-0.29	keep	7.04672e-05	0.000875554	0.00503867	0.013637
CDK3	Q00526	CDK3_Q00526_14_T	Cyclin-dependent kinase 3	CMGC	CDK	CDK2	8.42752	8.48357	8.42049	7.72102	7.64515	7.7764	8.18609	8.1725	8.10315	344.299	357.939	342.625	210.989	200.179	219.245	291.246	288.514	274.974	-0.73	-0.29	keep	7.04672e-05	0.000875554	0.00503867	0.013637
GRK5	P34947	GRK5_P34947_484_S	G protein-coupled receptor kinase 5	AGC	GRK	GRK	4.89205	4.85713	4.90403	4.25301	4.33208	4.04356	4.12953	4.08728	4.24745	29.6929	28.9829	29.9406	19.067	20.1412	16.4905	17.503	16.9978	18.9937	-0.67	-0.73	keep	0.00150258	0.000127746	0.0179313	0.00505233
GRK6	P43250	GRK6_P43250_484_S	G protein-coupled receptor kinase 6	AGC	GRK	GRK	4.89205	4.85713	4.90403	4.25301	4.33208	4.04356	4.12953	4.08728	4.24745	29.6929	28.9829	29.9406	19.067	20.1412	16.4905	17.503	16.9978	18.9937	-0.67	-0.73	keep	0.00150258	0.000127746	0.0179313	0.00505233
STK10	O94804	STK10_O94804_438_S	Serine/threonine-protein kinase 10	STE	STE20	SLK	2.1599	2.04216	2.21778	1.08308	1.52473	1.72164	1.38357	1.08727	1.48337	4.46884	4.11863	4.65178	2.11855	2.87732	3.29811	2.60914	2.12472	2.79602	-0.67	-0.81	keep	0.023589	0.00317374	0.0900866	0.0280403
BRD3	Q15059	BRD3_Q15059_263_S	Bromodomain-containing protein 3	Atypical	BRD	NA	6.15589	6.23856	6.14378	5.47852	5.502	5.61472	5.5734	5.55359	5.54128	71.3028	75.5081	70.7071	44.5859	45.3177	49.0004	47.6169	46.9675	46.5683	-0.65	-0.62	keep	0.000230396	3.71188e-05	0.00747249	0.00334732
CAMK2D	Q13557	CAMK2D_Q13557_319_S	Calcium/calmodulin-dependent protein kinase type II subunit delta	CAMK	CAMK2	NA	5.82033	5.7219	5.75157	4.90905	5.04828	5.36824	5.21647	5.30695	5.30839	56.5059	52.7794	53.8761	30.0449	33.0891	41.3049	37.1803	39.5869	39.6264	-0.64	-0.49	keep	0.0091779	0.000318796	0.0504584	0.00819109
MAPK6	Q16659	MAPK6_Q16659_189_S	Mitogen-activated protein kinase 6	CMGC	MAPK	ERK3	4.27538	4.67959	4.48627	3.84282	3.79419	3.91429	3.45682	3.70971	3.54426	19.365	25.627	22.4131	14.3484	13.8728	15.0771	10.9801	13.0838	11.6662	-0.64	-0.92	keep	0.00664594	0.002759	0.0415247	0.0258579
BAZ1B	Q9UIG0	BAZ1B_Q9UIG0_349_S	Tyrosine-protein kinase BAZ1B	Atypical	BAZ	NA	6.93951	6.91115	6.99293	6.2996	6.34855	6.42472	6.49905	6.68954	6.53379	122.744	120.355	127.374	78.7716	81.4898	85.9078	90.4503	103.217	92.6544	-0.59	-0.37	keep	0.000172109	0.00411487	0.00650055	0.0327542
LATS2	Q9NRM7	LATS2_Q9NRM7_576_S	Serine/threonine-protein kinase LATS2	AGC	NDR	NA	4.32626	4.35874	4.46433	3.97238	3.51178	3.94403	3.98844	3.78186	4.12524	20.0601	20.5169	22.0748	15.6966	11.4065	15.3912	15.8723	13.7548	17.451	-0.56	-0.41	keep	0.0207025	0.0180839	0.0830962	0.0827567
SIK1	P57059	SIK1_P57059_505_S	Serine/threonine-protein kinase SIK1	CAMK	CAMKL	QIK	5.40276	5.57036	5.56828	5.06244	4.87219	4.93665	4.89137	5.2572	5.17229	42.305	47.5167	47.4482	33.4154	29.287	30.6253	29.679	38.245	36.0591	-0.56	-0.4	keep	0.00211411	0.0302481	0.0215519	0.115227
MAST2	Q6P0Q8	MAST2_Q6P0Q8_900_S	Microtubule-associated serine/threonine-protein kinase 2	AGC	MAST	NA	5.63671	5.48203	5.41942	4.95008	5.07492	4.91429	5.10239	4.92149	5.13715	49.753	44.6947	42.7964	30.9116	33.7057	30.1542	34.3537	30.3052	35.1913	-0.53	-0.46	keep	0.00274622	0.00782352	0.0247258	0.048402
MAST2	Q6P0Q8	MAST2_Q6P0Q8_1032_S	Microtubule-associated serine/threonine-protein kinase 2	AGC	MAST	NA	4.89686	4.99808	4.93228	4.60664	4.11825	4.52899	4.69343	4.53979	4.69148	29.7922	31.9575	30.5326	24.3634	17.3667	23.0867	25.874	23.2601	25.8391	-0.51	-0.3	keep	0.0273595	0.00694693	0.098651	0.0448683
CDK1	P06493	CDK1_P06493_14_T	Cyclin-dependent kinase 1	CMGC	CDK	CDC2	8.92926	8.98359	8.93303	8.45575	8.41347	8.51295	8.64802	8.69226	8.64394	487.501	506.21	488.776	351.102	340.962	365.304	401.156	413.649	400.024	-0.49	-0.29	keep	0.000132809	0.000251809	0.00612287	0.00726534
ULK1	O75385	ULK1_O75385_450_S	Serine/threonine-protein kinase ULK1	Other	ULK	NA	5.50094	5.47463	5.39643	4.93653	4.92682	5.1431	5.15176	4.83934	5.01341	45.2842	44.4659	42.1198	30.6227	30.4173	35.3369	35.5496	28.6278	32.2989	-0.45	-0.45	keep	0.00413873	0.00887785	0.0310951	0.0525986
CDK1	P06493	CDK1_P06493_15_Y	Cyclin-dependent kinase 1	CMGC	CDK	CDC2	8.04255	8.02029	7.98813	7.6474	7.61446	7.61934	7.67052	7.70043	7.75661	263.662	259.626	253.903	200.492	195.966	196.63	203.731	207.999	216.258	-0.39	-0.31	keep	3.21722e-05	0.000493772	0.00381694	0.0103323
LATS1	O95835	LATS1_O95835_613_S	Serine/threonine-protein kinase LATS1	AGC	NDR	NA	7.20332	7.21949	7.18377	6.94557	6.91582	6.86459	6.83479	6.8631	6.98624	147.372	149.033	145.389	123.261	120.745	116.533	114.15	116.412	126.785	-0.29	-0.31	keep	0.000340606	0.00296257	0.00884172	0.0267374
BAZ1A	Q9NRL2	BAZ1A_Q9NRL2_1413_S	Bromodomain adjacent to zinc finger domain protein 1A	Atypical	BAZ	NA	6.10476	5.91116	5.96975	5.79107	5.7258	5.66917	5.78445	5.87552	5.73131	68.8201	60.1777	62.6722	55.3713	52.9221	50.8851	55.1181	58.7094	53.1245	-0.27	-0.2	keep	0.0166494	0.0495303	0.0726711	0.15668
MELK	Q14680	MELK_Q14680_529_S	Maternal embryonic leucine zipper kinase	CAMK	CAMKL	MELK	5.22647	5.22979	5.28191	4.99869	4.81012	5.12374	5.056	5.08727	4.93828	37.4389	37.5253	38.9058	31.9709	28.0538	34.8657	33.2666	33.9955	30.6599	-0.26	-0.22	keep	0.0445343	0.0109341	0.134727	0.0600701
MAST4	O15021	MAST4_O15021_1384_S	Microtubule-associated serine/threonine-protein kinase 4	AGC	MAST	NA	5.56891	5.61819	5.50789	5.20108	5.31728	5.42208	5.10239	4.65953	5.02627	47.469	49.1184	45.5029	36.7858	39.8714	42.8754	34.3537	25.273	32.5881	-0.25	-0.62	keep	0.0243424	0.0105975	0.0920792	0.058818
PTK2	Q05397	PTK2_Q05397_840_S	Focal adhesion kinase 1	TK	FAK	NA	6.3754	6.34256	6.49577	6.16861	6.11183	6.26596	6.00807	6.15449	6.16649	83.021	81.1522	90.2446	71.9345	69.1584	76.9558	64.3589	71.234	71.8289	-0.22	-0.29	keep	0.0264202	0.0129174	0.097111	0.0666974
ULK1	O75385	ULK1_O75385_623_S	Serine/threonine-protein kinase ULK1	Other	ULK	NA	6.344	6.28021	6.2772	6.0728	6.13943	6.03322	6.12729	6.20129	6.20283	81.2335	77.72	77.5579	67.3122	70.4942	65.491	69.9033	73.5824	73.6608	-0.22	-0.12	keep	0.00447157	0.0203695	0.0324479	0.0890367
MARK1	Q9P0L2	MARK1_Q9P0L2_215_T	Serine/threonine-protein kinase MARK1	CAMK	CAMKL	MARK	8.18473	8.18171	8.1373	7.99488	7.95338	7.99466	7.89993	7.97506	7.97909	290.971	290.363	281.56	255.093	247.86	255.054	238.845	251.612	252.317	-0.19	-0.22	keep	0.000821347	0.00194386	0.0134325	0.0216258
MARK2	Q7KZI7	MARK2_Q7KZI7_208_T	Serine/threonine-protein kinase MARK2	CAMK	CAMKL	MARK	8.18473	8.18171	8.1373	7.99488	7.95338	7.99466	7.89993	7.97506	7.97909	290.971	290.363	281.56	255.093	247.86	255.054	238.845	251.612	252.317	-0.19	-0.22	keep	0.000821347	0.00194386	0.0134325	0.0216258
MARK3	P27448	MARK3_P27448_211_T	MAP/microtubule affinity-regulating kinase 3	CAMK	CAMKL	MARK	8.18473	8.18171	8.1373	7.99488	7.95338	7.99466	7.89993	7.97506	7.97909	290.971	290.363	281.56	255.093	247.86	255.054	238.845	251.612	252.317	-0.19	-0.22	keep	0.000821347	0.00194386	0.0134325	0.0216258
MARK4	Q96L34	MARK4_Q96L34_214_T	MAP/microtubule affinity-regulating kinase 4	CAMK	CAMKL	MARK	8.18473	8.18171	8.1373	7.99488	7.95338	7.99466	7.89993	7.97506	7.97909	290.971	290.363	281.56	255.093	247.86	255.054	238.845	251.612	252.317	-0.19	-0.22	keep	0.000821347	0.00194386	0.0134325	0.0216258
DYRK1A	Q13627	DYRK1A_Q13627_321_Y	Dual specificity tyrosine-phosphorylation-regulated kinase 1A	CMGC	DYRK	DYRK1	7.67297	7.64538	7.61758	7.82883	7.89604	7.9348	7.74113	7.91817	7.82138	204.077	200.211	196.39	227.359	238.201	244.688	213.95	241.883	226.189	0.24	0.18	keep	0.00228369	0.0276182	0.022145	0.108244
DYRK1B	Q9Y463	DYRK1B_Q9Y463_273_Y	Dual specificity tyrosine-phosphorylation-regulated kinase 1B	CMGC	DYRK	DYRK1	7.67297	7.64538	7.61758	7.82883	7.89604	7.9348	7.74113	7.91817	7.82138	204.077	200.211	196.39	227.359	238.201	244.688	213.95	241.883	226.189	0.24	0.18	keep	0.00228369	0.0276182	0.022145	0.108244
RIOK1	Q9BRS2	RIOK1_Q9BRS2_22_S	Serine/threonine-protein kinase RIO1	Atypical	RIO	RIO1	4.85292	5.15146	4.98332	5.24203	5.30983	5.22414	5.51629	5.39009	5.50804	28.8985	35.5422	31.6321	37.8451	39.6659	37.3785	45.7687	41.9353	45.5077	0.26	0.47	keep	0.0436321	0.00760976	0.132955	0.0478133
PRKDC	P78527	PRKDC_P78527_4026_S	DNA-dependent protein kinase catalytic subunit	Atypical	PIKK	DNAPK	5.53533	5.53757	5.38771	5.67077	5.86203	5.73871	5.84301	5.67224	5.7102	46.3766	46.4489	41.8661	50.9416	58.1629	53.3979	57.4011	50.9933	52.3531	0.27	0.26	keep	0.0224636	0.0236597	0.0876497	0.0977173
AAK1	Q2M2I8	AAK1_Q2M2I8_623_S	AP2-associated protein kinase 1	Other	NAK	NA	5.45268	5.44209	5.46985	5.60664	5.89479	5.74717	5.6782	5.64992	5.64776	43.7946	43.4744	44.3188	48.7267	59.4988	53.712	51.2044	50.2105	50.1356	0.3	0.2	keep	0.0243309	8.85188e-05	0.0920792	0.00434289
CDK16	Q00536	CDK16_Q00536_119_S	Cyclin-dependent kinase 16	CMGC	CDK	PCTAIRE	6.86404	6.86565	6.77628	7.04044	7.10215	7.26448	6.9509	7.08846	7.05899	116.488	116.618	109.613	131.639	137.392	153.754	123.717	136.094	133.342	0.3	0.2	keep	0.0147068	0.0181861	0.0668845	0.0829574
SPEG	Q15772	SPEG_Q15772_313_S	Striated muscle preferentially expressed protein kinase	CAMK	Trio	NA	4.44283	4.53045	4.35528	4.79857	4.76722	4.66917	4.88076	5.14312	4.87332	21.7483	23.1101	20.4678	27.8301	27.2317	25.4425	29.4616	35.3374	29.31	0.3	0.53	keep	0.00908823	0.00688453	0.0501845	0.0445636
SPEG	Q15772	SPEG_Q15772_313_S	Striated muscle preferentially expressed protein kinase	CAMK	Trio	NA	4.44283	4.53045	4.35528	4.79857	4.76722	4.66917	4.88076	5.14312	4.87332	21.7483	23.1101	20.4678	27.8301	27.2317	25.4425	29.4616	35.3374	29.31	0.3	0.53	keep	0.00908823	0.00688453	0.0501845	0.0445636
AAK1	Q2M2I8	AAK1_Q2M2I8_620_T	AP2-associated protein kinase 1	Other	NAK	NA	6.05821	6.01859	5.95212	6.33273	6.38448	6.26006	6.33389	6.16802	6.31888	66.6353	64.8302	61.911	80.6013	83.545	76.6417	80.666	71.905	79.8313	0.32	0.27	keep	0.00265635	0.0126189	0.024293	0.0656493
PAK4	O96013	PAK4_O96013_474_S	Serine/threonine-protein kinase PAK 4	STE	STE20	PAKB	5.2379	5.55172	5.39062	5.7734	5.79151	5.58198	6.1115	5.98909	5.99608	37.7368	46.9065	41.9507	54.6972	55.3884	47.901	69.1423	63.518	63.8265	0.32	0.63	keep	0.0459728	0.00295976	0.137373	0.0267374
EEF2K	O00418	EEF2K_O00418_470_S	Eukaryotic elongation factor 2 kinase	Atypical	Alpha	eEF2K	5.01234	5.11064	5.23732	5.39844	5.30983	5.63766	5.65659	5.74021	5.70221	32.2749	34.5507	37.7217	42.1785	39.6659	49.7857	50.4434	53.4535	52.0639	0.33	0.58	keep	0.0491111	0.00112769	0.143445	0.0157752
PAK2	Q13177	PAK2_Q13177_132_S	Serine/threonine-protein kinase PAK 2	STE	STE20	PAKA	5.3155	5.26169	5.33427	5.69511	5.61521	5.58199	5.7115	5.79645	5.63942	39.8223	38.3642	40.3437	51.8083	49.0171	47.9011	52.4003	55.5782	49.8464	0.33	0.41	keep	0.00122004	0.00121288	0.0163729	0.0164939
MAP4K3	Q8IVH8	MAP4K3_Q8IVH8_329_S	Mitogen-activated protein kinase kinase kinase kinase 3	STE	STE20	KHS	5.06465	5.117	5.04005	5.29253	5.36122	5.62394	5.28243	5.6009	5.41981	33.4666	34.7032	32.9008	39.1932	41.1045	49.3145	38.9197	48.5331	42.8081	0.36	0.37	keep	0.0272566	0.0191754	0.0983738	0.0856598
NRBP1	Q9UHY1	NRBP1_Q9UHY1_232_T	Nuclear receptor-binding protein	Other	NRBP	NA	4.60468	4.68815	4.65074	4.89977	4.94137	5.17481	5.14291	5.15223	5.09707	24.3303	25.7795	25.1196	29.8523	30.7256	36.1221	35.3321	35.5611	34.2272	0.36	0.48	keep	0.0158716	8.20938e-05	0.0701221	0.00434289
RPS6KC1	Q96S38	RPS6KC1_Q96S38_423_S	Ribosomal protein S6 kinase delta-1	AGC	RSKL	NA	4.88721	4.95616	4.74931	5.24203	5.22912	5.21196	5.3948	5.31102	5.40018	29.5936	31.0422	26.8958	37.8451	37.5079	37.0644	42.0724	39.6987	42.2296	0.36	0.5	keep	0.00408552	0.00169593	0.0309859	0.0202129
BLVRA	P53004	BLVRA_P53004_237_S	Biliverdin reductase A	Atypical	BLVRA	NA	4.4296	4.1821	4.29441	4.72168	4.63623	4.66024	4.85931	4.99922	5.0091	21.5497	18.1525	19.6221	26.3856	24.8682	25.2855	29.0267	31.9826	32.2025	0.37	0.65	keep	0.00815248	0.00163185	0.0473358	0.0197865
CAMKK1	Q8N5S9	CAMKK1_Q8N5S9_458_S	Calcium/calmodulin-dependent protein kinase kinase 1	Other	CAMKK	CAMKK-Meta	4.91122	5.01179	5.0982	5.22356	5.44529	5.49423	5.22068	5.4054	5.22531	30.0902	32.2626	34.254	37.3636	43.5708	45.0741	37.289	42.3826	37.4089	0.38	0.28	keep	0.0185475	0.0272347	0.0776219	0.107203
AKT3	Q9Y243	AKT3_Q9Y243_34_S	RAC-gamma serine/threonine-protein kinase	AGC	Akt	NA	4.58691	4.21209	4.43078	4.72693	4.91704	4.79692	5.46395	5.75821	5.80282	24.0324	18.5338	21.5674	26.4819	30.2118	27.7983	44.138	54.1244	55.8241	0.4	1.26	keep	0.0297226	0.00113986	0.103803	0.0158572
MKNK2	Q9HBH9	MKNK2_Q9HBH9_74_S	MAP kinase-interacting serine/threonine-protein kinase 2	CAMK	MAPKAPK	MNK	3.34048	3.64483	3.68435	3.79357	4.08369	4.0975	3.95848	3.81662	3.94732	10.1294	12.5084	12.8558	13.8669	16.9556	17.1187	15.5461	14.0902	15.4263	0.43	0.34	keep	0.0416097	0.0407765	0.128714	0.138875
PAK1	Q13153	PAK1_Q13153_204_S	Serine/threonine-protein kinase PAK 1	STE	STE20	PAKA	5.28643	5.38267	5.12642	5.54549	5.67157	5.91052	5.58978	5.51882	5.6422	39.0278	41.7201	34.9306	46.7045	50.9696	60.1512	48.1604	45.8492	49.9428	0.45	0.32	keep	0.027248	0.018401	0.0983738	0.0837863
MARK2	Q7KZI7	MARK2_Q7KZI7_471_S	Serine/threonine-protein kinase MARK2	CAMK	CAMKL	MARK	3.25301	3.27596	3.30679	3.7734	3.60001	3.83712	4.13846	3.73417	3.53229	9.53352	9.6864	9.89561	13.6743	12.1258	14.2918	17.6117	13.3075	11.5698	0.46	0.55	keep	0.00321163	0.0430747	0.0268177	0.143532
EPHB3	P54753	EPHB3_P54753_614_Y	Ephrin type-B receptor 3	TK	Eph	NA	2.89686	3.25306	2.99101	3.40501	3.76176	3.39541	3.25805	3.69733	3.63662	7.44806	9.53385	7.95032	10.5928	13.5645	10.5225	9.56686	12.972	12.4375	0.48	0.49	keep	0.042204	0.0497521	0.130126	0.15725
EPHB4	P54760	EPHB4_P54760_596_Y	Ephrin type-B receptor 4	TK	Eph	NA	2.89686	3.25306	2.99101	3.40501	3.76176	3.39541	3.25805	3.69733	3.63662	7.44806	9.53385	7.95032	10.5928	13.5645	10.5225	9.56686	12.972	12.4375	0.48	0.49	keep	0.042204	0.0497521	0.130126	0.15725
TRIM28	Q13263	TRIM28_Q13263_50_S	Transcription intermediary factor 1-beta	Atypical	TIF1	NA	4.48183	4.82644	4.62625	5.20485	5.16858	5.0088	5.3948	5.01925	5.03902	22.3442	28.3728	24.6967	36.8821	35.9665	32.1958	42.0724	32.4299	32.8774	0.48	0.51	keep	0.0144161	0.0325996	0.0659597	0.120655
PRKCD	Q05655	PRKCD_Q05655_645_S	Protein kinase C delta type	AGC	PKC	PKCd	5.84795	6.05215	5.83089	6.38686	6.29668	6.52408	6.46572	6.94263	6.6436	57.5983	66.3556	56.9209	83.6829	78.6124	92.0329	88.3847	123.01	99.982	0.49	0.78	keep	0.00712716	0.00775316	0.0433832	0.0482433
STK24	Q9Y6E0	STK24_Q9Y6E0_190_T	Serine/threonine-protein kinase 24	STE	STE20	YSK	3.88721	4.02875	3.74931	4.45654	4.50527	4.17481	4.15616	4.3785	4.17229	14.7968	16.322	13.4479	21.9559	22.7102	18.0611	17.8291	20.7999	18.0295	0.49	0.35	keep	0.0199665	0.0322911	0.0814576	0.120017
STK25	O00506	STK25_O00506_174_T	Serine/threonine-protein kinase 25	STE	STE20	YSK	3.88721	4.02875	3.74931	4.45654	4.50527	4.17481	4.15616	4.3785	4.17229	14.7968	16.322	13.4479	21.9559	22.7102	18.0611	17.8291	20.7999	18.0295	0.49	0.35	keep	0.0199665	0.0322911	0.0814576	0.120017
PRKCD	Q05655	PRKCD_Q05655_304_S	Protein kinase C delta type	AGC	PKC	PKCd	4.04308	4.26456	4.26932	4.74777	4.67737	4.81313	4.79296	4.85615	4.69686	16.485	19.2203	19.2838	26.8671	25.5876	28.1124	27.7221	28.9633	25.9355	0.55	0.59	keep	0.00277876	0.0025626	0.0249001	0.025127
EPHB2	P29323	EPHB2_P29323_776_S	Ephrin type-B receptor 2	TK	Eph	NA	3.84796	4.03547	4.10176	4.64046	4.64218	4.36274	4.78161	4.84497	4.70221	14.3996	16.3982	17.1693	24.9412	24.971	20.5739	27.5047	28.7396	26.032	0.56	0.78	keep	0.00994212	0.000832503	0.0528929	0.0133803
TRIM66	B5MCJ9	TRIM66_O15016_1039_S	Tripartite motif-containing protein 66	Atypical	TIF1	NA	4.89686	4.91663	4.77627	5.51239	5.41781	5.61934	5.52654	5.24449	5.40018	29.7922	30.2033	27.4032	45.6452	42.7487	49.1575	46.0949	37.9095	42.2296	0.65	0.53	keep	0.000857576	0.00470606	0.0134325	0.0358002
STK24	Q9Y6E0	STK24_Q9Y6E0_184_T	Serine/threonine-protein kinase 24	STE	STE20	YSK	6.01234	5.79309	5.89381	6.58365	6.5069	6.60777	6.60597	6.53457	6.60554	64.5498	55.4489	59.4583	95.9127	90.9437	97.5297	97.408	92.7049	97.3788	0.66	0.68	keep	0.00069049	0.000544074	0.0125083	0.0108036
STK25	O00506	STK25_O00506_168_T	Serine/threonine-protein kinase 25	STE	STE20	YSK	6.01234	5.79309	5.89381	6.58365	6.5069	6.60777	6.60597	6.53457	6.60554	64.5498	55.4489	59.4583	95.9127	90.9437	97.5297	97.408	92.7049	97.3788	0.66	0.68	keep	0.00069049	0.000544074	0.0125083	0.0108036
STK26	Q9P289	STK26_Q9P289_172_T	Serine/threonine-protein kinase MST4	STE	STE20	YSK	6.01234	5.79309	5.89381	6.58365	6.5069	6.60777	6.60597	6.53457	6.60554	64.5498	55.4489	59.4583	95.9127	90.9437	97.5297	97.408	92.7049	97.3788	0.66	0.68	keep	0.00069049	0.000544074	0.0125083	0.0108036
PEAK1	Q9H792	PEAK1_Q9H792_1151_T	Pseudopodium-enriched atypical kinase 1	Other	NKF3	NA	4.0859	4.25882	4.04376	4.78856	4.65988	5.00175	4.83753	4.87826	4.6533	16.9816	19.144	16.4927	27.6375	25.2793	32.0388	28.5919	29.4106	25.1642	0.69	0.66	keep	0.00452515	0.00229638	0.0326922	0.0238609
NEK9	Q8TD19	NEK9_Q8TD19_333_T	Serine/threonine-protein kinase Nek9	Other	NEK	NA	4.97639	5.07844	4.87105	5.77593	5.57224	5.8091	5.99091	5.95569	5.74952	31.4805	33.788	29.2639	54.7935	47.5785	56.0678	63.5979	62.0642	53.7994	0.75	0.92	keep	0.00144973	0.000658051	0.0178942	0.0120071
PRKCA	P17252	PRKCA_P17252_226_S	Protein kinase C alpha type	AGC	PKC	PKCa	5.44283	5.30129	5.247	6.1354	5.99582	6.13668	5.73525	5.78186	5.85902	43.4967	39.432	37.9755	70.2975	63.8148	70.3596	53.27	55.0191	58.0416	0.76	0.46	keep	0.000530786	0.00254346	0.0108448	0.0250826
TRIM28	Q13263	TRIM28_Q13263_19_S	Transcription intermediary factor 1-beta	Atypical	TIF1	NA	4.44283	4.4572	4.65075	5.28898	5.39333	5.16221	5.23324	4.99416	4.97413	21.7483	21.966	25.1197	39.0969	42.0294	35.808	37.6151	31.8708	31.4312	0.76	0.55	keep	0.00127615	0.00675098	0.0167033	0.044073
CDC42BPG	Q6DT37	CDC42BPG_Q6DT37_1526_S	Serine/threonine-protein kinase MRCK gamma	AGC	DMPK	GEK	3.85787	4.09463	3.82013	4.66804	4.82066	4.65125	4.53332	4.64024	4.57376	14.4989	17.0847	14.1245	25.4226	28.2594	25.1284	23.1561	24.9375	23.8144	0.79	0.65	keep	0.00147081	0.00196921	0.017915	0.0217796
CDC42BPG	Q6DT37	CDC42BPG_Q6DT37_1514_S	Serine/threonine-protein kinase MRCK gamma	AGC	DMPK	GEK	3.85787	4.09463	3.82013	4.66804	4.82066	4.65125	4.53332	4.64024	4.57376	14.4989	17.0847	14.1245	25.4226	28.2594	25.1284	23.1561	24.9375	23.8144	0.79	0.65	keep	0.00147081	0.00196921	0.017915	0.0217796
TNIK	Q9UKE5	TNIK_Q9UKE5_678_S	TRAF2 and NCK-interacting protein kinase	STE	STE20	MSN	3.19161	2.85713	2.97558	3.57784	3.77266	4.0975	3.87543	3.86172	4.01772	9.13629	7.24573	7.86574	11.9409	13.6673	17.1187	14.6764	14.5376	16.1977	0.82	0.91	keep	0.0110137	0.00115965	0.0563289	0.0159563
TNIK	Q9UKE5	TNIK_Q9UKE5_680_S	TRAF2 and NCK-interacting protein kinase	STE	STE20	MSN	3.19161	2.85713	2.97558	3.57784	3.77266	4.0975	3.87543	3.86172	4.01772	9.13629	7.24573	7.86574	11.9409	13.6673	17.1187	14.6764	14.5376	16.1977	0.82	0.91	keep	0.0110137	0.00115965	0.0563289	0.0159563
PRKCD	Q05655	PRKCD_Q05655_507_T	Protein kinase C delta type	AGC	PKC	PKCd	5.69319	5.82061	5.70087	6.62506	6.42645	6.64674	6.39853	6.32115	6.49113	51.7392	56.5167	52.0154	98.7053	86.0112	100.2	84.3623	79.9566	89.9549	0.83	0.67	keep	0.000524741	0.000487972	0.0108448	0.0102678
TAOK3	Q9H2K8	TAOK3_Q9H2K8_442_S	Serine/threonine-protein kinase TAO3	STE	STE20	TAO	3.64532	3.48695	3.19131	4.26751	4.31728	4.48919	4.38357	4.27397	4.3119	12.5127	11.2118	9.13441	19.2596	19.9357	22.4585	20.8731	19.3461	19.8614	0.91	0.87	keep	0.0035422	0.00298462	0.0284931	0.0268402
TRIM28	Q13263	TRIM28_Q13263_752_S	Transcription intermediary factor 1-beta	Atypical	TIF1	NA	4.34752	4.25306	4.15067	5.21611	5.03478	5.26006	4.94327	4.9789	4.92002	20.358	19.0677	17.7614	37.171	32.7809	38.3209	30.7661	31.5353	30.2742	0.92	0.69	keep	0.000502134	0.000301059	0.0105953	0.00795176
PRKCD	Q05655	PRKCD_Q05655_218_T	Protein kinase C delta type	AGC	PKC	PKCd	3.55069	3.73849	3.57598	4.60664	4.53115	4.69564	4.04654	4.15223	4.21785	11.7183	13.3474	11.9255	24.3634	23.1213	25.9137	16.5246	17.7806	18.608	0.99	0.52	keep	0.000197222	0.00257732	0.00696176	0.0251336
EPHA2	P29317	EPHA2_P29317_897_S	Ephrin type-A receptor 2	TK	Eph	NA	5.10267	4.9597	5.20791	5.97679	6.03704	6.27476	5.83204	5.91883	5.80779	34.3604	31.1185	36.9605	62.9788	65.6645	77.427	56.9663	60.4986	56.0169	1.01	0.76	keep	0.000971275	0.000657355	0.014219	0.0120071
TRIM28	Q13263	TRIM28_Q13263_501_S	Transcription intermediary factor 1-beta	Atypical	TIF1	NA	1.83797	1.4572	2.16435	3.43101	3.16031	3.41679	3.13846	2.92681	3.47089	3.57507	2.74575	4.48263	10.7854	8.94023	10.6796	8.80586	7.60426	11.0877	1.49	1.35	keep	0.00242253	0.00626897	0.0227892	0.0422354
EPHA2	P29317	EPHA2_P29317_901_S	Ephrin type-A receptor 2	TK	Eph	NA	0.668046	1.5352	1.52389	3.09938	3.02115	2.02976	3.17365	3.06816	3.17999	1.58892	2.89829	2.87565	8.57051	8.11814	4.08337	9.02329	8.38705	9.06298	1.5	1.85	keep	0.0302499	0.00279674	0.105061	0.0261468
CHEK2	O96017	CHEK2_O96017_260_S	Serine/threonine-protein kinase Chk2	CAMK	RAD53	NA	4.21494	3.62713	4.04376	5.34475	5.49215	5.69126	4.77016	4.90004	4.69148	18.5705	12.3559	16.4927	40.6377	45.0094	51.6703	27.2873	29.8579	25.8391	1.53	0.81	keep	0.0015421	0.0111178	0.0180331	0.0606382
TGFBR2	P37173	TGFBR2_P37173_553_S	TGF-beta receptor type-2	TKL	STKR	STKR2	1.62224	1.24147	1.52389	3.14721	3.69465	3.37372	3.99829	3.96863	3.92002	3.07853	2.3644	2.87565	8.85941	12.9479	10.3655	15.981	15.6558	15.1371	1.95	2.49	keep	0.00057666	2.77819e-05	0.0111982	0.0029849
PTK6	Q13882	PTK6_Q13882_446_S	Protein-tyrosine kinase 6	TK	Src	NA	1.4754	2.37474	1.60635	4.29608	4.16032	4.54849	4.00807	3.79354	3.48338	2.78061	5.18642	3.0448	19.6448	17.8805	23.4009	16.0897	13.8666	11.1841	2.47	1.9	keep	0.00114404	0.00368337	0.0156844	0.0308121

## Sheet: 3-pY_IdentifiedKinases
Supplemental Data 8: A list of protein kinases whose phosphosites were significantly altered in PTEN KO cells identified in tyrosine phosphoproteomic analysis
UniprotID	Phosphosites	GeneName	SiteID	ProteinName	Kinase.Name	Group	Family	SubFamily	Abundance..F3..Light..Sample..10A..1	Abundance..F4..Light..Sample..10A..2	Abundance..F5..Light..Sample..10A..3	Abundance..F3..Medium..Sample..KO1..1	Abundance..F4..Medium..Sample..KO1..2	Abundance..F5..Medium..Sample..KO1..3	Abundance..F3..Heavy..Sample..KO2..1	Abundance..F4..Heavy..Sample..KO2..2	Abundance..F5..Heavy..Sample..KO2..3	Mean.WT.	Mean.KO1.	Mean.KO2.	KO1.WT	KO2.WT	Average.ratio	log2.KO1.WT.	log2.KO2.WT.	Consistency	log2.MCF10A_WT_1.	log2.MCF10A_WT_2.	log2.MCF10A_WT_3.	log2.MCF10A_KO1_1.	log2.MCF10A_KO1_2.	log2.MCF10A_KO1_3.	log2.MCF10A_KO2_1.	log2.MCF10A_KO2_2.	log2.MCF10A_KO2_3.	Pvalue.KO1_WT.	Pvalue.KO2_WT.
O15264	MAPK13_pT180	MAPK13	pT180	Mitogen-activated protein kinase 13	Mitogen-activated protein kinase 13	CMGC	MAPK	p38	1.40913e+06	2.01536e+06	1.66039e+06	4.362e+06	4.88963e+06	6.77872e+06	2.24999e+06	2.86953e+06	3.48382e+06	1.69496e+06	5.34345e+06	2.86778e+06	3.15256	1.69195	2.42225	1.65652	0.758686	consistent	20.4264	20.9426	20.6631	22.0566	22.2213	22.6926	21.1015	21.4524	21.7322	0.00244149	0.0332865
O43293	DAPK3_pY305	DAPK3	pY305	Death-associated protein kinase 3	Death-associated protein kinase 3	CAMK	DAPK	NA	62053.1	89499.7	72885.4	12410.6	12410.6	12410.6	12410.6	12410.6	12410.6	74812.7	12410.6	12410.6	0.165889	0.165889	0.165889	-2.59171	-2.59171	consistent	15.9212	16.4496	16.1533	13.5993	13.5993	13.5993	13.5993	13.5993	13.5993	7.28274e-05	7.28274e-05
O60674	JAK2_pY570	JAK2	pY570	Tyrosine-protein kinase JAK2	Tyrosine-protein kinase JAK2	TK	Jak	NA	703706	758760	696830	1.22386e+06	1.19712e+06	1.66883e+06	1.13553e+06	1.11934e+06	1.40294e+06	719765	1.36327e+06	1.21927e+06	1.89405	1.69398	1.79402	0.921473	0.760419	consistent	19.4246	19.5333	19.4104	20.223	20.1911	20.6704	20.1149	20.0942	20.42	0.00475358	0.00256147
P00533	EGFR_pY869	EGFR	pY869	Epidermal growth factor receptor	Epidermal growth factor receptor	TK	EGFR	NA	462925	659583	372201	1.85562e+06	1.81792e+06	1.48594e+06	833990	1.28843e+06	1.31734e+06	498236	1.71983e+06	1.14658e+06	3.45183	2.30129	2.87656	1.78736	1.20244	consistent	18.8204	19.3312	18.5057	20.8235	20.7939	20.5029	19.6697	20.2972	20.3292	0.00223096	0.0197413
P06493	CDK1_pT14	CDK1	pT14	Cyclin-dependent kinase 1	Cyclin-dependent kinase 1	CMGC	CDK	CDC2	7.54947e+06	1.11315e+07	8.71129e+06	1.52837e+07	2.11253e+07	2.06059e+07	1.67843e+07	2.08089e+07	2.32079e+07	9.13075e+06	1.9005e+07	2.0267e+07	2.08142	2.21965	2.15053	1.05757	1.15033	consistent	22.8479	23.4081	23.0545	23.8655	24.3325	24.2966	24.0006	24.3107	24.4681	0.0087643	0.00563965
P07947	YES1_pY446	YES1	pY446	Tyrosine-protein kinase Yes	Tyrosine-protein kinase Yes	TK	Src	NA	280751	299455	278019	430186	473460	460892	340348	508610	527818	286075	454846	458926	1.58995	1.60422	1.59709	0.668986	0.681868	consistent	18.0989	18.192	18.0848	18.7146	18.8529	18.8141	18.3767	18.9562	19.0097	0.000229941	0.0331852
P07947	YES1_pY194	YES1	pY194	Tyrosine-protein kinase Yes	Tyrosine-protein kinase Yes	TK	Src	NA	467719	699611	468683	1.03407e+06	1.18494e+06	1.31686e+06	815494	1.15958e+06	1.22936e+06	545338	1.17863e+06	1.06815e+06	2.16128	1.95869	2.05998	1.11188	0.969887	consistent	18.8353	19.4162	18.8383	19.9799	20.1764	20.3287	19.6373	20.1452	20.2295	0.00654733	0.0219139
P07947	YES1_pY212	YES1	pY212	Tyrosine-protein kinase Yes	Tyrosine-protein kinase Yes	TK	Src	NA	36121	78178.6	32405.7	3320.21	3320.21	16601	3320.21	3320.21	3320.21	48901.8	7747.16	3320.21	0.158423	0.0678955	0.113159	-2.65815	-3.88054	consistent	15.1406	16.2545	14.984	11.6971	11.6971	14.019	11.6971	11.6971	11.6971	0.0265256	0.00071169
P07947	YES1_pY222	YES1	pY222	Tyrosine-protein kinase Yes	Tyrosine-protein kinase Yes	TK	Src	NA	471989	755713	519879	937239	1.13732e+06	1.06267e+06	757582	1.16054e+06	1.16044e+06	582527	1.04574e+06	1.02619e+06	1.79518	1.76161	1.7784	0.84413	0.816895	consistent	18.8484	19.5275	18.9878	19.8381	20.1172	20.0193	19.531	20.1464	20.1462	0.0174083	0.0481443
P08581	MET_pY1003	MET	pY1003	Hepatocyte growth factor receptor	Hepatocyte growth factor receptor	TK	Met	NA	805966	1.07921e+06	572762	6.43244e+06	5.27674e+06	5.43404e+06	1.55029e+06	2.48652e+06	1.643e+06	819312	5.7144e+06	1.89327e+06	6.97464	2.31081	4.64272	2.80212	1.2084	consistent	19.6204	20.0415	19.1276	22.6169	22.3312	22.3736	20.5641	21.2457	20.6479	0.000519602	0.0228984
P19525	EIF2AK2_pY293	EIF2AK2	pY293	Interferon-induced, double-stranded RNA-activated protein kinase	Interferon-induced	Other	PEK	NA	50169.2	102423	89580.6	10033.8	10033.8	10033.8	10033.8	10033.8	10033.8	80724.3	10033.8	10033.8	0.124298	0.124298	0.124298	-3.00813	-3.00813	consistent	15.6145	16.6442	16.4509	13.2926	13.2926	13.2926	13.2926	13.2926	13.2926	0.00073858	0.00073858
P24941	CDK2_pT14	CDK2	pT14	Cyclin-dependent kinase 2	Cyclin-dependent kinase 2	CMGC	CDK	CDK2	4.04157e+06	5.266e+06	3.71731e+06	8.00318e+06	9.28014e+06	8.12875e+06	9.35616e+06	9.77355e+06	1.02009e+07	4.34163e+06	8.47069e+06	9.77685e+06	1.95104	2.25189	2.10146	0.964244	1.17113	consistent	21.9465	22.3283	21.8258	22.9321	23.1457	22.9546	23.1575	23.2205	23.2822	0.00415248	0.00159016
P29317	EPHA2_pT593	EPHA2	pT593	Ephrin type-A receptor 2	Ephrin type-A receptor 2	TK	Eph	NA	366452	571582	388683	2.0117e+06	1.88654e+06	2.10429e+06	1.53756e+06	2.09716e+06	2.60636e+06	442239	2.00084e+06	2.08036e+06	4.52435	4.70415	4.61425	2.17771	2.23394	consistent	18.4833	19.1246	18.5682	20.94	20.8473	21.0049	20.5522	21	21.3136	0.000433418	0.00172204
P29317	EPHA2_pT773	EPHA2	pT773	Ephrin type-A receptor 2	Ephrin type-A receptor 2	TK	Eph	NA	372707	505328	260289	1.10792e+06	1.244e+06	815464	762155	1.11868e+06	859783	379441	1.05579e+06	913540	2.7825	2.40759	2.59504	1.47638	1.26759	consistent	18.5077	18.9469	17.9898	20.0794	20.2466	19.6373	19.5397	20.0934	19.7136	0.0104091	0.0154934
P29317	EPHA2_pT771	EPHA2	pT771	Ephrin type-A receptor 2	Ephrin type-A receptor 2	TK	Eph	NA	4.72618e+06	5.961e+06	5.01256e+06	1.69904e+07	1.85286e+07	2.06861e+07	1.11387e+07	1.51069e+07	2.06261e+07	5.23325e+06	1.8735e+07	1.56239e+07	3.58	2.9855	3.28275	1.83996	1.57797	consistent	22.1722	22.5071	22.2571	24.0182	24.1433	24.3022	23.4091	23.8487	24.298	0.000143138	0.00503373
P29317	EPHA2_pT587	EPHA2	pT587	Ephrin type-A receptor 2	Ephrin type-A receptor 2	TK	Eph	NA	251110	448092	231632	833883	1.46191e+06	1.04814e+06	602761	1.08364e+06	910728	310278	1.11465e+06	865709	3.59241	2.79011	3.19126	1.84495	1.48032	consistent	17.938	18.7734	17.8215	19.6695	20.4794	19.9994	19.2012	20.0475	19.7967	0.00797082	0.0183447
P29317	EPHA2_pY588	EPHA2	pY588	Ephrin type-A receptor 2	Ephrin type-A receptor 2	TK	Eph	NA	938163	894573	891990	3.75839e+06	3.39631e+06	4.01039e+06	2.2028e+06	3.34969e+06	4.3303e+06	908242	3.7217e+06	3.29426e+06	4.09769	3.62708	3.86238	2.03481	1.85881	consistent	19.8395	19.7708	19.7667	21.8417	21.6955	21.9353	21.0709	21.6756	22.046	1.02701e-05	0.00318762
P29323	EPHB2_pS586	EPHB2	pS586	Ephrin type-B receptor 2	Ephrin type-B receptor 2	TK	Eph	NA	56237.9	67357.8	46911.5	109533	98467.5	104808	125397	147640	130265	56835.7	104270	134434	1.83458	2.36531	2.09995	0.875449	1.24203	consistent	15.7793	16.0396	15.5177	16.741	16.5874	16.6774	16.9361	17.1717	16.9911	0.00479335	0.00166797
P29323	EPHB2_pY577	EPHB2	pY577	Ephrin type-B receptor 2	Ephrin type-B receptor 2	TK	Eph	NA	303106	304936	345132	501589	528177	530903	648483	932151	1.1752e+06	317725	520223	918612	1.63734	2.89122	2.26428	0.711352	1.53168	consistent	18.2095	18.2181	18.3968	18.9361	19.0107	19.0181	19.3067	19.8302	20.1645	0.000425613	0.00437444
P29323	EPHB2_pY780	EPHB2	pY780	Ephrin type-B receptor 2	Ephrin type-B receptor 2	TK	Eph	NA	349672	439823	509594	1.21876e+06	1.35405e+06	1.48756e+06	789490	1.04731e+06	1.1541e+06	433030	1.35346e+06	996966	3.12555	2.3023	2.71393	1.64411	1.20308	consistent	18.4156	18.7466	18.959	20.217	20.3688	20.5045	19.5906	19.9983	20.1383	0.000751398	0.00620474
P29597	TYK2_pY292	TYK2	pY292	Non-receptor tyrosine-protein kinase TYK2	Non-receptor tyrosine-protein kinase TYK2	TK	Jak	NA	3.57965e+06	4.41444e+06	3.17366e+06	9.05529e+06	7.8067e+06	7.9622e+06	6.23413e+06	7.05153e+06	7.21196e+06	3.72258e+06	8.27473e+06	6.83254e+06	2.22285	1.83543	2.02914	1.15241	0.876118	consistent	21.7714	22.0738	21.5977	23.1103	22.8963	22.9247	22.5718	22.7495	22.782	0.00166623	0.00447738
P29597	TYK2_pY827	TYK2	pY827	Non-receptor tyrosine-protein kinase TYK2	Non-receptor tyrosine-protein kinase TYK2	TK	Jak	NA	24789.5	40027.9	41236.1	58253.4	82830	101796	60780.4	103484	117468	35351.2	80959.8	93910.9	2.29016	2.65652	2.47334	1.19545	1.40954	consistent	14.5974	15.2887	15.3316	15.8301	16.3379	16.6353	15.8913	16.6591	16.8419	0.0233047	0.0208266
P42685	FRK_pY46	FRK	pY46	Tyrosine-protein kinase FRK	Tyrosine-protein kinase FRK	TK	Src	NA	1.2906e+06	1.53879e+06	2.13601e+06	6.71559e+06	5.97792e+06	1.04396e+07	2.54457e+06	2.85496e+06	4.71106e+06	1.65513e+06	7.71102e+06	3.3702e+06	4.65886	2.03621	3.34754	2.21998	1.02589	consistent	20.2996	20.5534	21.0265	22.6791	22.5112	23.3156	21.279	21.445	22.1676	0.00243755	0.0440641
P45984	MAPK9_pY185	MAPK9	pY185	Mitogen-activated protein kinase 9	Mitogen-activated protein kinase 9	CMGC	MAPK	JNK	265489	287730	281070	322361	370273	377163	430649	367468	427492	278097	356599	408536	1.28228	1.46905	1.37567	0.358717	0.554879	consistent	18.0183	18.1344	18.1006	18.2983	18.4982	18.5248	18.7162	18.4873	18.7055	0.010934	0.00255817
P49840	GSK3A_pY279	GSK3A	pY279	Glycogen synthase kinase-3 alpha	Glycogen synthase kinase-3 alpha	CMGC	GSK	NA	12090.8	12090.8	12090.8	63254.8	60454	208442	95357.5	90939.9	169257	12090.8	110717	118518	9.15711	9.80234	9.47973	3.19489	3.29313	consistent	13.5616	13.5616	13.5616	15.9489	15.8835	17.6693	16.5411	16.4726	17.3689	0.00735016	0.000358915
P49841	GSK3B_pY216	GSK3B	pY216	Glycogen synthase kinase-3 beta	Glycogen synthase kinase-3 beta	CMGC	GSK	NA	12090.8	12090.8	12090.8	63254.8	60454	208442	95357.5	90939.9	169257	12090.8	110717	118518	9.15711	9.80234	9.47973	3.19489	3.29313	consistent	13.5616	13.5616	13.5616	15.9489	15.8835	17.6693	16.5411	16.4726	17.3689	0.00735016	0.000358915
P53778	MAPK12_pY185	MAPK12	pY185	Mitogen-activated protein kinase 12	Mitogen-activated protein kinase 12	CMGC	MAPK	p38	122009	243698	153301	268094	357219	466864	249889	363689	385465	173003	364059	333014	2.10436	1.92491	2.01463	1.07338	0.944789	consistent	16.8966	17.8947	17.226	18.0324	18.4465	18.8326	17.9309	18.4723	18.5562	0.0424426	0.0499136
P54760	EPHB4_pY774	EPHB4	pY774	Ephrin type-B receptor 4	Ephrin type-B receptor 4	TK	Eph	NA	366498	516470	354152	1.05519e+06	1.00559e+06	1.11141e+06	559284	851036	940229	412373	1.0574e+06	783516	2.56418	1.90002	2.2321	1.3585	0.926012	consistent	18.4834	18.9783	18.434	20.0091	19.9396	20.084	19.0932	19.6989	19.8427	0.00151861	0.0338465
P54760	EPHB4_pY614	EPHB4	pY614	Ephrin type-B receptor 4	Ephrin type-B receptor 4	TK	Eph	NA	181193	244897	149306	328746	337742	322186	353064	480704	530183	191799	329558	454650	1.71825	2.37046	2.04435	0.78094	1.24517	consistent	17.4672	17.9018	17.1879	18.3266	18.3656	18.2975	18.4296	18.8748	19.0161	0.0177386	0.0100308
Q00537	CDK17_pY203	CDK17	pY203	Cyclin-dependent kinase 17	Cyclin-dependent kinase 17	CMGC	CDK	PCTAIRE	228450	256440	205902	342912	511466	359812	343161	481317	357436	230264	404730	393972	1.75768	1.71096	1.73432	0.813671	0.774803	consistent	17.8015	17.9683	17.6516	18.3875	18.9643	18.4569	18.3885	18.8766	18.4473	0.0173927	0.0129792
Q05397	PTK2_pY397	PTK2	pY397	Focal adhesion kinase 1	Focal adhesion kinase 1	TK	FAK	NA	2.33587e+06	2.4958e+06	2.32247e+06	4.49043e+06	4.40385e+06	4.86133e+06	5.23916e+06	4.2732e+06	5.16082e+06	2.38472e+06	4.5852e+06	4.89106e+06	1.92275	2.051	1.98687	0.943168	1.03633	consistent	21.1555	21.2511	21.1472	22.0984	22.0703	22.2129	22.3209	22.0269	22.2992	6.73992e-05	0.000504817
Q05397	PTK2_pY861	PTK2	pY861	Focal adhesion kinase 1	Focal adhesion kinase 1	TK	FAK	NA	344972	269855	391076	616667	433460	691405	686038	560926	753129	335301	580511	666698	1.73131	1.98836	1.85983	0.791865	0.991576	consistent	18.3961	18.0418	18.5771	19.2341	18.7255	19.3992	19.3879	19.0975	19.5225	0.0381917	0.00770205
Q05655	PRKCD_pY374	PRKCD	pY374	Protein kinase C delta type	Protein kinase C delta type	AGC	PKC	PKCd	425365	834913	553108	866823	1.48461e+06	1.28171e+06	893571	1.66733e+06	1.40935e+06	604462	1.21105e+06	1.32342e+06	2.00351	2.18941	2.09646	1.00253	1.13054	consistent	18.6983	19.6713	19.0772	19.7254	20.5017	20.2896	19.7692	20.6691	20.4266	0.0489531	0.0433177
Q14289	PTK2B_pS583	PTK2B	pS583	Protein-tyrosine kinase 2-beta	Protein-tyrosine kinase 2-beta	TK	FAK	NA	466676	460642	539113	1.11841e+06	1.2648e+06	1.42213e+06	806405	1.13588e+06	1.23907e+06	488810	1.26844e+06	1.06045e+06	2.59496	2.16945	2.38221	1.37571	1.11733	consistent	18.8321	18.8133	19.0402	20.093	20.2705	20.4396	19.6211	20.1154	20.2408	0.000375322	0.00563721
Q14289	PTK2B_pY580	PTK2B	pY580	Protein-tyrosine kinase 2-beta	Protein-tyrosine kinase 2-beta	TK	FAK	NA	801221	918324	1.23602e+06	1.71523e+06	2.0812e+06	2.72815e+06	1.39861e+06	1.77303e+06	2.20931e+06	985187	2.17486e+06	1.79365e+06	2.20756	1.82062	2.01409	1.14245	0.864429	consistent	19.6118	19.8086	20.2373	20.71	20.989	21.3795	20.4156	20.7578	21.0752	0.0130994	0.0312088
Q92630	DYRK2_pY382	DYRK2	pY382	Dual specificity tyrosine-phosphorylation-regulated kinase 2	Dual specificity tyrosine-phosphorylation-regulated kinase 2	CMGC	DYRK	DYRK2	1.13912e+06	1.44416e+06	1.10048e+06	2.00026e+06	2.34485e+06	2.27081e+06	2.43881e+06	2.68776e+06	2.58502e+06	1.22792e+06	2.20531e+06	2.57053e+06	1.79597	2.09341	1.94469	0.844766	1.06585	consistent	20.1195	20.4618	20.0697	20.9318	21.1611	21.1148	21.2177	21.358	21.3017	0.00385306	0.0011583
Q9H2X6	HIPK2_pY361	HIPK2	pY361	Homeodomain-interacting protein kinase 2	Homeodomain-interacting protein kinase 2	CMGC	DYRK	HIPK	3.08007e+06	3.79753e+06	2.95095e+06	6.58482e+06	7.90702e+06	7.05767e+06	6.84586e+06	7.86768e+06	6.96286e+06	3.27619e+06	7.18317e+06	7.22547e+06	2.19254	2.20545	2.199	1.1326	1.14107	consistent	21.5545	21.8566	21.4927	22.6507	22.9147	22.7508	22.7068	22.9075	22.7312	0.00112501	0.000882883
Q9H422	HIPK3_pY359	HIPK3	pY359	Homeodomain-interacting protein kinase 3	Homeodomain-interacting protein kinase 3	CMGC	DYRK	HIPK	2.50838e+06	3.52313e+06	3.46211e+06	5.37204e+06	7.45048e+06	8.55188e+06	4.83112e+06	6.53283e+06	8.23114e+06	3.16454e+06	7.1248e+06	6.5317e+06	2.25145	2.06403	2.15774	1.17085	1.04546	consistent	21.2583	21.7484	21.7232	22.357	22.8289	23.0278	22.2039	22.6393	22.9727	0.010366	0.0198093
Q9H792	PEAK1_pY531	PEAK1	pY531	Inactive tyrosine-protein kinase PEAK1	Pseudopodium-enriched atypical kinase 1	Other	NKF3	NA	117079	161042	134918	427923	659364	645514	428746	658483	754350	137680	577600	613860	4.19525	4.45861	4.32693	2.06876	2.15659	consistent	16.8371	17.2971	17.0417	18.707	19.3307	19.3001	18.7098	19.3288	19.5249	0.00106848	0.00159094
Q9NQU5	PAK6_pY144	PAK6	pY144	Serine/threonine-protein kinase PAK 6	Serine/threonine-protein kinase PAK 6	STE	STE20	PAKB	6712.32	33561.6	6712.32	112605	120649	152358	42097.6	59742.6	104740	15662.1	128537	68860	8.2069	4.39661	6.30175	3.03684	2.13639	consistent	12.7126	15.0345	12.7126	16.7809	16.8805	17.2171	15.3614	15.8665	16.6764	0.0114818	0.0453016
Q9Y463	DYRK1B_pY273	DYRK1B	pY273	Dual specificity tyrosine-phosphorylation-regulated kinase 1B	Dual specificity tyrosine-phosphorylation-regulated kinase 1B	CMGC	DYRK	DYRK1	3.4783e+07	4.04677e+07	2.97516e+07	5.76677e+07	6.13358e+07	5.74966e+07	5.85065e+07	6.3308e+07	6.23474e+07	3.50008e+07	5.88334e+07	6.13873e+07	1.68092	1.75388	1.7174	0.749248	0.810553	consistent	25.0519	25.2703	24.8265	25.7813	25.8702	25.777	25.8021	25.9159	25.8938	0.0044747	0.00347482
