# Supplementary material for: Proteomic Analysis of PTEN-Deficient Cells Reveals Src-Mediated Upregulation of EphA2 and Therapeutic Potential of Dual Inhibition
Source: Mol Cell Proteomics. 2025 Oct 21;24(12):101316. doi: 10.1016/j.mcpro.2025.101316 (PMC12686823; doi:10.1016/j.mcpro.2025.101316)
Supplement: Supplementary Data 9 [file mmc9.xlsx]

## Sheet: Sheet1
Supplemental data 9: Clinical characteristics of the 3 endometrial cancer tumors
Staging was based on FIGO 2009 since all tumors were collected prior to the 2023 update. High grade is considered 3 or 4. All carcinosarcomas are considered high grade and a numerical value for grade is not reported. Systemic or radiation therapy for endometrial cancer, if any, is only reported if it was administered prior to tumor collection.
			UT002	UT013	U1561.005
	Histology		Carcinosarcoma	Carcinosarcoma	Endometrioid
	Grade		n/a	n/a	High
	Stage		IB	IA	I
	p53 (IHC)		Aberrant	Aberrant	WT
	MMR Status		MMRp	MMRd
	Systemic Therapy		n/a	n/a	platinum doublet1
	Radiation		n/a	n/a	EBRT/VBT2
	PTEN mutation status	Position	87933223	87933147 / 87960920	87933147
		Ref	A	C / T	C
		Alt	G	G / TA	G
		Mutations in proteins	Y155C	R130G / Asn276 Frameshift	R130G
	1 Adjuvant carboplatin and paclitaxel was given at initial diagnosis. PDX was created from a biopsy specimen after three cycles of treatment.
	2 Adjuvant external beam radiation therapy (EBRT) and vaginal brachytherapy (VBT) was given as part of the initial management.
